# Supplementary material for: Identification and validation of a novel stress granules-related prognostic model in colorectal cancer
Source: Front Genet. 2023 May 2;14:1105368. doi: 10.3389/fgene.2023.1105368 (PMC10187888; doi:10.3389/fgene.2023.1105368)
Supplement: Supplementary file 2 [file DataSheet3.ZIP › Sourcedata-COAD+READ dataset from TCGA (samples 301-450).csv]

id	TCGA-A6-6780-01A-11R-A278-07	TCGA-AA-3977-01A-01R-1022-07	TCGA-D5-6536-01A-11R-1723-07	TCGA-D5-6529-01A-11R-1774-07	TCGA-D5-6931-01A-11R-1928-07	TCGA-DM-A1HA-01A-11R-A155-07	TCGA-AG-3609-01A-02R-0826-07	TCGA-AG-4007-01A-01R-1119-07	TCGA-AG-3881-01A-01R-0905-07	TCGA-EI-6506-01A-11R-1736-07	TCGA-F5-6861-01A-11R-1928-07	TCGA-CL-4957-01A-01R-1736-07	TCGA-AG-A014-01A-02R-A002-07	TCGA-AG-3578-01A-01R-0821-07	TCGA-AF-3913-01A-02R-1119-07	TCGA-DC-6681-01A-11R-A32Z-07	TCGA-AG-A023-01A-01R-A00A-07	TCGA-DT-5265-01A-21R-1830-07	TCGA-AG-3591-01A-01R-1736-07	TCGA-AG-3901-01A-01R-1119-07	TCGA-CI-6620-01A-11R-1830-07	TCGA-F5-6810-01A-11R-1830-07	TCGA-AG-3581-01A-01R-0821-07	TCGA-AH-6549-01A-11R-1830-07	TCGA-DY-A1DG-01A-11R-A32Y-07	TCGA-EI-6510-01A-11R-1736-07	TCGA-AG-A016-01A-01R-A002-07	TCGA-AG-3605-01A-01R-0826-07	TCGA-AG-A02N-01A-11R-A083-07	TCGA-AG-3582-01A-01R-0821-07	TCGA-AG-A00Y-01A-02R-A002-07	TCGA-EI-7004-01A-11R-1928-07	TCGA-EF-5830-01A-01R-1660-07	TCGA-AG-3902-01A-01R-A32Z-07	TCGA-EI-6507-01A-11R-1736-07	TCGA-DY-A1DF-01A-11R-A155-07	TCGA-AG-3883-01A-02R-0905-07	TCGA-AG-3611-01A-01R-0826-07	TCGA-AF-6655-01A-11R-1830-07	TCGA-AG-A025-01A-01R-A00A-07	TCGA-EI-6513-01A-21R-1736-07	TCGA-AF-3400-01A-01R-0821-07	TCGA-AG-3732-01A-11R-1660-07	TCGA-AG-3598-01A-01R-0826-07	TCGA-AG-4001-01A-02R-1119-07	TCGA-DC-6683-01A-11R-1830-07	TCGA-AG-4022-01A-01R-1736-07	TCGA-F5-6864-01A-11R-1928-07	TCGA-AA-3837-01A-01R-0905-07
RN7SKP45	0.232586115	0	0	0	0	0	0	0	0	0	0	0	0	0	0	0	0	0	0	0	0	0	0	0	0	0	0	0	0	0	0	0	0	0	0	0	0	0	0	0	0	0	0	0	0	0	0	0	0
RNU6-951P	0	0	0	0	0	0	0	0	0	0	0	0.322092543	0	0.434334926	0	0	0	0	0	0	0	0	0	0	0	0.372581578	0	0	0	0	0	0	0	0	0	0	0	0	0	0	0	0	0.198723316	0	0	0	0.192602416	0	0
AL136360.2	0	0	0	0	0	0	0	0	0	0	0	0	0	0	0	0	0	0.038778886	0	0	0	0	0	0.024406783	0.038098669	0	0.098161622	0	0.095092644	0	0	0	0	0	0	0	0	0	0	0	0	0	0	0	0	0	0	0	0
AP003174.2	0	0	0	0	0	0	0	0	0	0	0	0	0	0	0	0	0	0	0	0	0	0	0	0	0.075290227	0	0	0	0	0	0	0	0	0	0	0	0	0	0	0	0	0	0	0	0	0	0	0	0
OR2L8	0	0	0	0	0	0	0	0	0	0	0	0	0	0	0	0	0	0	0	0	0	0	0	0	0	0	0	0	0	0	0	0	0	0	0	0	0	0	0	0	0	0	0	0	0	0	0	0	0
RF00019	0	0	0	0	0	0	0	0	0	0	0	0	0	0	0	0	0	0	0	0	0	0	0	0	0	0	0	0	0	0	0	0	0	0	0	0	0	0	0	0	0	0	0	0	0	0	0	0	0
RGR	0	0	0.399761893	0.004634227	0	0.574531409	0.010251576	0	0	0.020800099	0.003936757	0.004048861	0	0	0.01108703	0	0.010198187	0.010587657	0	0.011979788	0.036027035	0.0339932	0.065149147	0.023322929	0.015602909	0.046835325	0.026800706	0.696983415	0.012981397	0	0	0	0.022086383	0.007276803	0.004888392	0.005143431	0	0.012743015	0.078644902	0	0.119832856	0	0.014988295	0.082539117	0.182846489	0.205040101	0.009684426	0	0.042019536
TRBVA	0	0	0	0.062415416	0	0	0	0	0	0	0	0	0	0	0	0	0	0	0	0	0	0	0	0	0	0	0	0	0	0	0	0	0	0	0	0	0	0	0	0	0	0	0	0	0	0	0	0	0
PARM1	26.33222271	36.46384004	18.18422578	34.25517726	45.12162254	0.685108239	15.65297101	18.59540572	16.58664015	77.61871818	48.77674223	53.91745353	1.622493849	59.28783908	21.05297068	56.84634462	61.44947	15.45001988	58.94476272	42.91370374	29.78518315	40.41503761	71.63206908	38.33818847	22.68057521	84.72563559	6.956215349	16.40877162	29.62188763	36.32165184	19.05745182	27.15739801	26.59028571	24.58411239	22.84664693	7.996925623	12.52889532	35.81142704	23.57084887	17.74724491	17.03180741	16.4851862	36.21197529	47.41241005	12.43067254	90.57126236	57.50636022	14.17551227	26.67961761
LAMA2	1.364179549	0.191420615	7.732129542	2.354521706	8.823362246	1.663164185	0.829908427	1.148652634	0.615765008	1.355854905	0.803382265	1.027703045	0.428692622	1.210879647	1.682891223	1.968796912	1.264179152	0.687478123	1.186227795	1.772942137	1.980437604	2.563775597	0.586011002	2.219629359	0.234642359	0.4127225	0.237303339	0.235098983	0.20799043	0.947374877	0.244133706	7.645619961	1.303739912	0.774712113	1.12537429	0.197347955	1.114305053	0.198798108	4.418512747	0.648237042	0.574498423	1.386312898	0.823656367	0.218752373	1.537360508	0.645991651	1.614948555	2.345513847	0.921282705
FOCAD-AS1	1.044713047	0.456784797	0	0.139881358	0.106554085	0.086278031	0	0.237317444	0.390104311	0.460414869	0.198047706	0.162949892	0	0.219734454	0.223103546	0.08534273	0.410434839	0.106527343	0.049487441	0.361602674	0.634348364	0.085505353	0	0.368755912	0.156988133	0.094246404	0.134827192	0.647323822	0.130611883	0.143082892	0.270964388	0.178781522	0.111110695	0.073215309	0.245921944	0.10350091	0.652528403	0	0.857223235	0.404413214	0.357242719	0.523440255	0	0.23727557	0.108217863	0.11461133	0.04871976	0.262157964	0
CFHR2	0	0	0	0	0	0	0	0	0	0	0	0	0	0	0	0	0	0	0	0	0	0	0	0	0	0	0	0	0	0	0	0	0	0	0	0	0	0	0	0	0	0	0	0	0	0	0	0	0
AP000911.2	0	0	0.021206364	0	0.01994353	0.25837598	0	0	0	0.062672724	0.029654577	0.030499028	0	0.041127289	0	0.03194688	0.115230489	0.019938525	0	0.090240667	0	0.016003878	0	0.08784282	0.019588785	0.017639924	0	0	0	0	0.050715901	0.033462205	0	0	0.073646005	0	0	0	0	0	0.08358057	0.039188536	0	0.044410427	0.121529618	0.02145159	0.018237574	0.049067619	0
PLA2G4C-AS1	0	0	0.082347738	0.112962609	0	0.02090241	0.199911599	0.287472161	0.378039229	0.020280692	0.038384504	0.078955102	0.123918194	0.159703908	0.108101718	0.041351632	0.049717622	0.154849024	0	0.058403181	0.021954619	0.020715214	0.370546654	0.032486463	0.025355472	0	0	0.313651749	0.06328617	0	0.131292023	0.043313049	0	0.017737729	0.071494833	0.275824589	0.079043389	0.124248048	0	0	0.021637123	0.152175414	0	0.057484288	0.734096435	0.055533325	0.118032409	0.105854161	0
AC011284.1	0	0	0	0	0	0	0	0	0	0	0	0	0	0	0	0	0	0	0	0	0	0	0	0	0	0	0	0.053313469	0	0	0	0	0	0	0	0	0	0	0	0	0	0.05173253	0.024840414	0	0	0	0	0	0
MTND4P35	0	0.210785421	0.104566655	0.50204691	0.180289511	0.358320506	0.126925692	0.146014951	0.320027391	0.309033504	0.329004051	0.714342698	0.118015182	0.033799154	0.720665018	1.430871721	0.189397022	0.540732793	0.106568956	0.111242132	0.125452687	0.223588725	0.470526879	0.257824381	0.708330458	0.347923452	0.124433242	0.29871052	1.125067009	0.308122504	0.500150994	0.013749924	0.153817605	0.101356611	0.166439972	1.305466384	0.501853662	0.394431077	0.12171371	0.497648842	0.096163245	0	0.231964307	0	0.03329175	0.176293065	0.809350372	0.067207769	0.390185774
RF00322	0	0	0	0	0	0	0	0	0	0	0	0	0	0	0	0.267407219	0	0	0	0.377673904	0	0	0.342314528	0	0.163965384	0.1476527	0	0	0	0	0	0	0	0	0.30822217	0	0	0	0	0.633580702	0	0	0	0	0	0.179557751	0	0	0
KCNC3	0.129539758	0.415559915	0.64135992	0.417905863	0.919111734	0.563975449	0.180723016	0.2958623	0.595877033	0.335654022	0.146808344	0.186677182	0.137875524	0.829228892	0.180416377	0.244423916	0.269672755	0.308686608	0.183419679	0.333029323	0.43969398	0.135409584	0.139881594	1.086624823	0.324430471	0.250870805	0.617838038	0.189030519	0.440089424	0.39533003	0.16433988	0.376496455	0.063644815	0.276298268	1.189898637	0.484749322	0.560657768	0.518409493	0.319942045	0.463300211	0.860652175	0.458562683	0.254063185	0.175887084	0.364634031	0.146747055	0.334883348	0.253220286	0.455848709
AC079584.2	0	0	0	0.038297614	0	0	0	0.097461436	0	0.034378727	0	0	0	0	0	0	0	0	0	0	0.037216277	0	0	0.027534643	0	0.038705077	0	0	0	0.117522453	0	0.073421926	0	0	0.080796103	0	0	0	0	0.083042131	0.036678075	0	0.08257629	0	0	0	0	0.071775287	0
AC087294.1	0.965867817	0.127202086	0.126205092	0.233718819	0.178034409	0.204221633	0.201063164	0.099129637	0.036211131	0.291393096	0.198543151	0.102098459	0.178045726	0.336545233	0.155320606	0.071296856	0.057147445	0.103827341	0.068904502	0.067130977	0.138795398	0.238109048	0.03042295	0.158700327	0.160295322	0.144347767	0.225274137	0.090131	0.763808659	0.039844676	0.679105612	0.074678654	0.030941293	0.142719242	0.205447628	0.12969979	0	0.035703932	0.110175347	0.281545078	0.17409409	0.204069334	0.251969129	0.132149527	0.120542874	0.047874186	0.067835611	0.182509576	0.235464314
AZU1	0	0	0.026879632	0.011061846	0.1137553	0.122811914	0.073411172	0.028150667	0.185097166	0.039719674	0.037587966	0.019329166	0	0.052129935	0.079393831	0	0.024342952	0.164271974	0	0.028595612	0.053747568	0.020285342	0.129591871	0	0.024829307	0.022359074	0.031986485	0.051190499	0.030986442	0.033945072	0.064283755	0.095432032	0	0.060793755	0.023337068	0.245546185	0.077403117	0	0.046931114	0.071957427	0.02118812	0.099345026	0.011925628	0.0281457	0.077021014	0.027190461	0.023116611	0.010365752	0
RN7SL784P	0.103371607	0	0	0	0	0	0	0	0	0.103538272	0.048990748	0	0	0.271776825	0	0	0	0.263515006	0	0.149081804	0	0.05287831	0.135124156	0	0	0.05828396	0	0	0.161546276	0	0	0	0	0	0.182499969	0	0	0.158579746	0.244673028	0.125048823	0	0	0	0	0	0	0	0	0
AL162393.1	0	0	0	0.020849124	0	0.019289433	0.046121254	0.053057758	0.116289023	0	0	0	0	0	0.349159408	0	0.045881062	0	0	0.107792763	0	0.019116683	0.24425191	0.029979579	0.023398866	0	0	0.337689542	0.175207695	0.063978925	0	0	0	0	0.043985193	0	0.218831539	0.171990295	0.02948491	0	0	0	0	0.318290379	0	0	0	0.019537142	0
C1R	6.204866116	16.41960952	22.9999323	58.41176198	27.8046985	2.853632187	36.8845624	22.06104547	62.93733321	21.7785782	18.05753032	13.3644839	10.67119822	14.69104195	25.56484613	49.95569478	28.64232042	45.25570574	8.529019174	86.5197512	21.98794999	46.04311756	21.38711407	26.16562918	4.515263242	7.597918443	7.08876784	6.959701163	6.253481403	26.27119957	12.84197784	146.6892934	19.21175803	18.60825412	38.16939237	17.23216244	55.00194923	8.184862086	53.42991182	16.09783127	11.41278533	76.35546286	22.96161726	10.3251895	44.38802175	21.80002677	39.24036538	66.61650163	24.62451507
AL356583.2	0	0	0	0	0	0.065170727	0	0	0	0	0	0	0	0	0	0	0	0	0	0	0	0	0	0	0	0	0	0	0	0	0	0	0.083928257	0	0	0.156360303	0	0	0.099616876	0	0.06746146	0	0.075940696	0	0	0	0	0	0
QRFPR	0	0.089453689	0	0	0	0	0	0.046474666	0	0.02459034	0	0.01595551	0	0	0	0.025069427	0.060282617	0	0.009691291	0	0.053239952	0.510716348	0.10697329	0.006564973	0.020495673	0.655208854	0.026403659	0	0.02557816	0	0	0.070022763	0	0	0	0.020268928	0.031946703	0	0.012913299	0.059398191	0	0	0	0.023233233	0	0.011222359	0	0.008556545	0
ENO1	642.0140706	577.902475	190.5309866	373.6060016	618.2761858	361.1202521	435.5244026	350.6636845	459.9660992	233.9499313	415.4166418	524.4164226	420.6278641	241.3985895	392.7153115	201.0307076	262.9101905	369.2775996	320.5400976	275.5149259	551.1473005	319.007953	360.2423653	559.8117736	247.9123046	335.5239725	428.4597316	818.0525366	324.960252	406.6336262	285.4299359	224.7529006	312.035844	374.1839266	282.7072073	144.1240623	346.2447925	207.11244	389.0393879	686.0608097	458.2613672	454.0298815	168.033467	593.1398572	284.0828009	220.8512703	184.3618748	133.1012675	348.407735
C2orf50	0.024066092	0.098648725	0.097875528	0.100697438	0.023011765	0.447189196	0.163355266	0.017083948	0.056165461	0.072314681	0.045622426	0.070382373	0	0.031636377	0.112425051	0.055292677	0.073865698	0.207053912	0.049874852	0.086769872	0.013047231	0.049242702	0.015729224	0.149622386	0.07534148	0.040707518	0	0.062132511	0.056414731	0.02060043	0.058518347	0.025740158	0.039993043	0.094870892	0.120382893	0.022352392	0.117435124	0.055378768	0	0.014556398	0.064292746	0	0.043424224	0	0.01558072	0.074255503	0.056115612	0.094360805	0.121739378
CALU	44.64525597	51.91429194	62.38246815	45.55436667	51.02805125	34.68168617	33.82173131	29.5159713	18.86429919	30.29018195	30.18233942	52.97960884	28.43406337	46.33043096	55.00746521	34.53248619	25.45661704	61.84599041	40.26997183	63.59480801	47.91384456	79.8989289	35.96566034	58.30286107	12.98261067	32.77958272	20.25091354	28.69747586	27.39913143	53.80064965	20.26087386	100.6813738	47.77676603	23.580808	64.33636782	19.78679839	20.56305837	41.36005838	62.86775587	19.48396816	44.57720036	101.1570386	30.67421621	29.02407907	45.3221278	55.71474779	62.84739532	50.82281996	29.16861548
AC012358.3	0.864998604	0	0.060653512	0.037441351	0.052288141	0.177051037	0.202462675	0.021173862	0	0.026141175	0.028272239	0.054519989	0.022818094	0.049012695	0	0.011421633	0.018309844	0.156825056	0.039738175	0.301119459	0.008085376	0.064845918	0.077979264	0.152541107	0.522918499	0.050452937	0.048118036	0.009625887	0.011653412	0.038298289	0.012087949	0.087731536	0.039653933	0.078388717	0.048271454	0.724910242	0	0.057197082	0.0352998	0.054123642	0.131479411	0.018680888	0.089700041	0.052925314	0.086898419	0.035790355	0.195608655	0.054577074	0.037720976
ERCC1	4.273311035	5.838874609	6.794441569	8.372486287	8.030740196	12.56990916	8.372463418	10.21675855	7.141931221	7.687215344	7.500012635	7.46635469	11.92198142	7.334464967	5.822138308	7.707499961	8.001933603	12.72393267	6.002899412	7.187047693	5.527177799	4.932988749	10.91495903	8.465989084	7.971258288	6.799279708	9.082555474	9.289317424	5.845912401	5.807097182	8.52028954	8.46300939	5.145873824	9.161610397	7.059371121	7.50226604	6.657931254	9.220604533	5.66258339	8.981313246	7.090228462	8.164090892	5.373049366	9.926957085	6.641483214	5.564486975	6.985291727	8.607982123	10.5517868
AK7	1.435048424	0.849997865	0.330625921	0.418049745	0.766077207	0.032839479	0.017448793	0.190693891	0.505942124	0.272603165	0.964885572	0.220524869	0.140606637	1.802824315	0.764266827	0.314006978	0.269047793	0.774895358	0.55252565	0.723856102	0.214620562	0.506261448	0.406588342	0.524567703	1.022447609	0.546058124	0.34212299	0.930794962	1.005327574	0.423583727	0.378163556	0.272194063	0.798837238	0.625470431	0.53250141	0.586546547	0	1.388119767	0.557742956	0.196687471	0.33993777	0.90319349	0.710055375	0.220764493	0.109840807	0.256895763	0.21840598	0.391742944	0.464878405
VN1R76P	0	0	0	0	0	0	0	0	0	0	0	0	0	0	0	0.039583306	0	0	0	0	0	0	0	0	0	0	0	0	0	0	0	0	0	0	0	0	0	0	0	0	0	0	0	0	0	0	0	0	0
FOXP2	0.070562813	0.097944478	0.44640593	0.124973207	0.184207855	0.034687245	0.293046185	0.518400723	0.045308656	0.18061793	0.109349138	0.061144928	0.023991385	0.612505267	0.403634774	0.488362982	0.629793302	0.354047155	0.02918072	0.268143207	0.102013442	0.570651522	0.740828331	0.169819063	1.096808108	0.012630284	0.570969495	0.028916696	0.05601199	0.513890793	0.014525147	0.536684412	1.296947362	0.704489742	0.437666889	1.946032866	0.048096164	0.766331447	0.146692193	0.073165684	0.005984415	0.064536183	1.727263473	0.028618302	0.078314296	0.563692103	0.972836245	0.509423986	0.147310664
AC090415.1	0	0	0	0	0	0	0	0	0	0	0	0	0	0	0	0	0	0	0	0	0	0.021351101	0	0	0	0	0	0	0	0	0	0	0	0	0	0	0	0	0	0	0.044602618	0	0	0	0	0	0	0	0
RNU6-1081P	0	0	0	0	0	0	0	0	0	0	0	0	0	0	0	0	0	0	0	0	0	0	0	0	0	0.186290789	0	0	0	0	0	0	0	0	0	0	0	0	0	0	0	0	0	0	0	0	0.192602416	0	0
MIR3670-2	0	0	0	0	0	0	0	0	0	0	0	0	0	0	0	0	0	0	0	0	0	0	0	0	0	0	0	0	0	0	0	0	0	0	0	0	0	0	0	0	0	0	0	0	0	0	0	0	0
LINC01363	0	0	0	0	0	1.03514813	0	0	0	0.012876396	0.012185335	0.025064656	0	0.101397463	0	0	0	0	0.015224137	0	0	0	0.033609063	0	0	0.01449681	0	0	0	0	0	0	0.03418169	0.011261846	0	0.111442252	0	0	0	0	0	0	0	0.036497297	0	0	0	0	0
ANKRD26	2.858164396	1.046273603	0.63672503	1.249314386	1.359379736	0.96282958	0.263729243	0.442448653	0.096973418	0.981012415	1.455841429	1.332378535	1.641576663	1.679636224	0.487254099	0.970576071	0.672286684	0.976011002	0.709108108	0.751210088	1.781235417	0.988366938	0.727434538	1.305355655	0.758192783	1.272646898	1.01983757	0.402284733	0.549635724	1.028931942	0.714467678	0.771387898	1.012085364	1.739409858	1.514329174	0.565110275	0.09558666	0.758091463	1.015111144	0.82937557	1.857759984	0.440544087	1.451298323	0.366535627	0.749389285	0.906607232	1.092577893	1.103202704	0.450409637
LRRC10B	0.780667592	0.435376226	0.658744794	3.368688545	1.310125447	0.879907608	2.025219818	0.972637896	2.478806122	0.11968259	0.44548685	0.458172651	0.487519528	0.356041114	1.892559532	1.14693475	1.955992979	0.243683097	0.254707556	0.781218215	1.649742721	3.993396692	1.312025716	1.028857548	2.733249005	0.979139015	1.773412017	1.007742291	0.373471111	7.446178139	0.361570776	0.749770548	1.503824917	0.244243498	0.234396085	3.936136332	3.82496623	1.930828109	0.779337073	1.734566366	0.995960984	0.638601828	1.255297304	0.972466278	1.753480523	1.496584319	2.721170959	0.55804558	2.740150961
AL138752.2	0.088689727	0	0.036994507	0	0.017395746	0.01408553	0.016839331	0.038743836	0	0.027333145	0.032332759	0.006650695	0.062628666	0.053809923	0.072846623	0.006966417	0.016751634	0.00869569	0.008079192	0	0.007397292	0.03489846	0.017835763	0.005472922	0.00854316	0.023079638	0	0	0.02132336	0	0	0.014593706	0.009069823	0.029882358	0.056208018	0.025345939	0	0.020931792	0.043060942	0.049517596	0	0.068364408	0.008206636	0.0193685	0	0.037422302	0.031815451	0.007133206	0
LINC01926	0.295841753	0	0	0.082524148	0	0	0	0	0	0	0.035051958	0	0	0	0	0	0	0.094270013	0	0	0	0	0	0.029665985	0	0	0	0	0	0	0.119893239	0	0	0.129581906	0	0	0	0.226921645	0.058352982	0.089470078	0	0	0.04448409	0	0	0	0.04311393	0	0
AC008687.3	0	0	0	0.032982059	0	0.18308833	0	0	0	0.029607098	0.056036241	0	0.090451993	0	0	0	0.072581077	0.075352953	0	0	0.032050807	0	0	0	0	0	0	0	0	0	0	0	0	0	0.139163856	0.036606091	0	0	0	0	0	0	0.035557516	0	0	0	0	0	0
SLC35B3	16.46061023	19.71078769	8.668014618	14.2317663	12.76031285	11.74963861	10.5759036	13.59922236	6.640718122	21.14331942	12.03494297	13.84523162	7.59339611	27.22753583	17.59829706	15.39781323	11.92224859	6.663218007	20.88420971	21.11492263	19.89285768	14.20009044	13.55882698	11.2274857	11.69433035	20.32487429	12.81016057	10.46410924	15.89987281	14.33092	15.28596713	15.77429026	15.83522375	10.96343572	9.998470473	8.93236583	5.780006207	22.63779672	12.89565398	10.06628395	15.7866761	12.74406785	29.55184022	14.63008743	14.60895581	14.90488978	21.05206599	21.33618651	12.72014145
KRT8P37	0.012448271	0.136070401	0.067501949	0.319461439	0.634822222	0.179907922	0.430161896	0.247428504	0.309885678	0.112215071	0.106192622	0.084946238	0.114275264	0.098184163	0.764286761	0.266936432	0.489053343	0.158665726	0.088450089	0.035905618	0.121477074	0.063677402	1.301759474	0.229681579	0.155882583	0.084224427	0.120489935	0.160691301	0.817060108	0.170490319	0.161433713	0	0.66196935	0.250813992	0.498147803	0.077079023	0.19437994	0.2291589	0.078571057	0.180704355	0.159627116	0	0.059896887	0.247384846	0.386840757	0.204847575	0.072564995	0.039046767	0
OR5B10P	0	0	0	0	0	0	0	0	0	0	0	0	0	0	0	0	0	0	0	0	0	0	0	0	0	0	0	0	0	0	0	0	0	0	0	0	0	0	0	0	0	0	0	0	0	0	0	0	0
PMPCB	22.84606581	21.83965113	11.51323567	19.10322238	12.85518283	21.83320447	17.90347918	17.8035939	12.21821225	11.16864235	15.62514067	16.80783478	21.04319308	15.9846931	29.47320125	14.73491208	12.56771001	15.74574377	15.42604917	18.77043208	13.86639229	19.68523336	18.15045792	14.46776051	14.67295189	21.46674806	16.30156962	23.73844232	16.38610486	28.69103478	15.49179342	15.09754491	23.15968568	15.01744407	14.57425504	17.02791187	13.27291356	26.18051569	15.91067968	15.47031101	16.09977854	17.12705174	13.06148553	17.61362561	15.05358602	19.82339853	25.94065745	14.43785508	15.20191215
AC138207.4	0.904579352	0.756128718	0.259685401	0.463099089	0.393467476	0.49437156	0.105070937	0.392838237	0.099346251	0.437029997	0.373226327	0.477224412	0.390778747	0.643526944	0.85225286	0.543346999	0.470356843	0.664657507	0.277260764	0.460439287	0.311554686	0.696809427	0.194754503	0.426861559	0.786263866	0.276015432	0.412030601	0.219801707	0.831559698	0.473698268	0.552043039	0.364236407	0.155628556	0.652590393	0.526074565	0.224044263	0.332353419	0.653031584	0.436610991	0.566446323	0.4890042	0.346586148	0.691284358	0.362555928	0.413390935	0.496189089	0.558326692	0.667626843	0.323001469
AC019278.1	0.701157308	0	0	0	0	0	0	0	0	0	0	0	0	0	0	0	0	0	0	0	0	0	0	0	0	0	0	0	0	0	0	0.039470033	0	0	0	0	0	0	0	0	0	0	0	0	0	0	0	0	0
TPT1P4	0.88553018	0.372292812	0.784921503	1.900122491	0.998713573	4.500421689	5.968747911	3.578280647	3.921337554	1.023412977	0.710224259	0.697246575	1.042202151	1.253629517	10.81923237	1.425914219	5.01774384	0.607760043	2.097352139	2.652449672	0.517012251	1.14987401	10.86304486	0.901640178	1.961897944	0.99857606	0.988992527	5.979326405	6.387147555	2.798800617	1.656328555	0.801416593	2.128123044	1.670832591	1.242687652	2.657221333	3.058019667	9.927275419	0.698661711	1.318433831	0.727907851	1.023885446	1.352007762	7.058605323	1.587612355	2.428700216	3.216349023	0.925887374	1.033729171
MTATP6P29	0	0	0	0	0	0	0	0	0	0	0	0	0	0.352074524	0	0	0	0	0	0	0	0	0	0	0	0	0.432059867	0	0	0	0	0	0	0	0	0	0	0	0	0	0	0	0	0	0	0	0	0	0
Z95152.1	1.778432857	0	0.073058511	0.030065963	0.206123679	0.055633547	0.066510223	0	0.16769728	0.755703119	0.076622725	0.052536436	0	0.141688528	0.071930488	0	0.066163848	0.034345325	0.031910347	0.077722526	0.321387515	0.110270623	0.352229126	0.108081867	0.067485752	0.273472607	0	0.069567575	0.673766175	0	0.698889854	0.028820344	0.035823036	0.283262886	0.190289602	0.066739154	0.105190364	0.24802259	0.297635788	0.195579409	0.403123357	0	0.680687943	0.458998016	0.139561452	0	0.188491999	0.028173988	0
AL451054.1	0	0	0	0.014417596	0	0	0	0	0	0	0	0	0	0	0	0.013194435	0.031727693	0.016469688	0	0	0	0	0	0	0	0	0	0	0	0	0.04189252	0.013820282	0	0	0	0	0	0	0	0	0	0	0	0	0	0	0.015064663	0	0
AL355994.1	0	0	0	0	0	0	0	0	0	0	0	0	0	0	0	0	0	0	0	0	0	0	0	0	0	0	0	0	0	0	0	0	0	0	0	0	0	0	0	0	0	0	0	0	0	0	0	0	0
AC106795.5	0.116805362	0	0	0	0.049639183	0	0	0	0	0.077995791	0	0.075911679	0	0	0	0	0	0	0	0.112303914	0.084433404	0.039833441	0	0.031234231	0.048756226	0	0	0	0.12169345	0	0.126231207	0	0	0.034108013	0.045825983	0	0	0	0	0.094199774	0	0	0.046835671	0	0.100828538	0	0	0.040709552	0
FAM199X	17.12659727	9.600107095	5.462977874	8.098787341	20.74405264	7.612835845	6.41266654	4.752045512	3.540600747	7.989469596	6.956278933	11.78067406	9.835917319	8.974430125	8.33371179	7.285833687	8.620163621	12.74121736	7.273419513	5.551912745	9.101268768	12.18882992	3.953808546	9.538499446	10.68325616	8.118126396	4.825952851	9.033018949	7.245990636	10.65684527	6.148206303	5.311569777	9.031882464	9.087102754	9.237675123	8.245977299	2.65581335	5.14196474	12.67647122	5.373795825	13.05804896	5.427746228	8.702679485	5.195370862	7.863652427	17.75194563	12.21528588	7.304124456	11.15171559
ANXA2P2	4.245836731	7.861400709	4.369758499	15.33387673	11.99720644	8.640871689	9.881071779	12.20370055	11.16272012	8.383859312	11.72838514	4.612081018	3.340870953	1.868066002	21.97405883	6.158230965	8.127515181	10.8014026	10.56920751	7.797855309	7.929621085	5.052989133	26.50420576	6.575785573	2.7560652	4.709686842	3.858040456	14.04883084	11.59142043	6.111743651	3.652042079	7.97023801	3.478908528	9.746464943	9.056292592	3.62694585	12.58324256	23.71420176	6.262190276	3.815460258	7.240863353	3.386350541	3.293741547	54.16896582	6.642030514	8.935638667	9.152580124	6.504987235	5.084528676
C8orf37-AS1	0	0.133716242	0.033167047	0.040947968	0.015595978	0.315705944	0.030194261	0	0.228393251	0.024505252	0.011595042	0.035775677	0.074865456	0.482427375	0	0.012491341	0.060074027	0.093552386	0.072433175	0	0	0.07509086	0.063961884	0	0.122548522	0.055178171	0	0	1.682317204	0.16754066	0.158640742	0.039251514	0.097577489	0.139311758	0.273560508	0.333280092	0	0.638050272	0.038605848	0.059192661	0.091504817	0.214519944	0.132436369	0	0.031679001	0.033550583	0.042785727	0.051161623	0
RNA5SP473	0	0	0	0.157786172	0	0	0	0	0	0	0	0.275711217	0	0	0	0	0	0	0.334931003	0	0.153331062	0	0	0.113442728	0	0	0	0	0	0	0	0.151249168	0	0	0.166439972	0	0	0	0	0	0.15111367	0	0.170107158	0	0	0	0	0	0
XKRYP1	0	0	0	0	0	0	0	0	0	0	0	0	0	0	0	0	0	0	0	0	0	0	0	0	0	0	0	0	0	0	0	0	0	0	0	0	0	0	0	0	0	0	0	0	0	0	0	0	0
REP15	0.426335959	1.344294777	7.091148585	1.170954892	1.860594445	0.220057	0.040473754	0.791535129	0.408198203	2.972739384	1.647507057	0.863196064	0.100353046	2.672892301	0	1.03812543	0.322103779	0.898713285	15.08820671	5.155353892	0.586726002	0.721362183	1.028848861	0.210468883	0.266938078	4.012510049	0.158715869	0.508011089	7.072669792	0.112289542	0.744272312	8.769084405	0.174396378	0.74695915	4.554711663	0.507663321	0	23.64574058	0.388117698	0.079344522	0.052567371	11.21453751	12.17023617	0.186210698	0.212319834	0.067459081	1.39556352	0.445765814	1.327162498
NUP205	33.09567016	14.91184433	7.913294461	12.56552824	15.80993958	9.98731341	8.61848187	7.06873632	5.400120944	9.385834726	10.50723271	14.05877514	15.75355783	13.52309973	15.71847791	10.52817215	7.935562871	7.153348133	8.687588854	8.819991825	21.63670531	15.51615779	12.85869773	11.55049168	6.26087797	11.60824632	13.99785503	13.87238995	12.51600922	15.37131678	12.05752405	9.858789601	13.2936895	11.64375657	14.91493514	5.608366397	3.994113591	7.410142837	16.08984479	10.88392522	14.40925072	7.654649032	12.00339428	10.97338004	9.168449197	11.56814774	10.6382816	9.281093843	8.849041901
AC093083.1	0	0	0	0	0	0.10517466	0	0	0	0	0	0	0.311759606	0	0	0	0	0	0	0	0	0	0	0	0	0	0	0	0.15921852	0	0	0	0	0	0	0	0	0	0	0	0	0	0	0	0	0	0	0	0
ZNF197	4.850797046	1.342003629	1.997227746	1.591385579	2.434454571	3.947803225	1.379779992	1.16451077	0.495830823	3.477169226	3.297981594	2.21542743	1.254939528	3.681096009	0.906492094	2.734038273	1.776675798	2.157497475	2.548979852	1.778142541	3.546078197	2.362434436	1.229236447	1.82309689	2.499097041	4.657049493	1.21362405	0.869969928	2.220730127	1.073280272	1.659902132	2.626241646	2.736505185	1.913032595	3.33580925	1.510689612	0.601638516	0.96975721	2.881190328	1.731649932	2.80253666	1.348057837	3.701533777	1.520271247	2.340557124	3.542729884	2.256667325	3.498687272	1.215666727
NDE1P2	0	0	0	0	0	0	0	0	0	0	0	0	0	0	0	0	0	0	0	0	0	0	0	0	0	0	0	0	0	0	0	0	0	0	0	0	0	0	0	0	0	0	0	0	0	0	0	0	0
AC084024.1	0.284646453	0	0	0.031760502	0	0.029384547	0	0.080825506	0	0	0	0	0.087101919	0	0	0	0	0	0.033708837	0	0	0	0	0.045669375	0	0.064196826	0	0	0.088967514	0	0	0	0	0	0.03350241	0	0	0	0	0	0	0	0	0	0	0.039034294	0.033185924	0	0
AC083843.2	1.67351903	0.525306169	0.375562577	0.381659339	0.612690247	0.636178023	0.125596149	0.457537253	0.19352368	0.869254544	0.450153916	0.686191558	0.692023561	3.597207286	0.475410715	0.280001402	0.603886635	1.769149484	0.723103877	0.211999904	0.738701141	0.428032714	0.206932499	0.446749908	0.495593435	0.462226386	0.702295935	0.861200524	2.650671343	0.580752247	0.604892354	0.417247424	0.687747302	2.265921886	0.618859643	1.410818534	0.209674187	0.641825717	2.84592335	0.492435985	0.845830553	0.495732159	1.58463809	0.272868803	0.292826843	0.783070505	1.341378959	1.398057018	0.57199791
AC010385.2	0	0	0	0	0	0	0	0	0	0.036132744	0	0	0	0	0	0	0	0	0	0	0	0	0	0	0	0	0	0	0	0	0	0	0	0	0	0	0	0	0	0	0	0	0	0	0	0	0	0	0
AC005234.1	0	0	0	0	0	0	0	0	0	0	0	0	0	0	0	0	0	0	0	0	0	0	0	0	0	0	0	0	0	0	0	0	0	0	0	0	0	0	0	0	0	0	0	0	0	0	0	0	0
BRD1	5.511456006	7.29942106	5.460330706	8.395033492	10.33582817	5.100027151	4.064741038	8.125201618	6.403112145	9.300444749	10.76605611	6.618836585	8.469522586	12.62340635	8.493552002	9.028079123	7.790368962	8.892820648	4.290408896	7.303632264	13.61304619	6.751502674	5.70348668	5.087954824	7.340604101	10.33114581	11.35763526	4.462218882	7.791501152	6.693857945	9.384955786	10.21901429	9.018342263	8.954851751	10.88616996	9.553213584	3.9043786	6.267071556	9.674246073	10.58567143	10.92345183	4.556990327	12.49633356	5.232838916	8.083208444	6.207173331	6.636980499	11.98969363	8.406780393
AC019131.2	2.092740356	0.777321715	0.688597465	0.589431101	0.466265977	0.859953961	0.952854511	0.115385378	0.126447604	0.69192128	0.577752963	1.307251459	0.062172749	1.121782275	1.138982069	0.684654691	0.498890623	1.139475234	0.86620087	0.644650284	0.484667149	0.893825785	0.743648803	0.472678033	1.602902975	0.572790645	0.327769554	0.314733307	0.889061573	0.765246778	0.197617131	0.260774427	0.837353183	0.516167925	0.382620625	1.560008539	0	0.311691225	0.480909056	0.737356852	0.347387747	0.254500262	0.73322051	0.634507602	0.315697629	0.919459518	0.994891103	1.104679419	0.20555764
AL353626.1	0	0	0	0.038901916	0	0.035991723	0	0	0	0	0.033047014	0.033988069	0	0	0	0	0	0.088877842	0	0	0	0	0	0	0	0.039315808	0	0	0	0	0	0	0	0	0	0.043176415	0	0	0	0	0	0	0	0	0	0	0.040647847	0	0
AL158201.1	0.283277961	0.387059233	0.019201275	0.316078068	0.505619623	0.1169731	0.559368033	0.442403071	1.807045691	0.127680609	0.134253493	0.069038265	0	0.111715955	1.361146154	0.086778785	0.73034709	0.126373182	0.201280651	0.408541483	0.107503749	0.130416218	1.407110201	0.204524149	0.07094656	0.111804328	0.04569864	3.071676022	1.549446252	1.115427449	0.137761942	0.090894933	0.07532023	0.297789188	0.083353351	0.017540419	0.552923707	0.825682042	0.156449581	0.274145496	0.272440511	0.177416048	0.119265836	1.125918209	0.14671845	0.213656459	0.148618692	0.148094042	0.143297393
SNX18P8	0	0	0	0	0	0	0	0	0	0	0	0	0	0	0	0	0	0	0	0	0	0	0	0	0.025326461	0	0	0	0	0	0	0	0	0	0	0	0	0	0	0	0	0	0	0	0	0	0	0	0
MCHR1	0.197003032	0	0.356089307	0.319728818	0.068499054	0	0.073675627	0.08475623	0.557291873	0.059794139	0.039609541	0.023278556	0.018267576	0.109867227	0.015935968	0.036575456	0.073291936	0.304363837	0.007069634	0.172191749	0.006472942	0.042752677	0.031214091	0.023945189	0.014951251	0.080782632	0.096305137	0.07706236	0.093294202	0.408808263	0.058063797	0.6576606	0.015872956	0.047066984	0.435633159	0.133072598	0.233045858	0.073264807	0.037680142	0.014443329	0.146724688	0.97210333	0.050268073	0	0.123677558	0.057305665	0.027839863	0.112353413	0.060396875
ENTPD8	0.405139425	4.735115607	34.37315378	1.224011205	5.769137213	15.55181284	1.307690429	5.521898264	26.47440981	25.43383333	4.602262758	3.183900689	0.228872884	8.734328343	6.10627955	3.958777189	4.667864135	4.17879421	9.056777608	23.28167851	2.703297985	6.166289686	12.25379793	1.170028135	1.896644715	7.457346409	1.93055805	4.264325568	4.383281357	2.006086726	3.596966257	40.11222861	1.135221415	10.43438193	6.881201238	31.25331499	4.160731395	18.33944566	1.563802297	3.649344419	0.459575248	19.5182676	7.197764106	0.884763453	0.209834285	0.717977749	4.694310376	2.795781569	8.954369115
AL359233.1	0	0	0	0	0.061912607	0	0	0	0	0.048640232	0	0.142021575	0	0	0	0	0	0	0.057508757	0	0	0	0	0	0	0.219045214	0	0.125374532	0	0	0	0	0	0.042541313	0	0	0	0	0.076628366	0	0	0	0	0	0	0	0	0	0
AC104447.1	1.206732104	0.86421361	0.643080005	0.733586839	0.827600157	0.919263174	0.57516939	0.590779653	0.233070796	1.116984917	0.75728072	1.330527294	0.814919648	2.29743545	0.977496045	0.960286519	1.062608841	0.392481037	0.581477436	0.79215501	1.651340884	0.681144338	0.34811647	1.181695082	0.406439616	0.966624664	0.751832988	0.343776493	1.430642867	1.367775443	1.187191428	0.703194695	0.309791682	0.794665309	1.057881178	0.092756112	0.519810761	0.663884699	1.247555979	0.624184378	1.004934364	0.479524504	0.730804058	0.732437512	2.133634401	0.94724322	0.553051854	0.800544516	0.50518403
AL607023.1	0	0	0	0	0	0	0	0	0	0	0	0	0	0	0	0	0	0	0	0	0	0	0	0	0	0	0	0	0	0	0	0	0	0	0	0	0	0	0	0	0	0	0	0	0	0	0	0	0
AC005377.1	0	0	0	0	0	0.040017113	0	0	0	0	0	0.037789366	0	0	0	0	0	0.049409064	0	0	0	0	0	0	0	0	0	0	0	0	0	0	0.051534895	0	0	0	0	0	0	0	0	0	0.046630252	0	0	0	0.045193988	0.040531001	0
TRAV1-1	0	0	0.122261183	0.25157234	0.057490278	0	0	0.384127342	0	0.13549779	0	0	0	0.118555707	0.120373469	0.138137658	0	0	0	1.170596411	0.097787667	0.092267256	0.235777864	0.144697357	0	0.101699563	0	0	0	0	0	0	0.059948755	0.079005295	0.265369853	0.055842965	0	0.138352737	0	0.218197436	0.048186757	0.338900859	0	0	0.467103635	0.123674982	0.262862992	0.047148307	0.456212109
LINC02310	0	0	0	0	0	0	0	0	0	0	0	0	0	0	0	0	0	0	0	0	0	0	0	0	0	0	0	0	0.096588857	0	0	0.066105406	0	0.027071744	0	0	0	0	0	0	0	0	0	0	0	0	0	0	0
AC126544.1	0.613605025	0	0.447910127	0.131664028	0.090265109	0	0.058251945	0.134025739	0	0.118191218	0.514500969	0.069019831	0.433300066	5.646354042	0	0.313284159	0.463588616	0.240646548	0.167689087	0.544576524	0.153535776	0.19315762	0.246795521	0.113594187	0.35463808	0.07983891	0	0.060929679	0.221290359	0.080806493	0.306055904	0.050483701	0.031375049	0.165394262	0.638871721	0.146131124	0	0.289635637	0.074479907	0.171295183	0.100876949	0	0.283890451	0	0	0.161817733	0.220117047	0.320784744	0.477530431
NT5M	0.468730407	2.561814993	1.344187198	0.442541532	0.321781381	2.233285495	1.357201989	0.537504042	1.150021939	0.343086023	0.427201324	0.61511299	1.103320584	0.616175301	2.622803468	1.095333243	0.907467034	1.51658866	0.789931611	0.883999602	0.312760962	0.544099208	1.555340361	0.433870708	1.614151827	0.559062363	0.988824417	1.698853672	0.619823651	0.648141423	0.263019231	1.012312763	0.347525469	1.002855582	2.588689008	0.960009203	0.985281285	0.746723801	0.483606659	1.112239453	1.733838641	0.632292338	0.813235395	1.100409317	0.957074149	0.34611336	0.662076945	0.706863964	1.823917864
SMARCD2	62.42177803	41.52625209	50.58967347	49.7782834	49.00745951	42.47721173	73.46177079	73.63558606	49.28916778	48.75288368	51.87537709	65.96043826	70.85045965	43.61122797	44.9496585	47.12139162	52.93504743	22.16246595	29.56658594	32.4431391	74.77661045	42.23725143	93.57590255	61.26712401	50.83892947	59.22280973	94.37603773	45.61188581	34.96330387	33.4713955	36.00611648	24.86558192	60.80145928	43.37801151	36.51739342	22.37702696	29.401918	30.1236964	38.51496823	62.60384788	52.58019167	30.6565808	39.16131923	71.0959326	58.5012902	53.19362308	33.12586188	45.44803876	53.78464638
MIR3140	10.21311475	0	0	0	0	0.202753373	0	0	0	0	0	0	0	0	0	0	0	0	0	0	0	0	0	0	0	0	0	0	0	0	0	0	0	0	0	0	0	0	0	0	0	0	0	0	0	0	0	0	0
AC010624.3	0.298338308	0	0.033703505	0.083220555	0.126785873	0.076994952	0	0.070594429	0	0.149409658	0.07069551	0.024236218	0.228229079	0	0	0.025386761	0.061045688	0.031688513	0	0	0.053913875	0	0.064996429	0.099721104	0.031132668	0.028035323	0	0	0	0	0	0.026590923	0	0.065337712	0.058523197	0.123152981	0	0	0.078460549	0.060150067	0.053134202	0	0.059812644	0	0	0	0	0.051989132	0
AP000311.1	0	0	0.066687918	0	0	0.033854923	0.040473754	0	0	0	0.015542519	0.031970225	0	0	0.087544341	0	0	0.020900309	0.038837083	0	0	0	0.042868703	0.013154305	0	0.055472489	0.10581058	0	0	0	0	0	0.021799547	0.014364599	0.019299626	0	0	0.050310086	0.025874513	0	0	0	0.039449712	0	0	0	0.019117308	0	0
C17orf47	0	0	0	0	0.031845769	0	0	0.023642317	0	0.016679269	0.007892056	0	0.025478234	0.021890644	0	0	0.102222054	0.053062961	0.019720384	0	0.009027971	0.034073259	0.043535055	0	0.020852875	0.018778252	0	0.021496151	0.052047882	0.028508744	0	0.035621566	0	0.021881824	0.00979981	0.010311089	0	0.051092108	0.065691769	0.040288928	0.02669224	0	0	0	0.043124028	0	0.029121703	0.00870567	0
USP19	10.21852954	8.985015146	11.74535084	12.01085629	13.82607575	9.650862434	7.613105315	9.581355339	12.5922486	16.87401032	17.26937982	12.4782057	14.17616786	16.83470352	11.94686205	13.64063777	11.42834718	6.671490939	9.606400912	13.04230367	18.12963893	12.27819421	11.27290542	9.766150036	8.458622525	30.26661347	16.74833218	7.174722188	15.79088773	12.3561602	18.41966831	13.20560153	17.40248232	13.89357253	16.48136173	11.30617859	11.2820749	11.65880726	14.89299237	16.88728603	17.65321969	5.911102746	17.6459092	5.726783129	17.15707269	9.994733966	10.77709829	14.86052778	13.44930172
AC022517.1	0	0	0.06925778	0	0	0	0	0	0	0	0	0	0	0	0	0	0	0	0	0	0	0	0	0	0	0	0	0	0	0	0	0	0	0	0	0	0.199436065	0	0	0	0	0	0	0	0	0.07005866	0	0	0
AL159166.1	0	0.880942109	0.072836449	0	0	0	0	0	0	0.053814725	0	0	0	0	0.143423708	0	0	0	0.06362671	0	0	0.054967727	0.140463408	0	0	0	0	0	0	0	0	0	0	0	0	0	0	0	0.08478032	0	0	0	0	0	0.139137253	0	0	0	0
PHOSPHO1	0.334924006	0.650846212	0.10089765	0.398617697	0.370067944	0.053783	0.220449886	0.232471172	0.23159877	0.454740091	0.176366694	0.094322258	0.296073175	0.430494491	0.456963032	0.197599861	0.310677571	0.142298103	0.096953711	0.343484477	0.492273409	0.213205348	0.272410298	0.119413398	0.055920826	0.142679135	0.168094028	0.096076483	0.139575982	0.203870529	0.554992111	0.22289351	0.059368199	0.665041622	0.805919864	0.027651085	0.929749943	0.274025801	0.15267597	0.36014061	0.437434308	1.547575907	0.196966183	0.295820195	0.134919197	0.081651525	0.48592576	0.303496135	0.150598018
AC003087.1	0	0	0	0	0	0	0	0	0	0	0	0	0	0	0	0	0	0	0	0	0	0	0	0	0	0	0	0	0	0	0	0	0	0	0	0	0	0	0	0	0	0	0	0	0	0	0	0	0
GPN2	4.81054793	5.277749712	3.311242406	6.718350751	5.725703746	9.624167939	5.056219659	7.429599357	8.727398916	5.020992739	5.734131433	5.83166048	7.061395774	6.869801991	4.984946055	3.324329858	4.070983557	6.271805341	4.725628232	3.911758028	7.452523989	5.5898502	7.295238924	7.006153608	7.677788589	5.881049428	6.987238493	7.176791721	6.646725644	6.199492328	4.097608478	3.417459606	4.894438371	6.419184161	6.230216866	7.610434988	6.319788036	6.285032249	5.467623989	7.910851237	5.75136382	4.909467993	6.324781621	6.813464017	7.492984001	4.182047519	5.21109647	4.04609936	6.285629774
AC139712.1	0.009427491	0	0	0	0	0	0	0.026769408	0.029335844	0	0	0	0.028848156	0	0	0	0.04629705	0	0	0	0	0	0.049293292	0	0	0	0	0.073018127	0	0	0	0	0	0	0	0	0.036802602	0	0	0	0	0	0	0.026764684	0	0.012928158	0	0	0
AP000233.1	0	0	0	0	0	0	0	0	0	0	0	0	0	0	0	0	0	0	0	0	0	0	0	0	0	0	0	0	0	0	0	0	0	0	0.071494833	0	0	0	0	0	0	0	0	0	0	0	0	0	0
KIAA0825	0.468432679	0.111312512	0.080529209	0.104155538	0.106027197	0.017520695	0.104730453	0.067469702	0.031687782	0.052698644	0.070783752	0.082726601	0.025967495	0.151714879	0.013591858	0.069323043	0.025004408	0.110327142	0.152752978	0.107699615	0.049687214	0.072927897	0.0709937	0.119814691	0.051007954	0.061244327	0.016427816	0.03505431	0.053047361	0.040678679	0.055025413	0.123439071	0.054152461	0.093668495	0.187774332	0.054647288	0	0.114561115	0.072309513	0.01642504	0.059850589	0.110548169	0.085747727	0.08191304	0.065928214	0.08146043	0.134553546	0.097601297	0.103025528
SOX1-OT	0	0	0	0.036189489	0	0	0.080056342	0	0	0.06497264	0.030742818	0.031618259	0	0	0.08658055	0	0	0	0	0	0.140670699	0.033182353	0	0	0	0.036574522	0	0	0	0	0	0.034690176	0	0	0	0	0	0	0.818868998	0	0.727841071	0	0.039015403	0	0.167985894	0.177910432	0.037813685	0	0
AL355102.3	0	0	0	0	0	0	0	0	0	0	0	0	0	0	0	0	0	0	0	0	0.011422159	0	0	0	0	0	0	0	0	0	0	0	0	0	0	0	0	0	0	0	0	0	0	0	0	0	0	0	0
CSNK1G2P1	0.481246245	0	0.025092347	0	0.023598104	0.019107648	0	0	0	0	0	0	0	0.145991111	0.049409843	0.01890051	0.045448675	0	0.043839137	0.053388458	0	0	0.096780024	0.014848525	0	0.020872371	0.05971927	0	0.057852174	0.063375983	0.120018781	0.019797011	0	0.048644098	0	0	0.144512835	0.113579629	0.058414084	0.044781882	0	0	0.022265335	0	0	0	0	0.019353022	0
TSPY16P	0	0	0	0	0	0	0	0	0	0	0	0	0	0	0	0	0	0	0	0	0	0	0	0	0	0	0	0	0	0	0	0	0	0	0	0	0	0	0	0	0	0	0	0	0	0	0	0	0
MIR551A	0	0	0	0	0	0	0	0	0	0	0	0	0	0	0	0	0	0	0	0	0	0	0	0	0	0	0	0	0	0	0	0	0	0	0	0	0	0	0	0	0	0	0	0	0	0	0	0	0
AL591684.2	0.217557474	0	0.073732898	0.024274796	0.180289511	0.022458835	0	0.030887778	0.033849051	0.130744944	0.020621337	0.010604278	0.033286333	0.028599284	0	0.066646107	0.053419673	0.055459774	0.141701578	0.062751972	0.070768182	0.144675057	0.028438438	0.122169092	0.01362174	0.073599192	0	0	0.033999278	0.074491155	0	0.023269103	0.086768906	0.028587762	0.396895318	0.026942083	0	0	0.034329508	0	0.092993028	0	0.06542583	0	0.028169942	0.014917105	0.063410642	0.034120867	0
AL355493.4	2.78466116	0	0	0	0	0	0	0	0	0	0	0	0	0	0	0	0	0	0	0	0	0	0	0	0	0	0	0	0	0	0	0	0	0	0	0	0	0	0	0	0	0	0	0	0	0	0	0	0
MIR4759	0	0	0.288713154	0	0	0	0	0	0	0	0	0	0	0	0	0	0	0	0	0	0	0	0	0	0	0	0	0	0	0	0	0	0	0	0	0	0	0	0	0	0	0	0	0	0	0	0	0	0
AC099689.1	0.149341008	0	0.018404909	0	0	0	0	0	0	0	0	0	0	0	0	0	0	0.017304557	0	0	0	0	0	0	0.017001019	0	0	0	0	0	0	0	0	0.01189327	0	0.016812936	0.105998277	0	0	0.032846926	0.014507841	0	0.016331332	0	0	0	0	0	0
PUF60	18.16538725	29.74533081	28.69927982	35.3666184	31.26563817	34.50395896	27.31745565	46.86126948	118.2134733	31.0621688	29.78740464	34.12078804	81.55427819	63.8586851	90.49279737	30.23306318	45.60406647	24.25853852	43.86166632	35.32546122	32.97225611	31.74435888	42.12286298	17.76987051	21.97208693	22.32185418	79.2285001	51.66059421	50.82810536	53.11477535	61.57755633	19.15362687	62.81807205	51.34843089	23.42863543	28.4850189	91.5866742	30.91673532	56.68023925	42.26996032	48.0205198	33.48986961	43.54213237	63.39588523	45.01659613	30.8187839	26.28110395	46.859576	43.98342284
EIF1P1	0	0	0.07027329	0	0	0	0	0	0	0.051920952	0	0	0	0	0	0	0	0	0	0	0	0.053033379	0	0.041584578	0	0	0	0	0.162020019	0	0	0	0	0	0	0	0	0	0.081796848	0	0	0	0.062355996	0	0	0.213257739	0	0.325198882	0
NAPG	16.41076998	7.246613598	6.958162738	5.455147583	8.774831873	10.37178237	3.960037276	3.971562226	3.515338472	5.889003348	7.513581091	5.59282622	3.563413412	13.15344369	4.046238025	3.887242165	2.812757122	6.284026222	16.83349071	4.41768938	4.16198035	5.345025948	4.152999568	5.422343061	4.117186635	5.638081061	2.256364201	3.112681978	7.526737711	4.149788088	4.308944963	5.293450109	3.840927242	5.178311947	7.720866046	5.000394649	2.408870627	8.873993124	4.179414793	5.366891314	5.163591435	6.03283166	4.921870654	3.970861459	2.532193391	5.31585447	5.696287148	3.79502515	4.386039219
AC023302.1	0	0.589085272	0.535762418	0.1603518	0.183221048	0.66760257	0	0.612105358	0	0.467816217	0.37459999	0.280194326	0.329818851	0.472295093	0.383629268	0.293495729	0	1.511194289	0.382924165	0	0.428516687	0.918921858	0.375711068	0.201752819	2.024572573	0.567202443	0.115918501	0.649297371	0.112294362	0.369049167	0.349444927	0.19213563	0.382112389	0.566525772	0.211432891	0.578405999	0.140253818	0.440929049	1.303928213	0.173848363	0.691068613	0.27001857	0.691492514	0.101999559	1.116491616	0.394151161	0.837742218	0.864002313	0.36348607
AC079587.1	0	0	0	0	0	0	0	0.362401728	0	0	0	0	0	0.167775585	0.170348014	0.065162409	0.156691279	0	0	0.184064899	0	0	0	0	0	0	0.411782689	1.318016736	0.199454247	0	0	0	0	0	0	0	0.249115085	0.587374799	0	0	0	0	0	0.543506676	0	0	0	0	0
ANP32BP3	0	0	0	0.027936645	0	0.025846747	0.061799868	0.07109439	0	0.025077967	0.047464124	0	0	0	0.133672521	0	0	0	0	0.144436196	0.054295702	0	0.196370232	0	0.031353154	0	0	0	0.078256128	0.085728135	0	0	0	0	0	0	0	0.076819084	0	0	0	0.062723861	0.030118123	0.142163691	0	0	0	0	0
FLJ42969	0	0	0.024602866	0	0.011568885	0	0	0	0	0	0	0.008845971	0	0.023857206	0	0.009265907	0	0	0.032237969	0	0	0	0	0.007279436	0	0	0	0	0.028361821	0	0	0	0	0	0	0.011237393	0	0.055682005	0	0.021954157	0.048483595	0	0.0109155	0	0	0	0.12695149	0	0
KNOP1	3.004169892	3.709544571	3.127781634	2.742096367	4.010111695	2.856729975	1.568479208	2.612785246	0.978050468	3.786931309	5.142381028	4.596075079	4.627748182	3.952162414	1.5139046	3.283930174	2.4607052	2.502424878	3.414690841	2.654082556	5.776339283	6.149295777	2.733091064	4.434439836	2.65817866	3.033244189	4.078431365	2.96950733	3.452606723	3.540513433	4.113013166	3.028004052	4.336022917	3.188389427	4.141698181	2.056195402	1.538183738	3.549930515	4.546359675	2.325415063	4.877460936	2.230984513	3.553488346	3.18134535	3.385583518	4.082214583	4.030877476	4.822358752	1.84342375
PRRC1	17.68629572	10.62667196	12.09527828	9.711491671	9.666891264	6.991904434	6.127745967	5.365916541	2.767227138	8.528268351	7.310831428	9.038029051	4.953104816	9.044555237	6.507391882	8.969234647	6.210758939	8.287378327	9.297993562	8.128280759	10.28734024	9.193825353	5.740868431	12.31862366	5.641284743	8.330388071	4.328988178	4.007780038	10.86202654	5.629058406	5.646172598	11.39708535	8.426159941	7.587053475	14.19211091	6.68740457	2.580831182	5.516769614	9.739681753	5.79407595	6.072722229	7.943979705	9.625298858	4.373917543	6.085643013	10.97820131	10.21555652	9.214560298	5.78096844
ZSWIM1	3.843004674	6.559291119	7.459830735	7.97763237	4.158899431	9.26558751	10.68314158	18.27164336	6.356629293	7.85825197	8.725342505	6.988617203	12.77538849	8.207189002	13.17265699	7.56156926	6.53638603	5.427181487	5.322125004	7.438907445	7.212484937	10.41696986	11.71583527	8.695637049	13.15009483	6.608378133	13.90268477	10.9929331	8.360151044	12.45890795	11.69359586	2.949604573	7.00159889	9.23286289	3.839419721	6.055644234	14.97722356	6.718077163	8.108936015	7.289953475	7.838100704	5.277502718	6.281494021	9.261073723	15.75466844	14.68949705	12.22813196	12.60176005	7.943923086
AC009567.1	0	0	0	0	0	0	0	0	0	0	0	0	0	0	0	0	0	0	0	0	0	0	0	0	0	0	0	0	0	0	0	0	0	0	0	0	0	0	0	0	0	0	0	0	0	0	0	0	0
CSF3	0	1.262022322	9.455745942	0.302068121	0.203028729	0	1.631238128	0.67827891	9.762096799	4.123201807	0.475475073	1.071175336	1.461899774	1.590996225	0.595143784	0.105698124	1.133964903	0.101488888	3.026825788	2.112932381	0.353973735	2.093552349	0.832656961	0.249114098	0.259242566	0.430986258	0.3339706	0.513922629	0.149321152	2.071994961	0.774445514	4.930927262	0.074098821	0.104628634	4.582722201	0.069023918	1.523080653	0.855044846	3.832108649	0.905421071	0.297802841	57.26874943	0.660889298	0.497316769	0.185579012	0.131028629	1.048989107	0.19980688	0.483338234
AC021205.1	0	0	0	0	0	0	0	0	0	0	0	0	0	0	0	0	0	0	0	0	0	0	0	0	0	0	0	0	0	0	0	0	0	0	0	0	0	0	0	0	0	0	0	0	0	0	0	0	0
WDR20	3.574868904	3.124531435	1.962051728	2.839526663	2.718612307	1.914923709	2.101752104	1.821948972	1.351098173	2.399168832	2.796283342	2.208078881	2.391546737	3.595887779	3.857076093	3.044457467	2.298110245	2.767123326	2.102459899	3.103131243	2.08716886	2.114944802	2.913503976	1.640956489	2.111434693	2.744611417	2.171383838	2.073812461	2.77450438	2.147414911	2.73719143	2.381328157	2.754697643	2.899218314	2.944156846	2.300169303	1.431323901	2.634743616	2.812871719	2.252721779	1.873970355	1.970015399	4.401824496	1.109412234	1.680374731	2.064130042	2.528248395	3.467922707	2.196392357
AC105001.1	0.052040858	0.663660346	0.235163805	0.212910683	0.110579926	0.07163024	0.08563436	0.098513522	0.053979105	0.260623815	0.328848595	0.118374541	0.106163477	0.182429194	0.231532875	0.212561185	0.298159362	0.198993913	0.041085746	0.050035306	0.282135172	0.195219042	0.090701592	0.180907196	0.282393767	0.117368682	0.223874003	0.089570813	0.108437343	0.059395548	0.281202002	0.222643525	0.069185217	0.015196308	0.040834144	0.150375954	0.067718232	0	0.16423587	0.37772353	0.148296045	0.086914712	0.083467693	0.04924807	0	0.023788318	0.121345193	0.126962664	0
AC133963.1	0	0	0.0570892	0	0	0	0	0	0	0	0	0	0	0	0	0	0	0.013419019	0	0	0	0	0	0	0	0	0.03396778	0	0	0	0.034132798	0.202686496	0	0	0.012391302	0	0	0	0	0	0	0	0	0	0	0	0	0	0
FILIP1	0.38703416	0.108477414	0.33095358	0.254679566	0.210027361	0.063516945	0.107778525	0.073265699	0.228517201	0.214702988	0.276550739	0.216705425	0.042514265	0.177420892	0.211930833	0.800555242	0.112090741	0.822189899	0.133976162	0.63546412	0.473456568	1.382827785	0.088211525	0.321629113	0.091961272	0.091764843	0.044826332	0.061490675	0.049628409	0.129121626	0.064348718	1.757723879	0.124017051	0.109539342	0.226598322	0.629233467	0.069733203	0.060896332	0.206705577	0.124852249	0.186643877	0.402753951	0.305604596	0.095792085	0.246716315	0.29395374	0.363297551	1.054224715	0.120481796
RNU6-1230P	0	0	0	0	0	0	0	0	0	0	0	0	0	0	0	0	0	0	0	0	0	0	0	0	0	0	0	0	0	0	0	0	0	0	0	0	0	0	0	0	0	0	0	0	0	0	0	0	0
AC097173.2	0	0	0	0	0	0	0	0	0	0	0	0.036354327	0	0	0	0	0	0.04753277	0	0	0	0	0	0	0	0.042052984	0	0	0	0	0	0	0	0	0	0.046182368	0	0	0	0	0.039850651	0	0	0	0	0	0	0	0
MTATP6P27	0.455434325	0.311143268	0.03858807	0.063521003	0.145160637	0.146922734	0.281035147	0.080825506	0.088574409	0	0.026980412	0.055497427	0.087101919	0.149674194	0.075984541	0.058132004	0.209678668	0.072562103	0.033708837	0.082103023	0	0.087364165	0.148832404	0.045669375	0.035644649	0.064196826	0	0	0.266902543	0.09746226	0.184569945	0	0.037842048	0.024935649	0.234516869	0.07050062	0	0.087333773	0	0	0.030417405	0	0.342405713	0	0.221140851	0.117102881	0.165929618	0.029761894	0
ARHGAP26	7.545012023	6.058481841	4.506451738	7.178815669	6.676263646	4.738659411	2.788416325	5.170815847	1.384699321	5.956068768	6.049415921	4.201151475	2.832779939	3.391437578	4.638387414	3.612161243	2.699100315	4.198204516	3.393977535	5.630728263	4.395616805	5.502410726	5.546741818	7.198007804	2.577230677	8.62319643	4.51230156	2.089143426	8.982539385	5.876915119	4.169252112	7.702976087	3.931617839	3.6557544	6.325517028	4.131417129	0.96680245	2.511184593	5.320662207	2.813303388	4.165051423	5.935593651	5.290757033	3.624572328	3.923572544	10.25585927	5.030520565	4.267771371	5.413156455
COL4A5	0.078895084	0.309576513	0.959844028	0.106087635	0.575139634	0.474050287	0.214708215	0.603138834	0.050359082	1.68580877	0.212838955	0.564012131	0.198087587	0.276566666	0.172804395	0.382152398	0.546393141	0.95144961	0.761816627	0.326758379	3.187085613	1.881289012	0.380784758	1.588756446	0.344518705	1.831802574	0.561311926	0.114900349	0.189684686	0.166236841	0.419749823	1.055870821	0.594355749	0.575948418	0.43095724	0.017536404	0.205324656	0.167581297	0.264945777	0.24471674	0.1102483	0.076018046	1.068279963	0.166551809	0.115252396	0.113739088	0.257075072	0.200938769	0.266062818
ABCA9	0.143129917	0.042284707	0.044575365	0.038846579	0.101103375	0.049917397	0.085934207	0.060413506	0.018056037	0.092990714	0.04583334	0.030168642	0.011837245	0.12204531	0.030979144	0.098752529	0.042743337	0.081355465	0.01832427	0.111578897	0.079693899	0.108834776	0.015169864	0.041893993	0.087194635	0.026173255	0.006240497	0.019974321	0.006045391	0.07947136	0.056437325	0.291691277	0.007714163	0.125384921	0.075124727	0.016766944	0.007550594	0.023737509	0.106821904	0.018718327	0.006200638	0.024227512	0.120986599	0.027455839	0.125222005	0.026524014	0.112750074	0.291216506	0.039136699
SLC35F1	0	0.07959628	0.019743103	0.064999453	0.064985921	0.026309912	0.107841087	0.206766794	0.203930946	0.065641772	0.072471999	0.134874179	0.077988062	0.076578928	0.106910484	0.360627965	0.259258711	0.078891671	0.068986818	0.336055873	0.359246308	0.350140458	0.123740885	0.178167003	0.086626408	0.024634127	0.152711582	0.093998619	0.068278673	0.087264355	0.08262879	0.186919672	0.048403526	0.057411057	0.012855817	0.076650365	0.113705258	0.044683232	0.1263934	0.184984685	0.035016041	0.036484487	0.05255628	0.020673031	0.216859237	0.129814152	0.203749951	0.232216338	0.073670503
LINC02178	0	0	0.225535923	0	0.212105307	1.288080252	0	0	0	0.041658928	0.11826943	0	1.14544147	0	0	0	0	0.848208303	0.443291033	0	0.090194742	0.510617849	0.108735203	0.033365508	0.364581853	0	0	0	0	0	0	0	89.63142872	0.072870766	0.342670531	0.103013847	0	0	0	0	0.800013547	0	0	0	0	0	0	0	0
FNDC5	0	0.276995814	0.190850524	0.037699786	0.086153	0.18602412	0.166794673	0.047970028	0.087615017	0.253815547	0.133440872	0.181157816	0.172316953	0.074026501	0.105226123	0.592274193	0.096790185	1.550364809	0.066687441	0.5035251	0.103800098	0.316865568	0.206108461	0.262013309	0.141034258	0.095252219	0.054506437	0.305308353	0.070403092	0.05784396	0.036514156	0.319218139	0.014972865	0.059197341	0.086162776	0.34868497	0.043966154	0.155498075	0.604238712	0.10899445	0.379108044	0.042322121	0.108383025	0.07993594	0.495823292	0.332058855	0.144436473	0.465144561	0.170916037
CSAG2	0	0	0	0	0	0	0	0.060839563	0	0	0	0	0	1.633625789	0	0	0	0	0.025373561	0	0.232319791	3.485353653	0	0.206259505	1.58301125	0	0	0	0.066968274	0	0	0	1.395752344	0.018769743	0	0	0	0	0	0	1.648512763	0.053676419	0	0	0.27743125	0	0	0	0
AC012593.1	0	0	0	0	0	0	0	0	0	0	0	0	0	0	0	0	0.010037809	0	0	0	0	0	0.010687433	0	0	0	0	0	0	0	0	0	0	0	0	0	0	0	0	0	0	0	0	0	0	0.005605989	0	0	0
SLC25A15P2	0	0	0	0	0	0	0	0	0	0	0	0	0	0	0	0	0	0.066658382	0	0	0.283526372	0	0	0	0	0	0	0	0	0	0	0	0	0	0	0	0	0	0.082522856	0	0	0	0	0	0	0	0	0	0
RPL41P1	61.54056322	0	190.5221667	341.3830442	157.1968731	178.8735313	0	1.239324428	0	269.9472836	329.0980734	183.5947378	0	0.573751075	0.582548148	154.6505086	1.071690968	196.3772386	684.5927678	0.629456506	216.2725161	106.2736532	1.141048428	155.458553	59.30081377	176.4449759	0	0	0.682084276	0	0	322.5715277	480.4426435	128.0861148	304.1125414	75.67066511	0	1.339117854	138.774917	1.055967837	252.5557169	0	143.0685205	15.48882193	2.260550926	241.804438	202.2682043	204.9007224	2.207841315
AC009743.1	0	0	0	0	0	0	0	0	0	0	0	0.0282491	0	0	0	0	0	0	0	0	0	0	0	0.023246461	0	0	0	0	0	0	0	0	0	0	0	0.035885971	0	0	0.045725779	0	0	0	0	0	0	0	0	0	0
AL589826.1	0	0	0	0.071461128	0.081652858	0.132230461	3.161645403	0	0.797169679	0.128297424	0.060705927	0.062434605	0	0	0.854826087	0.326992524	0.157259001	0	0	0.184731801	0	0.065523124	0.167436454	0.051378047	0.160400919	0.072221429	0	0.992094119	0.200176907	0.438580169	0	0	0	0.056105209	0.075380422	0	0	0.196500989	0	0	0.068439162	0.160445817	0.154082571	1.454602407	0.331711277	0.087827161	0	0	0.64795343
AC109326.1	1.940271756	0.365669889	0.671187052	0.104513929	0.153539516	0.497290635	0.16514272	0.151983768	0.249832133	0.402082767	0.126834488	0.169580139	0.204732368	0.457350403	0.142880848	0.027327763	0.689987259	0.358168958	0.110925294	0.154386002	0.116071962	0.698185837	0.069965876	0.289832859	0.268103883	0.150894129	0.086346559	0.27637444	0.376411383	0.13745056	0.39044717	0.171743945	0.017789487	0.246166384	0.535480606	0.878269075	0.156710549	0.246332807	0.633445691	0.388493845	0.514770261	0.234656562	0.112675067	0.417881615	0.277221234	0.128449716	0.187207799	0.111928154	0.135378612
SDAD1P4	0	0	0	0	0	0	0	0	0	0	0	0	0	0	0	0	0	0	0	0	0	0	0	0	0	0	0	0	0	0	0	0	0	0	0	0	0	0	0	0	0	0	0	0	0	0	0	0	0
AICDA	0	0	0	0.025326833	0.036173658	0	0	0.032226414	0	0	0	0.005531927	0	0.04475811	0	0.005794538	0.013933703	0.014465832	0	0.01636789	0.024611727	0	0	0.004552276	0	0.025596295	0.018308797	0	0	0	0	0	0	0.034797838	0.006678972	0	0	0	0	0	0	0	0.320828108	0	0.014695395	0.031127186	0.033079388	0	0
ATP6V1G2	0	0.089995328	0.133934933	0.091864329	0.094469353	0.067993679	0.081286831	0.070134102	0.204954664	0.148435399	0.046823016	0.088286661	0.050386858	0.23810536	0.175822636	0.168141475	0.121295252	0.24136109	0.136499594	0.166232808	0.1517599	0.193731155	0.043048404	0.369864506	0.175268074	0.129978389	0.132817658	0.042511718	0	0.140950311	0.080077738	0.35223374	0.07661825	0.158672953	0.542654776	0.183524901	0.289261252	0.151562943	0.181880835	0.159354252	0.079181592	0.185629907	0.148556554	0.046747818	0.127925914	0.169354656	0.316757863	0.241033917	0.083295364
AC040934.1	0.413486427	0.753294227	0.09342375	0.115340769	0.131790578	0.177853836	0.340200441	0.88057262	0.321664958	0.138051029	0.032660499	0.033590548	0.42175666	0.452961375	0.459906433	0.140740642	0.930678999	0.087838335	0.081610868	0.198775739	0.112084109	0.070504414	0.270248312	0.386987863	0.647231778	0.271991815	0.111173299	0.088959707	0	0.11798063	0.893707103	0	0.045808795	0.090555776	0.283888841	0.213357138	0.403537302	0.528599153	0.054371784	0.416829409	0.073642139	0.086321726	0.373042014	0.195648277	0.446161367	0.094504079	0.200862169	0.036027556	0
AL355490.2	0	0	0.087456904	0	0.123373297	0.066597823	0	0	0	0.032308475	0.030574518	0	0.098704912	0.084806272	0	0.032937933	0	0.041114111	0.114597743	0	0.034975151	0.198004184	0.084329309	0.051753069	0.080785864	0.036374296	0	0.083277973	0	0	0	0	0	0.169544209	0.113895966	0.039946063	0	0.098967652	0.050899134	0	0	0	0.038801815	0	0.083533132	0	0.037606676	0.168632632	0
AC011753.2	0.028977942	0	0	0.032333232	0	0.029914432	0	0	0	0.029024663	0.027466944	0	0	0	0	0	0	0	0	0.083583569	0	0.029646528	0	0	0	0	0	0	0.090571846	0	0	0	0	0	0	0	0	0	0	0	0	0	0.034858024	0	0	0	0	0	0
RNU6-471P	0	0	0	0	0	0	0	0	0	0	0	0	0	0	0	0	0	0	0	0	0	0	0	0	0	0	0	0	0	0	0	0	0	0	0	0	0	0	0	0	0	0	0	0	0	0	0	0	0
LUZP4P1	0	0	0	0	0	0	0	0	0	0	0	0	0	0	0	0	0	0	0	0	0	0	0	0	0	0	0	0	0	0	0	0	0	0	0	0	0	0	0	0	0	0	0	0	0	0	0	0	0
SMARCA2	10.18929155	6.924492351	10.74462617	10.46923754	11.10190753	0.455251888	5.653048127	6.683127445	5.966740879	13.3977525	18.25133953	8.004365963	7.313931921	16.04644548	14.01608436	12.65862652	12.67106541	11.27924135	9.66302489	12.56553093	16.19169672	17.47118326	7.943065372	6.616189418	5.674942501	14.58647892	8.757207342	6.390973225	10.07500996	11.20383419	10.15841941	19.79998582	6.776266811	12.40510537	11.71732814	4.248344991	1.341101017	11.54206997	22.96007652	6.095212283	15.88724352	9.302186271	21.08168143	8.978435617	17.36402233	15.59999226	13.22009182	17.85290312	8.380971719
AL358072.1	0.030741817	0.336034729	0.291725813	0.034301342	0.19596686	0.634706211	0	0	0.191320723	0.246331054	0.145694225	0.089905832	0.470350362	0.646592516	0.082063304	0.062782565	0.07548432	0.705303643	0.218433263	0.088671264	0.166664198	0.251608795	0	0.221953163	0.461954646	0.34666286	0	0.07936753	0.096084915	0.105259241	0.199335541	0.131521015	0.122608236	0.511679509	0.108547808	1.218250708	0	0.754563799	0.485090874	0.14875373	0.722717552	0	0.406777987	0.087276144	0.079610707	0.084314074	0.28672638	0.16071423	0
AC239859.4	0	0	0	0	0	0	0	0	0	0	0	0	0	0	0	0	0	0	0	0	0	0	0	0	0	0	0	0	0	0	0	0	0	0	0	0	0	0	0	0	0	0	0	0	0	0.03591155	0	0	0
AC006159.1	0	0	0	0.102193116	0	0	0	0	0	0	0	0	0	0.120398542	0	0	0.224888519	0	0	0.132088023	0	0	0	0	0	0	0	0	0	0	0	0.048979653	0	0	0.053898955	0	0	0	0	0.110794553	0	0	0	0	0	0	0	0	0
HBG1	0	0	0	0	0	0	0	0	0	0	0	0	0	0	0	0	0	0	0	0	0	0	0	0	0	0	0	0	0	0	0	0	0	0	0	0	0	0	0	0	0	0.054805749	0	0	0	0	0	0	0
MYBPC1	0.062232927	0.026163841	0.324484655	0.130865308	0.061032333	0.004941856	0.2067806	0.095151923	0.05958533	0.115076796	0.172426206	0.039667321	0.043946073	0.056637039	0.05750543	0.34951228	0.487811671	0.027457657	0.362823023	0.138079829	0.153123437	0.063668779	0.212758793	0.109448806	0.344693647	0.048584436	0.030890672	0.191567531	0.127180778	0.02458662	0.077601852	0.023040665	0.057278052	0.088066565	0.115505058	0.056319351	0.04671962	0.176252208	0.056654147	0.694922639	0.120215682	0.245850354	0.046068289	0.0407722	0.049588253	0.502202484	0.33487001	0.140148902	0.048431996
HAPLN2	0	0.043110212	0.032079239	0.026403309	0.070394164	0.301280112	0.019469302	0.044794859	0.515439029	0.007900511	0.029905999	0.023068208	0.217230087	0.103689953	0.042111914	0.048326606	0.135575363	0.080430283	0.018682006	0.06825432	0.008552603	0.048418694	0.103106786	0.06960453	0.098774328	0	0.025449309	0	0.024653649	0.054015228	0.076718833	0	0.283131469	0.172746963	2.710869691	0.888902391	0	0.04840185	0.012446553	0.114502537	0.059002437	0	0.018976702	0.022393477	0	0.032450196	0.027588298	0.04123636	0.079801493
AC007099.2	0	0	0.142638046	0.058700213	0	0	0	0	0	0	0	0	0	0	0	0	0	0	0	0	0	0	0	0.042203396	0	0	0	0	0	0	0	0	0	0	0	0.065150126	0	0	0	0	0	0	0	0	0	0	0.061334698	0	0
KTN1-AS1	1.775029946	0.591215483	0.413273405	0.702247217	0.651950944	1.197908663	0.849554787	1.116943296	0.397808736	0.290569576	0.731713279	0.421811319	0.993034561	0.827350647	0.774408234	0.78325397	0.833057138	0.457504565	0.646337645	0.524751363	0.437174794	0.407464522	0.617023128	0.623225	0.701926914	0.593280457	0.682161837	1.650270607	0.599361399	0.555575547	0.781123625	0.257691559	1.045893159	1.296521938	0.68289001	0.365348135	0.230336173	0.90516172	0.55863038	0.523431067	0.315258004	0.529672033	1.242089821	0.697966385	0.572997783	0.586621915	0.573253367	1.424075603	1.442620097
OR1F12	0	0	0	0	0	0	0	0	0	0	0	0	0.117843773	0	0	0	0	0	0	0	0.020878413	0	0.050340372	0	0	0.043427265	0	0	0	0	0	0	0	0.033736466	0	0.047691596	0	0	0	0.046586816	0.08230592	0	0.023162739	0.05466643	0.049865094	0.026405552	0	0	0.194809528
SCARNA22	26.58552331	3.091519508	0.383411068	0.157786172	0.901447556	0.729912143	1.39618261	0.401541115	0	0.849842137	0.536154749	0.413566825	1.298166999	1.115372091	0	0.866399391	0.694455747	0	0	0.815775632	0.153331062	0.289350115	1.478798763	0.340328184	0.708330458	0.956789493	0	2.920725086	0.883981222	0	0.458471744	0.151249168	0.187999295	0.371640906	0.332879944	0	1.104078057	1.301622554	1.11570901	2.394935054	0.15111367	0	0.510321475	1.204410793	1.83104625	0.193922371	0.164867668	0.443571274	0
PIGHP1	1.345294557	1.025946739	0.254476373	0.13963378	0.55841884	0.645939949	0.463334937	0.710692239	0.389413861	0.752072687	0.296545768	0.335489313	0.861615265	0.575782053	0.584610266	0.223628161	0.614562608	0.279139347	0.222299338	0.180481335	0.203536808	0.224054292	0.327167868	0.17568564	0.235065417	0.24695894	0.403765681	0.969267175	0.8800698	0.321366708	0.304295405	0.167311026	0.291149351	0.274071465	0.957398069	0.46492975	0.488530114	1.055888502	0.444308898	0.832625967	0.200593367	0.313508287	0.26344029	0.53292513	0.324078982	0.257419077	0.69302781	0.196270475	0
AL078623.1	0	0	0	0	0	0	0	0	0	0	0	0	0	0	0	0	0.14356169	0	0	0	0	0	0	0	0.024404991	0	0	0	0	0	0	0	0	0	0	0	0	0	0	0	0	0	0	0	0	0	0	0	0
TRAPPC8	17.60939921	6.626601941	2.993448418	3.585465562	5.691525022	5.830424756	4.858379089	2.282474049	0.877544178	3.967974486	4.886069472	4.580100731	2.489069204	4.554577264	2.744943608	2.860102178	1.832424068	3.826816172	5.159460522	3.120912854	3.475908999	3.817465086	2.763519231	3.507379759	1.948312355	3.617122567	1.912617521	2.461607961	4.808938434	3.888674354	3.881136969	3.576450232	2.848860604	3.747735425	4.969806521	1.888745573	0.958609123	4.049617959	2.827415388	3.495042668	3.761851319	3.931357852	3.916212391	2.521716036	2.886471324	4.409239933	3.958863864	3.466152784	3.299541449
RPL34P3	0	0	0	0	0	0	0	0	0	0	0	0	0	0	0.139604734	0	0	0	0	0	0	0	0	0	0	0	0	0.135018726	0	0	0	0	0	0	0	0	0	0	0	0	0	0	0	0	0	0	0	0	0
PRELID3BP4	0.092871514	0	0	0	0	0.031957624	0	0.087903046	0	0	0	0	0	0	0.082638179	0	0	0.157832105	0	0	0.067132689	0.031671422	0	0.024834222	0	0	0	0	0.096758015	0	0.100365968	0	0	0	0	0	0	0.189962428	0	0	0	0	0	0.175775072	0	0	0	0	0
RF00019	0	0	0	0	0.1994353	0	0	0	0	0.31336362	0	0	0	0	0	0	0	0	0	0	0	0	0	0	0	0	0	0	0.488927667	0	0	0	0	0.137035732	0.184115013	0	0	0	0	0	0	0	0.564514906	0	0	0	0.182375739	0	0
AC004022.2	0	0	0	0	0	0	0	0	0	0	0	0	0	0	0	0	0	0.116738513	0	0	0	0	0	0	0	0	0	0	0	0	0	0	0	0	0	0	0	0	0	0	0	0	0	0	0	0	0	0	0
DUX4L21	0	0	0	0	0	0	0	0	0	0	0	0	0	0	0	0	0	0	0	0	0	0	0	0	0	0	0	0	0	0	0	0	0	0	0	0	0	0	0	0	0	0	0	0	0	0	0	0	0
PIK3CDP1	0	0	0	0	0	0	0	0	0	0	0	0	0	0	0	0	0	0	0	0	0	0	0	0	0	0	0	0	0	0	0	0	0	0	0	0	0	0	0	0	0	0	0	0	0	0	0	0	0
MIR1289-2	0	0	0	0	0	0	0	0	0	0	0	0	0	0	0	0	0	0	0	0	0	0	0	0	0	0	0	0	0	0	0	0	0	0	0	0	0	0	0	0	0	0	0	0	0	0	0	0	0
AC004233.1	0	0.317796002	0.039413144	0.064879182	0.185330501	0.090038504	0.071761031	0.412768416	0	0.232961112	0.165343776	0.226736198	0	0.611497857	0.465655263	0.385937229	0.356936548	0.185283989	0.06885917	0.083858515	0.157618279	0.386672645	0.304029351	0.209906363	0.2912543	0.131138911	0.093802471	0.525418267	0.18173956	0.199092314	0.188516342	0	0.231907025	0.48390743	0.136874977	0.612068291	0.453979464	0.267603321	0.779895278	0.211019888	0.434948886	0.072833956	0.559563021	0.165078234	0.225869192	0.199344543	0.406745893	0.668761516	0
RPL37P2	1.662950204	15.48452715	0.667963534	3.43611001	1.88455935	2.225341898	18.54685087	8.919249501	4.40804279	0.493520404	0.875688288	0.840582978	3.392422471	1.457367714	13.97506621	2.641461558	13.76208036	3.140143978	2.479889831	6.395453564	0.467472749	1.701318182	11.27133203	3.112757777	3.933455285	1.180707127	3.974348599	15.9011601	15.59287434	9.068065239	5.99048446	0.85637595	2.947724142	1.618645062	1.44982554	3.356026014	2.40435117	8.881570852	0.874684764	7.748669913	1.513769342	11.41792812	1.481769672	19.23420256	3.508973649	3.378438521	1.507935992	2.125123701	4.361832843
KLF17P1	0.29827207	0	0	0	0	0.016205865	0	0	0	0	0	0	0	0.12382017	0	0	0	0	0	0.045280619	0	0	0	0.012593553	0.019658372	0	0	0	0	0	0	0	0	0	0	0.01944089	0	0	0	0	0	0	0	0.089136382	0	0	0	0.016413976	0
RNU7-61P	0	0	0	0	0	0	0	0	0	0	0	0	0	0	0	0	0.711532528	0	0	0	0	0	0	0	0	0	0	0	0	0	0	0	0	0	0	0	0	0	0	0	0	0	0	0	0	0.397381908	0	0	0
LINC02500	0	0	0	0	0	0	0	0	0	0	0	0	0	0	0	0	0	0	0	0	0	0	0	0	0	0	0	0	0	0	0	0	0	0	0	0	0	0	0	0	0	0	0	0	0	0	0	0	0
PDE10A	0.420870113	0.571147463	0.764617554	0.412099452	0.226310935	0.02068912	0.144870341	0.085361632	0.734999741	0.09033186	0.093625176	0.142343619	0.026282941	0.451640788	0.08024898	0.201724834	0.168721027	0.328433426	0.03390539	0.532652335	0.152114149	0.297305602	0.089820139	0.148142532	0.026889367	0.153356485	0.018474863	0.05174187	0.07158902	0.107833608	0.060335	0.65072174	0.100866159	0.081513399	0.608244553	0.390014361	0.18441537	0.043921504	0.280101873	0.110830444	0.133087234	0.405246529	0.154981012	0.060961836	0.266916363	0.19042021	0.358828846	0.549315198	0.086897544
RF00494	0	0	0	0	0	0	0	0	0	0	0	0	0	0	0	0	0	0	0	0	0	0	0	0	0	0	0	0	0	0	0	0	0	0	0	0	0	0	0	0	0	0	0	0	0	0	0	0	0
CBLN4	0	0	0.03962168	0	0.007452443	0.006034327	0.028856287	0	0	0	0.016621861	0.011396793	0	0.015368332	0.015603968	0.029844556	0	0.059604585	0	0.016860442	0	0.005980285	0	0.014067799	0	0.013183277	0	0	0	0	0.018951378	0.081276421	0.03108454	0.005120714	0.020639877	0.043433417	0	0	0.083014063	0	0.031232157	0	0	0.049785499	0.015137618	0.024047913	0.013629933	0.116124534	0.059138607
SHH	1.32275851	1.975154509	7.06814271	7.54009941	4.772948303	0.630233787	8.746926087	10.68013287	4.061482994	7.80526079	7.755513569	11.16416996	16.08321891	10.80207687	10.25587694	7.942997592	3.394397138	3.287007103	1.391944795	4.786893039	0.441306152	7.22944535	7.769343935	7.703770002	6.485062	6.294875956	6.294112293	4.375217772	3.01576563	13.20284748	7.09821279	5.790429385	18.76074746	2.797019524	0.309721067	5.392226881	1.260112908	2.895795843	7.357965831	11.24769235	3.209440787	0.439490329	2.8362448	1.952366312	6.987269581	13.00546271	9.167041609	3.694226159	8.377351049
NRBF2P1	0	0	0	0	0	0.021243077	0	0	0	0	0	0	0	0	0	0	0	0	0	0	0	0	0	0	0	0	0	0	0	0	0	0	0	0	0	0	0	0	0	0	0	0	0	0	0	0	0	0	0
AC025470.1	0	0	0	0	0.011090644	0	0	0	0	0	0	0	0	0	0	0.008882868	0	0	0	0	0	0.008899794	0	0	0.010893369	0	0	0	0	0.029785464	0	0	0	0.007620589	0	0	0	0	0	0	0	0	0	0	0	0.01192928	0	0	0
AL355312.2	0.197503293	0.134930146	0.100404435	0.055092937	0.020983416	0.484229424	0.020312247	0.210304355	0	0.123638579	0.148203856	0.176491119	0.251817	0.151451052	0.549189944	0.033612639	0.101032319	0.0839126	0.038981728	0.14241893	0.374761673	0.597761235	0.408769444	0.402700559	0.309152609	0.064958939	0.292062815	0.339935415	0.308652661	0.47900795	0.080040458	0.096819183	0.054701843	0.4685882	0.242143814	0.101910812	0.128500705	0.126243652	0.233737921	0.039820016	0.624363976	0.123695658	0.158386553	0.116815137	0.042622119	0.394976896	0.25904487	0.154878238	0
CHRM1	0.054389368	0.891784473	0.32442475	0.066755688	0.201092147	0.134753011	0.026849666	0.030887778	0.795452698	0.522979776	0.453669403	0.164366302	0	0.529086761	0.029037785	0.077753791	0.053419673	0.963613567	0.373576888	0.423575809	0.188715153	0.133546207	0.426576566	0.191980001	0.040865219	1.177587068	0.017548278	1.179523593	0.90098086	0.186227887	0.070534114	0.570093017	0	0.233466723	0.134432285	0.026942083	0.297251785	1.401747366	0.120153278	0.052635935	0.726508029	1.035541988	4.946192759	0.355146772	0	0.007458553	0.15218554	0.221785637	0.440209591
RNU6-365P	0	0	0	0	0	0	0	0	0	0	0	0	0	0	0	0	0	0	0	0	0	0	0	0	0	0	0	0	0	0	0	0	0	0	0	0	0	0	0	0	0	0	0	0	0	0	0	0	0
AC091885.2	0	0	0	0	0	0	0	0	0	0	0	0	0	0	0	0.010078162	0	0	0	0	0	0	0	0	0	0	0	0	0	0	0	0	0	0	0	0	0	0	0	0	0	0	0.011872359	0	0	0	0	0	0
IGHD2-15	0	0	0	0.636234563	1.453947671	0	2.814884294	24.28676098	1.774345415	1.142260936	0	0	0	0	0	0	0	0	0	1.644708936	0	0	0	0	0	0	0	0	0	1.95238914	0	0	0	1.998069388	0	0	0	0	0	0	0	0	2.057747883	3.237663423	1.476650201	0	0	0	0
AC005777.1	0	0	0	0	0	0	0	0	0	0	0	0	0	0	0	0	0	0	0	0	0	0	0	0	0	0	0	0	0	0	0	0	0	0	0	0	0	0	0	0	0	0	0	0	0	0	0	0	0
MGAM2	0.543593817	0.307750502	3.056319852	2.372978752	0.345138889	3.720208911	1.122573925	2.613559388	0.862607523	1.991329437	0.897067299	1.148515238	6.54093578	14.13232832	0.404686106	0.09951598	2.908809834	2.98953287	2.45186565	0.705882799	0.173770194	5.69429823	7.768132436	5.507434564	0.075935941	0.285735652	5.31748073	1.409011888	11.75103682	0.756365408	5.659278144	1.190610026	4.675797224	0.819595236	6.285851673	3.953260489	0.059180856	1.681116281	7.173098542	0.041917861	16.25092181	2.305843464	9.641732926	0.221344792	5.227073955	12.04590078	20.92659943	8.441730534	0.350571226
OR6C76	0	0	0	0	0	0	0	0	0	0	0	0	0	0	0	0	0	0	0	0	0	0	0	0	0	0	0	0	0	0	0	0	0	0	0	0	0	0	0	0	0	0	0	0	0	0	0	0	0
AC020915.3	1.671047067	0.214054619	1.645920853	1.544067042	0.890462412	1.098372224	0.370570994	0.593118338	0.710917568	1.405681156	1.28692979	1.018135956	1.298326793	3.432336567	0.94094003	1.673023196	0.865505224	1.489278218	1.692898118	1.054362893	1.019187264	1.489223494	0.887388475	1.220095808	2.95083197	1.089402118	0.779239434	1.651536296	1.550557903	0.268201167	1.036979111	1.158943956	0.676880771	1.343790204	1.905332028	0.582020625	1.070238146	1.361865055	0.94761105	1.831956019	0.864941612	1.128334617	4.083074333	1.037773948	0.811394202	0.993601514	0.753411151	1.358177677	1.518910033
AP001885.1	0.806996727	0	0	0.012334754	0.04228178	0	0	0	0	0.022145146	0	0	0	0.116257254	0	0	0.027144143	0	0	0	0.011986481	0.011309807	0	0	0	0	0	0	0.103656335	0	0.071681011	0.011823731	0	0.019368402	0	0.013690083	0	0.033917619	0.034887711	0.026745902	0.035439416	0.027694212	0.026595866	0.03138448	0.02862799	0.06063864	0.025776684	0	0
AC098828.2	0.185094709	0	0	0	0	0.127384318	0	0	0	0.030898856	0	0.120292852	0	0	0	0	0	0	0.036532614	0	0.066898369	0.157804382	0	0	0.038630588	0	0	0.079644554	0	0	0	0	0.123036188	0.027024499	0.036308894	0.191016077	0	0.189299382	0	0	0.131861841	0	0.037108891	0	0.07988858	0	0.071931793	0.032255037	0
TRBV30	0.434993271	0.21612972	0.375262511	0.308865549	1.209996719	8.98102189	0	0.336863351	0.369159113	0.237651604	0.074965709	0.154200904	0	0.519841578	0.105562416	0.282661994	0.291298552	6.048465246	0.140491193	0	0.171511255	0.121371692	1.757520901	0.126893432	0.099039494	0.089186194	0	0.408378787	0.741594985	0.677002946	0.512831928	0.211478143	0.10514502	1.247117135	0.977415943	0	0.30874666	0	0.062399833	0.191349877	0.042257738	0.693470512	0.475691159	0.673607826	0.102407508	0.054228851	0.138311802	0.330776491	0.400078628
CHIC2	8.677332668	10.2620621	9.181647833	6.44971927	6.343646494	7.600943974	12.21527369	11.12006881	9.598697122	9.457019223	9.038458527	8.22374599	5.253078398	13.82226415	11.45648559	7.094001082	8.002311581	11.12851063	14.51664154	13.61689219	4.900660831	11.52570639	11.60570918	8.779330987	11.28599363	9.164997987	7.572521182	13.8848013	9.76705352	9.781202952	5.826556686	11.31786736	11.44684632	11.44341941	9.376455173	9.018596531	16.07321527	14.15522757	8.16888615	7.138598959	5.632366493	16.46334773	8.373066691	10.16621402	7.918788789	10.57524311	12.27438541	9.423365465	7.462771669
MAGEA4-AS1	0	0	0	0	0	0	0.741365058	0	0.034615927	0	0	0.010844526	0	0	0	0	0	0	0	0	0	1.012907497	0	0	0.01393035	0	0	0	0.069539114	0	0	0	0	0	0	0	0.260559642	0	0	0	2.211071634	0	0	0	1.094709841	0.015255064	0	0.0116313	0
RF00284	1.325740857	0	0	0	0	0	0	0	0	0	0	0	0	0	0	0	0	0	0	0	0.239579784	0	0	0	0	0	0	0	0	0	0	0	0	0	0	0	0	0	0	0	0	0.553538069	0	0	0	0	0	0	0
RF00096	0	0	0	0	0	0	0	0	0	0	0	0	0	0	0	0	0	0	0	0	0	0	0	0	0	0	0	0	0	0	0	0	0	0	0	0	0	0	0	0	0	0	0	0	0	0	0	0	0
DNAH6	1.495063686	0.128679867	0.202146209	0.086108703	0.120068492	0.11747513	0.051656897	0.144850743	0.012210606	0.117911352	0.397980045	0.089258293	0.056035525	0.147874426	0.101258369	0.305864074	0.118834462	0.060019179	0.201370016	0.143367406	0.341800965	0.192700239	0.064972382	0.443857055	0.386557431	0.138649753	0.080183968	0.094555071	0.081765319	0.111965486	0.127221329	0.027980089	0.055645788	0.113439303	0.189360261	0.472991652	0.030637063	0.164540861	0.130031204	0.196206544	0.448678112	0.029491447	0.461016329	0.126257853	0.067746272	0.111210476	0.146397219	0.087528247	0.211733191
GFRA2	0.021647273	0.067606707	0.197038141	0.096615046	0.236559016	0.012769632	0.068697754	0.184402629	0.240573425	0.257088645	0.032243386	0.045220305	0.009462962	0.178870612	0.066041148	0.151574421	0.037966659	0.110366502	0.212408133	0.267596101	0.281661328	0.183501429	0.218288393	0.253043174	0.015490082	0.083693972	0.019955179	0.111775475	0.009665645	0.084708276	0.020052123	0.377064493	0.028778758	0.354888024	0.021838695	0.038296785	0.084505625	0.028464454	0.121994075	0.052373492	0.042960062	0.317635561	0.357117897	0.026338585	0.128134797	0.012722339	0.115372756	0.04203425	0.187720588
PRDX4	63.00054239	97.01590893	98.05526633	62.31890813	48.18530724	52.97038357	239.1897663	77.13427665	77.27814785	40.67324826	45.14301905	83.32698181	118.2088779	67.19667729	127.6808471	47.02097535	104.5422157	148.0696218	124.6206316	86.25306302	59.1299013	62.43101048	71.11476454	57.71935011	65.6735615	55.54889978	38.49054337	336.6638045	45.58608519	135.2890828	50.47643873	45.48794891	54.91129627	101.4172379	59.50840909	34.05435421	198.4977521	131.0281808	84.90873715	41.73346837	103.2854791	123.3599126	40.90746593	114.4949336	62.94221484	79.81219435	64.10919119	37.6922982	137.6016227
DOK7	0.157865446	0.623135599	3.501443799	0.146786937	0.715612051	8.990359187	0.216475845	0.361098125	0.85966177	0.193257742	1.06406301	0.363362897	1.060067735	0.87621226	1.627117242	1.531405522	0.925998423	5.047152403	0.389478808	1.277495331	0.133132899	0.430687345	0.263678147	0.44676341	0.24161607	2.368633544	0.226373217	1.505738482	0.466003497	0.765747266	1.578093636	0.276721065	0.856980166	0.779822045	1.65676107	0.179207293	0.136948407	0.470900411	0.657357702	1.495932606	0.05623183	0.241683702	0.506396899	0.435731185	0.272544716	0.078175106	0.536811746	0.343875027	1.597138496
MMAB	7.888403995	8.416895322	6.286051895	5.496803635	8.591698087	2.320865318	5.715691924	6.256125477	8.806000128	4.37700226	7.277299162	8.917329203	3.800939412	6.923050139	5.851413674	6.496847579	6.831390997	5.885161492	8.589595776	5.341774063	5.941883354	7.742645653	7.009012418	8.057319343	10.06119226	5.558455122	7.063251504	14.43094743	8.941701943	7.332167928	5.922230398	4.018683175	7.404900701	4.020201377	3.535857115	2.516182808	9.577306677	10.61405249	5.010934743	6.907943491	6.531642134	5.413936728	4.54340264	12.33451965	5.290821238	6.408841477	4.272405399	5.206732235	8.785383193
FTLP16	0	0	0	0	0	0	0	0	0	0	0	0	0	0	0	0	0	0	0	0	0.03736137	0	0	0	0	0	0	0	0.215395035	0	0	0	0	0	0	0	0	0	0	0.083365882	0	0	0	0	0	0	0	0	0
PRH1	0.335380871	0.053911822	0.106978535	0.066037739	0.113183984	0.213841448	0	0.028009285	0.030694591	0.108680519	0.093497968	0.115392529	0.301843145	0.181538426	0.026331696	0.04029015	0.121103472	0.176019789	0.093451731	0.113807984	0.032086578	0.141284236	0.051576408	0.094957641	0.209989149	0.233591185	0.031825838	0.101866807	0.092492455	0.033774589	0.031980451	0.073852133	0.170479272	0.095053245	0.185758897	0.354253811	0.077014373	0.514499242	0.093390821	0.071596034	0.084326825	0.074134563	0.22544894	0.056008686	0.05108946	0.135269511	0.126502815	0.051568461	0
AL606469.1	0	0	0.026864565	0.022111291	0.025264786	0	0	0	0	0	0.056350345	0.019318331	0.06063934	0	0	0.040470824	0.048658615	0	0	0	0	0.040547942	0	0.031794487	0.049630778	0	0.127874221	0	0	0	0	0.042390462	0	0	0	0.073622564	0	0	0.031269871	0.047944728	0.021176243	0.14893401	0.023837887	0	0	0.05435044	0	0	0
RNU6-84P	0	0	0	0	0	0	0	0	0	0	0	0	0	0	0	0	0	0	0	0	0	0	0	0	0	0	0	0	0	0	0	0	0	0	0	0	0	0	0	0	0	0	0	0	0	0	0	0	0
MIR1286	0	0	0	0	0	0	0	0	0	0.159504906	0	0	0	0	0	0	0	0	0	0	0	0	0	0	0	0	0	0	0	0	0	0	0	0.139504845	0	0	0	0	0	0	0	0	0.191562115	0	0	0	0	0	0
AC027020.2	0.532738059	0.323516064	0.511562487	0.412793459	0.69806529	0.320806928	2.100264234	0.12605937	0	1.015316491	0.63821267	0.353438929	0.452827891	1.050476017	0.197515278	0.317329203	1.707797202	1.0374042	0.148959477	0.042683949	1.355847082	0.037849272	0.174094664	0.884416411	0.213106955	0.50062238	0.190981674	0.191026913	0.832548241	0.83603771	0.815615283	0.530226781	0.422978741	0.34353579	0.496393805	0.073304119	0.462150715	0.408629935	0.863985629	0.304325599	0.063253943	0.296579627	1.913616526	0.525154699	0.306579531	0.568211217	0.552089304	0.881943723	0.29943097
Z83838.1	0	0.104443227	0	0	0.024363447	0.019727355	0	0	0	0	0.018113336	0.018629136	0	0	0	0	0	0	0.022630473	0	0.020720414	0	0	0	0.023930083	0	0	0.19734629	0	0	0	0.06131723	0.02540531	0.016740581	0.022491888	0.023665343	0	0	0	0	0.040841532	0	0	0	0	0	0	0.039961376	0
ALG1L9P	0.009619888	0	0.156494314	0.085870025	0.098116741	0.143996273	0.094978409	0.095605027	0.044901802	0.062630089	0.027354834	0.056267595	0.014718447	0.088521594	0.051359347	0.019646245	0.070862831	0.030653786	0.051264949	0.069368676	0.031292053	0.15254853	0.025149639	0.13119227	0.054208964	0.054239767	0.015518885	0.024836098	0.030067388	0.049407399	0.062377108	0.036011707	0.051156271	0.113767624	0.101902024	0.047652664	0.168991539	0.014757625	0.083488429	0.03491159	0.092518573	0.012049808	0.098361282	0	0.074736582	0.06595999	0.089723901	0.05532068	0.145987875
OSER1-DT	1.075471387	1.679405039	2.378779787	2.562401232	1.010314049	9.691537027	3.033791124	4.706994999	1.937494284	1.951928512	2.897222314	3.019138726	4.231216774	2.721249383	6.259860935	4.417540353	3.49451657	4.916314849	5.132748675	2.822188115	1.893842025	4.045408452	7.208805724	2.601242788	16.21164602	7.96959836	4.591772562	9.770266329	1.086779292	4.789873265	3.381910738	2.058400157	3.579812748	6.793298816	1.370502971	16.23257417	2.998839645	5.507780706	4.019308533	2.954149729	9.168092626	2.532196108	6.030789009	6.037664658	5.549259563	10.05761611	9.182359851	7.364108341	2.045232691
PDIK1L	9.409300781	4.83582503	1.648625321	2.974799929	4.581778646	2.253312017	1.693275492	1.427750932	0.339610104	3.708884738	4.40022262	4.67751527	2.540514248	6.005219084	1.363047057	2.53137639	1.962009761	5.072475024	6.217641416	1.922514238	5.147663539	4.597859456	2.547544726	3.989882049	4.324564398	4.659118258	3.30747306	2.727110317	5.859908594	2.829349819	2.021926104	2.130328687	4.86580315	4.046255732	3.6104812	8.331401013	0.486914248	3.085433838	4.742070819	3.923031118	5.618862756	1.650239183	9.761937809	2.998854511	2.281237334	4.345614324	4.657920622	3.252203941	2.957582357
AC105339.1	0	0	0.008506635	0	0.008000067	0	0	0	0	0	0.005947759	0.012234257	0	0	0	0	0	0.007998059	0	0	0.013607655	0	0	0.015101535	0	0.014152016	0	0	0	0.021485291	0	0.013422894	0	0.021987984	0	0	0	0.019252493	0	0	0.006705434	0	0.007548241	0.017814619	0.016249967	0.008605004	0	0.006560929	0
AC136475.4	0	0	0	0	0	0	0	0	0	0.063232302	0	0	0.579538839	0	0	0	0.155012444	0	0	0	0	0	0.165044505	0	0.158109477	0	0	0	0	0	0	0	0	0.055303706	0	0.078180151	0	0	0	0.30547641	0.06746146	0	0	0	0	0	0	0.06600763	0
RF00017	0.503246826	0	0	0	0	0	0	0	0	0	0	0	0	0	0	0	0	0	0	0	0	0.064357232	0	0	0	0.07093635	0	0	0	0	0	0	0	0	0	0	0	0	0	0	0.067221383	0	0.075670444	0	0	0	0	0.065772728	0
MORN4	1.245520869	1.769131884	1.631252306	1.884388993	1.273940614	1.176808988	0.903183416	1.418661383	1.204322823	0.761204143	2.607938234	2.45582742	2.045612143	0.906535835	1.803301911	2.047868783	2.090693308	2.807347469	2.283317447	1.664351161	1.014780614	1.375046574	1.434941076	1.637061658	1.515635434	1.269625123	1.29411562	2.706931963	1.187673815	3.132216654	1.323216618	2.491215891	0.570658689	2.00960283	2.608906806	0.601290018	1.400974844	2.180597763	2.431730426	0.80017308	1.759583936	1.639459887	0.279335999	1.817963478	1.87696819	1.708014514	1.263416647	1.243423988	3.203655093
RF00019	0	0	0	0	0	0	0	0	0	0	0.164263097	0	0	0.455625854	0	0	0	0	0	0	0	0	0	0	0.217013008	0	0	0	0	0	0	0	0	0	0	0	0	0	0	0	0	0	0	0	0	0	0	0	0
AP003392.2	4.079202636	1.85788432	1.958530097	1.137881046	1.300164744	1.666866672	0.419526025	1.206553831	0	1.702408126	2.416562873	1.574072452	1.820346353	3.798342456	1.588003847	0.694230281	1.669364777	1.949757667	0.100640325	1.225624448	2.211505698	1.39110632	0.888701179	0.749921879	1.170618244	1.437484214	0.548383677	1.316432581	2.921812932	1.454905369	1.102095539	0.727159461	0.564901729	2.456760799	3.000720648	0	0.995262672	1.04296679	3.084291734	1.233654733	1.362202554	0.212899257	2.044557192	0.965072751	2.420854417	0.932319092	2.476978192	1.865984928	0.859784358
OR10AE3P	0	0	0	0	0	0	0	0	0	0	0	0	0	0	0	0	0	0	0	0	0	0	0	0	0.047196859	0	0	0	0	0	0	0	0	0	0	0	0	0	0	0	0	0.09442014	0	0	0	0	0	0	0
RNU6-612P	0	0	0	0	0	0	0	0	0	0	0	0	0	0	0	0	0	0	0	0	0	0	0	0	0	0	0	0	0	0	0	0	0	0	0	0	0	0	0	0	0	0	0	0	0	0	0	0	0
SLC49A3	0.902546725	0.950022542	0.888196972	1.201001023	1.585374862	1.366514791	1.88120293	1.404786427	3.037325018	2.691916752	1.565221056	0.638703178	0.572817007	1.45889882	1.40988109	1.91832316	1.887821742	1.77244738	0.32460692	4.280970839	1.239580728	0.574541642	2.079910325	0.477326153	0.694868428	1.138388911	0.40983591	0.604111774	1.588090319	1.327683689	0.47685223	2.745824529	0.399960679	2.155254877	1.282607575	0.538153841	3.5233202	0.430756329	1.677361314	2.96002482	0.371497298	3.165467325	0.755960329	0.949012539	3.808908613	0.88013179	1.083425015	1.62173058	1.623314492
DSE	3.059492529	1.068011284	1.508072471	5.255248342	2.53787263	0.105724488	0.706064311	1.564341717	1.036649728	0.843041211	0.515499081	0.450996055	0.244948044	0.810878085	0.653620885	0.765706041	0.34396741	1.234858064	0.342938477	1.942193584	0.654791844	1.017668016	0.590889223	1.332476101	0.412752498	0.35177646	0.167115324	0.309996378	0.31274309	0.76582126	0.324404787	3.176625353	0.463237475	0.820863749	2.456530287	0.476703161	0.87772588	0.343117737	1.46187898	0.361705552	0.672997248	3.795436841	0.795819651	0.494619066	2.24369013	0.537561181	1.406744141	1.385914067	1.190963949
LRRC3B	0	0	0	0	0	0.005578662	0	0	0	0	0	0.005268099	0	0	0.01442568	0.027590931	0.013269179	0.020663895	0.012799259	0.03117455	0	0.027643507	0	0.00433517	0	0	0	0	0	0	0	0.080918998	0	0.014202114	0.006360439	0.04015367	0	0	0	0	0	0	0.013001159	0	0.013994545	0.022232005	0.006300354	0.011300603	0
COX6CP15	0	0	0	0	0	0	0	0	0	0	0	0	0	0	0	0	0	0	0	0	0	0	0	0	0	0	0	0	0	0	0	0.089602588	0	0	0	0	0	0	0	0	0	0	0	0	0	0	0	0	0
AC105265.4	0	0	0.078311084	0	0	0	0	0	0	0	0	0	0	0	0	0	0	0	0	0	0	0	0	0	0	0	0	0	0	0	0	0	0	0	0	0	0	0	0	0	0	0	0	0	0	0	0	0.060399139	0
AC120053.1	3.050164652	0.918844962	3.320985816	2.036642161	0.82673519	5.231367599	0.592808513	1.227537375	0.29893863	0.96223068	1.798413095	2.294471744	1.543337125	4.104347028	0.320559783	1.3733686	0.943554005	2.693868081	1.706509866	1.385488506	1.041651235	3.12053877	0.753464043	2.04227737	6.105259973	2.437473232	1.084845969	0.744070589	1.726525823	1.233506726	1.245847131	1.053195632	2.937488989	3.955417254	1.045903356	8.744279983	0.468783142	1.473757421	3.259204309	0.987817739	2.207162978	0.84234054	3.813543632	1.022767318	0.870742102	2.338398157	2.548056697	4.068078943	1.457895216
MCF2	0.06722465	0.019337467	0	0.011843438	0.018043386	0.014609931	0	0	0	0.003543844	0.00335365	0	0.01082672	0.018604418	0.037779343	0.003612888	0	0.013529143	0.00418999	0.020410719	0	0.014479089	0	0.011353355	0.00886122	0.015959259	0	0	0.033175836	0.012114504	0.022941941	0.01135277	0	0.024795897	0.008328662	0.017526375	0.290052532	0	0.016749034	0.017120375	0.026466065	0	0.017024335	0	0.027487684	0.009703882	0.02474995	0.014797547	0
ITGA3	10.10062509	7.224558124	10.08204477	19.89833008	38.02550787	29.17749697	11.72447267	25.67495345	8.086286882	20.88227092	17.80778215	14.36992123	30.52166935	11.17989267	13.12765893	19.37215533	22.92830456	15.00503159	8.501838421	9.154796935	11.81816131	11.85207825	15.59588064	18.84877195	23.76126388	15.84765974	20.05600567	3.887608153	9.807483967	15.85653894	14.9440647	7.03820921	3.428369112	21.2512475	14.33553829	8.537763857	18.33888071	9.699314498	6.661586391	19.81701077	16.64223697	4.264761782	18.91622145	9.328183301	12.72597692	14.27412678	16.79456916	12.64448142	27.76852612
FGL2	21.24421162	10.11219271	0.697356437	7.378290237	12.70933159	0.441099218	2.652042478	4.099281505	2.233235029	8.048502985	1.108862645	1.160659459	0.393522422	3.762842949	2.292322178	4.697825845	0.590800771	3.674893326	4.166004028	8.029005065	3.216137912	10.93721024	3.080107725	5.564311223	1.688331662	2.287559953	0.468462	1.745768999	2.372808078	2.755613304	1.65430722	7.019367035	5.151118921	11.45841916	6.293743366	1.79808844	2.040510373	2.812901748	2.539867964	0.873199407	2.274152567	11.69172172	7.295724757	2.826591864	2.954340053	2.036617251	10.02129222	4.380886599	1.888660313
AC126773.1	0.19389263	0	0	0.036057169	0	0.066719574	0.079763632	0	0.100557053	0.03236754	0	0.126010611	0.791082876	0	0	0.098994446	0	0.082378549	0.076538163	0.093210196	0.035039091	0	0	0.051847682	0.323734213	0	0.104263076	0.250290655	0.101003339	0	0	0.069126676	0	0.141545135	0.076069457	0.160076361	0	0	0	0.07818409	0	0.161912415	0.038872751	0	0.083685843	0.088629969	0.037675427	0	0
CTXND1	0.012827681	0	0.507783164	0.008587781	0.029437692	0.005296895	0.696571513	0.007284853	0.031933067	0.005139345	0.031612898	0.015006053	0.047103302	3.689577489	0.006848534	0.03405658	0.012598979	0.029430304	0.006076397	0.014799993	0.016690609	0.028872018	0.013414357	0.032929674	0.019276047	0.02025135	0.008277489	0.026494241	0.176411347	0.026353003	0.033270809	0.016463988	0.01364291	0.024722121	0.006039186	0.003177132	0.040060887	0.039357237	0.008096582	0	0.452354056	0.012854295	0.089497598	0.007283568	0	1.60077429	0.020937476	0.402368718	0
TRIM33	11.04460943	5.731613878	2.517962285	6.013393501	6.635629464	1.86023149	2.023400221	2.138980244	0.608993005	5.122516534	4.298086173	5.604793774	3.06779072	5.373567755	2.8783014	4.151459375	2.769952878	5.549090966	5.066032576	3.754450992	7.196902639	4.782708965	2.635471473	7.168670394	3.861081654	5.098829878	3.264412211	1.920977729	5.505262204	3.843600429	2.795413417	3.909982143	3.838924402	4.420368519	7.223293122	4.040151633	0.771205558	2.282892422	4.786687652	3.877323307	7.165824751	2.483809845	7.446852178	2.589386759	3.060031334	7.339943516	5.575089582	5.06743348	2.484340348
RNU6-279P	0	0	0	0	0	0	0	0	0	0	0	0	0	0	0	0	0	0	0	0	0	0	0	0	0	0	0	0	0	0	0	0	0	0	0	0	0	0	0	0	0	0	0	0	0	0	0	0	0
LINC01282	0	0	0.081692699	0	0	0	0	0	0.06250535	0	0	0	0	0	0	0	0	0.051205757	0	0.05793861	0	0	0	0	0	0	0	0	0	0	0	0.021484257	0	0.017596634	0.023642041	0	0	0	0	0	0	0.050321643	0	0	0.104036719	0	0	0.021002428	0
AL121781.1	0	0	0	0	0	0	0	0	0	0	0	0	0	0	0	0	0	0	0	0	0	0	0	0	0	0	0	0	0	0	0	0	0	0	0	0	0	0	0	0	0	0	0	0	0	0	0	0	0
AC011611.3	0.124263935	0.339578153	0.294802008	0.103989129	0.792133177	0.384839443	0.076679625	0.61748414	0.966690823	0.062232142	0.50058385	0.211992368	0.285186072	0.081676339	0	0.158611488	0.228840866	0.277177032	0.110368301	0.358425146	0.101052984	0.063565491	0.081216979	0.299058158	0.077804312	0.175159178	0.100231814	0.802044455	0.194196226	0	0.100718749	0.03322697	0	0.244930298	0.694718688	0.038471779	4.244588313	0.095315067	0.539226674	0.526128088	0	0.155652181	0	0.529178732	0.160900373	0.255609452	0.470843517	0.032481786	0.31429727
LALBA	0	0	0	0	0	0.014633363	0	0	0	0	0	0	0	0	0	0	0	0	0	0	0	0	0	0	0	0	0	0	0	0	0	0	0	0	0	0.017554485	0	0	0	0	0	0	0	0	0	0	0	0.01482128	0
PRR22	0.636199008	1.283853616	1.817805799	1.856564866	2.445787942	0.788111117	0.628127558	3.41843557	1.88831223	3.548851668	1.771967697	1.84150972	2.545777845	2.084374754	1.04510299	1.209329161	2.379260763	1.447143872	0.846136601	0.98810033	1.931495933	0.16021601	1.049120108	0.89510458	1.740429903	0.706378363	2.652646623	2.425851401	0.428285476	1.474561898	2.443405613	0.481551891	2.003868457	3.232480197	0.748795555	0.739378177	6.839353967	2.852854896	0.679556983	2.936362391	0.418365642	1.00531831	2.060406472	3.112172592	2.762791268	0.711370824	0.935710743	1.105244039	0.891205049
CYCSP22	0	0	0	0	0	0	0	0	0	0	0	0	0	0	0	0	0	0	0	0	0	0	0	0	0	0	0	0	0	0	0	0	0	0	0	0	0	0	0	0	0	0	0	0	0	0	0	0	0
UFC1	49.22847755	34.87985812	92.81785097	46.50667614	33.1898402	60.68157017	108.5970972	41.16502744	53.69852746	46.17014686	46.85312296	53.43117278	30.06601962	53.05456515	31.9971103	36.98898015	33.03932769	44.74401372	78.44882388	40.53766335	40.43145906	68.76677773	70.45672974	62.73273099	61.98670231	39.36658616	33.25606973	42.20457383	39.1406593	49.8777901	61.34126127	41.52035753	47.53720087	33.99353936	28.34383427	65.30552387	43.72736589	99.62029844	29.42596652	33.81465344	59.39219109	48.6256661	36.55171955	50.62515317	38.02601546	52.60592026	51.42145728	50.70802516	26.73876421
AC010086.1	0	0	0	0.037496714	0.064266698	0	0	0	0	0	0	0	0	0	0	0	0	0	0	0	0	0.051571432	0.043928195	0.121314704	0	0	0.10842567	0	0.052517896	0	0.054476205	0	0	0	0	0	0	0	0.053027995	0	0	0	0	0	0	0.092168427	0	0	0.169995386
AL391361.1	0	0	0	0	0	0	0	0	0	0	0	0	0	0	0	0	0	0	0	0	0	0	0	0	0	0	0	0	0	0	0	0	0	0	0	0	0	0	0	0	0	0	0	0	0	0	0	0	0
WTAP	15.71484245	17.7808771	14.26282598	10.75138194	12.20355889	15.39325865	12.00405717	7.550419333	8.198814944	13.93323228	13.34064294	14.82893627	8.860416553	10.71369418	15.87988282	10.06217131	8.837038724	9.657598983	13.87048097	13.30183037	13.66632126	17.7431674	13.94300506	16.51292194	11.73969648	12.67103295	11.72920257	13.05684349	16.23348877	13.32982801	11.64856382	14.5509223	15.10363121	12.41990336	17.01513264	12.13549054	9.78851365	14.88419158	13.24306406	10.15250587	15.08544698	17.86513261	18.58267521	14.51284018	11.22026197	13.56292398	16.8402567	13.87269795	7.791445493
AP002748.2	0	0	0	0	0	0	0	0	0	0.050876565	0	0	0	0	0	0	0	0	0	0	0	0	0	0	0	0	0	0.131138878	0	0	0	0	0	0	0	0	0	0	0	0	0	0	0.061101709	0	0	0	0	0	0
STK31	0.972024133	0.453127859	1.81380782	0.236054033	0.098411305	1.015242508	0.33165829	0.690016876	0.088961197	0.120267163	0.270982305	0.175580287	1.128521368	1.112425666	1.610275013	0.25105918	0.154435816	0.083810814	0.534925385	0.684430874	0.058897181	0.473826607	0.029896465	0.295853791	0.647985468	0.348176671	0.249047609	0.494522736	0.134034028	0.420917795	0.676622136	0.400566897	2.493278702	0.242932017	0.074027159	3.9758963	0.100443782	1.868332551	0.189470235	0	1.411420741	0.179051615	0.722191963	0.422053488	0.96986519	0.031363799	1.33989978	1.123933899	0.636321078
ZNF761	10.60442693	4.508739206	5.561249851	4.849230297	4.364773114	3.55743137	4.359368432	2.544768945	1.108495385	4.40560399	3.451197641	5.439360028	3.270202188	10.29246626	4.20413407	2.78369554	3.360685562	3.890507827	6.243543041	3.212311238	3.687719373	4.745519884	2.735103248	4.966428291	4.761396134	4.207350204	3.484341937	3.262503825	6.469527396	2.709074536	4.8020879	3.737914309	2.976123761	3.77435477	4.245737511	3.134503315	2.195742848	6.822427649	4.295740036	3.456536213	2.925142636	3.353637517	7.654641699	2.235594917	1.951847137	3.774369441	4.218744698	5.449760213	3.224647318
AC127070.2	0.059589946	0.088823155	0.014687828	0.042311646	0.020719757	0.011184679	0.013371347	0.030764719	0.033714194	0.021704008	0.128369874	0.052810147	0.033153718	0.099698701	0.101227337	0.138292885	0.09311198	0.034524261	0.051322556	0.078127455	0.041116972	0.066507075	0.028325137	0.056495382	0.407024091	0.006108831	0.104870185	0.111888028	0.101591467	0.111291566	0.035126551	0.052146894	0.028807738	0.052202089	0.031880166	0.241512696	0	0.033241969	0.085481843	0.117959018	0.191033984	0.05428507	0.188978991	0	0.056115423	0.185720935	0.094737015	0.158596329	0.054806971
RNU6-479P	0	0	0	0	0.21463037	0	0	0	0	0	0	0.16411382	0	0	0	0	0	0	0	0	0	0.172232211	0	0	0	0	0	0	0	0	0	0	0	0.14747655	0	0	0	0	0	0	0	0	0.202508522	0	0	0	0.196271034	0.176020347	0
FTH1P4	0.479472281	0.1747016	0.303331541	0.570655232	0.448278622	1.055930767	1.025676646	1.27069973	0.198932036	0.448228975	0.242384606	0.218125963	0.293437387	0.420197442	4.09574539	0.652802434	2.276132084	0.529650867	0.189269328	0.460994367	0.1732946	0.588641734	1.420636243	0.076927709	0.520360305	0.252317904	0.309395492	0.990300097	0.799259694	0.328340307	0.207265707	0.307694962	0.16998128	0.392026272	0.714819048	0.237509321	1.12304504	1.078801092	0.302633547	1.2373728	0.819784828	1.04101192	0.307607881	1.27047552	1.158890031	0.613678389	0.484466476	0.233951094	0.970172585
AC074131.1	0	0.381857647	0.094716173	0.077957595	0.089075845	0	0	0	0	0	0	0	0	0	0	0	0	0	0	0	0	0	0	0	0	0.078787014	0	0.180380749	0	0	0	0.07472785	0	0	0.164466375	0	0	0	0	0	0	0.175031801	0	0	0	0	0.081456358	0.073051923	0
RNU6-171P	0	0	0	0	0	0	0	0	0	0	0	0	0	0.434334926	0	0	0	0	0	0	0	0	0	0	0	0	0	0	0	0	0	0	0	0	0	0.204583574	0	0	0	0	0	0	0	0	0	0	0	0	0
USP6	0.083128383	0.034289258	0.055283317	0.019250753	0.005998986	0.076099979	0.027099818	0.013360951	0.029283784	0.043987688	0.02824684	0.038225269	0.009598987	0.045360444	0	0.01601596	0.003851241	0.02798824	0.016716831	0.009048088	0.020407861	0.020860423	0.016401938	0.007549427	0.066779158	0.019455569	0.015181518	0	0.09314354	0.021481478	0.015255271	0.00838782	0.018766567	0.038472144	0.073842046	0.052443828	0.006122882	0.024061346	0.012374767	0.045536856	0.0301691	0.007858571	0.088676092	0.004452865	0.020308854	0.021508692	0.065830036	0.065597645	0.079341236
RPL12P16	0	0	0	0	0	0	0	0	0	0	0	0	0	0	0	0	0	0	0	0	0	0	0	0	0	0	0	0	0	0	0	0	0	0	0	0	0	0	0	0	0	0	0	0	0	0	0	0	0
RF00019	0	0	0	0	0	0	0	0	0	0	0	0	0	0	0	0	0	0	0	0	0	0	0	0	0	0	0	0	0	0	0	0	0	0	0	0	0	0	0	0	0	0	0	0	0	0	0	0	0
TFDP1	28.79467087	57.51147708	28.03072098	31.00049082	61.72301294	45.40244737	53.4974742	41.82049101	31.78833958	43.60239911	40.04858134	104.8104289	99.91016176	38.03873008	47.56479937	29.22447825	33.14722117	32.58224639	31.27388025	26.52197575	66.80824128	62.83368066	47.59599399	48.45044599	36.62003143	52.78199187	61.19381347	56.83497969	27.14443807	64.89227962	78.72515011	24.6623877	35.25300873	56.77433251	45.60303963	54.83435867	28.11104917	34.44550463	56.53850189	45.37316813	74.01176739	30.13756587	23.35506261	41.35701768	53.68083332	37.27083261	61.79232281	51.91400418	31.88533621
AC009560.1	0	0	0	0.090890652	0.051926703	0	0	0	0.126738958	0.040795033	0	0.039704956	0	0	0	0	0.100008028	0.155741012	0	0	0.044162172	0.041669083	0	0.09802079	0.051003057	0	0	0	0	0	0	0.043562548	0	0	0.04793778	0	0	0	0	0	0	0.102034667	0	0	0	0	0	0.085171136	0
KRTAP9-2	0	0	0	0	0	0	0	0	0	0.013463912	0	0	0	0	0	0	0	0	0	0	0	0	0	0.010783529	0	0	0	0	0	0	0	0	0	0	0	0	0	0.041242793	0	0	0	0	0	0	0	0	0	0	0
AC099754.1	0	0	0	0	0	0	0	0	0	0	0	0	0	0	0	0	0	0	0	0	0	0	0	0	0	0	0	0	0	0	0	0	0	0.034108013	0	0	0	0	0	0	0	0	0	0	0	0	0	0	0
CR383656.5	0	0	0	0	0	0	0	0	0	0	0	0	0	0	0	0	0	0	0	0	0	0	0	0	0	0	0	0	0	0	0	0	0	0	0	0	0	0	0	0	0	0	0	0	0	0	0	0	0
SRP14P4	0	0	0	0	0	0	0	0	0	0	0	0	0	0	0	0	0	0	0	0	0	0	0	0	0	0	0	0	0	0	0	0	0	0	0	0	0	0	0	0	0	0	0	0	0	0	0	0	0
RF00019	1.636717107	0	0	0	0	0	0	0	0	0	0	0	0.500836034	0	0	0	0	0.417232093	0	0	0	0	0	0	0	0	0	0	0	0	0	0	0.217591777	0.143379979	0.192638856	0.202689282	0	0	0	0	0	0	0	0	0	0	0	0.171130893	0
RF01225	0	0	0	0	0	0	0	0	0	0	0	0	0	0	0	0	0	0	0	0	0	0	0	0	0	0	0	0	0	0	0	0	0	0	0	0	0	0	0	0	0	0	0	0	0	0	0	0	0
RBM22P2	0.136423168	0.159773955	0.264202776	0.03261842	0	0.181069716	0.024052209	0.055339183	0.090966992	0.019520446	0.036945614	0.047497109	0.417455393	0.128097677	0.026012348	0	0.023926948	0.13662396	0.034619384	0.056213867	0.010565812	0.059816038	0.076426342	0.039085835	0.13422745	0.054942432	0	0.025157844	0.060913811	0.066729949	0.537074121	0.020844703	0.012954747	0.025609213	0.022938254	1.134344866	0.038040176	0.059795229	0.076881823	0.023575908	0.041652059	0.048823644	0.058609137	0	0.176644484	0.053451591	0.079525474	0.081508871	0
RRP7A	19.34806516	22.86262742	7.038673918	8.344461001	17.7716786	7.934799444	35.50740009	18.44413499	10.73952772	12.92962707	19.38586233	6.889403264	39.81904124	8.106166591	22.73778756	20.27417732	18.522506	16.19968507	11.52812492	16.58730463	24.92287101	17.42870148	11.51349171	10.98785363	18.1062852	12.886695	26.32241649	14.67920152	19.74719198	20.83202082	29.49685002	12.2088684	36.245822	17.73457901	11.24856131	19.85262562	17.90204959	12.02401204	28.54870311	31.94406183	21.90167197	27.81522018	20.13823721	29.57917247	16.47358489	10.18424995	11.89454394	22.62046879	11.39077367
MIR4279	0	0	0	0	0	0	0	0	0	0	0	0	0	0	0	0	0	0	0	0	0	0	0	0	0	0	0	0	0	0	0	0	0	0	0	0	0	0	0	0	0	0	0	0	0	0	0	0	0
EFHD1	0.167961926	0.949639429	0.243400703	0.45883102	0.472580632	0.281011392	0.843450749	1.184098962	1.35168843	0.70773769	0.598386997	0.801748706	0.265843504	0.654775556	1.113178506	1.626391386	1.39368986	1.911994776	0.363518659	1.754104714	0.88547181	2.222032539	1.120485629	1.212670051	0.652745548	0.16981028	6.185307894	0.478493625	0.325844978	0.515604734	0.600880398	1.74070348	0.793083528	0.339940213	0.306757812	1.771605267	1.424412631	0.19547084	1.041864573	0.616557892	3.651583604	1.204289902	0.571296977	0.509730431	1.574867761	0.698933841	0.844055478	1.683497355	0.585960506
AC006006.1	0	0	0	0	0	0	0	0	0	0	0	0	0	0	0	0	0	0	0	0	0	0	0	0	0	0	0	0	0	0	0	0	0	0	0	0	0	0	0	0	0	0	0	0	0	0	0	0	0
AC105020.6	0	0.079383718	0.137832656	0.178271147	0.11110693	0.074970434	0.14340413	0.206214623	0.045196966	0.305510218	0.165207914	0.099115577	0.266673582	0.152748848	0.271409039	0.222473139	0.249650279	0.370263485	0.051601942	0.293263631	0.141739889	0.208037264	0.227834649	0.069911295	0.145507489	0.163788944	0.093725394	0.224994229	0.13619267	0.198928721	0	0.155350419	0.096548529	0.216307019	0.205143762	0.161884948	0.170102412	0.044563906	0.297950229	0.070282165	0.372506993	0.072774109	0.314495568	0.247413885	0.112841798	0.219098817	0.169338197	0.318919363	0.146947532
RF00019	0.866497292	0	0	0	0	0	0	0	0	0	0	0	0	0	0	0	0	0.220887579	0	0	0	0	0	0	0	0	0	0	0	0	0	0	0	0	0	0.429224361	0	0	0	0	0	0	0.208464655	0	0	0	0	0	0
AC068790.3	1.790029849	0	0.086666155	0.035665952	0.366773418	0.692954566	0.157796407	0.181528533	0	0.576294396	0.424173061	0.124643407	0	0.168078977	0	0.097920365	0.23546194	0.244454246	0.189269328	0.368795494	0.311930279	0.196213911	0	0.538493961	0.720498883	0.216272489	0.206263661	0	0.599444771	0.109446769	0.518164268	0.102564987	0.04249532	0.16801126	0.376220551	0.158339547	0.124782782	0.196145653	0.403511396	0.5413506	0.273261609	0	0.461411822	0.181496503	0.165555719	0.394507536	0.260866564	0.467902188	0.323390862
RNU6-1056P	0	0	0	0	0	0	0	0	0	0	0	0.161046272	0	0	0	0	0	0	0	0	0	0	0	0	0	0	0	0	0	0	0	0	0	0	0	0.409167148	0	0	0.260679675	0	0	0	0	0	0	0	0	0	0
AC087072.1	0	0.229477398	0	0.093697252	0.05353014	0.260063709	0.207271765	1.192224213	0.130652513	0	0	0.040931	0.385441508	0.220778324	2.465797625	0.042874079	0.51548081	0.214066822	0	0.605534169	0	0.042955777	0.32930495	0.03368252	0	0.047347065	0.270935403	0.975598492	0.131232367	0.575050483	0.544503259	0.08981542	0.055819268	0	0.049418044	0.155988901	0.98344245	1.674692518	0	0.101583604	0.089734958	0.210370763	0.050506876	1.549618004	0.326195888	0.115155802	0	0.087801123	0
OR4G11P	0	0	0	0	0	0	0	0	0	0	0	0	0	0	0	0	0	0	0	0	0	0	0	0	0	0	0	0	0	0	0	0	0	0	0	0	0	0	0	0	0	0	0	0	0	0	0	0	0
RNU6-271P	0	0	0	0	0	0	0	0	0	0	0	0	0	0	0	0	0	0	0	0	0	0	0	0	0	0	0	0.869263419	0	0	0	0	0	0	0	0	0	0	0	0	0	0	0	0	0	0	0	0	0
ZNF346-IT1	0.284722869	0	0.096496074	0.132370949	0.181499508	0.391899137	0	0.336863351	0.147663645	0.166356123	0.134938276	0.254431492	0.145208837	0.187142968	0.126674899	0.218053538	0.466077683	0.120969305	0.112392954	0.068437553	0.257266882	0.534035446	0.186090448	0.247442192	0.089135544	0.187291008	0.076552889	0.183770454	0.593275988	0.24372106	0.230774368	0.101509509	0.094630518	0.51963214	0.363040207	0.293831442	0.277871994	0.36398841	0.486718696	0.401834741	0.126773213	0.178320989	0.057082939	0.134721565	0.061444505	0.292835795	0.387273047	0.248082368	0.480094353
TPP2	23.46488013	6.696308176	7.694342381	8.845092709	11.45834367	17.95592519	9.408517291	7.299936588	1.857386462	11.4983146	9.030042641	13.43183626	16.14217086	10.48276865	9.378576543	8.535783395	6.492523557	9.867118809	4.359013906	6.826321568	13.79003069	13.48829215	6.221434738	10.3265309	5.989520448	10.98801124	11.16649511	4.325718434	11.12013552	12.36117941	17.38281494	7.619020025	10.55964644	10.31800724	8.374997108	15.11127845	1.257049773	6.626669918	10.07558603	10.29263674	15.3278991	5.640316819	5.759885824	5.403378299	10.65760036	10.03430515	18.81376459	8.231010701	5.879947058
OR2J2	0	0	0	0	0	0	0	0	0	0	0	0	0	0	0	0	0	0	0	0	0	0	0	0	0	0	0	0	0	0	0	0	0	0	0	0	0	0	0	0	0	0	0	0	0	0	0	0	0
AC025262.2	0.234348131	0	0.045384833	0.074709362	0.042682176	0.120960819	0	0	0	0.016766141	0.015866322	0.048954406	0.051221867	0	0	0.017092791	0	0.064007196	0	0	0.018149984	0	0	0.026856706	0.062884451	0.018876055	0	0	0	0.057314454	0.108539712	0.035807095	0.022253704	0.029327723	0.019701701	0	0	0	0.026413566	0	0.017887508	0.041934702	0.040271581	0	0	0.022954826	0	0.052506069	0
LINC02133	0	0	0.00793746	0.006533048	0	0.00604432	0	0	0	0.011729079	0	0	0	0	0	0	0	0	0	0	0	0	0.030614416	0	0	0	0	0	0	0	0	0.012524774	0	0	0	0	0	0	0.009239061	0	0.006256777	0.014668117	0	0	0.015162688	0	0.006826253	0	0
OFD1P12Y	0	0	0	0	0	0	0	0	0	0	0	0	0	0	0	0	0	0	0	0	0	0	0	0	0	0	0	0	0	0	0	0	0	0	0	0	0	0	0	0	0	0	0	0	0	0	0	0	0
MRAP2	3.801319193	10.94883244	2.292808874	1.575663117	1.235146442	0.245790201	0.182385675	2.704294549	0.996369534	4.341970971	5.486372189	2.513159606	0.125616098	2.978815384	12.9307831	4.55231914	3.689195361	0.34533562	17.6857726	5.044130565	1.878358919	1.873115291	4.700663739	1.093328659	2.71422493	4.26807513	2.43703438	3.370263069	9.18675329	2.867373182	0.93163673	7.332388245	2.106587552	1.179538408	0.811713751	0.081339312	0.192303424	15.81937923	6.801523806	3.078884393	1.09667956	2.776688875	14.13279979	6.316676826	0.829201158	1.159661183	2.373849383	3.59684866	3.987035315
DOCK6	1.808167666	3.900137698	7.30939979	8.444446903	8.472592125	13.40666935	6.006897437	13.57441465	7.785145623	10.32545097	7.615467038	5.832672456	20.79659705	10.68505833	6.910046998	8.543805815	9.780181968	6.466543822	4.743845831	6.1297978	8.810216615	4.218962014	8.818831583	4.112127831	5.740766299	5.863717941	12.26403755	4.763647419	5.504889091	8.541996877	12.24987832	9.008356648	5.847103132	10.25611347	5.280303091	12.57974278	9.084116303	6.158326786	6.177447956	12.56003047	7.637711425	4.586776249	4.763958014	4.798433297	11.74682063	5.616107269	6.241371526	7.649984417	10.39789392
OR52E2	0	0	0	0	0	0	0	0	0	0	0	0	0	0	0	0	0	0	0	0	0	0	0	0	0	0	0	0	0	0	0	0	0.02402854	0	0	0	0	0	0	0	0	0	0	0	0	0	0	0	0
AC139453.2	0	0	0.389645395	0	0	0.098904084	0	0	0	0.143943451	0.045406059	0.093398109	0	0	0	0.048915955	0	0.061058355	0.056729506	0.138173379	0.051941417	0.049009166	0.125237023	0	0.119974671	0	0	0	0.149725817	0	0	0	0	0	0	0	0.187005091	0	0	0	0	0	0.230497505	0	0	0.06569186	0.111698962	0.100174181	0
HSPE1P20	0	0	0	0	0	0	0	0	0	0	0	0	0	0	0	0	0	0	0	0	0	0	0	0	0	0	0	0	0	0	0	0	0	0	0	0	0	0	0	0	0	0	0	0	0	0	0	0	0
ECI2	4.755951767	7.046895581	3.951126837	4.828518738	3.632170213	43.58909705	3.868544849	3.113061711	1.129164127	4.090835792	3.413903016	6.156687471	0.54338358	7.68305191	4.008628435	7.249165028	4.654097128	5.33863908	12.03235423	10.65594672	8.882084325	3.199028074	5.096591608	10.99371271	2.997139685	8.405949765	0.983952891	3.916810981	6.213833931	2.82859785	0.738420859	5.85475322	0.687702161	2.769654057	7.851284984	2.06044566	2.20019923	6.526115848	4.123908057	2.652487893	3.337272303	5.599450396	11.63240969	2.630292189	2.679189752	2.212807139	3.289972309	4.020137123	5.623992379
GAPDHP25	0.141271087	0	0.023939253	0.039407136	0.067541026	0.09114787	0.043587119	0.150427491	0.054949758	0.053062071	0.050214293	0.086073682	0	0	0.377114086	0.018031955	0.043360124	0.067524075	0.020912275	0.101870084	0	0	0.09233259	0	0.022113214	0.079652805	0	0.683861081	0.165580898	0	0.286258581	0.037774517	0.046952871	0.030939136	0.103921061	0	0	0.162540279	0	0.042723973	0	0	0.021242153	0.300801896	0	0.02421608	0.020587871	0	0
RBM22P6	0	0	0	0	0	0	0	0	0	0	0	0	0	0	0	0	0	0	0	0	0	0	0	0.016355641	0	0	0	0	0	0	0	0	0	0	0	0	0	0	0	0	0	0	0	0	0	0	0	0	0
AC005332.2	0.090835276	0	0.024628152	0.074325449	0.007720517	0.181290272	0	0	0	0.030327243	0.022959693	0.029516874	0.018530419	0.0636846	0	0.055652582	0.059477197	0.061748635	0.021514068	0.052400799	0.019698235	0.006195403	0.047494822	0.058295338	0.272994781	0.054629981	0.039076329	0.031268468	0	0	0	0.077723108	0	0.063658942	0.035637199	0.044995771	0	0.037159488	0.028666727	0.014651147	0.006471123	0	0.080129271	0.017192115	0.078410682	0.041521577	0.169442619	0.075980006	0
AL133406.3	0.163369175	0.535730044	0.66441382	1.057254847	0.29159579	0.26983813	1.04842733	0.371110088	0.101672288	1.047248474	0.49552195	0.637040704	0.099982055	0.085903581	0.174441405	0.66728234	0.641826014	1.041152174	0.309548062	0.1884879	0.531415417	0.601698482	0.256261338	1.022242696	0.77739595	1.326417966	0.73793589	0.168711015	0.919111714	0.447497696	0.635589294	0.279573323	0.304065404	0.200360932	1.115240108	0.647406799	0	0	0.412461741	0.395255983	0.977630028	0.163708117	0.393038721	1.020372668	0.423069836	1.12016157	0.647585574	1.161539073	1.322256167
C2orf83	0	0	0	0	0	0	0	0	0	0.016966981	0	0.008256805	0	0	0	0	0	0	0	0	0	0	0	0.01358921	0	0	0	0.021866952	0	0	0	0	0	0.007419759	0	0	0	0	0.013364986	0.020491949	0	0.021218517	0	0	0	0	0	0	0
SLC2A5	5.702026016	0.894937852	0.304328597	0.996035523	2.417598032	0.111782451	1.284214731	0.51744989	2.358636061	0.632228543	0.29539379	0.847050933	0.735427542	0.368013352	0.155102465	0.347893077	0.317760455	2.002938467	0.106339217	3.176625193	0.154636884	0.316132185	0.241660862	0.718233317	0.221584774	0.226343448	0.264154934	0.2931962	0.998820856	0.569702075	0.385313546	0.93499691	0.158000304	1.0966544	1.924143557	0.248569195	0.608290428	0.388950412	0.3959075	0.402555197	1.134537863	4.40647069	0.311342102	0.584840143	0.731816632	0.695373809	0.357176332	0.847753755	0.480955123
ZNF75D	4.787883585	1.515950778	1.479469678	2.866367798	4.560777339	1.586881876	1.900325539	2.473196484	1.08896254	2.045985493	1.943551138	1.829583893	2.585926832	3.666655575	2.470383459	1.744382114	2.501476653	3.18843883	1.980041951	1.652427177	1.680817842	2.291377942	1.070768278	2.932142658	2.252810793	1.870830509	0.936731642	2.362461403	2.552189515	3.044398552	1.83213888	1.871483874	1.891985869	3.117899523	1.629251815	2.009593334	0.738723586	2.481462561	2.908304392	1.643184443	3.626041098	1.357260085	2.896860796	1.030316707	1.980344052	3.046478076	4.119273942	2.320092211	3.120894917
AP001625.1	0	0	0	0	0	0	0	0	0	0	0	0	0	0	0	0	0	0	0	0	0	0	0	0.030627086	0	0	0	0.098566586	0	0	0	0	0	0	0	0.047279573	0	0	0	0	0	0	0	0	0	0	0	0	0
RN7SKP191	0.173299458	0	0	0	0	0	0	0	0	0	0	0	0	0	0	0	0	0	0	0	0	0	0	0	0	0	0	0	0	0	0	0	0	0	0	0	0	0	0	0	0	0	0	0	0	0	0	0	0
CHODL	0	0	0.007747556	0.114781405	0.058289528	0.041297971	0	0.275872897	0.053350832	0.377799204	0.021668071	0.027856371	0.104927821	0	0.106791077	1.569817842	0.182426542	0.109265437	0.101518854	0.675856792	0.09295045	0.263109343	0.418347532	0.02292328	0	0.070890481	0.018439024	0.221320706	0.017862537	0.058704232	0.037057205	0.330078203	0.053184411	0.2553304	0	0.035387071	0.200790141	0.070138084	0.081162149	0.221230895	0.05496375	0.028634365	0.460603767	0.129799633	0.147999212	0.047022883	0.712934066	0.250969845	0.057819317
OR10AG1	0	0	0	0	0	0	0	0	0	0	0	0	0	0	0	0	0	0	0	0	0	0	0	0	0	0	0	0	0	0	0	0	0	0	0	0	0	0	0	0	0	0	0	0	0	0	0	0	0
ADAM21	0.631780193	0.036346872	0.135232459	0.0519424	0.016957253	0.013730477	0.016414863	0	0.020694021	0	0.0756426	0.025932206	0	0	0	0.020372446	0.032658754	0.025429496	0.007875541	0.019182083	0	0.006803756	0.208634137	0.021339866	0	0.052495034	0	0	0	0	0.043121872	0.056903374	0.044206004	0.052432408	0.117409687	0.016471364	0.051922407	0.020404166	0.010493877	0	0.042639297	0.016660288	0.023999317	0.01888028	0	0.027359251	0.015506741	0.048673798	0
ASGR2	0.03549507	0.698385431	0.596673851	0.166340844	0.117658818	0.542304202	0.438059303	0.141103805	0.441804882	0.099546435	0.020186549	0.186852481	0.260676104	0.130649341	0.473759036	0.202971745	0.174311182	0.144774509	0.025220708	0.430002216	0.138552164	0.225146927	0.148473771	0.142372901	0.151124721	0.040026334	0	0.274917647	0.199694553	0.170147969	0.322219097	0.288527529	0.056626294	0.248755627	0.275728869	0.008791342	0.166276816	0.17424666	0.134422772	0.154578424	0.037930138	0.622452447	0.059776612	0.100770649	0.404447967	0.048675294	0.091041383	0.192986164	0.071821344
DDX39B	6.2487229	7.665927137	13.71035191	8.179795469	12.45327864	15.51597169	4.508153496	8.072941993	5.604875326	17.32097618	12.64682848	7.377744137	9.626172921	25.19018601	8.276307352	5.525506319	11.03205443	5.228292668	9.072940063	8.782656524	13.44956527	12.06313718	6.83920685	11.92994293	24.07813056	8.821548146	11.92403839	6.115671953	19.42815872	9.207742475	15.82601015	8.26452478	5.463301913	14.74028855	19.53419037	11.48412534	9.729815903	10.40257785	15.45305543	12.87212285	11.25480898	5.454012887	15.86485343	4.862963992	12.99397385	7.541579295	16.02030452	18.46103509	5.793574749
IGKV1-35	0	0	0	0	0.079074347	0	0	0	0	0	0	0	0	0	0	0	0	0	0.146899563	0.536694495	0	0	0	0	0	0	0	0	0	0	0	0	0	0.054333466	0	0	0	0	0	0	0	0	0	0	0	0	0	0	0
HEXA	5.645953713	3.531615487	3.96947963	4.024104152	5.752437717	4.628873492	2.944233707	4.803942248	3.341020238	3.813091816	6.270940095	4.464101507	4.134726915	2.984997864	3.318875332	3.714195311	3.266188765	6.635350068	2.433435347	4.160222849	5.711463504	5.192573769	4.063882294	2.969651934	4.428469552	5.528985353	3.201854484	3.796091477	4.293382747	2.95157394	2.149483932	7.152582861	4.42009286	4.510074038	3.071834388	3.587942626	3.770070679	5.074652465	4.324024888	4.103378309	3.546875451	5.930859084	4.375426968	4.954310514	5.789625661	3.467567574	5.755530175	5.561787944	3.871381731
AC008805.2	0	0	0	0	0	0.041948974	0	0	0	0	0	0	0	0	0	0.041494224	0	0	0	0	0	0	0	0.032598485	0	0	0	0.104911102	0	0	0	0	0	0	0	0	0	0	0	0	0	0	0	0	0	0	0	0	0
ORAOV1P1	0.805513432	0	1.213326166	0.199729331	0.399375499	0	0	0	0.139252425	0.134468692	0.042417306	0.218125963	0	0.470621135	0.238918481	0.274177022	0	0.285196621	0.264977059	0.258156846	0.145567464	0.137349738	0.116993573	0.14359839	0.56038802	0.353245066	0.577538252	0.115535011	0.419611339	0	0	0.191454643	0	0	1.580126316	0	0	0.274603914	0	0.43308048	0	0	0	0	0	0	0.052173313	0.093580438	0
AL732292.2	0.041108244	0.898697531	0.613011883	0.183472293	0.052409742	0.594114535	0.608800557	0.583635341	1.023343402	0	0.116894204	0.200371524	0.503165503	0.432314764	0.109735814	0.083953429	0.302815006	0.157189765	0.194727327	0.711432238	0.222864915	0.168226811	0.322412521	0.197865223	0.411820033	0.13906824	0.663161656	0.318392996	0.642428213	0.281507271	1.199490028	0.175871125	0.109301916	0.036011716	0.241918564	0.407264045	0.320952924	0.378378649	0.064866803	0.596744615	0.131785177	0.30895148	0.148349266	0.233412944	0.319368532	0.056372782	0	0.300871988	2.079478448
AL390243.1	0	0	0	0	0	0	0	0	0	0	0	0	0	0	0	0	0	0	0	0	0	0	0.065271838	0	0	0	0	0	0	0	0	0	0	0	0	0	0	0	0	0	0	0	0	0	0	0	0	0	0
TSR1	16.80945365	15.22761525	9.304373649	13.30653896	14.61499283	5.482568213	7.160314331	4.734129915	4.136512746	13.54459852	13.91149947	15.50098681	7.569714392	7.24136975	11.75192397	12.49339068	4.88435963	4.412652639	6.447950329	8.753588841	10.78087425	7.872984407	5.775515906	12.11914083	5.74440672	7.768342704	10.65555471	4.979256868	11.25900339	8.688395747	7.741103162	7.361292906	7.213137975	9.645684477	14.02883352	4.085952731	4.977809095	4.332873395	6.800895317	10.61261959	10.20596382	6.756259067	6.994487305	6.479997956	7.190447626	8.227274625	9.499588831	6.876221364	7.159856183
RNU6-326P	0	0	0	0	0	0	0	0	0	0	0	0	0	0	0	0	0	0	0	0	0	0	0	0	0	0	0	0	0	0	0	0	0	0	0	0	0	0	0	0	0	0	0	0	0	0	0	0	0
SLC25A53	0.581040551	0.29639294	0.199547397	0.342888138	0.599209113	0.261254164	0.248589855	0.263978819	0.337501494	0.468168452	0.259461301	0.430484095	0.624270714	0.285157218	0.296422966	0.321709051	0.424840532	0.493729723	0.281351829	0.350086329	0.420008387	0.509902959	0.310558542	0.348034665	0.274872575	0.282470723	0.249957206	0.813386734	0.217928168	0.35368335	0.401874429	0.422591722	0.271218852	0.583658107	0.562297203	0.265435606	0.655269117	0.340697406	0.444164653	0.281154329	0.808551959	0.465796827	0.584005584	0.197949181	0.300938938	0.587858174	0.550963903	0.372612831	0.339643083
AKIP1	4.234685287	8.778907298	11.16893112	5.659721374	4.820784755	11.91660911	9.352147101	9.143789516	6.313583858	4.988203845	6.840343882	9.934594392	10.58288314	5.758714599	7.549824002	7.188603642	7.454076637	10.83424763	10.52120216	9.532160921	8.80820284	11.16514029	5.203924993	5.561159811	8.757890169	6.491262048	5.951155032	12.65912096	6.46171056	8.394424437	8.845514627	5.466342207	6.753670336	8.079150136	8.07776603	5.596339189	6.720475131	13.93585017	11.06007192	6.11749715	7.646023192	9.049144088	4.160229417	9.709471068	10.46880791	7.282628175	7.56240827	7.416961708	9.874810266
PTGES3L	0.315652585	2.672335009	1.308913836	0.448883979	0.378759477	0.127785739	0.611074322	1.107190574	0.346668327	0.56413132	0.387191586	0.470620512	0.75756711	0.862434652	1.751315967	0.859523205	0.75986492	1.262214736	0.432443303	0.839054944	1.27507448	1.772978643	0.12944667	1.21645082	6.316628621	1.528484615	0.239629842	1.406161412	1.953827542	1.547008622	0.742448115	0.456766132	0.320902158	0.759070478	0.225824542	0.965754812	0.893970766	1.272302625	0.986402398	0.299486676	2.275170801	0.697737062	0.722181126	1.739563908	0.641122636	0.678999899	1.306068277	2.381451753	1.001877572
AC024940.5	2.573167908	1.426729731	0.353886798	0.790595269	0.427902321	0.384974759	0.092047904	0	0	0.149409658	0.212086531	0.399897598	0.228229079	0.882414629	0.298648101	0.038080142	0.091568532	0.617926012	0.574116962	0.107565352	0.283047846	0.45783246	0.292483932	0.50857763	0.233495008	0.504635808	0.120320469	0.096279176	0	0	0	0.239318304	0.446200859	0.196013136	0.438923977	0.323276576	0	0.228836595	0.176536236	0.1804502	0.119551954	0.28027244	0.134578448	0	0.096574169	0.613678389	0.565210889	0.233951094	0.377289339
RN7SL799P	0	0	0	0	0	0.06123424	0	0	0	0	0	0	0	0	0	0	0.145649276	0	0	0	0	0.060685846	0	0	0.14855924	0	0	0	0	0	0	0	0	0	0	0	0	0.545982615	0	0	0	0	0	0	0	0	0.069155901	0.062020592	0
CFAP73	0.102413353	0.279866699	0.416509706	0.171407342	0.274194651	3.224553933	0.126392545	0.058160648	1.816493828	0.256446184	0.291219628	0.189691234	0.125354094	0.484663423	0.273385863	0.041830793	0.176028036	1.227039459	0.278947461	0.324939599	0.199881164	0.083821007	0.187420179	0.131451597	0.192369584	0.819960096	0.198256903	0.290845669	0.224068241	0.070132171	0.431643444	0.16430602	0.095306711	0.475496525	0.072323279	0.494627609	0.239877909	3.456413696	0.19392393	0.272557168	0.328317649	0.461816234	1.342821572	0.639654245	0.265215274	0.042132612	0.143280129	0.149913042	0.103612484
AC079799.1	0	0	0	0	0	0	0	0	0	0	0	0	0	0	0	0	0	0	0	0	0	0	0	0	0	0	0	0	0	0	0	0	0	0	0	0	0	0	0	0	0	0	0	0	0	0	0	0	0
ARL4AP4	0.54599366	0	0.092521976	0	0.043506156	0.03522742	0	0	0	0.102538868	0.129380972	0.099798944	0.104421412	0.628024826	0	0.139382141	0	0.043495238	0	0.098428527	0.148002955	0	0	0.082125527	0.128196873	0.153923664	0.220200395	0	0	0	0.221270147	0.364983513	0	0.089681686	0.080328172	0	0	0.104699369	0.10769392	0	0.109396962	0	0.205245124	0.09687989	0.176741916	0.421163451	0.119354007	0.178399	0
EGR4	0.014872987	0.040643662	0	0.074677931	0.208580629	0.698590713	1.138032733	1.224725739	0.069421171	0	0.042292392	0.014498907	0.068267091	0.097757335	0	0.106310401	0.23737707	0.417056564	0.052839346	0.064349151	0.048379595	0.02282421	0.077766027	0.131244216	0.009312296	0.008385829	0.287918733	0.115194774	0.464861812	0.203698993	0.072329366	0.015907569	0	0.01302906	0.148794674	0.377580201	0.058060478	0	0.117344237	0.017991879	0.031786637	0.111778828	0	0.04222447	0.057773861	0.203957058	0.095369392	0.015550809	0.300942611
AC006480.1	0.467633459	0	0	0.104355934	0.119239095	0	0	0.13278476	0	0.046838742	0	0	0.14309601	0.491786636	0.124831746	0.047751289	0.114824032	0.11920917	0.055378803	0	0.101409432	0.095684562	0	0.150056518	0	0.105466214	0.301756097	0.12073103	0.438482749	0	0.151611026	0.100032518	0.124338158	0.040965708	0.33023804	0.115822447	0	0	0.147580557	0	0.049971452	0.117150914	0.281261836	0	0	0.064127768	0	0.097789082	0
CFAP65	0	0	0.043283643	0.090000668	0.057845527	0.026021205	0.029034599	0.100203957	0.083665303	0.030296682	0.1067187	0.042592521	0.097700878	0.141378723	0.040372431	0.102956482	0.078397775	0.175634919	0.057711041	0.053317402	0.009110363	0.132379259	0.101044454	0.099757128	0.73861581	0.060638812	0.04879619	0.104123197	0.021009155	0.051784064	0.092618353	0.003594666	0.098297949	0.036802542	0.142405148	0.070755304	0.104960363	0.103116785	0.023864866	0.101641547	0.1257006	0.050517782	0.39619977	0.033395426	0.056572871	0.154396792	0.060734121	0.031626434	0.187012702
AC090227.2	0	0	0.140959952	0.058009622	0	0.05367001	0	0	0	0	0.049278929	0	0	0	0	0	0	0.066266274	0.061568199	0	0	0.053189359	0.135919004	0.08341377	0.065103902	0.058626807	0	0	0	0	0	0	0	0.045544229	0	0.708220196	0	0	0	0	0.055556496	0	0.062539396	0	0.134635754	0	0.121226227	0	0
COLGALT1	18.76599711	34.12895579	25.66506743	31.22314626	38.46329545	25.05907555	32.57165808	47.57033003	45.78861292	37.13723418	30.86993034	36.08862893	69.61089367	40.39430046	37.25799625	28.67001046	35.10367509	43.78740125	24.93612583	37.96894493	40.71878451	26.59142316	35.72506194	18.55020116	16.95385336	18.89984687	42.30836024	25.32350609	32.56298173	58.10310081	49.49623522	39.47140273	24.50225509	36.21602709	33.82298002	10.93628633	47.34579628	24.72640124	30.42584009	37.24193833	15.89006499	60.17975515	28.63615148	35.08768178	58.6588745	27.87139384	19.70841567	28.93020131	49.38039863
LCORL	5.097512358	2.060858922	1.254054593	0.900444411	1.421990388	0.873100649	0.565389937	0.61039693	0.219317017	1.590136075	1.260955056	1.743463948	0.997478464	2.22362857	0.771388517	1.19469613	0.804729671	1.551893773	1.026627626	0.79284414	0.84445187	1.503426507	0.824564452	1.392308201	2.605843396	2.485678445	0.750419768	0.668714158	1.382322111	0.699839648	0.365607451	0.653950623	2.351865187	0.781043571	1.820851966	1.557992013	0.137569535	1.097443923	1.329019405	1.082809125	1.073250497	1.010847032	0.818148962	0.790374574	0.552124692	2.322061885	2.389118551	1.355946214	0.570447038
AC022511.1	0.111406795	0	0	0	0	0	0	0	0	0	0	0	0	0	0	0	0	0	0	0	0	0	0	0	0	0	0	0	0	0	0	0	0	0	0	0	0	0	0	0	0	0	0	0	0	0	0	0	0
XPO5	11.42275663	9.772096544	7.465650569	7.202396242	11.77054409	8.777017932	8.468104746	10.65459805	5.040914906	11.63854252	12.22698012	12.00696144	11.25347184	11.41941034	15.69742361	9.897628573	9.865354251	3.513621029	8.098652877	6.545254501	16.13916479	13.35426155	7.944291932	16.42836265	12.09364956	8.811082149	16.50993936	7.282962695	9.504198478	21.39861568	14.63322159	8.456961801	11.53762397	11.55654074	9.848316811	6.185424233	5.911002272	5.224869537	10.29366591	8.862472144	14.96153004	4.791007743	8.149055081	9.516192608	11.08683249	8.490645941	8.403472598	10.26905844	8.079269117
MFSD1	24.80666389	10.57813561	9.081360875	9.865365545	7.909827267	3.799325213	6.905994968	6.558833924	3.713441888	8.778862842	7.21459179	10.42128961	4.695053679	9.307071388	11.00242648	11.68060828	6.1313167	9.267002527	9.718414482	11.11702563	7.796310368	8.512108018	7.751598563	3.716708132	7.706342027	13.15178447	3.666952877	5.730431689	9.737501164	7.725745604	6.643418568	14.90896912	7.892557404	9.007559786	11.71658086	7.298194017	2.635965483	14.34828821	11.50944147	5.564199662	9.408883479	16.38841152	11.66511125	6.396344511	11.53926178	10.27278824	13.06345558	12.36569567	6.899086591
RF01848	0	0	0	0	0	0	0	0	0	0	0	0	0	0	0	0.16635933	0	0	0	0	0	0	0	0	0	0	0	0	0	0	0	0	0	0	0.09587556	0	0	0	0	0	0	0.204069334	0	0	0	0	0	0.085171136	0
RTL10	2.107258239	5.069787522	2.571384682	3.151432614	5.717692493	5.034709289	2.892466362	2.250294723	5.724435273	5.082750541	9.491862066	3.399276542	7.577252377	6.564950384	2.822999383	5.256067156	3.904590966	6.309079148	3.726310495	6.452877586	7.668806961	2.522722133	3.82443271	4.379376217	2.215810312	9.853750381	7.167760774	6.654599271	6.228994533	6.031943987	4.439486423	2.784647695	7.001958172	7.536522126	4.345715128	9.601805107	3.89502769	4.21724687	6.191094388	6.64477424	11.10917598	2.838072594	8.632882026	7.332453381	5.383055269	1.717451545	4.952936901	6.134450105	5.231250061
FAM156A	0.048150394	0	0.061648647	0.029847566	0.040925282	0.027614715	0.052821679	0.007595738	0.008323957	0.061624701	0.045639686	0.044331593	0.073670191	0.028131863	0.014281598	0.030046892	0.078819887	0.061372517	0.038014263	0.015431591	0.020303372	0.062945035	0.027973645	0.034334966	0.026798216	0.009049537	0.025892208	0.075968466	0.033443599	0.054955263	0.017345329	0.017166597	0.035562821	0.103108605	0.05352375	0.039752619	0.020885254	0.041036829	0.050652649	0.025887831	0.091473166	0.006701429	0.041831739	0.007594398	0.041564307	0.040351583	0.024949708	0.027969335	0.05412686
GHRH	0	0	0.126122062	0.034602231	0	0.03201369	0.153090198	0.176114524	0	0	0.058788898	0.060462986	0	0.163066095	0.248349474	0	0.076146464	0.039527251	0	0	0.23537663	0.095180959	0	0.024877791	0.194169533	0.034970376	0.100055969	0	0	0	0	0.033168677	0.041227916	0.217333863	0	0	0	0.190295695	0	0	0.331389627	0.155379107	0.074608403	0	0.080309046	0.042526836	0	0.324248008	0
SLC17A1	0.034592064	0	0.222749826	0.347376601	0.088204262	0	0.021345747	0.515677802	0	0.10394351	0.057379575	0.016861009	0	0.090946844	0	0.035322871	0	0.033068297	0.010241286	0.049888432	0.0093769	0.061932816	0.045217673	0.048562812	0.054147081	0.068264091	0.027902105	0	0.027029758	0.088831796	0	0.027748747	0.068982129	0.00757585	0.01017857	0.085676878	0	0	0	0	0	0	0.010402835	0.024551753	0	0.035577734	0.080659329	0.099463552	0
AP000593.1	0	0	0.067312336	0.083103672	0.031651951	0.025628938	0	0	0	0	0.047064146	0.024202178	0	0	0.198819101	0.025351106	0.243839799	0	0	0	0.026919077	0.050798826	0.064905142	0.059748628	0.031088942	0.027995947	0	0	0.077596666	0	0.241470371	0.026553576	0	0.021748649	0.029220501	0.030745003	0	0	0	0	0	0	0.029864319	0.070482841	0.064292354	0.06809072	0	0.025958057	0
MIR6781	0	0	0	0.308176117	0	0.285121931	0	0	0	0.829923961	0	0	0.845160807	0	0	0.564062103	0	0	0	0.796655891	0	0.282568471	0	0	0	0	0	0.713067648	0	0	0.895452625	0.295408531	0	0.241953715	0.32507807	0.342038163	0	0	0.871647664	0	0	0	0.332240544	0	0	0	0.322007165	0	0
L29074.1	0	0	0.044874891	0.036934965	0.295418206	0.205031501	0	0	0	0.066311028	0	0.096808714	0.303878043	0	0	0	0.162559866	0.042192009	0	0	0.071784205	0	0	0.106219783	0.331615383	0.149311719	0	0	0	0.113340943	0	0.070809535	0.044007326	0.086994594	0.233764006	0.040993338	0.129222619	0.203124618	0.156700704	0	0.495222701	0.082927052	0.159276366	0	0.257169417	0.544725761	0.270148333	0.13844297	0
GPR34	9.049144022	3.607841749	0.944607144	3.140583162	3.646935132	0.123040169	2.172483314	3.306257882	1.654705942	2.672286282	0.547486858	0.750769652	0.196385914	3.977273404	1.566353527	1.76942303	0.292658348	2.839688552	3.061804424	4.760101589	1.958390765	1.219382615	1.917529516	1.831382212	0.218138594	0.713373909	0.325389485	1.822612744	1.318177392	1.757960346	0.624215938	4.569639017	1.547971376	4.280874028	1.715764752	0.431450628	1.503218309	1.265841436	0.954833956	0.488001734	1.097298433	7.143167615	1.941056786	1.848054251	2.255567865	1.546450444	3.441869116	1.610476619	1.205838644
NBDY	4.393124269	14.34301276	11.19013664	17.90444786	9.359372104	23.2125428	10.95761368	24.25922857	4.388864852	10.1552152	7.692540755	22.29221661	28.05336904	18.20655882	15.98597463	18.03818222	22.36883294	24.72611801	26.91605428	17.57332236	11.29425169	12.489933	16.74408344	14.72752222	27.4918153	22.01898645	9.847234945	24.89254335	14.814924	22.20667072	11.13195781	14.19506578	17.65951523	19.47529602	21.11795589	10.8235281	16.38245319	27.34769427	17.80464345	9.621807656	24.31259831	18.88328691	20.60977834	13.16134533	17.3943406	24.71590717	25.35285189	12.00311411	28.4218055
IGHVII-67-1	0	0	0	0	0	0	0	0	0	0	0	0	0	0	0	0	0	0	0	0	0	0	0	0	0	0	0	0	0	0	0	0	0	0	0	0	0	0	0	0	0	0	0	0	0	0	0	0	0
AC134698.4	0	0	0	0	0	0	0	0	0	0	0	0	0	0	0	0	0	0	0	0	0	0	0	0	0	0	0	0	0	0	0	0	0	0	0	0	0	0	0	0	0	0	0	0	0	0	0	0	0
GEMIN4	7.124714092	12.98548394	9.47944032	9.97995478	14.15418437	4.448516884	6.721753784	7.348670202	9.172233495	11.62172544	12.4197297	12.46777053	8.540077342	5.842563768	9.624351802	11.68808081	5.018834464	2.777629617	5.692836993	7.367300801	8.235112449	5.701092829	6.814148358	7.017431827	4.049098208	6.779546485	14.31995602	6.10230175	9.626034429	6.514414051	7.812594491	5.802355704	4.041282017	7.294204015	10.74074676	2.496979694	7.127264454	5.073559192	5.301121317	15.42307954	5.360317975	5.289941277	6.610841574	6.596929227	5.961805082	4.834571371	4.938003111	4.653474797	8.271630843
IGHV3-73	0.768545424	2.210754797	0.054835679	6.047868135	39.45122312	0	2.595877278	282.6638111	15.60774319	36.01781366	2.185413381	4.100967757	0.866434877	1.063474533	1.187758353	3.552171416	6.952503192	0.257786419	4.838105164	29.75154266	7.149016894	4.676281886	26.0143375	0.324492929	0	8.210436152	1.696601215	11.48740559	2.022840324	35.1787462	6.032522948	32.40435546	0	20.33961482	7.23652052	0.050092546	1.263247205	17.6230361	6.063635924	1.76155733	13.09709439	2.330686607	12.55367473	3.789622061	1.257011155	0.443758286	11.78973602	14.59116034	22.09862223
GAPDHP21	0.035003059	0.3826138	0.047451865	0.273391882	0.13387835	0.108402793	0.215993597	0.099391365	0.544601068	0.052589241	0.033177893	0.136490701	0.107109488	0.1840548	0.280315248	0.071485098	0.945422428	0.066922375	0	0.151443496	0	0.107431973	0.320284385	0.070199708	0.087664661	0.039471514	0.05646723	0.632582785	1.422247015	0.11984963	0.283707762	0.037437913	0.116336198	0.107322044	0.020599006	0.065021116	0.409929972	0.483275701	0.055233119	0.296402853	0.037404374	0.219222998	0.021052866	0.645929881	0.226614635	0.048000587	0.040808829	0	0
UBASH3B	2.734558139	1.297282004	0.236680065	1.17976288	0.525202493	5.007970061	0.827971459	0.473462917	0.225854421	0.554080851	0.327250152	0.646365493	0.642288448	0.964444295	0.43463225	0.360559063	0.337170558	1.57021138	1.231227331	1.324017159	0.497717629	0.431488421	0.400019086	0.815161095	0.105628571	0.165906512	0.037974855	0.293741772	0.527288766	0.295534212	0.362513725	0.929466504	0.294694268	1.211513885	2.271902847	0.123894414	0.398208155	0.40325117	0.804806188	0.265779054	0.238971235	1.164696681	0.563971963	0.367565163	0.670564047	1.799662444	0.612924969	0.553787242	0.297694728
OR2D2	0	0	0	0	0.020302873	0	0	0	0	0.015950491	0	0	0	0	0	0	0	0	0.018858728	0	0.017267011	0	0	0	0	0	0	0	0	0	0	0	0.021171092	0	0	0	0	0	0.025128581	0	0.03403461	0	0	0	0.04123978	0	0	0	0
IFRD2	9.757338417	28.29069323	19.52819372	14.81370712	27.26563155	11.59659715	26.57570785	35.53509057	36.85256154	22.97553863	32.38124808	34.52889331	41.7480295	25.55309848	45.58470648	33.0511217	31.50026575	13.15899667	26.60635224	23.67990959	32.82862643	19.81389608	20.71593094	14.85268474	16.50608421	25.37283559	44.8480935	47.16081893	22.92111869	28.71305914	47.1656512	15.36124361	30.31184758	33.18937511	15.90080147	17.27292721	53.01775692	29.73242072	29.99670237	32.89302831	24.17635527	23.48957884	13.04330548	49.34558409	32.27268343	15.44404659	14.82343328	26.15481215	35.36233771
AC016876.3	0.290459656	0.907136006	0.056251624	0.185195037	0	0.128505659	0.204838998	0.353469291	0	0.207805687	0.117991802	0	0.380917547	0.109093514	0.443064789	0.127112587	0.203772226	0.264442876	0.098277876	0.359056176	0.044991509	0.127354804	0.325439869	0.099861556	0.467647749	0.046791348	0.26775541	0.214255068	0.259384161	0.142075266	0.538112376	0	0.055164112	0.036349854	0.29302812	0.462474135	0.161983283	0.254621	0.130951762	0.602347851	0.044340866	0	0	0.117802308	0.322367297	0.056902104	0.14512999	0.043385297	0
AHCYL1	40.22079438	31.02554171	14.17263679	28.90406279	31.16631951	12.88017271	19.98496279	26.04362844	13.8883391	27.64313912	28.91544536	33.34835824	24.83942983	27.66797578	21.11529107	30.48340317	20.57696963	22.41596354	36.55631389	29.4169044	30.47203699	25.55440272	26.92488212	40.67175836	30.8543857	32.57210465	29.06808872	23.80443785	27.88914939	22.99985431	13.90972605	27.68069798	28.59699822	27.2207157	30.08647449	27.64883181	14.22474907	24.71462082	25.11599981	23.55388615	33.52622127	28.6848126	29.63900151	28.93444014	24.01166655	27.61108667	20.44320395	24.04521251	20.81105265
RPL21P89	0.832728018	0.413747257	0.410504356	0.295637902	0.193029455	0.507968836	0.093427637	0.21495777	0.353349301	0.075824602	0.107632779	0.184496264	0.579125178	0	0	0.425160301	0.371764319	0.241226264	0.134474439	0	0.287290533	0.348521284	0.09895602	0.212553291	1.753762509	0.213416643	0.122123988	0.293166999	0.236611676	0.388805546	0.122717276	0.161937011	0.654173137	0.198951235	0.133650941	0.609369917	0.443286158	0.348400041	0.358364778	0.641042573	0.202239922	0.189649017	0.455318946	0.214919842	0.098021748	0.519064162	0.176517846	0.237457856	0
BX005040.2	0	0	0	0	0	0	0	0	0	0	0	0	0	0	0	0	0	0	0	0	0	0	0	0	0	0	0	0	0	0	0	0	0	0	0	0	0	0	0	0	0	0	0	0	0	0	0	0	0
RN7SL672P	1.3382873	0	0	0	0.071092079	0	0	0.158336402	0	0.055851875	0	0	0	0	0	0	0	0.071074237	0	0	0	0.057048524	0	0	0	0	0	0	0	0	0	0	0	0	0.065630904	0	0	0	0	0	0	0	0	0	0	0	0	0	0
AC010620.1	0	0	0	0	0	0	0	0	0	0	0	0	0	0	0	0	0	0	0	0	0	0	0	0	0	0	0	0	0	0	0	0	0	0	0	0	0	0	0	0	0	0	0	0	0	0	0	0	0
AL662789.1	0	0	0	0	0	0	0	0	0	0	0	0	0	0	0	0	0	0	0	0	0	0	0	0	0	0	0	0	0	0	0	0	0	0	0	0	0	0	0	0	0.01857346	0	0	0	0	0	0	0	0
TCTN3	14.96171706	26.70787971	8.73619309	21.59585013	18.4247154	9.811803779	12.86043166	18.34530846	6.87772177	14.44749211	23.15421632	19.60582207	15.07076695	10.15128183	17.05620726	16.4930849	15.15014575	13.62457614	14.8214503	15.66122161	14.4922354	17.57377751	21.09169426	20.53795585	12.71253177	19.82797545	13.27146348	23.19339363	17.22776	18.60978801	14.79399981	18.14943086	12.08900216	19.27582113	17.11264217	5.983704549	9.591742352	14.35365651	16.69409463	15.39229568	10.03947086	17.82038786	14.85732705	23.60490695	19.21661167	11.92084076	17.66713341	11.59506046	21.63999601
MAP10	0.196070889	0.137386212	1.60845087	0.762902423	0.141011421	4.058527414	0.074455131	0.128479452	0.125152919	0.322276123	0.05718374	0.191139389	0.061536168	0.02643563	0.026840956	0.65197622	0.283924954	1.012464227	1.071664899	0.275521491	0.109023792	0.576066781	0.552025989	0.104860314	1.397623023	0.068031107	0.632606426	0.090857311	0.157135456	0.791839281	0.097796874	1.285144735	0.040102239	0.167358201	0.106510221	0.056033556	0.490649023	0.030849985	0.729843778	0.024326904	1.27862107	0.251894457	2.001758725	0.128456783	0.156232615	0.758371047	0.152394745	0.925158138	0
AC005999.1	0.030062151	0	0	0	0	0.03103368	0	0	0	0	0	0	0	0	0	0	0	0	0	0	0.032595889	0	0	0.024116226	0	0	0	0	0	0	0	0	0	0	0	0	0	0	0	0	0	0	0	0	0	0	0	0	0
RNU6-651P	0	0	0	0	0	0	0	0	0	0	0	0	0	0	0	0	0	0.214576505	0	0	0	0	0	0	0	0	0	0	0	0	0	0	0	0	0	0	0	0	0	0	0	0	0	0	0	0	0	0	0
RNA5SP462	1.89391551	0.862589148	1.283742416	0	0.201215972	0.65170727	0	0	0	0	0.149596749	0.153856706	0	1.659779897	0	0	0	0	0	0	0	0	0	0.253220375	0	0	0	0	0.493293092	0	0	0.168804875	0	0	1.486071178	0	0	0	0	0	0	0	0	0	0	0	0	0.165019075	0
AL049650.1	0.214781832	0.234775175	0.029116879	0.071895279	0.082148927	0.044344602	0	0	0	0.172102498	0.020358245	0.062813916	0.065723319	0	0	0.109659704	0	0.136880517	0.203481776	0.185854108	0.046576872	0.087894932	0.056151229	0.292911053	0	0.145320397	0	0	0	0	0.069634226	0.114861154	0.057107927	0.150522846	0.202235689	0.186188453	0	0	0.06778305	0	0.091806604	0	0.051672891	0.1219533	0	0.02945358	0.025040654	0.067371093	0
TMSB4XP4	2.602856914	1.875922032	1.163261736	2.999979801	1.568051978	1.2106148	1.20019743	1.624357261	0.356017527	1.231904392	2.060465259	1.561471293	0.70019795	0.902404604	5.726504856	1.986082746	3.230680055	16.3328136	4.911508439	1.897536362	2.32601732	1.872816276	2.243323365	1.147276778	6.089005754	1.483694602	0	1.033832707	12.87351294	2.252513684	1.483727327	0.703626792	2.129441856	1.954422242	1.817912315	5.879957022	3.126434628	2.369458533	1.354015789	1.245631963	1.405992884	0.931520375	1.376271508	3.085734233	1.481429005	3.647811592	2.1342093	0.867284719	0.868131779
AC116563.1	0	0	0	0.149418723	0.056909568	0	0	0	0	0	0.042310192	0.043515028	0	0	0.357472727	0.045580776	0.109604758	0.056895285	0.10572317	0	0.048399956	0.137002895	0	0.035808942	0.05589729	0	0	0.115243256	0	0	0	0.286456757	0	0.078207261	0	0	0.522764232	0.27391047	0	0.215993421	0.047700022	0.559129363	0.053695441	0	0.115596354	0	0.208166248	0.093344123	0.451603905
PADI4	0	0	0.153248281	0.17260352	0.083439272	0.030709868	0.102798703	0.050682571	0.592443841	0.083430031	0.00563946	0.081200712	0.018206089	0.203352367	0.063529317	0.024301565	0.014609049	0.053084393	0.042275034	0.171612174	0.038706932	0.079130585	0.093327084	0.019091674	0.007450463	0.006709227	0.019196197	0.261130125	0	0.06111484	0.057868362	0.095453447	0	0.244966939	1.680645964	0.007368039	0.255487602	0.32858193	0.131436605	0.028789429	0.044505036	2.205954473	0	0.084456047	0.046222978	0.016317938	0.180350024	0.012441694	0
CPA1	0.042360771	0	0	0.006752233	0.007715231	0	0	0	0	0.006061296	0.005735993	0.017697998	0	0	0	0	0.014859118	0.007713294	0	0	0.006561583	0	0	0	0.007577996	0	0	0	0	0	0	0.012944982	0	0	0	0	0	0	0	0	0	0	0	0	0	0	0	0.012654664	0
LINC01063	0	1.388074492	0.275438986	0.170028202	0.19427749	0.419489737	0.626877968	1.586548945	1.264476043	0.610518776	0.914775524	0.69323941	0.310863745	0.801273054	1.491524138	1.192958931	0.623613279	1.100629488	0.360917029	0.293022856	0.110151625	0.727532616	0.796766575	0.407481063	1.335752479	0.51551158	0	2.098222045	0.317521991	0.869598611	0.164680943	0.217312023	0.135056965	0.845447464	1.135904981	0.503228561	0.396579762	0.467536837	0.400757547	0.614464043	1.574100729	1.272501309	0.122203418	2.018887824	0.526162715	0.487592169	0.118439417	0.637315049	0
AC022634.1	0	0	0	0	0	0	0	0	0	0	0	0	0	0	0	0	0	0	0	0.095838303	0	0	0	0	0	0	0	0	0	0	0	0	0	0	0	0	0	0	0	0	0	0	0	0	0	0	0	0	0
AL354761.1	0	0	0	0	0	0	0	0	0	0	0	0	0	0	0	0	0	0	0	0	0	0	0	0	0	0	0	0	0	0	0	0	0	0	0	0	0	0	0	0	0	0	1.57896496	0	0	0	0	0	0
MTND4P27	0	0	0	0	0	0	0	0	0	0	0	0	0	0	0.034849631	0	0	0	0	0	0	0	0	0	0.0163481	0	0	0	0.081608311	0	0.042325678	0	0	0.011436512	0	0	0	0	0	0	0	0	0	0	0	0	0	0	0
CDC45	16.49645217	15.54721467	3.275362473	4.788749324	11.13347912	3.577749259	9.228982905	5.149771852	15.6162347	5.847765931	10.93244213	9.536304608	11.53647471	8.524013694	13.86079775	6.329545796	7.320334653	2.564965813	5.597384341	7.291388843	19.57718712	7.186730929	5.277248746	5.117080179	5.59216443	5.631139847	12.34422062	20.2845948	6.231508524	12.05802667	6.826331748	3.693540816	8.240657796	9.467310507	9.898090391	6.837878883	13.21421603	5.488218779	9.389048063	11.78112817	13.38040929	10.31611356	6.253500156	14.03594213	6.546344199	3.236582089	3.229575726	4.578322623	6.095224601
RNA5SP454	0	0	0	0	0	0	0	0	0	0	0	0	0	0	0	0	0	0	0	0	0	0	0	0	0	0	0	0	0	0	0	0	0	0	0	0	0	0	0	0	0	0	0	0	0	0	0	0	0
TRIM26BP	0	0	0.031823628	0	0	0.048466942	0	0	0.073047421	0	0	0	0	0	0	0	0	0	0	0	0.025453364	0	0	0	0	0	0	0	0.073371615	0	0	0.025107764	0	0	0.055258955	0	0	0	0	0	0.025085271	0	0	0	0.060791708	0	0.027368471	0	0
RF00017	0	0	0	0	0.074376861	0	0	0	0	0	0	0	0.357031628	0	0	0	0	0	0	0	0	0	0	0.046799805	0	0	0	0	0	0	0	0	0	0	0	0	0	0.178991	0	0	0	0	0	0	0	0	0	0	0
OR52V1P	0.019684348	0	0.026685069	0	0	0.020320494	0	0	0	0.019716085	0	0	0	0	0	0	0	0	0	0	0	0	0	0.015791026	0	0	0.063509914	0	0	0	0.06381845	0	0	0	0	0	0	0.120789027	0	0	0	0	0.047357227	0	0	0	0	0	0
SPTLC1	33.58446858	30.95322635	13.59966816	12.84331127	20.54625204	27.24200527	11.48615922	17.52214337	6.661313718	23.87131753	26.68040438	17.99980453	8.635519494	24.52009449	21.03909744	19.35266545	12.38743508	11.69641395	26.08922982	19.23473163	22.35728678	28.39218337	15.81684024	15.49060759	17.37907561	23.67670372	12.05184815	23.13005873	15.40563228	22.65102316	11.71872829	16.03766292	19.96014935	24.75997426	18.86554767	16.61232043	9.997973112	22.41722824	21.71637001	13.19945363	20.90309377	23.82423008	21.3622132	29.31731667	19.25902254	17.63352342	20.38874016	20.52840906	17.01329442
ANKRD17	22.57829569	8.352378872	4.961401635	9.235097124	12.60349606	8.389655389	5.235974668	5.489885061	2.909891114	15.26418629	10.26913787	10.62023991	8.916969428	16.32238661	5.705788424	11.31178509	8.247418975	6.292681888	7.760630334	8.299353456	9.98988605	7.918018666	9.399079627	14.2003614	7.176838786	10.56830849	9.809240915	3.956841456	12.78784811	7.147680265	6.292040171	7.41266632	8.542406314	15.19053783	16.85514001	5.312172802	2.045904962	4.697811379	10.14617861	10.34626605	8.014697075	4.780994867	8.54526762	7.014310014	8.048178953	9.677194977	11.38163354	10.32549886	6.832004602
NDUFB1P2	0	1.097840734	0	0	0.128046528	0	0	0	0.625053498	0	0.095197931	0	0	0.792167678	0	0	0	0.256028785	0.118938566	0	0.108899902	0.102752171	0	0.080570119	0	0	0	0	0	0	0	0	0	0	0	0	0.392073174	0	0	0	0.10732505	0	0.241629486	0	0	0	0	0	0
HINT1P1	0.046763346	0.25558197	0	0.417423735	0.059619547	0.19309845	0.923401197	1.327847602	0.873090601	0.093677484	0.044324963	0.182348688	0	0.368839977	1.747644445	0.047751289	1.148240323	0	0.276894017	1.079068297	0.050704716	0.287053685	1.467062264	0.03751413	0.058559066	0.105466214	0	1.931696486	0.146160916	0.800582848	0.454833079	0.050016259	0.062169079	0.040965708	0.055039673	0	1.460420711	3.299968997	0.147580557	0.226278822	0.049971452	0.117150914	0	6.50530521	0.242201885	0.064127768	0.109039463	0.097789082	0
UCKL1	6.790796151	14.1744379	20.04642812	15.65550537	14.34252948	22.98002032	32.94764102	42.2955349	42.26230449	24.15929658	18.12950875	20.63065955	42.06442563	18.87065072	25.99199383	19.73999577	24.60647979	13.0920665	15.2082168	14.46899348	31.22862358	18.59060521	33.08324532	20.3397555	11.37391149	17.04063226	48.05873628	19.04450429	15.66094466	25.8415161	24.21064189	8.437202211	15.64392463	40.10266053	18.03367457	16.67843231	71.62475492	20.04992914	24.84139752	22.97953174	24.60823881	10.08764358	13.7856308	22.34696131	42.9188286	24.92663682	24.83889503	27.72915128	27.44670685
RPL21P129	0	0	0	0.041262074	0.094293677	0.114525964	0.091277629	0	0	0.037039842	0.070103916	0.072100214	0	0	0.098716318	0.075522959	0.272406805	0.047135006	0.131379839	0	0	0.037833435	0.096678789	0	0.046308215	0.041701076	0	0.286420478	0	0.126619379	0.119893239	0.039552607	0.098325991	0.032395476	0.043525097	0	0	0.340382467	0	0.178940156	0	0	0.088968179	0.104986994	0	0.050711917	0	0.038665557	0
MIR5587	0	1.822829899	5.425628325	1.488548789	6.378166668	0.344298181	0.823220878	0	1.037824676	16.36881474	2.845160816	2.601049216	6.123429241	5.261189107	0	1.702828992	4.913601987	4.25104397	0	0	6.509337526	1.706073789	2.615799698	1.872875224	0.835295351	0.752192998	3.22822089	0	2.084861372	0	2.162602566	1.426878942	1.773578257	2.921705238	3.925471037	4.543299368	0	8.18630537	5.262778349	1.613837638	1.069200495	0	4.41315741	0	4.318505306	0.914728165	2.721871885	4.184634664	3.374248048
MTCO1P2	0.025144445	0.137425298	0.340870438	0.448893803	0.128228671	0.363398649	0.062063594	0.3569889	0	0.604439642	0.262166707	0.465728407	0.23082628	0.264431506	0.805457753	0.154053946	1.049586389	0.192294734	0.208438569	0.145052566	0.272637023	0.102898334	0.394416455	0.181540638	0.377843416	0.170126154	0.081126461	0.259666171	1.964752004	0.172187947	0.163041161	0.026893522	0	0.176216646	0.118378358	0.965296891	0.392630888	0.385734517	0.119030122	0.24333825	0.161216575	0.06299153	0.332713148	0.071385182	0.130230885	0.103443655	0.293150193	0.184032653	0
AL139148.1	0.025994919	0.142073507	0	0	0	0	0	0	0	0	0	0	0	0	0.069391765	0	0	0	0.0307841	0.074979378	0	0	0	0	0	0	0	0.067112249	0.324993096	0	0	0	0	0	0	0	0	0.079756284	0	0	0	0	0	0	0	0	0	0	0
MIR3167	0	0	0	0	0	0	0	0	0	0	0	0	0	0	0	0	0	0	0	0	0	0	0	0	0	0	0	0	0	0	0	0	0	0	0	0	0	0	0	0	0	0	0	0	0	0	0	0	0
RF00017	0.178550957	0	0.403420737	0.531266571	0	0.61440416	0	0.168998786	0	0.476903556	0.620549478	0.464160298	0.728488776	1.095342962	0.635507071	0.668518049	0.876838065	0.910324567	0.21144634	0.171669956	0.709866027	0.548011581	0.155597513	0.668433582	2.459480756	0.805378361	0.192026607	0	0	0	0.578878465	0.254628229	0	0.677796266	0.980706905	0.589641546	0	0.73042792	0.657404299	1.151964913	1.272000589	0.149101163	1.431878437	0.168968966	0.924770833	0.326468638	0.208166248	0.373376494	0
AL161912.2	0.029392326	0	0	0	0	0	0	0	0	0	0	0	0	0	0	0	0	0	0	0	0	0	0	0	0	0	0	0	0	0	0	0	0	0	0	0	0	0	0	0	0	0	0	0	0	0	0	0	0
RNU2-52P	0	0.508473603	0	0	0	0	0	0	0	0	0.088183347	0.090694479	0	0.244599143	0	0	0	0	0	0	0	0.095180959	0	0	0	0	0	0	0	0	0	0	0	0	0	0	0	0	0	0	0.198833776	0	0	0	0	0	0	0	0
SNRPGP3	0.233610724	0	0	0	0	0.0803868	0	0	0	0.077995791	0.07380985	0.075911679	0	0.20473056	0	0.079515363	0	0	0	0	0	0	0	0.062468462	0	0	0	0	0	0	0	0	0	0.068216025	0.274955901	0.096433667	0.303986249	0.238917503	0.122875442	0	0	0	0	0	0	0	0.090786161	0	0
Z94160.2	0	0	0	0	0	0	0	0	0	0	0	0	0	0	0	0	0	0	0	0	0	0	0	0	0	0	0	0	0	0	0	0	0	0	0	0	0	0	0	0	0	0	0	0	0	0	0	0	0
VN1R105P	0	0	0	0	0	0	0	0	0	0	0	0	0	0	0	0	0	0.024758828	0	0	0	0	0	0	0	0	0	0	0	0	0	0	0	0	0	0	0	0	0	0	0	0	0	0	0	0	0	0	0
RBMXP4	0.046763346	0	0.063394687	0.069570622	0.099365912	0.032183075	0.11542515	0.044261587	0	0.046838742	0.118199901	0.045587172	0.09539734	0.245893318	0.166442328	0.047751289	0.038274677	0.11920917	0.055378803	0.134883537	0	0.079737135	0.366765566	0.087532969	0.156157508	0.140621619	0.150878049	0.241462061	0.146160916	0.05337219	0.202148035	0.116704605	0.020723026	0.218483778	0.458663944	0.057911223	0.060850863	0.286953826	0.147580557	0.113139411	0.033314301	0.078100609	0.131255523	0.265522662	0.322935847	0.192383305	0.109039463	0.114087262	0
GOLGA2P7	0.233769158	0.176905364	0.1755188	0.20465653	0.201748181	0.141081696	0.079893461	0.061272805	0.223823837	0.353020216	0.286349179	0.245419445	0.220102916	0.104010622	0.038401953	0.102828005	0.22077052	0.44006738	0.140548361	0.176350277	0.163781907	0.095665094	0.131632647	0.326018012	0.081065286	0.060833513	0.33650563	0.204272482	0.134890319	0.209340606	0.139920166	0.438514881	0.133875388	0.267798212	0.491023315	0.031176622	0.266753345	0.121378841	0.153225551	0.28714161	0.272865477	0.099107528	0.216311239	0.09189299	0.232839045	0.108501835	0.092245389	0.154174485	0.218313505
MIR4684	2.586811428	0	0	0	0	0	0	0	0	0	0	0	0	0	0	0	0	0	0	0	0	0	0.563566602	0	0.26994301	0	0	0	0	0	0	0	0	0	0	0	0	0	0	0	0	0	0	0.611997354	0	0	0	0	0
LGMN	67.7457318	52.60400035	34.58345219	50.09984111	43.66783973	14.90619501	22.81687886	38.42652692	59.29335396	27.8222128	48.88510218	22.69013509	32.55960873	28.52318343	29.10574302	26.24400566	22.3640933	39.10338987	27.15569719	49.14216508	21.18182691	21.08994247	26.20563016	27.48054795	15.74282155	29.59548588	19.82001224	29.79997303	39.08085742	28.06553129	46.81432754	34.41801081	53.5754596	51.22493384	30.73526027	6.877607579	27.13118206	33.87033982	33.65870025	44.15971371	25.61839853	46.53183831	25.72985295	31.22489297	34.30570109	18.98066809	33.78539807	29.61692445	37.24394434
AC004837.1	0	0	0	0	0	0	0	0	0	0	0	0	0	0	0	0	0	0	0	0	0	0	0	0	0	0	0	0	0	0	0	0	0	0	0	0	0	0	0	0	0	0	0	0	0	0	0	0	0
RNU6-369P	0	0	0	0	0	0	0	0	0	0	0	0	0	0	0	0	0	0	0	0	0	0	0	0	0	0	0	0	0	0	0	0	0	0	0	0	0	0	0	0	0	0	0	0	0	0	0	0	0
AC243960.4	0	0	0	0	0	0	0	0	0	0	0	0	0	0	0	0	0	0	0	0	0	0	0	0	0	0	0	0	0	0	0	0	0.081596916	0	0	0	0	0	0	0	0	0	0	0	0	0	0	0	0
TAGLN3	0	0.053941923	0.120418049	0.02202487	0.08808114	0.132451952	0.073083261	0.056049849	1.105622268	0.059313382	0.037420069	0.057728479	0	0.051897082	0.026346399	0.564377046	0.072702654	0.603833381	0.105191898	0.341614586	0.021402996	0.141363121	0.025802603	0.023752665	0.0123592	0	0	0.025480921	0.030848033	0	0	0.327242058	0.052484449	0.043230145	0.03484924	0.085557285	0	0.090844679	0.171312104	0.02387867	0.021093477	0	0.047489436	0.028019979	0.051117986	0.148879542	0.138080124	0.423097484	0
MED15P6	0	0	0	0	0	0	0	0	0	0	0	0	0	0	0	0	0	0	0	0	0	0	0	0	0	0	0	0	0	0	0	0	0	0	0	0	0	0	0	0	0	0	0	0	0	0	0	0	0
XPOTP1	0.066342328	0.282014134	0.069950935	0.115148374	0.131570744	0.068486335	0.200140856	0.125586254	0.068813229	0.073832546	0.097818058	0.071859679	0.022556419	0.096901245	0.393547957	0.037635503	0.10859921	0.018791103	0.069835489	0.191356878	0.079926533	0.015082888	0.231255019	0.088701049	0.027692235	0.041561957	0.190264895	0.095154982	0.092158176	0.10095757	0.047797304	0.063073047	0.127397354	0.064574803	0.147491635	0	0.028776013	0.203548147	0.046526648	0.035668638	0.094524814	0.055399974	0.035468548	0.272055538	0.133625143	0.11119402	0.051564116	0.061658504	0.074576792
NPVF	0	0	0	0	0	0.015334289	0	0	0	0	0	0	0	0	0	0	0	0	0	0	0	0	0	0.011916253	0	0	0	0	0	0	0	0	0	0	0	0	0	0	0	0	0	0	0	0	0	0	0	0	0
BX295541.1	0.070706179	0	0	0	0	0	0.174522826	0	0	0	0	0	0	0	0	0	0	0	0	0	0	0	0.184849845	0	0	0	0	0	0	0	0	0	0	0	0	0	0	0	0	0	0	0	0	0	0	0	0	0	0
AC080013.6	0.246649462	0	2.117677412	1.100833756	0.524097416	1.867217109	0.608800557	0.466908273	0.25583585	1.152886619	1.714448327	2.965498554	0.251582752	3.674675493	0.658414884	0.839534293	0.605630012	2.200656716	0.194727327	0	1.069751593	2.102835135	0	0.791460892	3.500470285	1.205258082	0.265264662	0	1.284856427	0.281507271	0.799660019	1.494904566	2.513944065	0.50416402	0.387069702	1.73087219	0	0.504504866	0.908135241	0.596744615	1.142138203	0.411935307	1.879090703	0	0.851649418	1.691183469	0.958532956	1.203487954	0
AL158073.1	0.032022726	0	0	0	0	0	0	0	0	0	0	0	0	0	0.042741304	0	0	0	0	0	0	0	0	0	0	0	0	0	0	0	0	0	0	0	0	0	0	0	0	0	0	0	0	0.045456325	0	0	0	0	0
AC011602.1	0	0	0	0	0	0	0	0	0	0	0	0	0	0	0	0	0	0	0	0	0	0	0	0	0	0	0	0	0	0	0	0	0	0	0	0	0	0	0	0	0	0	0	0	0	0	0	0	0
IKBKG	1.252234681	0.903408754	1.032135208	1.827574317	4.163671057	1.303045197	1.211620641	2.346779681	1.636580993	1.700767948	1.647471823	1.38675945	2.191814027	0.816485662	2.045769114	1.24800139	1.205310698	1.666327323	1.073648901	1.372532677	1.873732513	2.085673998	0.969034327	1.619347525	1.053764495	1.118378197	0.840368072	2.056156528	0.266146231	1.612145637	1.20171823	2.003655029	1.518271441	2.264176675	1.173191925	0.825001088	1.38831011	1.321662648	2.205177202	1.005847516	2.50500133	1.079156111	1.428003561	1.29405618	1.815999398	1.318825986	1.541692564	1.728281389	1.520276111
FNBP4	11.61914007	6.817134249	9.334792582	5.60851321	7.455692824	10.61092	4.945502679	5.616606562	2.672029647	9.686962215	7.839216279	6.789787982	6.871660271	12.11403337	6.802146921	5.125569066	6.828220595	6.317803499	7.410392536	4.275680274	10.08783545	10.44208796	3.346083956	9.688779581	9.794211871	6.993384672	5.315769733	4.884457065	14.74320313	6.892221536	9.989082891	5.734565605	5.367607578	9.858562745	11.54189774	5.340046048	4.551269638	8.824850122	10.50200029	6.91383681	9.108895687	3.824338846	11.54706471	4.783183113	8.756286864	7.595037572	9.493022181	9.812856271	5.673942906
AL513283.1	0	0	0	0	0	0.022500374	0.053798652	0	0	0.043662255	0	0.021247782	0	0	0	0	0	0.05556235	0	0	0	0	0	0	0	0.02457844	0	0.056271676	0	0	0	0	0	0	0	0	0	0	0	0	0.023291256	0	0.026218736	0	0	0	0.02541117	0	0
SULT4A1	0	0.033910139	0	0.006922875	0.023730631	0.032024927	0.168458326	0.017617634	0.250986733	0	0.005880953	0.048387367	0.037971423	0	0	0.23441542	0.015234638	0.292604325	0	0.143168767	0.026909628	0.152342988	0.04866177	0.841164488	0	0	0.100091089	0	0	0	0.040230936	0.29198681	0.296945184	0.027176268	0	0	0.024220737	0.057108747	0.029371069	0	1.631009249	0.093260187	0.029853836	0.035229051	0.080337235	0.076575173	0.050635033	0.2140788	0
TRPM1	0.007114252	0.103686595	0	0.007937995	0.003023369	0	0	0	0	0.004750481	0	0	0	0	0.018991038	0.002421517	0	0.006045219	0.002808316	0.006840083	0	0	0	0	0	0	0	0.012244789	0.00741197	0	0	0.002536376	0	0	0	0	0	0	0.003741981	0	0.005068207	0.005940843	0	0	0	0	0.002764752	0.004958985	0
TRIM60P5Y	0	0	0	0	0	0	0	0	0	0	0	0	0	0	0	0	0	0	0	0	0	0	0	0	0	0	0	0	0	0	0	0	0	0	0	0	0	0	0	0	0	0	0	0	0	0	0	0	0
MC3R	0.016306776	0	0	0	0	0.202005206	0.201248646	0	0	0.065332268	0	0	0.049898793	0	0.043529889	0	0	0	0	0	0	0	0	0.013081495	0.020420043	0	0.157837368	0	0	0.16750202	0	0.017441094	0	0	0	0	4.074088772	0	0.28304426	0	0.087127347	0	0	0	0.253373559	0	0	0	0
C9orf147	0.257225622	0.112467968	0.083689843	0.103323308	0.104941508	0.446104627	0.076188661	0.204510172	0.22411697	0.051528069	0.253565619	0.120362871	0.157422269	0.135255638	0.082397672	0.084051163	0.075791882	0.039343189	0.073107757	0.267097668	0.145030835	0.284213224	0.080696964	0.066031856	0.244802799	0.255255249	0.099590051	0.531272753	0.032158805	0.246605613	0.200147735	0.055023708	0.123107804	0.234348651	0.205870163	0.344029072	0.200829099	0.22097783	0.22729811	0.248933047	0.373826017	0.051551857	0.334174423	0.233684671	0.079935081	0.126986419	0.203925376	0.182884936	0.208189926
AC002401.2	0	0	0.167185059	0.183472293	0.262048708	0.127310257	0.811734076	0.817089478	0	0.411745221	0.545506286	0.601114572	0.251582752	0.324236073	1.316829768	0.713604149	0.403753342	0.157189765	0.194727327	0.11857204	0	1.09347427	0.10747084	0.164887686	0.566252546	1.112545922	0.265264662	0.636785993	0	0.422260907	0.13327667	0.483645595	0.491858621	0.648210883	0.145151138	0.254540028	0.160476462	0	0.194600409	0.596744615	1.142138203	0	0.642846819	0.466825889	1.490386482	1.46569234	0.86267966	1.160506241	0
AC009283.1	1.890979206	3.894355969	5.647139766	4.21986273	4.577117434	5.205574971	3.923381365	4.746900776	2.217244037	2.360672601	2.987296327	1.896850426	3.102853938	4.395200099	0.951043721	2.546587357	6.19088457	9.012213216	2.791091692	2.608584871	1.099466916	2.299099748	1.074708403	4.353034906	14.89415788	4.326567474	3.802126826	2.830159967	4.111540566	4.22260907	1.777022264	2.608755026	0.801547383	6.097983862	4.99965032	5.056861889	5.349215393	7.735741276	2.205471299	3.580467689	1.552136533	1.579085345	4.549377491	2.256325129	3.122714534	2.78105726	2.524136784	5.043187616	2.218110345
AC126120.1	0	0.205553159	0	0.167857629	0.047949338	0.038825114	0	0	0	0.037670307	0	0	0.115085727	0	0.200793192	0.076808457	0.092347839	0.095874609	0.044538697	0	0.040779538	0	0.196648772	0	0.09419288	0	0	0	0.117550694	0.128774603	0.121933974	0	0.099999625	0.098840667	0.04426595	0	0	0.346176211	0.059346224	0	0.120569418	0	0	0	0.097396077	0	0.043847784	0	0
RNF11P2	0	0	0	0	0	0	0	0	0	0	0	0	0	0	0	0	0.098644282	0	0	0	0	0	0	0	0	0.045302533	0	0	0	0	0	0	0	0	0	0	0	0	0	0	0	0	0	0	0	0	0	0	0
RPL13P6	0.931830634	0.154329049	0.038279859	0.126027294	0.072000603	0.204048922	0.139395229	0.32071974	0.351467782	0.084848456	0.080294741	0.055054157	0	0.074239356	0.678398722	0.25950461	0.277338557	0.107973801	0.066879194	0.570130733	0.030617225	0.057777579	0.442930939	0.090609208	0.318239523	0.159210179	0.091105275	0.437408909	0.441284556	0.096683807	0.091547872	0.030201511	0.225238772	0.197891856	0.099704456	0.139875031	0.220462871	1.819360598	0.178228276	0.136634816	0.090523365	0.070739689	0	0.961989451	0.219374551	0.154890073	0.197525162	0.059048359	0
AC019322.1	0	0	0	0	0	0	0	0	0	0	0	0	0	0	0	0	0	0	0	0	0	0	0	0	0	0	0	0	0	0	0	0	0	0	0	0	0	0	0	0	0	0	0	0	0	0	0	0	0
FAM57B	0	0.019636176	0.116893618	0.028061565	0.009161052	0.033380128	0	0	0.111798187	0.014394345	0.020432727	0.003502429	0	0.028337706	0.019181463	0.018343483	0.017643693	0.077849403	0.025528278	0.041452014	0.027269244	0.033081187	0.02817833	0.028821831	0.607371772	0.024308676	0.03477555	0.018551353	0.011229436	0	0.011648164	0.042269839	0.019105619	0.078684135	0.071887183	0.284753722	0.084152291	0.044092905	0.022677012	0.043462091	0.038392701	0.045003095	0.060505595	0.040799824	0.018608194	0.049268895	0.046075822	0.033808786	0
LINC01311	0.53824773	1.470878659	0.182418761	0.395830361	0.51466729	0.681924839	0.966216339	1.806240309	0.989704086	0.69839968	0.927603373	0.321981092	2.84488731	0.997016575	0.946993495	0.36224888	1.141406505	0.327433352	0.463572323	0.458697371	1.074378547	0.513120878	0.639618842	0.402348775	1.899502092	0.620754429	1.697143116	2.021263036	0.994096529	1.507865938	1.66572779	0.143922219	0.780619911	2.132541532	0.331152193	2.651091641	1.814661167	1.125971067	1.447719304	2.012550466	1.058841459	0.674205538	0.868193974	1.146065634	0.72861702	0.234854083	0.613262089	1.202298149	0.123761347
KISS1	0	0.545049279	3.954433621	1.224011205	0.34964468	1.389818607	0.676922105	1.628252052	1.241291009	1.098761578	0.4253696	1.628407223	0.53403673	1.179871746	3.128012413	0.458250736	1.652883038	1.366449818	0.11809979	1.006775287	0.189230859	1.020275439	0.716977538	1.160027894	1.966890816	0.53417373	0.563079431	2.960890206	1.324725032	1.451211674	15.03451065	0.106663729	1.392096333	1.048352345	0.117376567	3.921137074	0.583962301	0.076494038	0.629455013	1.266714592	1.012397648	0.499667651	0.119962735	0.637029686	0.322821976	1.367576665	0.465070997	3.440961931	0
FDPS	61.58740204	52.74832404	53.44990569	30.25331283	56.01315803	13.57542352	36.17898556	21.1678479	51.11384229	30.11000442	51.38209767	33.7547874	21.88052679	45.39886401	37.18562454	34.92997813	38.31367273	16.72519397	48.425591	29.60697267	44.00844789	42.93459961	31.5706433	40.58064229	21.93290584	22.42609405	24.38965164	51.57715343	30.29918153	24.25520559	35.9606838	24.0776227	33.42954118	32.77347018	18.47156897	19.8886268	33.38885868	42.65223628	30.94607091	48.54100673	28.86726307	33.30161251	27.3598926	55.73126418	19.52689182	25.2769309	20.70823055	35.36858545	23.6170137
LINC01549	0	0	0.167809466	0.138118147	0	0	0.183322296	0.281191257	0	0.421548679	0.492789292	0.120671926	0	0	0	0.075840283	0.121578387	0.031555368	0	1.285360765	0.053687347	0.101313065	0.12944667	0.019860422	0	0.111670109	0.079876614	6.135977072	0	0.084767596	0	0	0.625347796	0.021687728	0	0	0.289936465	0.075958366	0.195327208	0.119794671	0.978852554	0	0	0	0.064112264	0.305549954	0.115453549	0	0
AC010132.4	0.219664664	0	0.052550859	0.043252788	0	0.093373264	0.031893791	0	0	0.038826852	0	0.012596455	0.039539687	0	0	0.039583306	0	0.197636255	0	0.037270451	0.056042055	0.026439155	0	0.062194478	0.064723178	0.07285495	0.083379974	0	0	0	0.083785041	0.013820282	0.017178298	0.067916832	0.030416662	0.192021425	0	0.118934809	0.061168257	0.031262206	0.151886912	0.064741295	0.186521007	0	0.033462103	0.017719515	0.090387976	0.094572336	0
DSPP	0	0	0	0	0	0	0.009977294	0	0	0	0	0	0	0	0	0	0.019850667	0	0	0	0	0	0	0.00972811	0	0	0	0	0	0	0	0	0.005373865	0	0.004757603	0	0	0	0	0	0	0	0	0	0	0	0	0.00422642	0.0408953
GALNT6	3.912081363	7.271719273	18.30752626	22.34337666	11.70213157	2.511028911	14.37135019	3.374869176	5.959404852	9.176644821	12.65905733	7.90882523	6.375689744	12.3538048	6.942765539	14.77263831	7.72720258	8.773629376	16.30321219	7.952896375	12.65497789	8.853889021	4.377824021	15.74371055	22.24981467	24.46127123	6.396391394	5.136959912	14.44575955	13.41958611	13.01873793	9.189308192	9.211888703	7.591820609	13.04878506	6.826051933	6.255240116	11.21299317	9.043211044	9.936402949	14.72160192	7.449822279	16.39541738	12.54765339	21.25877843	8.000914487	7.475369818	19.93112385	20.05718807
AL603910.2	0	0	0	0	0	0	0	0	0	0	0.123197323	0.126705522	0	0	0	0	0	0	0	0	0.140929285	0	0	0	0	0	0	0	0	0	0	0	0	0	0	0	0	0	0	0	0.138891241	0	0	0	0	0.178237473	0	0	0
TYRO3P	0.379016486	0	0.008858851	0.029165651	0.016662617	0.02023786	0.032259302	0	0	0.019635909	0.006194024	0.019111221	0	0.051542148	0	0	0	0.016658435	0.023216105	0.01884879	0.021256617	0.020056616	0	0.00524227	0.016366231	0	0	0.033742203	0.081698819	0	0.02118631	0.006989333	0.017375166	0.017173794	0.046147867	0	0.051020243	0.040099278	0	0.015810239	0.020949215	0	0.007860774	0	0.016922793	0	0.022855961	0.013665166	0
AC008808.2	0	0	0	0	0	1.956267166	0	0	0	0.124464285	0	0.030284624	0	0.163352679	0.082928647	0.25377838	0.076280289	0	0.367894336	0.089606287	0.404211938	0.317827455	0.081216979	0.299058158	0	0	0	0.320817782	0	0	0.201437497	0.431950611	0.041300372	0.10885791	0	0	0	0.190630134	0.098041214	0	0	0	0.710025485	0	0.080450187	0	0.036218732	0.097445359	0
AC099482.1	0	0	0	0	0	0	0	0	0	0	0	0	0	0	0	0	0	0	0	0	0	0	0	0	0	0	0	0	0	0	0	0	0	0	0	0	0	0	0	0	0	0	0	0	0	0	0	0	0
VTRNA2-1	0	0.76070854	0	0	0	0	0	0.395217633	0	0.139409799	0.131927842	0	0	0	1.486185827	0	0	0	0.16482825	0	0	0	0.363877648	0	0.174293912	0	0	0	0	0	0.451251717	0	0	0.609647156	0	0.172365688	0.543345501	0	0	0	0.446201781	0	0	1.185443694	0	0	0.162271327	0	1.40815076
FOXCUT	0	0	0	0.059229043	0	0.054798209	0	0	0	0	0	0.051747601	0	0	0	0	0	0	0	0	0.11511341	0	0	0.042583607	0.066472453	0	0	0	0	0.181753944	0	0.056775213	0	0.09300323	0.062477467	0.328685321	0	0	0	0	0	0.132982119	0.127708077	0	0	0	0.061887263	0.055501911	0
IGHV1-12	0.258681143	0.942536435	0	1.154532963	1.75892206	0	0.42566543	1.958737145	0.536631296	5.441062459	0.163461814	2.353632339	0	0	0.460355122	0.264146156	0.211724313	0	0.306339332	5.72037791	0.747956399	0.52929899	1.352559844	0.207517185	1.079772039	10.30687868	0	1.558313689	0.53901294	6.200026001	1.95689159	0.368900409	0.114633717	1.963956009	2.943145846	0.106782646	1.009827491	0.26455743	0.680310372	0.208618036	0.460712408	0.648044569	1.244686525	0	0.223298323	0	0.603174397	2.34407584	5.234199411
TCEAL8	34.34052148	40.24098377	46.14189054	28.74561904	43.61545559	18.20300536	36.5255424	13.18480952	9.272479393	18.27009912	19.277659	40.9646627	15.53657313	25.17649768	38.80714567	35.95226605	27.81090683	52.50978568	32.78733326	40.1378968	23.69918518	30.78192708	17.3580358	31.34296317	27.33404921	35.0379131	4.900449878	43.02213712	32.05517012	36.0073601	14.53828157	37.39456205	16.24993909	19.07117989	34.13585759	6.484730075	11.97138646	33.9962792	33.09693258	11.12914057	37.16011279	39.93446496	19.14053541	13.59315236	22.77569803	28.10842879	23.3911064	28.87266649	28.97656221
MIR3976HG	0	0	0	0	0	0	0	0	0	0	0	0	0	0	0	0	0	0	0	0.028014273	0	0	0	0	0	0	0	0	0	0	0	0	0	0	0	0	0	0	0	0	0	0	0	0	0	0	0	0	0
RF00019	1.33407885	0	0	0	0	0	0	0	0	0	0	0	0	0	0	0	0	0	0	0	0	0	0	0	0	0	0	0	0	0	0	0	0	0	0	0	0	0	0	0	0	0	0	0	0.431850531	0	0	0	0
AL137076.1	0	0	0	0.035795411	0	0	0	0	0	0	0	0	0	0	0	0	0	0	0	0	0	0	0	0	0	0	0	0	0	0	0	0	0	0	0	0	0	0	0	0	0	0	0	0	0	0	0	0	0
ANXA4	24.87796838	37.24137151	20.12272046	49.72659914	25.85113403	37.81474757	45.53456003	55.82959674	19.17920037	31.77865017	24.52580496	25.52393957	30.3244989	35.89970747	27.37911869	31.89327136	15.0685935	29.55518445	44.99604058	27.48711128	24.06878344	20.8608603	34.18774286	31.67978852	42.99986418	16.39982661	31.90483661	23.58442927	28.92425486	29.69001659	31.50091776	22.77633633	36.35799764	39.80087526	41.65810428	28.80576214	19.77316549	44.78989735	20.97703447	18.10683318	29.65184156	21.27776741	23.8374072	24.93547716	41.25192926	50.14275667	40.24306074	29.94566948	30.27934715
AC009120.5	0	0.132342445	0.13130516	0.02701818	0.015435746	0.074990974	0	0	0	0.024253486	0.011475915	0.059013531	0	0.222819767	0.096958356	0.02472601	0	0.138886848	0	0.139687608	0.091893616	0.086705942	0	0.058275374	0.379029568	0.136528181	0.039062947	0.218804319	0	0.041454838	0.196263589	0.012949415	0	0.095455712	0.042749993	0.11994763	0	0.14858705	0.133732244	0.205045809	0.194067213	0.030330853	0.116511752	0	0.062707063	0.066411771	0.098807678	0.037976993	0
AC026477.1	0	0	0.038901285	0	0.036584722	0.088869173	0	0	0	0	0	0	0	0	0.076601299	0	0	0.036575541	0	0	0.031114258	0.058715526	0.150040459	0.046040068	0.035933972	0	0	0	0	0	0	0	0.038149208	0.075414145	0	0	0.224041814	0.088042651	0	0	0.0306643	0	0	0.08146718	0	0.03935113	0.03345529	0	0
TUBB2BP1	0	0	0	0.022644399	0	0	0.05009266	0	0	0	0	0	0	0.053356874	0.054174971	0.020723292	0	0	0	0.117074574	0	0	0.053056787	0	0	0.022885321	0	0	0	0	0	0	0	0	0.047772667	0.02513254	0.079224889	0.062266674	0.032023795	0	0.021686807	0	0.024412623	0.057616284	0	0	0.023660687	0	0
CDCA4	8.426780986	16.22340371	13.16878943	12.85583711	19.29879765	7.776919069	12.17076216	12.18364903	48.00052699	7.299015564	16.2881274	16.36795351	14.8301675	13.48166624	20.78605046	8.159484912	9.810258271	10.16698148	15.45207448	9.616933191	10.67765054	14.9611741	13.22194974	8.108694784	8.25340279	6.781859467	11.61971111	29.25591993	8.596216117	15.91977949	16.28277085	10.60790522	12.98900821	22.9410249	17.01323828	8.405999571	25.89399144	14.39485083	12.52009315	16.42254795	9.553595032	12.01792163	9.942096651	11.66228782	8.72533977	5.517488871	6.437580568	7.435511315	15.01560522
RF01518	0	0	0	0	0	0	0	0	0	0	0	0	0	0	0	0	0	0	0	0	0	0	0	0	0	0	0	0	0	0	0	0	0	0	0	0	0	0	0	0	0	0	0	0	0	0	0	0	0
RN7SKP290	0	0	0	0	0	0	0	0	0	0	0	0	0	0	0	0	0	0	0	0	0	0	0	0	0	0	0	0	0	0	0	0	0	0	0	0	0	0	0	0	0	0	0	0	0	0	0	0	0
AC093074.1	0	0	0.043099266	0	0	0	0	0	0	0	0	0	0	0	0	0.032464006	0	0	0	0	0	0	0	0	0	0	0	0	0	0	0	0	0	0	0	0	0	0	0	0	0	0	0	0	0	0	0	0.033241253	0
RF00019	0.372137784	0	0	0	0	0	0	0	0	0	0	0	0	0	0	0	0	0	0	0	0	0	0	0	0	0	0	0	0	0	0	0	0	0	0	0	0	0.570887085	0	0	0	0	0	0	0	0	0	0	0
LIFR-AS1	0	0.018950566	0	0.007737651	0.030944159	0.003579404	0.042791984	0.009845555	0.075526276	0.010418818	0.009859652	0.016900697	0	0.009116092	0.01851173	0.095596245	0.204331821	0.030936393	0.008212314	0.070008207	0.033836297	0.039020832	0.027194465	0.011126199	0	0	0	0	0	0	0	0.055628127	0.004609634	0.021262312	0.012243034	0.030057493	0	0	0.016413922	0.016777833	0.022231317	0.008686357	0.083418575	0.009843818	0.044896191	0.038038912	0.024254757	0.065256661	0
OR51B3P	0	0	0	0	0	0	0	0	0	0	0	0	0	0	0	0	0	0	0	0	0	0	0	0	0	0	0	0	0	0	0	0	0	0	0	0	0	0	0	0	0.020689166	0	0	0	0	0	0	0	0
CD177	0.530084309	6.759994926	0.229954659	0.26812924	0.666804469	0.058369624	4.256654298	0.240828338	1.011681952	98.42192476	0.777113541	1.825856469	0.64882397	1.467986058	0.169803119	0.707276592	3.00232018	0.180172195	1.615395931	21.91520404	1.325783371	0.151848071	67.99754406	0.300503028	0.840806096	0.031880231	0.93494922	1.13132844	0.287179025	7.550382951	3.528820901	0.680349116	0.112754475	50.16384484	0.557350966	0.008752676	0.05518183	8.652329052	2.263983697	4.2065604	0.294553835	0.424947258	0.493113514	0.461506202	0.58570052	0.222921558	23.53368958	0.561632295	3.503767365
AC098479.1	0	0	0.466815424	0.256146383	0.292677778	0.236984462	0	0	0	0.114967821	0.108797636	0.671374716	1.05370698	0.301778163	0	0.820453969	0	0.877812976	0	0	0.124457031	0.117431053	0	0	0.718679442	0.129435808	0	0.296339802	0.358758613	0.393013398	0	0.122767182	0.915580984	0.100552193	0.540389519	0.42643719	0	0	0.543364778	0.277705827	0.367971599	0	0.138073992	1.955212327	0.297247768	0.629618088	0	0.240027746	0
ST3GAL3	0.186990233	0.826283911	0.776659828	1.078720451	0.573168883	1.704442602	0.932909548	1.107107508	1.522750184	0.709317561	0.969163365	1.597921187	1.302647131	1.046001285	1.147002296	1.653464964	1.055047557	1.845850557	0.881050213	1.870518626	0.914533679	1.261795739	1.945021442	1.235154616	0.951574931	0.798580772	0.783017341	1.232581485	0.484966065	1.239633078	0.503049685	2.45528837	1.004947842	1.069976726	1.226853271	2.054538484	1.646301402	2.050722007	1.073521498	1.37646584	1.2669332	1.554840221	1.502747235	0.666406302	1.803022134	0.834743495	1.154964254	1.697211718	1.046525728
CTDSP1	11.6297978	19.82476943	40.13467088	29.32412773	32.81978514	30.78231133	28.35488271	30.08160509	25.13437042	30.83681647	31.2943614	32.74325881	23.78965862	30.4287129	25.75437107	36.24125863	32.41258711	55.97123958	26.9071395	26.73878507	30.6775654	35.14728558	35.14571578	20.29705671	40.94122323	35.02526941	23.37017028	26.70405909	22.23043531	23.93050019	32.34616599	36.92837864	34.35749761	32.01507807	36.03353211	31.35144809	24.77285359	24.42664848	27.02531873	31.53896914	29.06308763	23.37342894	33.39976864	23.24994391	28.49025845	28.19402359	27.8499753	41.49194665	29.39600357
MKRN5P	0.831412126	0	0.212352756	0.067223147	0	0.111949715	0.02974145	0.102643434	0.074989377	0.012068878	0.045684624	0.011746388	0.221228187	0.158397536	0.192991411	0.012304013	0.059173121	0.076791183	0	0.069510534	0.013065019	0.012327459	0.031501337	0.028998652	0.060355356	0.027175343	0	0.093325827	0	0	0.195327089	0.0515505	0.032038053	0.358889764	0.014182002	0.193984834	0.04703809	0.110908534	0.09506723	0.174914918	0.01287608	0	0	0.034208441	0.031203924	0.033047439	0.168576348	0.062992967	0.121905349
RLIMP2	0	0	0	0	0	0	0	0	0	0	0	0	0	0	0	0	0	0	0	0	0	0	0	0	0	0	0	0	0	0	0	0	0	0	0	0	0	0	0	0	0	0	0	0	0	0	0	0	0
AC007599.1	0.195736867	0	0	0	0	0	0	0	0	0	0	0	0	0.039585892	0	0	0	0	0	0	0	0	0	0	0	0	0	0	0	0	0	0	0	0	0	0	0	0	0	0	0	0	0	0	0	0	0	0	0
TRGV11	0	0	0	0	0	0	0	0	0	0	0	0	0	0	0	0	0	0	0	0	0	0	0	0	0	0	0	0	0	0	0	0	0	0	0.044935198	0	0	0	0	0	0	0	0	0	0	0	0	0	0
AC093330.2	0.123797712	0	0.01198759	0.014799854	0.022547463	0.004564233	0	0	0	0.013285426	0	0	0	0.011624271	0	0	0.043425197	0.022541804	0.005235915	0	0.019175971	0	0	0.003546859	0	0.009971543	0	0	0.055276465	0	0.014334409	0.014186703	0.005877917	0.015492784	0.026019255	0.005475348	0	0.013565351	0.027906679	0	0	0.0110763	0.015955524	0	0.011449764	0	0.005154692	0.009245691	0
RPL22P23	0.091588315	0	0	0	0	0	0	0	0	0	0	0	0	0	0	0	0	0	0.108462112	0	0	0.046850731	0	0	0	0	0	0	0	0.156798092	0	0	0	0	0	0	0	0.281006596	0	0	0	0.114722916	0	0	0	0	0	0	0
AC013489.2	0	0	0	0.071461128	0	0.06611523	0	0	0	0	0	0	0	0	0	0	0	0.081632366	0	0	0	0	0	0	0	0	0	0	0	0	0	0	0	0	0	0	0	0	0	0	0	0	0.077041285	0	0	0	0	0.066964262	0
AC123904.3	0	0	0	0	0	0.022417449	0	0	0	0	0	0	0	0	0	0	0	0	0	0	0	0	0	0	0	0	0	0	0	0	0	0	0	0	0	0	0	0	0	0	0	0	0	0	0	0	0	0	0
AL591623.1	0.225466132	0	0	0	0	0.009310104	0	0	0	0.027099558	0.008548386	0	0.027597088	0.047422283	0	0	0.022144635	0	0.010680198	0	0	0.009226726	0.023577786	0	0.011293534	0	0	0	0.028188177	0.030879624	0	0.019291986	0	0	0.021229588	0.011168593	0	0	0.014230982	0	0	0.022593391	0.010848671	0	0.046710364	0	0.01051452	0.009429661	0
MS4A6A	8.305625674	6.15594618	1.187607674	6.079440433	4.946208959	0.677478461	3.654099928	6.015142758	4.407215411	3.855303251	1.35114978	1.10396371	0.532403147	4.189145739	2.452617234	2.163130926	1.086773478	3.388722894	4.872722674	7.70380416	2.449166502	1.954899539	3.263839869	3.244509032	0.588644505	1.215056017	0.512115166	3.443805212	2.385115971	2.947295089	1.533912975	7.391385684	1.838276653	6.938986874	4.839290326	0.699314772	3.801166684	3.727377083	2.586495158	1.211144599	2.71057373	12.98439152	2.419716313	4.0816028	4.600539274	1.368775154	4.633433438	3.702172036	2.099946463
AP000355.1	0.110478405	0	0	0	0	0	0.090897305	0	0	0.073771019	0	0	0	0	0	0	0	0	0	0	0	0	0	0.029542377	0	0	0	0	0	0	0	0.039387804	0	0.032260495	0.043343743	0	0	0	0	0	0.039352518	0	0.044298739	0	0	0	0	0	0
AC135776.1	0	0	0	0	0	0	0	0	0	0	0	0	0	0	0	0	0	0	0	0	0	0	0	0	0	0	0	0	0	0	0	0	0	0	0	0	0	0	0	0	0	0	0	0	0	0	0	0	0
AL139383.1	0	0	0.202945598	0.077094221	0.11745245	0.04755128	0.028423913	0.098096364	0	0.173013464	0.076406418	0.179616428	0.176189875	0.272485038	0.061480651	0.129348443	0.141379427	0	0.122735302	0.199293721	0	0.117813565	0.15052919	0.073904057	0.144204083	0.129857423	0.260080337	0.178383047	0.215956324	0.039429357	0.261343828	0.061583537	0.107165722	0.100879725	0.013553744	0.370782738	0	0.52997661	0.181711565	0	0.086139714	0.02884889	0.318604613	0.163465091	0	0.315834481	0.52360253	0.084283358	0.116504981
GNE	41.88537481	24.41267459	18.67352611	9.197231203	8.546223176	0.096619738	2.397816811	10.20898306	41.5372415	22.59922698	16.38162248	8.129881601	7.72295199	36.80062654	14.82705759	13.74593702	14.97764929	22.04923445	42.72250721	20.72207136	31.90781041	6.019322381	11.79569489	2.741826018	12.62566385	18.00058134	2.873983031	14.00669524	39.67384226	6.265682657	12.58767364	77.18485011	3.681381125	12.44570681	18.44225999	9.348501879	2.015844545	49.74858279	18.25224161	8.550216114	17.62349036	63.46940067	55.54804688	21.00077246	39.11491897	10.1794197	10.51306065	37.98337186	13.64854688
AL391422.4	0.160055639	0.174954699	0.650937842	0.950088774	0.310168482	1.387916968	0.616297557	0.363583045	0.557816668	0.416815608	0.418719188	0.430642746	0.254680837	0.18515473	0.649432525	0.490311137	0.660248583	1.224041998	0.545885373	0.886391488	0.423451411	0.635344103	1.071205188	0.498186554	0.392839918	0.274342031	0.247874983	0.198346959	0.160083524	0.504184519	0.166052787	1.191477508	0.289386818	0.274815954	0.444583409	0.578776637	0.724788656	0.451788584	1.181980751	0.402728769	0.259974622	1.154791481	1.478656936	0.127231612	1.061091633	0.368740474	1.08229862	0.963936127	0.647718749
KRT77	0	0	0	0	0	0	0	0	0	0	0	0	0	0	0	0	0	0	0	0	0.009699586	0	0	0	0	0	0	0	0	0	0	0	0	0	0.005264422	0	0	0	0	0	0.004779658	0	0.010760827	0	0	0	0	0	0
AC007560.1	0.149169154	0	0	0.499323328	0.190178809	0.230984855	0.368191617	0.635349865	0	0.149409658	0.07069551	0.145417308	0.228229079	0	0.398197468	0.38080142	0.549411193	0	0.088325686	0.645392114	0	0.45783246	0.584967865	0.299163312	0.186796007	0.084105968	0	1.155350113	0.466234822	0.766127384	0.241809992	0.319091071	0.396622986	0.065337712	0.087784795	0.092364736	0.58231965	0.228836595	0	0.1804502	0	0	0.269156896	1.0587296	0.386296677	0.306839195	0.086955521	0	0.754578677
RF00619	0	0	0	0	0	0	0	0	0	0	0	0	0	0	0	0	0	0	0	0	0	0	0	0	0	0	0	0	0	0	0	0	0	0	0	0	0	0	0	0	0	0	0	0	0	0	0	0	0
PGAM1P5	0	0	0.030371599	0	0.066646946	0	0	0.021205171	0.023238153	0.044879707	0.014157022	0.014560161	0	0.294511008	0.17941597	0.015251362	0.055010753	0.009518603	0.017687527	0.021540337	0.064778649	0.030560849	0	0.023963398	0.028054914	0.084212566	0.024094593	0.173522165	0.093365148	0.102279786	0	0.063899099	0.039712568	0.019626157	0.28126738	0.00924818	0	0.114563314	0.023567998	0.018067891	0.039901159	0	0.197631891	0.127208576	0.058017942	0.010240936	0.026119719	0.007808254	0.075553505
AC002429.1	0.35830834	0	0	0	0	0	0	0	0	0	0	0	0	0	0	0	0	0	0	0	0	0	0	0	0	0	0	0	0	0	0	0	0	0	0	0	0	0	0	0	0	0	0	0	0	0	0	0	0
LBH	2.21005532	10.37465546	7.334269058	18.97087323	13.19373352	2.450476819	24.50439021	30.49189006	18.21765627	11.09151741	8.253650153	9.567817588	7.99128895	8.208499124	15.84672265	26.16153618	27.01831002	18.3374195	7.016195213	31.06378269	17.4209106	30.23900109	10.7710191	14.89639348	10.23545321	3.525106456	6.174788109	4.679359031	4.885287622	15.86838177	7.910785881	52.41192221	3.689512079	7.897881442	10.40020442	9.291973899	40.48996293	5.620751565	25.93685168	13.2213693	9.538321506	18.72875002	10.3058306	9.206815325	25.22483229	13.87603295	19.90863438	17.42659656	13.60487884
SLC12A5-AS1	0.047263489	0.215262889	0.074751489	0.087893367	0.080342919	0.024395459	0.719401133	0.24604235	0.122559509	0.05522964	0.052265531	0.007679123	0.024104408	0.062130798	0.210278075	0.144785994	0.096710081	0.050201722	0.046642575	1.158772205	0.034164675	0.048353963	0.164750308	0.170619076	0.098642276	0.053297097	0	0.122022271	0.098482756	0.107886031	0.051077512	0.058976391	0.031416995	0.110410251	0.176156387	0.009755099	0.153754186	0.096674284	0.03728974	0.152465944	0.134682415	0.749891145	0.056853997	0.134181238	0.469185202	0.054011356	0.082654246	0.041181231	0
SLC25A6P3	0	0	0	0	0	0	0	0	0	0	0	0	0	0.05287126	0	0	0	0	0	0	0	0	0	0	0	0.022677036	0	0	0.125708365	0	0	0	0	0	0	0	0	0	0	0	0	0.050378891	0	0.057091903	0	0	0	0	0
ZEB2P1	0	0	0.012364908	0.010177127	0	0	0	0	0	0	0	0.008891616	0	0	0	0	0	0.011625662	0	0	0	0.289275463	0	0	0	0	0	0	0	0	0	0.009755493	0.036377573	0	0.010735292	0	0	0	0	0	0.009746754	0	0	0	0	0	0	0	0
TSHZ1	1.701268708	1.376642698	2.778005567	3.267760951	2.555425839	2.000845989	2.734493021	2.64873607	1.374951639	4.030190666	5.141171123	1.827032125	2.697656133	2.491774384	2.353336941	3.814452094	3.731829581	3.512488607	0.76846867	2.50589212	3.075971819	5.070877355	3.365066318	1.794589705	2.293456152	5.495387061	1.797527657	1.851685389	3.936337103	2.95274986	2.103843289	3.700864947	2.361058654	3.386475472	3.838912528	4.885102955	1.42492866	2.907863452	2.290430282	4.379442024	2.643713674	1.486618362	5.235607051	1.3211043	2.973985275	8.465515897	6.378393827	3.38575063	3.282567597
SENP2	5.666159834	5.848616728	4.031191139	3.477502458	6.070216314	6.004542979	3.602926249	3.38865078	1.66494931	4.936864831	5.917595836	8.172497362	3.425441819	4.349831874	8.813305847	6.216406566	3.820281565	3.55133245	5.267606444	3.691131549	6.333541729	7.865407111	3.848352548	3.821511895	5.202681777	7.270901694	3.269648749	4.60246425	5.718319033	6.238984908	5.300020336	4.433147076	4.798977687	5.125679259	5.014790618	3.587846259	1.588199884	4.947581893	7.400190183	4.187783732	7.764890246	3.619732834	5.611709158	4.039063024	5.159315699	5.51822621	5.157145299	4.931835262	4.290646562
RF00019	0	0	0	0	0	0	0	0	0	0	0.296545768	0	0	0.411272895	0.417578761	0	0	0	0.185249449	0	0	0.16003878	0	0	0	0	0	0.403861323	0	0	0	0	0	0	0	0	0	0	0	0	0	0	0	0	0	0.214515897	0	0.163558729	0
HNRNPLP1	0.011776512	0.064363747	0.015964818	0.039420263	0.060056466	0.097256781	0.37788087	0.367834132	0.183226875	0.106159494	0	0	0.072072341	0.030961917	0.691606129	0.06012654	0.289163786	0	0.041838483	0.373648066	0	0.048192891	0.369453388	0.009447262	0.029494106	0	0.113987813	0.638482957	0.478504159	0.120967482	0.114541575	0.037787101	0.062624682	0.061898885	0	0.014583906	0.22986302	0.614245598	0	0.113968547	0.037753249	0.088507086	0.028332305	0.568370627	0.060994212	0.048448294	0.013729819	0.049252862	0.238288003
SLC28A3	0.680807076	0.858670612	1.916866022	0.806383012	2.568315424	0.014416594	0.06032292	0.109049779	1.108133557	0.160859579	1.350182314	1.092525437	0.747841283	7.022019631	0.186396998	0.980396309	0.634378399	2.073716847	2.43937996	2.155046234	0.386128982	0.114299868	0.228187149	0.134437363	0.008743957	2.047248569	0.191495623	0.748136549	1.385858374	0.227129608	2.909027213	2.987342837	0.923658398	7.156821718	0.488997547	0.250769437	0.204438708	1.381833148	2.853729346	0.464579964	0.925246646	1.145778978	0.281384051	0.7830375	0.786594034	0.129268813	0.215731444	0.61327255	1.165625091
AC025188.1	0.324069987	0	0	0.098616357	0.037560315	0	0	0	0.091674513	0.059016815	0	0.028719918	0.090150486	0	0	0	0	0	0	0	0.095831914	0.060281274	0	0.023633902	0.036892211	0	0	0	0.092081377	0.100873439	0.095514947	0.157551216	0	0.025808396	0.173374971	0	0	0.090390455	0.092975751	0	0	0.073805076	0.035438991	0	0	0.121201482	0.034347431	0.092410682	0
AC017053.1	0	0	0	0	0	0	0	0	0	0	0	0	0	0	0	0	0	0	0	0	0	0	0	0	0	0	0	0	0	0	0	0	0	0	0	0	0	0	0	0	0	0	0	0	0	0	0	0	0
AC243772.2	0.049891461	0	0.101452971	0.02783414	0.031803823	0.02575191	0	0.028333412	0.015524896	0.02498595	0.004728997	0.038909288	0.061067222	0.104936691	0	0.005094549	0.036751468	0.050873346	0.017724968	0.043171869	0.010819296	0.08166811	0	0.004002354	0.012495245	0.011252111	0.032194131	0.038642108	0.015593798	0.085413581	0.080876331	0.016008591	0.006632772	0.034964804	0.04697713	0.049428038	0.019476398	0.030614887	0.015745258	0.012070759	0.047982749	0.012498743	0.018004568	0.014164206	0.012920168	0.047892203	0.034900014	0.18257826	0
RF00322	0.951813948	0	0	0	0	0	0	0	0	0	0	0	0	0	0	0	0	0	0	0	0	0	0	0	0	0.153331649	0	0	0	0	0	0	0.361537106	0	0	0	0	0	0.214559425	0	0	0	0.163564575	0	0	0	0	0	0
RNU6-512P	0	0	0	0	0	0	0	0	0	0	0	0	0	0	0	0	0	0	0	0	0	0	0	0	0	0	0	0	0	0	0	0	0	0	0	0	0	0	0	0	0	0	0	0	0	0	0.200082122	0	0
POU5F1B	1.665420728	0.504679024	1.41722608	1.527081652	1.383284729	0.279164159	1.416369952	1.086258613	0.123144868	1.420367377	3.197797975	2.983442272	3.037533168	0.08670492	0.757095224	1.286398349	1.004110456	1.029847126	2.893935089	0.523177003	1.516146693	2.253799866	4.052212094	3.706465992	3.935628067	0.375605328	1.372596158	2.767128186	1.370913042	1.705062232	2.501921364	0.031745394	5.283095868	4.989302278	0.135853522	0.163361511	0.695198404	0.303550036	8.612399307	1.683539767	3.347900804	0.355255776	0.194385512	2.368749461	2.809767799	2.582315156	1.164993086	0.620668761	1.101037283
RNA5SP416	0	0	0	0	0	0	0	0	0	0	0	0	0	0	0	0	0	0	0	0	0	0	0	0	0	0	0	0	0	0	0	0	0	0	0	0	0	0	0	0	0	0	0	0	0	0	0	0	0
ZNF37BP	3.216110815	0.885465928	1.719667428	0.963471041	1.125051552	0.975019145	0.642378772	0.371942335	0.412964363	1.488079989	1.372275953	0.998028367	0.854390332	2.360849175	0.49229181	0.83773342	0.947970014	1.1247692	1.191983386	0.810327053	1.313764338	0.795247304	0.446083626	1.262348997	2.231662238	2.351703244	0.467109965	0.369326769	2.090146707	0.891101167	1.849577653	0.967797059	0.604911929	1.627619999	3.345109128	2.426816792	0.248945057	1.591703997	1.444133883	1.430282489	1.351860298	0.423141426	1.809959405	0.391449166	1.071204904	0.96904461	1.014749568	2.075996604	0.871856214
GAPDHP15	0	0	0	0	0	0	0	0	0	0	0	0	0	0	0	0	0	0	0	0	0	0.018548084	0	0.014543939	0	0.02044422	0	0	0	0	0	0.058172757	0	0	0	0	0.141548469	0	0	0	0	0	0	0	0	0	0.021136881	0.018956037	0
SEM1	1.930727909	6.356583845	7.462167115	7.655856457	5.46438836	17.79518181	8.403372812	4.866370778	4.677075681	5.971022409	7.489367909	9.865254486	8.130020334	6.520089245	10.78428951	6.676453096	5.666251203	14.08109293	5.221454824	6.323326132	7.606501757	16.1862303	7.49293433	5.868365655	15.37336013	9.886755367	5.375591844	10.4022234	5.78934612	8.633502159	7.800802956	6.825299697	16.33131389	5.164374647	5.511784972	19.01172539	6.576182945	9.860347821	9.156776296	5.583119765	9.65667643	5.757952135	5.825689018	7.791807568	3.736991693	12.89018372	9.133008788	10.56811457	5.05843539
RN7SL644P	0.068249208	0	0	0	0	0	0	0	0	0.068359245	0	0	0	0.179435665	0	0	0.16758102	0	0	0	0	0.069823869	0	0	0	0.153923664	0	0	0	0	0	0	0	0	0	0	0	0	0	0	0	0	0	0	0	0	0	0	0
RNU6-1183P	0	0	0	0	0	0	0	0	0	0	0	0	0	0	0	0	0	0	0	0	0	0	0	0	0	0	0	0	0	0	0	0	0	0	0	0	0	0	0	0	0	0	0	0	0	0	0	0	0
AP003393.1	0	0.021584	0	0	0.005034895	0.012230431	0	0	0	0.015822202	0	0.00769971	0.036253547	0	0.010542091	0.004032616	0	0.005033631	0	0	0.004282034	0	0	0.012672333	0.019781347	0	0	0	0.012343348	0	0	0.004223893	0.015750611	0	0.004648123	0	0.01541664	0	0	0.009554669	0	0	0	0	0	0.005415616	0.004604213	0	0
ADAM21P1	0.068839854	0	0	0.008534518	0.009751704	0	0	0	0	0.007661205	0.007250037	0	0	0	0	0	0	0.009749257	0	0.022062301	0.008293545	0	0.019996738	0	0	0.01725064	0	0	0	0	0	0	0.01016872	0.013401158	0.01800519	0	0	0	0	0	0	0	0	0	0	0	0	0	0
FBXO22	7.048516621	3.346294981	2.044675483	1.652909123	2.585464604	2.343217151	3.402140927	2.16680229	1.073421265	2.70878057	3.850059449	3.025090335	2.202544611	1.421266287	3.189078315	2.808826276	2.475065629	2.314533089	1.842728865	1.886614677	2.966360829	2.950151386	2.295592402	1.776585763	2.116853082	1.939929697	2.269327197	2.691066822	3.500601484	2.142399471	1.253951399	2.761571884	2.342645607	2.870167513	2.901837392	1.102196813	3.159638776	1.589870132	2.90308672	2.409849385	3.438898779	2.427954427	2.143045534	3.018573417	2.509818823	2.887456104	2.251139386	2.293677319	1.737437007
GTPBP6	6.130731447	17.86176504	24.23807319	27.12947967	29.56924379	17.829163	25.89285183	15.39308676	46.63523308	24.02486134	33.20442179	39.83580588	66.90115017	20.60277394	29.38802106	29.32818451	34.98344257	58.82719136	15.43857905	22.99873525	24.8826723	17.09596451	35.09590096	20.89256041	21.19435137	20.92842514	38.04050979	35.55137812	24.86569985	23.68688039	36.2144727	13.83516553	16.33259735	35.8862093	13.14701702	25.0366396	71.49594538	36.77830259	24.9001859	39.92424147	24.31252745	16.34468685	22.55469407	23.55116134	31.335972	25.63877502	27.94379046	12.87015169	47.54456662
AC015871.4	0.258108839	0	0.010603182	0	0	0	0.019305622	0	0	0.015668181	0	0	0	0	0	0	0	0.049846312	0	0.022560167	0	0.016003878	0	0	0.009794392	0.008819962	0.05047071	0	0.048892767	0	0	0	0	0.013703573	0.009205751	0	0	0.023997466	0.012341914	0	0	0.019594268	0	0	0	0.02145159	0	0.008177936	0
RPS8	546.3896353	446.3673122	217.8908133	493.0055813	325.9792044	579.4110273	800.9077469	541.9112569	675.5126819	271.2596897	579.8573878	479.6559274	425.3317031	302.80635	515.4538252	582.4560359	585.8784329	462.932417	1520.350879	481.8147965	433.0511888	347.9036217	778.9891927	482.290979	703.8754024	405.6217252	502.5498192	1247.056384	421.8472031	637.7029603	317.4035151	792.6635787	682.5457379	589.4431023	534.8352945	588.7813935	876.4613327	1090.32415	368.6797133	541.5612837	456.9370588	682.3975321	500.7167242	1062.020699	308.5026729	421.3230862	512.3304781	588.5525013	479.9088583
MGST3	14.01330652	9.314853892	17.96454967	13.39614176	10.41101644	17.28556372	27.30230025	11.00521863	15.41257973	11.92419258	8.587825672	10.10205439	7.037339453	17.33157144	11.48627402	10.489232	6.008600422	11.25051614	15.468781	13.94664626	12.10760541	11.5080475	15.46833011	12.28985391	13.79077496	9.967743571	5.831496745	13.49370818	16.25042851	8.825375264	13.50693449	6.139265115	9.530317805	9.691742476	8.942607111	11.35561814	13.79111905	25.13846677	6.540729525	6.404059675	11.64695885	13.91060078	10.36720213	12.30551043	8.979776871	12.39281907	8.980784047	7.572373956	12.13379759
AC009474.2	0.129974594	0	0	0.145024055	0.165707271	0	0	0	0	0.130184151	0.369591969	0	0	0	0	0	0.638286533	0	0.461761493	0	0	0.132973398	0.33979751	0	0	0	0	0	0	0	0	0.278031558	0.34558694	0.113860572	0	0	0	0.39878142	0	0	0.138891241	0.325610629	0.156348491	0.368998405	0	0.178237473	0.303065567	0.135898062	0
AC113192.5	0	0	0	0	0	0	0	0	0	0	0	0	0	0	0	0	0	0	0	0	0	0	0	0	0.04554594	0	0	0	0	0	0	0	0	0	0	0	0	0	0	0	0	0	0	0	0	0	0	0	0
LINC01570	0	0	0	0	0	0	0	0	0	0	0	0.015566351	0	0	0	0	0	0	0	0	0	0	0	0	0	0	0	0	0	0	0	0	0	0.013988291	0	0	0	0.048992117	0	0.03863297	0	0	0.019208125	0	0	0	0	0	0
DMXL2	13.91642221	1.581361376	1.817155195	1.921329768	2.08109226	0.389882093	0.714169601	0.77795501	0.446188693	2.129939808	1.448922582	1.384097467	0.924553402	3.120246759	1.349940465	2.056393861	1.24171625	1.692196912	0.933935223	1.484490676	0.986984726	1.817999742	1.455958621	1.240664294	1.593576797	1.436477791	0.921135238	0.93209567	2.648998555	1.354525644	0.535442665	2.248416868	0.382956484	1.859505512	3.223139531	0.9211521	0.509777476	1.327673231	2.157559974	1.678825957	1.997410355	3.034095827	1.068790902	1.003166808	1.753863015	2.029534484	2.344889432	1.78971655	1.321154845
RPL7P42	0.026033203	0	0.035291888	0	0	0	0	0	0	0	0	0	0	0	0	0.026583192	0	0	0	0	0.028227368	0	0	0	0	0.029356575	0	0	0	0	0	0	0	0.022805652	0.061281286	0	0	0	0	0	0.027819159	0.065218035	0.031315751	0	0	0	0	0.027219641	0
AL445669.1	0.11706321	0	0	0	0	0.072507829	0	0	0	0.04690078	0.022191836	0	0	0	0.062498543	0.023907268	0	0	0.138630382	0	0	0.047905648	0.244834232	0.037563817	0.058636627	0	0	0	0.073177253	0.160328645	0	0.025041253	0.062251422	0.061529951	0.055112573	0.028993963	0	0	0	0	0.02501882	0	0.056326874	0.132937174	0	0.032106353	0.027295972	0.048959302	0
AC117500.5	0	0	0	0	0	0	0	0	0	0	0	0	0	0	0	0	0	0	0.035600659	0	0	0	0	0.024116226	0	0	0	0.077612805	0	0	0	0	0	0	0	0	0	0	0	0	0	0	0	0	0	0	0	0	0
COX5AP2	0	0.73560902	0.060820284	0	0.057198449	0.046314222	1.661067509	1.656102314	0.977241002	0	0	0.043735916	0.137285004	0	1.077861929	0	0.44064451	0.171552282	0.053129918	0	0.097291283	0	1.759357665	0.035990713	0	0	0.289502043	2.200736701	0.56090179	0.614457496	0.145454234	0	0	0.039302126	0.05280456	0	0.875696429	1.101203514	0	0.542724586	0.047942154	0.224787033	0	3.438990209	0.464732551	0.061523595	0	0.093817951	0
YY1P2	0	0	0	0	0	0	0	0	0	0	0	0	0	0	0	0	0	0	0	0	0	0	0	0	0	0	0	0	0	0	0	0	0	0	0	0	0	0	0	0	0	0	0	0	0	0	0	0	0
MRPL42P3	0	0.296349646	0	0	0	0	0	0	0	0	0	0	0	0	0	0	0	0	0	0	0	0	0	0	0	0	0	0	0	0	0	0	0	0	0	0	0	0	0	0	0	0	0	0	0	0	0	0	0
BRSK2	0.051214095	0.517828398	3.898401327	1.971469985	0.140381881	2.654033722	1.377878318	0.210862892	0.494030405	0.105158167	0.696601175	0.631563613	0.297759102	0.841551447	2.433486659	1.035462114	0.075451515	0.153402152	0.027292292	0.243740003	0.236005002	0.361530456	0.234309162	0.295808938	1.266616556	0.121279271	2.511617895	0.35038758	0.184082719	0.754030052	0.348685594	0.082164911	1.412786244	0.067296992	0.569628326	0.101476772	2.768991941	0.054996366	0.408107381	0.08053992	0.128609708	0.012830087	0.030803122	0.029079405	0.086207451	0.94812111	0.325412427	0.099064037	2.616594206
AC010883.1	0.133240287	1.456431929	0.782717319	0.198223834	0.226494361	3.438656451	0.328874673	0.504448637	0.829216701	0.845215693	0.505170932	0.432963594	1.223147298	0.350305305	0.59279397	0.272110361	1.526755726	0.792531313	0.894131133	0.25621094	0.337097183	0.954201069	1.045005407	0.498805964	3.448216738	0.550915223	0.573184949	1.0319773	0.83289688	0.152070511	0.71996191	0.142508638	0.531405043	1.089399641	0.209095442	6.105123385	0.520137276	1.771471231	0.981151139	1.934172244	1.708571645	1.112639335	1.175363531	1.639168793	0.805108276	0.548147406	0.517800466	0.37150023	0
RNU6-160P	0	0	0	0	0	0	0	0	0	0	0	0	0	0	0	0	0	0	0	0	0	0	0	0	0	0	0	0	0	0	0	0	0	0	0	0	0	0	0	0	0	0	0	0	0	0	0	0	0
DNAJB6	4.855415638	8.467319258	5.249796101	7.256836811	5.624645236	7.611676423	6.252928842	5.102689389	6.355593705	3.69322903	4.74315861	5.704108223	7.701394569	7.75856529	10.10439699	4.85196575	3.728742019	8.330326581	4.513329968	8.062597928	7.242566755	6.973731777	6.940660703	6.17532505	3.834268276	7.004066109	4.412253846	5.86104385	4.856999152	9.114363987	7.421360252	5.193164054	7.43852762	7.822626378	6.335517923	8.486729157	4.601553548	7.312811669	5.894691151	3.856739082	8.563881303	8.980167702	5.274332492	4.867301033	6.658183329	8.684178005	8.052994886	10.29033442	3.963238012
MMP24OS	1.849197397	9.59524425	6.354746091	2.779256048	5.038971401	11.43075167	15.08982339	22.67335763	16.36137012	13.71058652	5.8327271	16.37621767	12.46244682	7.696826565	13.71462546	14.02320668	12.31971848	11.98372188	11.24492639	7.441613485	13.89043366	16.0557585	20.15315304	11.16339927	29.60676683	10.8483978	23.4482059	13.75877239	9.623629697	16.24858267	5.475195078	7.887489688	13.90327534	7.904512595	7.415746167	10.00989728	20.12569814	15.73573187	19.39201821	10.96388486	11.67064548	9.030749644	8.318827508	18.30499977	16.91652257	32.23281155	20.77989267	16.84683775	14.24550197
AP006284.1	0.021931197	0.559363021	1.327984986	0.277333015	0.671052771	0.973518056	0.09022065	0.415158307	0.204732163	0.776151662	0.339531414	0.135404082	0.357917562	0.884117662	0.390292804	0.104507784	0.394903496	2.236281195	1.203355289	0.337376192	0.380474099	0.792781021	0.611579306	0.328411536	1.80341579	0.494618224	0.448141499	0.585081147	1.073901918	0.42552071	0.402916649	0.156378379	0.16521857	1.248793368	1.419695791	3.657460187	0.313917975	2.938250527	0.519095383	0.902027116	0.117178714	0.164825232	0.202257271	0.311313791	1.13588477	0.220548602	0.690357793	0.848435543	0.739599448
MTCO1P17	0	0	0.048804871	0	0	0	0	0	0	0	0.034123902	0	0.110163527	0.094651399	0.096102648	0	0	0	0.042633783	0	0.039035403	0	0	0	0.045082132	0	0.116154587	0	0.112523068	0	0	0	0	0	0	0.089166772	0	0	0.056807994	0	0	0	0.043306303	0	0.093230461	0	0	0	0
RN7SL833P	0.560172193	0	0	0.069448139	0.079352778	0	0	0.353469291	0	0	0.058995901	0	0	0.163640272	0	0	0	0	0.073708407	0	0	0.063677402	0	0	0.077941292	0	0	0	0	0	0.403584282	0	0	0.163574343	0	0.077079023	0	0.572897251	0.098213821	0	0	0	0	0.176703461	0	0.085353156	0	0	0
VEGFB	6.029475137	25.88772403	19.94606124	30.15298847	18.94790251	52.58202037	36.00592289	72.51130811	59.34812168	12.60553331	31.19978184	16.16122788	25.94233404	23.76332124	75.37607458	39.39453541	43.62822718	47.83181124	8.644254852	52.83401243	17.6157045	44.45597634	28.77436103	26.28640555	65.13087096	30.8995528	26.72562934	42.00314596	29.78787854	49.20273369	37.27864909	45.99883672	35.4399966	36.45248048	26.47418971	30.30657366	74.67712426	20.92144126	28.68708118	36.42781474	24.96554321	35.22580127	19.3503774	36.41166395	64.23476164	25.68373151	37.0952254	52.00119552	52.78241218
HMGA1P2	2.127732239	1.19271586	0.369802342	0.852240125	0.904229801	1.182728009	2.693253491	2.788479964	1.697676168	1.311484779	0.775686848	0.850960546	1.168617412	2.58187984	11.65096297	0.612808211	3.349034276	0.278154729	0.32304302	2.045733646	1.06479904	0.837239915	3.565776337	0.87532969	1.024783648	0.676741539	2.816390242	6.197526225	1.364168552	3.549250628	2.830072494	0.408466117	0.362652962	1.147039834	0.834768378	0.405378563	1.703824162	6.026030342	1.463507189	1.979939695	0.58300027	0.273352133	0.918788664	11.92639289	1.130275463	0.972604485	0.826882596	1.483134405	1.655880987
AC113367.1	0.099679764	0.181597715	0	0.222442911	0.254167544	0.686007653	1.968302552	1.32085893	1.654276928	0.033280159	0.031494052	0	0.508367402	0.174713673	2.8382797	0.101785643	1.142196953	0.042350626	0.157392389	0.383353211	0.07205407	0.101979599	2.866562451	0.106619105	0.249646543	0	0.53601412	4.632259007	2.803981788	0.796369254	1.615854361	0.106613605	0.088345533	0.058214428	0.195535681	0.164589793	1.167375765	4.077764893	0	1.446993521	0.071012063	0.166477615	0	2.735582159	0.344181626	0	0.038737704	0.104222574	1.008468871
AL035419.1	0	0	0	0	0	0	0.077359409	0	0	0	0.029707156	0.030553105	0.095904772	0	0.585646809	0.032003524	0.153913065	0	0	0.090400668	0	0	0.163873976	0	0	0	0.101120394	0.080915478	0.097958912	0	0	0.033521535	0.04166651	0	0	0	0	0	0	0	0	0	0	0	0	0.042979249	0.03653982	0	0
GIMAP6	7.404001241	2.123296365	1.555494687	3.876104204	3.61108879	0.419704145	2.676046403	3.719873604	4.413871267	3.664984936	1.378752151	2.16225095	0.8846866	2.719782443	1.700302173	2.86917764	1.852384836	1.301277911	2.434091592	6.058900924	3.776458235	2.800699103	3.330415051	2.786783086	0.509118173	1.293894982	0.568424276	1.761074815	1.298975728	2.366517171	1.59639088	10.31068631	1.183103155	4.673608381	3.93449972	0.850331522	3.156624908	2.023563473	2.509133475	1.4317499	1.689553555	4.854951836	4.944975534	2.244355235	3.486147345	1.35046885	2.749198918	3.873077402	1.691004452
AC016252.1	0	0.203818533	0	0	0	0	0	0	0	0	0.035347755	0	0	0	0	0.038080142	0	0.14259831	0.044162843	0	0	0	0	0.029916331	0.046699002	0	0	0	0	0	0	0.079772768	0	0	0.131677193	0	0	0	0	0	0.039850651	0	0	0	0	0	0.043477761	0.038991849	0
CRYBA4	0.348735778	0	0.059095417	0.389115097	0.166728894	0.022500374	0.484187866	0.557008328	0.4747632	0.109155638	0.082637908	0.127486691	0.133391595	0.057304361	0.232731936	0.133538747	0.160555429	0.361155277	0	0.125736072	0.094532097	0.044597737	0.170946219	0.052455022	0.218350943	0.098313758	0.070322938	0.844075144	0.681243235	0.223886794	0.423987433	0.093248562	0.231811708	0.133656306	0.179574569	0.134959571	0.595603144	0	0.137572011	0	0.023291256	0	0.052437472	0.061878894	0	0.179336348	0.457401053	0.136735905	0
AC104984.6	0.14730454	0	0	0	0	0.050688343	0	0	0	0	0	0	0	0.129093992	0	0	0	0	0	0	0.053239952	0.10046879	0	0	0.184461057	0.110739525	0	0	0	0	0	0	0	0.129041981	0	0.060806784	0	0	0.077479792	0.237592763	0.157410073	0	0	0	0	0.134668313	0	0	0
AC135048.1	0	0.177809788	0.029402689	0.072600999	0.027651766	0.100754744	0.080301914	0.03079303	0	0.01086199	0.051395202	0.063430495	0.099552684	0.142557783	0.028948712	0.066441671	0.026627904	0.304093084	0.025684893	0.031279741	0.105826653	0.033284139	0.141756016	0.12179434	0.258019147	0.036686714	0.139955589	0.083993244	0	0.074262654	0.035158876	0.04639545	0.201839734	0.047500116	0.127638015	0.590907648	0.127002844	0.03327256	0.051336304	0.078711713	0.139061659	0	0.039135082	0	0.140417657	0.223070212	0.240221296	0.045354936	0
TRBV7-7	0.407528409	0	0	0.170518197	0.129891579	0.05258733	0.125736907	0.144647376	0	0	0	0	0.155879803	0	0	0.052017254	0.125082087	0	0.120652379	0.146933651	0	0.052116375	0.133177122	0	0	0.114888268	0	0.1315168	0	0	0	0.108969141	0	0.178501876	0.599567622	0	0	0.156294735	0.080382494	0.123246967	0.05443576	0	0.183833384	0	0	0	0.05939037	0.266313205	0
ZNF330	12.72766984	14.85721372	8.400346011	9.052794943	14.2095292	17.74411814	9.290450135	8.332453141	4.966907767	15.58965473	14.60102026	15.68270625	10.19525213	19.26025347	13.34094985	15.84356142	10.40588265	12.6689827	13.06673348	13.30943091	8.147224199	14.14803399	11.11577343	13.08997565	18.61776501	15.84588277	11.80668326	7.630048777	17.14543625	9.379320541	14.28204565	12.18909648	17.76393183	21.79873218	13.95477091	12.69749242	3.863837838	9.666360974	12.97847626	9.443750215	9.764886698	10.40721417	9.265004436	12.68446567	8.555953494	14.62446903	12.31144113	17.21404032	9.096898227
AC006254.3	0.019996091	0	0.027107683	0	0	0	0.098712006	0	0	0	0	0	0	0.052572214	0	0	0.049098964	0	0	0	0	0	0	0.01604111	0	0	0	0	0.062498672	0	0	0	0	0.017517011	0	0	0	0.061350988	0	0	0	0	0.024053614	0	0	0	0	0	0
LYPD6	3.57885935	2.840905568	1.166497513	1.399008128	1.746297172	0	1.569075678	1.655469528	1.595606467	1.171424562	1.23172845	2.191227633	0.300919564	1.218864792	2.250096563	2.062138427	1.026229808	1.468312108	2.844883843	1.955154692	4.832533214	1.724717552	1.074281338	1.617229431	2.031893698	1.536667673	0.509921639	2.638619487	2.974852363	2.633572396	1.002024475	1.825628243	1.092584818	0.369204159	2.773723952	0.030445678	0.86376065	1.928856523	1.413201855	0.263414985	0.55920765	1.566139898	2.7925897	0.697966385	0.973186711	2.215485066	0.884448052	1.663502445	2.736003633
AL445190.1	0.184130675	0	0	0	0	0	0	0	0	0	0	0	0	0	0	0	0	0	0	0	0	0	0	0	0	0	0	0	0	0	0	0	0	0	0.072239571	0	0	0	0	0	0	0	0	0	0	0	0	0	0
AC091953.5	0	0	0	0	0	0	0	0	0	0	0	0	0	0	0	0	0	0	0	0	0	0	0	0	0	0.085549847	0	0	0	0	0	0	0	0	0	0	0	0	0	0	0	0	0	0	0	0	0	0	0
SHLD2P2	0.064408463	0	0	0.01597026	0.009123963	0.007387775	0	0	0	0.021504103	0	0	0	0.018815319	0.057311417	0.007307687	0	0	0.008474975	0.061926288	0	0	0.018709499	0	0	0	0	0.018476247	0	0	0.023202011	0.00765431	0	0.006269246	0.008423076	0	0.055874396	0.021957196	0.045170405	0	0	0	0	0	0	0	0	0	0
RETREG2	9.902469351	10.57971883	19.99951389	18.04875219	14.23713533	31.83181624	16.46600931	17.90136496	20.42976757	16.3979398	18.6662243	21.26051406	17.95086493	21.94212102	20.45379899	20.51841588	17.09741749	23.6830001	20.85223671	17.2970532	16.66993526	16.72384155	25.40913676	14.26010384	24.32201227	21.75509009	13.27302492	18.88344517	18.52957649	17.94763488	22.6254073	15.14419181	18.84454177	18.14980344	20.3807779	21.76346322	14.26432364	16.11107778	16.61600384	22.85300758	18.64018596	16.3619198	23.96570354	15.57823183	18.31368107	18.04919942	19.52532811	24.47283068	20.2757373
TTC17	10.02255701	3.535973383	6.935819242	5.206985614	5.935621534	9.125518923	7.033344136	6.227374609	2.802880806	8.035052547	6.588196293	7.394284564	4.975693257	9.72392143	6.88309238	6.678367336	5.558138487	5.974065478	8.598486791	4.536504868	8.051103693	7.633455533	5.270776119	9.964190327	7.236549146	8.549829304	5.741602368	3.603506696	9.361552285	7.069365073	6.820803264	5.142056186	13.52223751	7.494132507	7.904202408	4.248499546	2.140349832	8.021712315	5.883081008	4.786807765	7.519525495	3.57121335	7.716554563	4.625233461	8.344696331	9.512232577	8.278814484	8.639956548	4.865507798
RPL18P13	0.062131968	0.848945383	0.084229145	0.173315215	0.118819977	0.256559628	6.44108849	4.322388977	3.093410635	0.062232142	0.058892218	0.030284624	1.996302503	0.898439733	4.644004219	0.063444595	3.356332699	0.118790157	0.183947168	2.240157163	0.101052984	0.317827455	7.471962113	0.099686053	0.544630185	0	2.50579536	8.261057884	12.13726414	2.446491137	2.31653122	0.03322697	0	0.10885791	0.073128283	0.076943559	2.546752988	6.290794417	0	1.879028884	3.718086783	0.544782634	0	8.20227034	1.367653174	0.127804726	0.144874928	0.064963573	0.62859454
REG3G	0	0	4.493910218	0	0.085503156	0	14.75640157	0.027204683	0	0.00959623	0.036324848	0	0	0.125945358	0	0	0.094099695	0.036635013	0	0	0	0.009801833	0	0.315118688	0.023994934	0.010803856	0	0.049470276	0	0	0.093185314	0.020494467	0.01273708	0.033571898	0.011276421	0	0	0	0	0	0.010238054	0.168011555	0.115248752	0	0	0	0.011169896	0.020034836	0
AC103810.7	0	0	0	0	0	0	0	0	0	0	0	0	0	0	0	0	0	0	0	0	0	0	0	0	0	0	0	0	0	0	0	0	0	0	0	0	0	0	0	0	0	0	0	0	0	0	0	0	0
HNRNPUL1	16.01776461	39.5712607	49.22654143	52.38438199	73.81178786	60.01444062	54.75343597	43.55705429	31.76032191	72.85775996	41.29428153	81.33491433	57.826928	51.28955797	46.0757924	51.82991924	39.42333894	36.89318829	29.17465055	38.2453271	69.48582675	53.15310306	46.18420979	66.50434715	51.30402429	48.53346264	69.39186534	30.61951496	34.72156105	50.73735097	51.03765193	51.57508781	61.9409263	41.69576574	58.4625807	24.83459483	28.46464424	28.7624832	49.33555086	53.38157079	67.74479175	27.51870138	58.13229499	36.47010368	42.66284591	48.73251699	37.70185678	46.35081411	41.4357454
COL27A1	0.099831787	0.814982713	6.499596052	2.7608068	1.417775681	3.203932339	1.406737822	1.560894918	0.876898045	1.50748556	1.305602742	0.9140769	2.428417439	14.24648367	1.437046497	1.394912517	3.329420829	6.711805203	2.297143488	1.476216807	0.612480203	2.567599583	1.209162199	1.933222066	2.277147217	0.182401962	2.279155951	1.924895224	4.202512957	2.972550151	1.315140029	2.887012283	0.495601517	0.702959607	4.463525485	0.178403663	1.988058769	10.1194919	4.506545543	0.43414863	1.854080899	1.668370389	6.174714731	0.143505242	2.405309897	2.174833569	2.430937705	1.734847379	0.613675081
AC104058.1	1.904543543	0	0	0.066408321	0.075879424	0	0	0	0	0	0.112827178	0.116040074	0	0	0	0	0	0	0	0	0	0	0	0.047745256	0	0.134229727	0	0	0.186022984	0	0.192959488	0	0	0	0	0.073705193	0	0.18260698	0.0939149	0	0	0	0.357969609	0	0	0.08161716	0.069388749	0	0
SMARCAL1	4.571879309	5.44522105	8.409706146	6.828776036	5.368499043	7.360759726	6.657709936	4.899006629	2.927391168	4.812211627	6.284708681	6.599038602	5.725582715	5.768158887	3.122901965	5.200182911	5.301839588	4.659200961	4.205548116	5.707385487	5.642263883	4.709326541	6.062436011	5.600287847	4.17319594	4.623135928	4.715324216	5.359490382	3.233336656	6.145117978	5.863702343	5.016143601	3.595135777	4.616317227	5.736491571	3.439189695	3.320148321	4.388161922	4.371247987	5.20725695	4.674077577	4.235240215	4.631010375	3.86332344	5.474799519	5.088938892	5.046886846	5.948983035	6.391986777
MTND6P15	0	0	0	0	0	0	0	0	0	0	0	0	0	0	0	0	0	0	0	0	0	0	0	0	0	0	0	0	0	0	0	0	0	0	0	0	0	0	0	0	0	0	0	0	0	0	0	0	0
IGLV5-45	4.675156673	4.136951483	0	73.42819953	12.14797084	0.321749685	2.307921506	54.11196383	3.879425239	51.42044413	0.675257871	2.170270914	0.68123793	3.980127108	0.118857431	4.410198411	0.655972054	0.056751972	0.263642162	12.84281537	3.138072737	8.654993981	26.07453737	0.35718743	0	1.6066994	0.143657185	3.793448042	3.479145236	4.573606801	0.433065249	0.190490136	0	22.11591035	10.69072868	0	3.128684671	3.278646231	1.686210091	1.184971465	0.095159742	0.446176781	7.71266713	5.688338129	1.844882871	0	2.024508523	6.983174975	9.91026001
AC084855.1	0.123612201	0	0	0	0	0	0	0	0	0	0	0.030125789	0	0	0	0.031555922	0	0	0	0.089136323	0	0	0	0.049581612	0.038698124	0	0	0	0	0	0	0	0.041083762	0.027071744	0	0	0	0	0	0	0	0	0.111521301	0	0	0	0	0.032311427	0
TELO2	3.315134013	13.17305287	10.07369845	10.01285213	16.26284544	13.16820739	8.738492538	13.69966589	16.3885223	17.149543	22.60064916	13.22376428	46.77872354	12.71753976	13.62494777	13.6939748	16.54636247	12.51164774	7.155505771	12.34055495	16.68411234	16.81732354	15.61128677	10.56417005	14.05715965	13.73076059	42.97237467	12.6821411	11.01327159	10.50854225	25.61936645	10.01280909	15.43377088	18.00195001	12.62336659	12.50734879	23.13185479	19.29353239	17.11464458	24.455408	11.23816571	10.62417016	12.5353205	15.98209651	17.6560546	9.589756319	8.619673749	14.09159352	10.54701265
RN7SKP106	0	0	0	0	0	0.134175026	0	0	0.404446381	0	0	0	0	0	0	0	0	0	0	0	0	0.199460097	0	0	0	0	0	0	0	0	0	0	0.17279347	0	0	0	0	0	0	0	0.277782482	0	0	0	0	0	0	0	0
AC107909.1	0	0.162369722	0	0	0	0	0	0	0	0	0	0	0	0.078107289	0	0.030336113	0	0	0	0	0	0	0	0	0	0	0	0	0	0	0	0	0	0	0	0	0	0	0.04687853	0	0	0	0	0	0	0	0	0	0
GCSAM	1.728871678	0.306455146	1.127530567	0.563075157	0.589765451	0.270123447	0.23066723	0.424574269	0.145399704	0.68798349	0.504903858	0.35529796	0.071491266	1.818167563	0.636137034	0.324451265	0.458931898	0.482414268	0.708286552	0.498673315	0.349585093	0.286826045	0.378690537	0.24364847	0.21649672	0.806176714	0.090455039	0.265397634	1.810958093	0.367976066	0.71200674	0.634702759	0.341658777	0.720424702	0.791942769	0.462922388	0.109444692	1.562658146	0.582480913	0.644383228	0.184747746	0.479937845	2.197723332	0.225515282	0.459818646	0.352423024	0.648270306	0.239393255	0.236366834
AL139124.1	0.58781859	0	0.170759086	0	0.16059042	0.130031854	0.103635883	0.238444843	0.130652513	0.126164213	0.15919084	0.204655001	0.128480503	0.110389162	0	0.085748158	0.103096162	0.107033411	0.149167608	0.121106834	0.182103399	0.257734663	0.109768317	0.168412601	0.420623787	0.09469413	0	0.108399832	0.131232367	0.143762621	0.272251629	0	0	0.220689374	0.049418044	0.0519963	0	0.515290005	0.397521025	0.101583604	0.134602438	0.105185381	0.404055008	1.072812464	0.217463925	0	0.097902416	0.043900562	0
RN7SL362P	3.376418661	0	0	0	0	0	0	0	0	0	0	0	0	0	0	0	0	0	0	0	0	0	0	0	0	0	0	0	0	0	0	0	0	0	0	0	0	0	0	0	0	0	0	0	0	0	0	0	0
AL591441.2	0	0	0	0	0	0	0	0	0	0.033093541	0	0	0	0	0	0	0	0	0	0	0	0	0	0.05301062	0	0	0	0	0	0	0	0	0	0	0	0	0	0	0.052135935	0	0	0	0	0	0	0	0	0	0
TRAJ38	1.140422242	0	0	0	0.363486918	0	1.407442147	0	0	0.285565234	0	0.277934694	0	0	0	0.582257655	0	0	0.675264119	0	0	0	0	0	0	0	0	0	0	0	0	0	0	0.249758674	0.33556446	0	0	0	0	0	0	0.71424267	0	0	0	0	0.332394493	0	0
CHCHD4P2	0	0	0	0	0	0	0	0	0	0	0	0	0	0	0	0	0	0	0	0	0	0	0	0	0.052703159	0	0	0	0	0	0	0	0	0	0	0	0	0	0	0	0	0	0	0	0	0	0	0	0
AC079174.1	1.30307862	0	0.153610204	0.063215614	0	0	0.279684016	0.160873844	0	0.113493875	0.161104192	0.110461225	0.173366319	0.148954606	0.302476923	0	0.139113731	0	0.06709355	0.326833186	0.184292142	0.057962763	0.44435059	0.136349433	0.07094656	0.191664562	0	0.146270287	0.177079572	0	0	0.242386487	0	0.099263063	0.266730724	0	0	0.173827798	0.08939976	0	0.060542336	0	0.272607626	0	0	0.155386515	0	0.118475234	0.573189572
ZNF662	0.111567935	0.190552238	0.165426373	0.276203604	0.40005069	0.007198345	0.137690593	1.207791322	0.075943384	0.199050796	0.201586783	0.645773314	0.832158333	2.594101756	0.772479527	0.644388107	1.558073792	0.297740772	0.260116533	1.307332744	0.464983249	0.677718464	0.346365588	1.605427164	1.065289889	1.073321546	0.089991167	0.072009987	2.495459809	0.990827861	2.012030829	0.574269523	0.565481115	0.226014358	0.143624236	0.202929151	0.544417188	0.235336096	0.500638658	0.657949191	1.665379943	0.288232841	1.212055443	1.029410934	0.279893658	0.143433706	0.418672827	0.842085506	0.423278453
RF00019	0	0	0	0	0	0	0	0	0	0	0.138469718	0	0	0	0	0	0	0	0	0	0	0	0	0	0	0	0	0	0.456601871	0	0	0	0	0	0	0	0	0	0	0	0	0	0	0	0	0	0	0	0
RNU6-906P	1.321610823	0	0	0	0	0	0	0	0	0	0	0	0	0	0	0	0	0	0	0	0	0	0	0	0	0	0	0	0	0	0	0	0	0	0	0	0	0	0	0	0	0	0.198723316	0	0	0	0	0	0
MIR410	0	0	0	0	0	0	0	0	0	0.163935597	0	0	0	0	0	0	0	0	0	0	0	0	0	0	0	0	0	0	0	0	0	0	0	0	0	0	0	0	0	0	0	0	0	0	0	0	0	0	0
AC019163.1	0	0	0	0	0	0	0	0	0.090171652	0.058049326	0	0	0	0.076186618	0.077354754	0	0	0	0	0.083583569	0	0	0	0	0	0	0	0	0	0	0	0	0	0	0	0	0.113122752	0	0	0	0	0	0	0	0.075042879	0	0	0	0
NIFKP9	0	0	0	0	0	0	0	0	0	0	0	0	0	0	0	0	0	0	0	0	0	0.081829784	0	0	0	0	0	0	0	0	0	0	0	0	0	0	0	0	0	0	0	0	0	0	0	0	0	0	0
C14orf177	0	0	0	0	0.015915388	0	0	0	0	0	0	0	0	0	0	0	0	0	0	0	0	0	0	0	0	0	0	0	0	0	0	0	0	0	0	0	0	0	0	0	0	0	0	0	0.032327794	0	0	0	0
IQCA1	0.053251516	0.080845175	0.216571106	0.099028978	0.064119701	0.009162077	0.219066309	0.042002209	0.036823235	0.041484623	0.067299759	0.072100214	0.045263842	0.093336577	0.039486527	0.048334694	0.123491085	0.403475654	0.028027699	0.170664358	0.109063935	0.133173693	0.054140122	0.047465577	0.081502459	0.030024775	0.019090177	0.068740915	0.018493331	0.050647752	0.038365836	0.90496364	0.035397357	0.0544244	0.163654366	0.06228243	0.057744668	0.009076866	0.154051872	0.05726085	0.148584571	1.015360207	0.042704726	0.025196879	0.068951532	0.064911254	0.068982288	0.516571847	0.059861137
HSDL2	30.90197694	31.09415424	9.321716278	13.87764773	23.49503687	9.834272139	16.21471121	18.01414553	7.164144293	19.48836014	39.53268377	16.83793539	12.85329361	20.98384541	16.02015838	23.38400671	13.99464006	12.46189541	25.57423596	26.25298209	16.92521959	38.0478651	17.40156648	10.58497812	32.07860529	22.18316208	15.30204733	31.97845258	18.22971405	31.47952006	20.99946556	14.86225542	20.21468544	29.45518615	13.60303533	39.37745284	8.568188975	21.4111573	26.01975499	18.38163405	27.50553088	22.26328512	20.13714263	42.03527298	10.98362765	23.01249556	27.8915057	20.80377094	21.5844446
PPIAP45	0.037135598	0.608886458	0.201371359	0.248612665	0.189379739	1.07340021	0.274983445	0.210893443	0.346668327	0.22317283	0.668785467	0.181007889	0	0.488170558	0	0.227520848	0.364735161	1.419991578	0.395795566	0.321340191	0.20132755	0.265946796	0.194170006	0.536231382	2.32513937	0.251257745	0.359444763	0	0.580344815	0.381454181	0.361190975	0.238312764	1.086130382	0.292784327	0.305955831	0.551859893	0	0.341812645	0.410187136	0	0.396832117	0.186063217	0.089341995	0.632568694	0.384673582	0.509249924	0.303065567	0.349452159	0
LINC01210	0	0	0.055214728	0	0	0	0.025132895	0	0	0	0	0.009926239	0	0	0	0	0.075006021	0	0	0	0.088324344	0	0	0	0.025501529	0.218161967	0	0	0	0	0.066024157	0.010890637	0.040610447	0.062439668	0	0	0	0	0.016067238	0.024635194	0	0.102034667	0.024496999	0	0	0	0	0	0
THEMIS3P	0	0	0	0	0	0	0	0	0	0	0	0	0	0	0	0	0	0.014205885	0	0	0	0	0.029137744	0	0	0	0	0	0	0	0	0.011920647	0	0	0	0	0	0	0	0	0	0	0	0	0	0	0	0	0
MIR3163	0	0	0	0	0	0	0	0	0	0	0	0	0	0	0	0	0	0	0	0	0	0	0	0	0	0	0	0	0	0	0	0	0	0	0	0	0	0	0	0	0	0	0	0	0	0	0	0	0
AC060234.3	0.094865178	0	0	0	0.040315186	0	0	0	0	0.031672709	0	0	0	0	0	0	0	0	0	0	0	0	0	0.025367336	0	0	0	0	0	0	0	0	0	0	0	0	0	0	0	0	0	0	0	0	0	0	0	0	0
PIK3AP1	21.88213984	22.56100326	5.322346582	6.380344887	5.41723887	6.646933192	2.644982211	2.86638689	4.243027016	3.347500948	1.893052099	1.20208831	2.718296153	4.703730483	4.402737376	2.001325249	5.254788372	7.407244301	3.284719137	6.145911129	20.43605875	2.116358903	2.078789334	5.399542946	0.999609732	1.292447589	2.094476823	1.531635728	2.786226175	3.807347509	5.790310421	7.810288033	1.065362374	6.277276773	10.21422601	0.780839889	1.44290644	2.372928132	3.009336374	0.924319765	2.851138695	10.25567633	9.680804062	3.827053566	4.295285088	5.848168501	4.772790086	3.468445214	1.948300665
AC145146.1	0.952132387	0	0	0	0	0	0	0.117547165	0	0.124391413	0	0	0	0	0.110506792	0.126814899	0	0	0.049023859	0	0.044886142	0.127056549	0.108225905	0.033209229	0	0	0	0	0.517553408	0	0.13421304	0.044276688	0	0.181323627	0	0	0	0.127012349	0.065322542	0	0.044237023	0	0	0	0	0.056768844	0.048263369	0.043283692	0
ALKBH7	5.126805421	41.63193152	35.42599691	30.74390355	23.2796508	25.6848809	84.59259327	126.6372365	88.76361102	18.72719141	32.40419813	23.85233638	36.50629992	31.55749214	54.12653032	38.50663959	54.85842438	35.89400384	61.28892066	57.92427492	29.63873616	16.65503237	90.64629872	13.2057471	30.39613948	26.74188273	43.27369089	111.3150057	28.97240859	51.62224234	55.41836288	17.72369973	45.94999958	40.22917026	14.22747183	32.16616211	91.86422667	60.42182588	17.61746701	69.74939721	12.81350449	57.46143641	16.32385704	82.43246838	42.53564484	21.17485684	20.53763911	25.73526351	116.3964837
TSPAN14	2.788640949	4.893148819	3.955909285	7.217605934	7.417994198	10.55614218	4.278189809	4.671888669	69.09412933	6.082149962	6.128515844	4.206838677	4.986297568	4.621922866	4.943387389	5.127011713	5.008094332	5.980264472	5.095209034	6.866347196	8.197785899	6.132595158	8.654502765	6.097673459	5.53630658	5.586130515	5.531660926	4.43403067	8.444224689	5.951578008	6.340253113	6.958746932	4.026566973	5.233818107	7.849559556	4.119142953	5.686113094	5.66355222	4.574980762	6.017653028	6.564971533	4.329776758	8.71195329	6.385190643	5.693870061	3.874273668	5.238520855	4.512046612	6.978249792
BIVM	5.305229235	1.945998592	4.0633429	2.80264762	2.504938044	4.668042773	6.032079006	2.215056965	0.876288149	4.480566108	3.479213318	4.767895632	5.477372509	4.093374043	1.995982128	3.083801165	3.020202161	3.407841108	2.441758022	2.502150127	3.123618498	3.11285831	2.57253035	2.170804809	2.253660813	3.029570588	3.686552196	2.832945558	3.793867402	3.214059397	5.456997503	2.651915001	4.707728187	4.746741112	3.314474812	4.433405842	0.783428396	4.439245571	3.457860281	2.960229192	5.146885665	2.375926084	2.30116578	1.847086686	4.777954415	4.283443694	9.690994611	3.712672343	2.259590755
LINC00526	1.084161412	3.864399385	1.840373128	1.430594623	1.598566999	1.216520238	0.465394203	1.525856236	1.848158184	3.153858596	3.985416971	1.534792441	0.980837288	3.742693015	0.95631104	4.187597056	0.787049847	1.946638055	2.891570993	1.985054039	1.339091272	4.716406868	2.144258206	1.300809946	4.793036096	2.306925777	1.91627192	4.210712	2.386749298	1.032944014	1.864451759	0.927661563	4.862915105	1.726065542	0.110959981	0.922317307	2.539379532	1.966896304	1.651249335	6.4777291	1.924180731	1.842174694	1.587666811	1.846763216	1.4160091	1.098893436	1.242003102	1.103999616	4.005907283
ZNF114	0.034356744	0.031295751	0.100913992	0.038334833	0.043802116	1.26499189	0.070668459	0.09755615	0	0.086030343	0.07598565	0.066985232	0.858576058	0.225820394	0.06114208	0.596403857	0.140600856	0.043791123	0.020343234	0.082581757	0.093131111	0.181605393	0.134730208	0.128619873	0.738561276	0.01291423	0.443396714	0.014783391	0.966451773	0.137242774	0.092823077	0.275599796	0.487202579	0.235761832	1.085067844	0.113458723	0.022353378	0.685175462	0.090355443	0	0.783226019	0.04303503	0.08265654	0	0.029657374	0.054966658	0.32711839	0.041909606	0.057931696
RF00019	0	0	0	0	0	0	0	0	0	0	0	0	0	0	0	0	0	0	0	0	0	0	0	0	0	0	0	0	0	0	0	0	0	0	0	0	0	0	0	0	0	0	0	0	0	0	0	0	0
AL445686.2	0	0	0.066334095	0.027298646	0.031191957	0.239936517	0.030194261	0.034735391	0.076131084	0.073515756	0.069570253	0.035775677	0.074865456	0.06432365	0	0.012491341	0	0.015592064	0.144866351	0.070568826	0	0.087606004	0.031980942	0.068693693	0.122548522	0.055178171	0	0.06316447	0.038234482	0.041885165	0	0	0.178892063	0.053581446	0.057591686	0.287832807	0.047754241	0.225194213	0	0.02959633	0.130721168	0	0.058860608	0.104187785	0.126716003	0.201303499	0.042785727	0.025580812	0.247522694
AL645949.1	0.517047013	0	0.131425183	0.036057169	0.082399228	0.033359787	0	0	0	0	0.153152065	0.094507958	0	0.594729177	0	0	0.079348234	0.123567823	0	0	0.210234545	0.099183083	0.084483476	0	0	0.072881588	0	0	0	0	0	0.069126676	0	0.056618054	0.190173643	0.04001909	0	0	0.050992185	0	0	0	0	0	0	0	0	0.067576367	0
TXNL1P1	0	0	0	0	0	0	0	0	0	0	0	0	0	0	0	0	0	0	0	0	0	0	0	0	0	0	0	0	0	0	0	0	0	0	0	0	0	0	0	0	0	0	0	0	0	0	0	0	0
INPP5D	10.7065168	6.154281937	9.095578491	10.70114141	8.945940206	5.91724076	6.503644083	11.09545846	2.300047109	11.13984024	15.36712402	13.82565823	12.77330928	4.587959729	9.142670754	1.954496956	5.394811596	1.058916885	4.895100912	6.965714635	7.760607678	8.066205245	1.139208239	9.260264143	10.72215749	11.74953883	13.96726466	2.654803178	7.427183544	8.819599139	12.29228181	5.235615129	8.621958235	3.194758971	2.52123676	12.21487191	2.082626217	6.766008264	2.406595002	11.49345756	9.671988582	2.759719806	10.78233658	7.775277987	8.289381133	9.530253607	11.85562055	8.137164549	6.324431516
AC008694.1	0	0.225724263	0.111977532	0.13824723	0.157963941	0.042635055	0	0	0	0	0	0	0	0	0	0.042172868	0.10141001	0	0	0.119126115	0.044781268	0	0	0.066263276	0	0	0	0	0	0	0.267798916	0	0	0.036179995	0	0	0	0	0	0.09992219	0	0	0.049680829	0	0	0.056636207	0	0	0
EIF3G	24.82969905	45.10972045	54.42668237	45.87113273	39.32871875	66.21041566	120.5240668	83.81250062	60.187197	46.14727833	51.11668535	46.72933476	94.18445721	39.05972302	55.85516333	55.13824639	56.70922159	42.04280123	43.79213556	51.0426596	49.24769545	25.85493659	62.31874996	28.47891716	36.52513486	44.36475275	62.46879581	66.89438623	33.90478282	81.0632188	87.03062846	42.67807605	69.25877318	54.08573361	41.65625201	27.05580806	71.67071463	83.44661917	37.11794566	65.79034745	45.30680141	46.30150564	31.52868572	62.27642894	66.00519694	40.50379707	36.02184432	45.4091401	60.83774857
DLGAP1-AS2	2.480625171	8.28694917	6.279852526	3.103725152	4.541351215	9.748274753	2.270282744	2.184353274	1.804001771	1.423773683	8.903153114	1.266176158	2.217514321	3.883811679	2.232090824	1.553972417	1.259262235	3.517065233	6.185555619	2.508297829	3.717226544	3.233631247	2.492062721	1.833472029	6.582659468	5.594598501	1.348909707	2.734437906	5.67994872	2.863011511	5.891745055	0.852595041	2.341839219	4.287563278	2.276674167	3.237659252	3.634126371	1.812940065	4.66198183	8.173011235	6.260661745	1.564081079	1.703217369	12.43912125	3.276943383	5.366347544	1.36479858	2.214825558	9.023533096
RPL23AP15	0.038510991	0	0.104414779	0	0	0.039755563	0	0	0	0	0	0.075084754	0	0.10125019	0	0	0	0	0	0	0	0.039399525	0.100680744	0.061787978	0.048225113	0	0	0.099425554	0.240735627	0	0	0.041189861	0	0.067472931	0	0.047691596	0	0	0	0	0.08230592	0	0	0	0	0.105622206	0	0.080532185	0
IGKV1-12	6.217880065	3.155602513	0	5.153819677	6.794830822	0	0.548124454	3.783364775	0.138202784	16.19255327	0.420975777	0.303074516	0	1.284452785	1.541264322	1.995475984	0.10905398	0	0.473363541	3.843164097	0.288940443	0.227190731	1.045005407	1.67456288	0.055616399	5.659401837	0.143296237	0.229328289	0	2.737269196	1.007946673	0.475028793	0	5.174648297	0.418190884	0	0.173379092	0.681335089	1.121315588	0.214908027	0.14238097	0.222527867	3.632941824	0.378269721	0.345046404	0.304526336	0.932040839	2.55406408	0.449334539
AL627171.1	0.810850677	0.147721689	0.018320483	0.045236861	0.068918009	0.209263802	0	0	0.042052529	0.081215801	0.102476061	0.026348549	0	0.355304565	0.036075229	0.068998422	0.033183092	0.068900713	0.064015864	0.07796021	0.058612791	0.01382598	0.035330628	0.032523718	0.050769098	0.137154457	0	0.139560641	0.084478328	0.04627222	0.087628391	0.11563392	0.035932587	0.118387139	0.079529803	0.15062231	0.052756023	0.041463512	0.06397414	0.065392504	0.057765164	0.067711079	0.195077016	0.076733613	0.069994123	0.129726357	0.110289916	0.155430811	0
MOB1AP2	0	0	0	0	0	0	0	0	0	0	0	0	0	0	0	0	0	0	0	0	0	0	0	0	0	0	0	0	0	0	0	0	0	0	0	0	0	0	0	0	0	0	0	0	0	0	0	0	0
RN7SL794P	0.378783102	0	0	0	0	0	0	0	0	0	0	0	0	0	0	0	0	0	0	0	0	0	0	0	0	0	0	0	0	0	0	0	0	0	0	0	0	0	0	0	0	0	0	0	0	0	0	0.06600763	0
OR11H2	0	0	0	0	0	0	0	0	0	0	0	0	0	0	0	0	0	0	0	0	0	0	0	0	0	0	0	0	0	0	0	0	0	0	0	0	0	0	0	0	0	0	0	0	0	0	0	0	0
GRAMD4P5	0	0	0	0	0	0	0	0	0	0	0	0	0	0	0	0	0	0	0	0	0	0	0	0	0	0	0	0	0	0	0	0	0	0	0	0	0	0	0	0	0	0	0	0	0	0	0	0	0
OR10Z1	0	0	0	0	0	0	0	0	0	0	0	0	0	0	0	0	0	0	0	0	0	0	0	0	0	0	0	0	0	0	0	0	0	0	0	0	0	0	0	0	0	0	0	0	0	0	0	0	0
RN7SL455P	1.128290091	0	0	0	0.079915563	0	0	0	0	0	0	0	0	0	0	0.064007047	0	0	0	0	0	0	0	0	0	0	0.202240789	0	0	0	0	0	0	0	0	0	0	0	0	0	0	0	0	0	0	0	0	0	0
NANOGNBP3	0.531860639	0	0.212063644	0.383992896	0.1994353	0.032296997	0	0	0	0.062672724	0.118618307	0.487984455	0.861615265	0.082254579	0.250547257	0.03194688	0.153640652	0.518401645	0.111149669	0.180481335	0	0.096023268	0	0.150587692	0.117532709	0.070559697	0	0.080772265	0	0.214244472	0.101431802	0	0	0.328885758	0	0.542418042	0	0	0.296205932	0.227079809	0.46805119	0	0.037634327	0	0.081019746	0.128709538	0.182375739	0.196270475	0
FGD6	7.972396231	1.413945414	1.60327209	4.479169872	4.180099553	5.497595937	1.420474019	1.379248154	0.635259469	3.068944892	2.543919233	1.333057146	0.926277395	5.085100257	1.141606452	2.427870655	2.117453929	3.488150028	1.856976327	2.548283599	1.892976071	2.396486724	1.403305526	2.760112168	1.234148049	2.119530687	0.885800157	0.922359108	5.176139545	1.614939165	1.888616927	3.113377683	1.6167303	3.57216572	6.350868106	0.782424216	0.680155613	2.721433058	2.163324668	1.34124947	2.339523664	1.172768828	4.132431964	1.374008397	2.146611867	3.052964449	3.178265861	2.456556366	1.353193064
AL691447.1	0	0	0.061920392	0	0	0	0	0	0	0	0	0	0	0	0	0	0	0.058218432	0	0	0	0	0	0	0	0	0	0	0	0	0	0	0	0	0	0	0	0	0	0	0	0	0	0	0	0	0	0	0
LINC01266	0	0	0	0.004840067	0.011060706	0	0	0	0	0.008689592	0	0	0	0.011404623	0	0.008858889	0.010651162	0.01105793	0.010273957	0	0.004703407	0.048816737	0	0.017399191	0	0	0	0	0	0	0	0.060314085	0	0.015200037	0.025527603	0.005371888	0	0	0.034224203	0	0.004635389	0.010867005	0.026090055	0	0	0.017845617	0.035401033	0.027212962	0
AKR1B10	12.07153945	3.323738003	0.082442174	1.843402091	40.53671133	0	7.330158843	27.34117396	0.157696984	22.10084971	10.82723628	9.722614587	5.985909566	3.730697933	5.465397249	21.94149834	2.414069936	0.697619716	6.997734188	4.969963356	2.428767535	0.549582715	13.14299359	1.569269386	0.659998276	1.657283024	18.11678551	1.491554346	13.71716847	1.665799908	5.717752542	2.764373408	10.1060401	7.662607561	0.059647352	0	2.255319999	10.72868361	4.398222158	7.43022323	5.220526729	2.082115673	12.66781376	2.330783502	2.572284009	18.59719986	5.258465629	3.073291035	12.40771372
RASA4CP	0.505417597	0.571515807	0.637915877	0.797292709	2.177516896	1.079485545	1.462601945	1.831035401	0.813478548	1.099746418	0.433635142	0.41200376	0.85328535	1.397537128	1.058408282	2.144464847	1.05914344	1.499443905	1.150628754	0.728909704	0.349596333	1.867723965	0.694838585	0.912267438	1.085760422	1.061265151	1.194900592	0.47244906	0.653671103	0.641492414	0.56503789	0.717659966	1.007883824	1.064906467	1.507682763	1.559363534	0.425221091	1.403647689	0.501890299	0.621946055	0.935846921	1.015115414	1.105885211	0.408199369	3.396259066	3.60885852	3.530411313	0.838233449	0.925693389
RNA5SP20	3.577395963	1.150118865	0	0	0	0	0	0	0	0	0	0	0	0	0	0	0	0	0	0	0	0	0	0	0	0	0	0	0.657724123	0	0	0	0	0	0	0	0	0	0	0	0	0	0	0	0	0	0	0	0
LMOD1	0.329404259	1.411075071	4.091423828	4.797955232	4.120189659	0.859314849	2.571036347	3.122030199	24.39266949	3.495531326	9.316211964	2.308586744	0.517610446	2.445991427	6.285974718	33.70906721	4.809250329	32.25537153	3.031121361	23.00852954	7.432946206	46.64777801	3.921833157	6.156360578	0.323306209	0.6977343	0.962260756	1.620428722	0.417392292	2.667265446	0.692729908	27.39034445	1.923311854	2.725772197	3.861315139	28.60476093	6.203661962	1.092606861	5.218910818	1.992404689	2.768451143	4.761737709	7.914202344	1.415407631	7.469894043	5.524419096	7.582210514	37.70430301	4.998917468
FAM72B	0.099077237	0.445941241	0.671569832	0.370664844	0.809905898	0.036098523	0	0.016548843	0.145083305	0.064212163	0.060765973	1.159023414	0	0.107259103	0.482287636	0.011902398	0.014310414	0.289710118	0.276072373	0.218535345	0.802548831	0.071550473	0.045709655	0.074805623	0.700623598	0.387752638	0.131626547	0.015046597	0.127511304	0.558745062	0	0.062334804	0.046488451	0.081688297	1.138684279	0.08660907	0.022751361	0.035762791	0.634552602	0.141004607	0.080962649	0.073002053	0.799217609	0.13236738	0.015092699	0.607406042	0.047563208	0.060936816	0.235852485
PPIAP16	0.036296806	0	0.049205733	0.080999061	0.185102168	0.112409468	0.089590773	0.206129936	0	0.109065983	0.137616722	0.176919415	0	0	3.19743573	0.185318145	0.089124198	0.231319641	0.214919791	0.104693998	0.19678011	0.185671275	0.569352706	0.058235487	0.045452416	0.122791259	0.117108629	0.187418191	0.113447282	0.869955736	0	0.07764331	0.096508878	0.127187168	0.128162196	0.404546164	0	0.668184063	0.171823769	0	0.193934381	0.363721113	0.130986005	0.927421042	0.281988642	0.099549472	0.296220144	0.113852997	0
BMS1P7	0	0	0	0.018748357	0	0	0	0	0	0	0.01592665	0.016380182	0	0	0	0	0	0.021416857	0	0	0	0	0	0	0	0	0	0	0	0	0	0	0	0	0	0	0.131187982	0	0	0	0.035911043	0	0.020212352	0	0	0	0	0	0
LINC02490	0	0	0.039872199	0	0.037497818	0.637610441	0.217790549	0	0	0	0	0	0.630003397	0	0.235539434	0.09009977	0.072218776	0.037488408	0	0	0	0	0.076892615	0	0	0	0	0.30373597	0	0.402822385	0.09535602	0	0.039101351	0.103061815	0	0	0	0	0	0	0.188577791	0.073682272	0.035380025	0	0	0	0.308612524	0.276770762	0.29756264
AC025518.1	0.203764205	0	0.06905819	0.227357596	0.259783157	0.10517466	0.880158346	0.578589503	0	0.255115915	0.096569659	0.148979404	0	0.133930366	0.407951585	0.364120781	0.125082087	0.06492949	0.422283325	0.146933651	0	0.10423275	1.731302586	0.449520896	0.318952836	0.172332401	0	0.263033599	0.477655559	0.348841864	0	0.054484571	0.135446178	0.267752814	0.239827049	0.378509091	0.198861322	0.156294735	0.160764987	0.3697409	0.10887152	0.255233692	0.183833384	0.578487413	0.263839517	0.698567619	0.05939037	8.042658794	0.515375062
MTHFD1L	12.4239248	11.12140432	8.910431993	12.81364499	16.84491474	11.84780714	6.560681827	13.24541867	10.39622939	13.97432611	15.34997913	15.95868799	16.78404189	4.01705742	12.32052787	10.43958637	11.2636407	4.249435329	5.978528411	7.737764288	22.38813675	9.77514702	7.593164827	16.68258797	7.979474509	5.970803447	27.56750191	7.962044338	14.78877168	15.40524855	14.7695289	8.570083299	21.4780115	10.94222545	10.11866191	3.309071059	10.49984609	5.238721857	12.06036776	10.04220997	15.86828968	7.628925391	3.841047417	13.62288315	12.21669973	8.16378036	7.252568466	5.462555361	9.937264666
MIR6788	0	0	0	0	0	0	0	0	0	0	0	0	0	0	0	0	0	0	0	0	0	0	0	0	0	0	0	0	0	0	0	0	0	0	0	0	0	0	0	0	0	0	0	0	0	0	0	0	0
PTPN23	3.729777543	10.4508711	14.79619917	13.77760043	17.41175872	20.17296057	9.680312256	16.2637243	18.65984823	17.37350046	14.8891411	13.55564784	15.01252033	18.80399361	15.54997399	19.97539977	17.12627031	10.57778578	9.589856926	14.0486357	20.11813254	12.17014516	11.43528553	11.12425345	14.6113142	29.65804804	19.95782841	9.682745712	12.48895055	15.30051559	21.31000583	14.61346144	13.44536007	15.74653062	15.9350759	11.40089084	17.96365088	12.8580838	14.7554895	19.84958234	15.61415282	8.011077624	15.64624653	10.73149281	20.90962362	11.59124689	10.95028947	14.71216378	19.19614848
RF00045	0.351772035	0	0	0	0	0	0	0	0	0	0	0	0	0	0	0	0	0	0	0	0	0	0	0	0	0	0	0	0	0	0	0	0	0	0	0	0	0	0	0	0	0	0	0	0	0	0	0	0
RGS7BP	0	0.088248445	0.043778382	0.382844959	0.077196354	0	0.069745363	0.194856102	0.050244081	0.327496827	0.057392678	0.10231348	0.061761009	0.137967546	0.226287828	0.634779184	0.118940811	0.072031848	0.16731253	0.337655477	0.512095633	0.305604997	0.094978797	0.246107768	0.010109763	0.027311872	0.039071867	0.093794694	0.025233536	0.02764287	0.052348909	0.638983696	0.037565513	0.081332694	0.004751084	0.049989592	0.015758136	0.037155245	0.089175189	0.117195791	0.021567948	0.070788152	0.145672949	0.011460101	0.167257022	0.121782718	0.343552746	0.126618884	0.163357065
AL035460.1	0	0	0.012842011	0	0	0	0	0	0	0	0	0	0	0	0	0	0	0.024148481	0.011218214	0	0	0	0	0	0	0	0	0	0	0	0	0	0	0	0.011149516	0	0	0	0	0	0	0	0	0	0.024531702	0	0	0	0
RPL7AP10	0.759800912	0.122136517	0.060589613	0.199476829	0.512833628	0.484454962	0	0.190363992	0.347690947	0.290980504	0.254182087	0.02178502	0.205146492	0.470026165	0.119308217	0.091276801	0.054871661	0.227868855	0.132321035	0.322288097	0.339228013	0.205764146	0.116845667	0.179271062	0.195887848	0.327598594	0.216303043	0.115388949	0.488927667	0.076515883	0.289805148	0.358523628	0.029709117	1.331204258	0.315625737	0.249069509	0.174475041	0.068564188	0.105787833	0.162199864	0.119400814	0	0.645159893	0.317217339	0.115742494	0.183870769	0.208429416	0.42057959	0
LBX1	0	0	0.00826317	0.006801128	0	0.006292346	0.045135214	0	0	0	0	0	0	0	0	0	0.014966719	0.007769149	0	0	0	0	0	0	0	0	0	0	0	0	0	0	0	0	0.035870684	0	0.071384357	0	0	0	0	0	0	0	0	0	0.007106365	0	0
AC234779.1	0	0	0	0	0	0	0	0	0	0	0	0	0	0	0.331132632	0	0	0	0	0	0	0	0	0	0	0	0	0	0.193855531	0	0	0	0	0	0	0	0	0	0	0	0	0	0	0	0	0	0	0	0
IFNA14	0	0	0	0	0	0.018432125	0	0	0	0	0	0	0	0	0	0	0	0	0	0	0	0.018267053	0	0	0	0	0	0	0	0	0	0	0	0	0	0	0	0	0	0	0	0	0	0	0	0	0	0	0
MAPRE3	0.720552995	3.407464043	3.477745669	9.682022241	4.039444092	4.130682334	4.490468787	12.72591637	3.673341288	6.776952568	6.873406236	3.228188576	7.756225686	2.001908566	3.792373288	4.273761089	4.165931413	10.48689164	6.947470214	3.626062546	9.702323254	4.161656028	4.635942203	2.508924163	9.381436568	3.837945711	2.159924606	4.089986163	2.220175445	5.161780481	4.639060723	2.312026525	2.296319811	8.604291002	2.808885043	7.024686636	9.914838003	5.158449217	3.322290489	5.563750746	4.434240388	4.122330345	2.532673795	7.950480807	6.921344237	7.764743682	4.343326478	2.671601103	13.3906629
SELENOS	20.63828128	26.52541798	22.16245272	15.53875369	18.87989271	23.85878512	35.41664098	21.16460735	20.15573469	25.30702459	19.76679129	21.71152622	13.80264744	12.37739209	30.47193968	21.55358283	19.58112578	26.37735533	14.90225072	15.58280923	26.29143205	21.3065331	19.33904383	19.74930655	29.77630525	19.09683401	13.9020941	17.42566165	22.19635535	21.47109629	8.263082747	27.6664287	22.57638908	20.56722222	21.07016905	10.13145011	21.29146811	23.01284344	19.66414911	15.3078885	25.37453719	39.19155358	23.23954673	20.04153205	21.51455033	30.99874333	23.18588394	28.53296368	13.01137285
AL354919.2	0	0	0.401617739	0.110185874	0.293767825	0	0	0.093468602	0.307288871	0.098910863	0.062401624	0.096267883	0	0.086543458	0.087870391	0.067225279	0.080825855	0.377606699	0.077963455	0	0.17845794	0	0.086056725	0.158439564	0.206101739	0	0	0	0	0	0	0.316862782	0	0.028836197	0.271201072	0.08152865	0.128500705	0	0.259708801	0	0.105526306	0.41231886	0.158386553	0	0.085244239	0	0.076754036	0.240921704	0
AC016586.1	1.214616379	0	0.525508591	0.057670384	0.263581157	0.026678075	0	0.366905258	0.402081198	0.828306176	0.489907483	0.176350376	0.711714363	0.951218888	0	0.237499833	0.317276931	0.230575631	0.27543668	0.074540902	0.896672876	0.079317466	0.067562078	0.165851941	0.064723178	0.174851881	0.166759949	0	0.969277655	0	0.837850409	0.165843386	0	0.38486205	0.547499908	0.192021425	0.302652976	0.396449365	0.20389419	0.750292937	0.082847407	0.064741295	0.528476186	0.073368104	0.736166255	0.177195149	0.090387976	0.270206673	0
FANCC	2.911089208	2.490955114	2.162502392	1.420913136	3.372452939	2.684585863	1.516486894	1.674779675	1.654590555	2.445856124	4.199297223	2.461085022	2.310732883	3.612412768	2.117185541	2.498070792	2.057167161	1.756994298	2.296512502	2.100787223	3.994611362	3.270822911	2.640044555	1.69726781	2.822869659	2.358113639	2.854478431	3.126250073	3.002653606	2.532035511	2.861102422	2.743207227	2.560278573	2.880937258	2.555922219	2.00588609	0.924483965	2.275755645	3.722790427	2.156712875	3.538145521	2.47944757	3.711419137	3.000117465	2.296907739	1.681992254	1.614919654	1.79401931	2.260302661
RGS10	15.24813765	18.21082777	11.10115913	19.95957263	14.27411964	5.028348427	16.48348578	10.30312166	5.711351454	10.62019842	4.483123029	8.671029685	11.18960506	7.201217572	9.610648565	20.60178264	14.52560694	20.47903083	22.95628331	18.04056535	9.246401886	15.35439156	7.049984116	14.39553785	14.62133807	6.957484831	7.470632582	13.74192988	14.60651879	10.53853499	10.34490956	21.94139785	6.869782555	17.82263531	25.17537515	3.72417271	9.204324858	14.07838558	7.285080796	7.514914879	11.42103117	20.65598929	20.14248101	15.67241148	6.581236521	6.873246978	11.42353853	18.29022927	24.13988799
AL133351.3	0	0	0	0	0	0	0	0	0	0	0	0	0	0	0	0	0	0	0	0	0	0	0	0	0	0	0	0	0	0	0	0	0	0	0	0	0	0	0	0	0	0	0	0	0	0	0	0	0
AL354920.1	1.231434776	1.27790985	1.732788117	0.626135602	0.417336831	1.126407628	0.961876247	0.752446974	0.921595634	0.577677819	1.640023622	0.516654617	0.572384038	0.983573272	1.040264551	0.843606109	1.148240323	1.589455594	1.605985299	0.989145939	0.861980175	0.398685674	1.507813994	0.412655425	1.249260066	1.353483079	0.70409756	3.098763113	0.389762443	0.587094089	0.808592141	0.283425469	1.222658556	1.734214987	0.697169195	3.107902317	0.791061218	1.482594767	0.713306025	0.565697056	1.149343389	2.460169196	2.325097844	2.655226616	0.807339616	1.09017206	1.181260852	0.782312653	0.946217707
AC025154.1	0	0	0	0	0	0	0	0	0	0	0	0	0	0	0	0	0	0	0	0	0	0	0	0	0	0	0	0	0	0	0	0	0	0	0	0	0	0	0	0	0	0	0	0	0	0	0	0	0
EEF1A1P42	0.01328065	0	0	0.044455157	0.084658861	0.095968914	0.098341187	0.113131419	0.123977553	0.013302062	0	0.02589324	0	0	0.035451841	0.027122445	0.06521936	0.033855046	0.094364482	0.153226077	0.043199961	0.013587064	0.243040743	0.0213078	0.016630599	0.029952088	0	0.137148999	0.124527783	0.045472625	0	0.014204467	0.070623327	0.034902414	0.015631102	0.016446613	0	0	0.020956217	0	0.028383484	0	0.015975503	0.188519095	0.034392304	0.072848374	0.04645032	0.027771805	0
RNU1-98P	0	0	0	0	0	0	0	0	0	0	0	0	0	0	0	0	0	0	0	0	0	0	0	0	0	0	0	0	0	0	0	0	0	0	0	0	0	0	0	0	0	0	0	0	0	0	0	0	0
DUSP12	12.65046705	8.388948721	17.13599412	6.682629432	6.27994821	10.49093361	11.48958447	5.583290189	8.740816231	8.420446822	9.166663919	11.5792452	6.108948941	13.8208233	8.355367085	6.843014485	8.030383572	6.764274676	10.98932952	7.494533512	8.832634941	11.92624976	7.291182888	9.110185012	6.708436158	5.656388886	6.667747953	7.226183839	8.466051711	9.274402441	10.8308095	6.158982855	9.962788988	8.032533776	8.631357797	3.441346508	7.715074392	10.71142283	8.24750843	6.796069962	9.89485793	7.916662511	6.576929718	8.857637076	5.325829756	6.562214175	4.92404146	8.643178445	6.800201373
RNA5SP99	0	0	0	0	0	0	0	0	0	0	0	0	0	0	0	0	0	0	0	0	0	0	0	0	0	0	0	0	0	0	0	0	0.206139578	0	0	0	0	0	0	0	0	0	0	0	0	0	0	0	0
VIM-AS1	0.878502977	0.921480777	0.240594295	0.495062035	0.475160609	0.760325149	0.175223721	0.251971081	0.027612805	0.213313789	0.243920804	0.077855201	0	0.163311677	0.071063855	0.163102295	0.28325567	0.226210171	0.178646682	0.66547962	0.144325171	0.263276648	0.162393187	0.213559352	0.066672671	0.200131671	0.028630473	0.091639216	0.36055961	0.060767132	0.230156498	0.341677337	0.106174301	0.637436293	0.323772536	0.109891779	0.138564013	0.136130204	0.19603321	0.064407677	0.10430788	1.089291783	0.672486884	0.176348635	0.206819983	0.170363529	0.331059575	0.371127238	0.71821344
AC093206.1	0.426797861	0	0	0	0	0	0	0	0	0	0	0.034671934	0	0	0	0	0	0	0	0	0	0	0	0	0.044537881	0	0	0	0	0	0	0	0.047283525	0	0.12558348	0	0	0	0.112244367	0	0	0	0.042783491	0	0	0	0	0	0
KRT12	0.492330116	0.620953302	0	0.316924555	0.362124085	0.205251138	0.233694197	0.430145811	0.029461547	0.094831519	0.044871012	0.027689263	0.347661221	0.398276055	0.227465238	0.309373109	0.04649543	0.108609961	0.504549248	0.054618079	0.020531744	0.116235986	0.049504511	0.501286826	0.640229056	0.128118572	0.21383145	0.048887337	0.177553807	0.226924715	0.21487026	0.131644294	0.163630881	0.771348962	0.022287088	1.137318111	0	0.987662177	0.104579045	0.068719921	0.080939298	0.30834472	0.37583933	0.349431805	0.122592813	0.363539528	0.165574118	0.059396261	0.287362314
DRD5	0	0	0	0.033859693	0	0	0	0	0	0.022796195	0	0.007395687	0.023214717	0	0	0	0	0	0.017968401	0	0.016451831	0.015523075	0.019833674	0.024343933	0	0.008554985	0.024477211	0	0	0	0	0	0	0.006645939	0	0	0	0	0	0	0.008106957	0.038011198	0.009125921	0	0	0	0.035379328	0	0.153506564
MTND1P8	0	0	0	0	0.047444608	0	0	0	0	0.055910667	0	0	0	0.097839657	0	0	0	0.071149052	0	0	0.060525419	0	0.048644696	0.014926675	0.023300344	0	0	0	0.174469978	0	0	0	0	0.01630004	0.218999963	0	0	0	0	0	0	0	0.201442688	0	0.048185428	0.025516101	0.021693114	0.058364641	0
AC023790.2	0.03678016	0	0.069805386	0.04103885	0.028135067	0.113906389	0	0.02088749	0.022890016	0.014735784	0.013944932	0.007171016	0.045018969	0.096699619	0.039272909	0.022534316	0	0.018752004	0.104535269	0	0.007976023	0.03762876	0.05769346	0.035406594	0.009211538	0.082950955	0	0.056974194	0	0.100747505	0.047697851	0.031470905	0.019558811	0.083772572	0.129868892	0.027328892	0	0.157985814	0	0	0.047164067	0.110569402	0.053092122	0.020883805	0.038099173	0.050437571	0.094337513	0.023073828	0
ZNRF3-AS1	0	0	0	0	0	0	0	0	0	0	0	0	0	0	0	0	0	0	0	0	0	0	0	0	0	0	0	0	0	0	0	0	0	0	0	0	0	0	0	0	0	0	0	0	0	0	0	0	0
AL450384.1	1.241210164	0.233922481	0.174066768	0.143268316	0.054567043	0.176734175	0	0.121531814	0	0.171477429	0.08113722	0.041723852	0.130969229	0.337582352	0	0.131113709	0.105093182	0.327320093	0.050685684	0	0.092815413	0.04378785	0	0.068669932	0.214385732	0.241320998	0	0	0.267548796	0	0.555050538	0.228887966	0.113801026	0.149976153	0.050375294	0.42402794	0	0.52527141	0.472758055	0	0.228682915	0	0.669307827	0	0.110838151	0.117386423	0.199597662	0.223754678	0
L3HYPDH	3.006626905	1.295853104	1.032660376	1.806840793	1.498553656	1.343588276	1.145555081	1.718926005	3.861631887	0.848871997	1.467960795	0.599970899	1.543672706	3.090297959	1.090781507	1.040552921	1.647449601	1.337428902	1.553261644	1.32412212	0.96816488	1.218012041	0.989136587	0.817473995	1.219211779	1.717979612	1.074231038	1.719176795	2.696218409	0.9845524	2.044412386	1.284150326	1.334612577	2.010756901	1.852499688	4.098210679	2.461646639	2.352628284	2.173148971	1.366972063	0.96494531	2.350641116	3.477147608	1.28896703	1.567676584	0.712542959	3.405336046	2.336639966	2.143571962
AL358944.1	0	0	0	0	0	0	0	0	0	0	0	0	0	0	0	0	0	0	0	0	0	0	0	0	0	0	0	0	0	0	0	0	0	0	0	0	0	0	0	0	0	0	0	0	0	0	0	0	0
C9orf116	1.47936748	1.347564163	0.437096846	0.80416772	1.873985664	0.665692405	0.210663283	0.511620251	2.272190185	0.360939749	1.429194695	0.499208883	1.276809459	2.26884076	1.316358799	0.94898002	1.071116027	1.317504346	0.696275556	1.586473534	0.575814073	0.523903775	1.363565114	0.600990846	0.296879383	0.502605353	0.856702396	3.647968397	0.948477706	0.454579875	1.260551335	0.608566931	0.416039213	1.154731893	1.540284075	0.669396576	1.59185074	1.803929684	1.12229313	1.261892895	0.506684784	1.544204914	0.228148013	1.911506758	0.466602451	0.195066763	0.3869614	0.634579792	1.343182431
AL357793.2	0.436714635	0	0	0	0	0	0	0	0	0	0	0	0	0	0	0	0	0	0	0	0	0	0	0	0	0	0	0	0	0	0	0	0	0.018217691	0	0	0	0.063805027	0	0	0	0	0	0	0	0	0	0	0
PPIP5K1	1.777505182	2.488529635	2.089174861	2.293517263	3.156461875	0.438399244	1.253538566	2.187963969	1.123935207	2.179419721	2.684923552	2.737906279	2.980827217	1.559679239	1.536844979	2.266586642	1.870515481	4.257782467	1.202848184	1.439604057	2.798410554	2.326894497	2.392174469	2.618314353	2.461612813	2.243863904	2.224773901	2.435821425	3.195195282	2.450943494	1.476193851	2.067384136	1.140800677	2.991536707	2.349740781	1.846116567	1.717644656	1.974597682	2.576838766	2.690462202	2.44916428	1.853581349	1.300819446	2.113001392	1.763019764	1.780123313	2.22290618	3.181445157	2.524731481
THAP5P1	1.686693202	0	0	0.075279662	0.172031976	0.208944316	0.166529414	0	0	0.067576506	0.319748777	0.394624833	0.41290299	0.177381058	0.54030229	0.206679244	0	0.085994401	0	0	0.073154133	0.069024359	0.35276688	0	0.25345794	0.152161179	0	0	0	0	0.437473038	0	0.358777281	0.118206395	0.397041918	0.334205228	0	0.207001042	0.106460783	0	0.072096217	0	0.081157995	0	0.174718154	0.092520215	0.078658239	0.282170022	1.36515379
NOP56P1	2.470914858	7.012015013	1.803681101	2.385879612	0.060581153	0.049053235	0.117286846	2.158823198	0	0	4.233748861	0	0.14540401	1.624085706	5.200651614	0.048521471	0.116676033	1.514148726	1.237984218	0	0.051522534	1.847329361	0.869589326	2.935178107	0.059503567	0.107167282	0	0	2.227775256	5.694468325	2.618958215	0.355760811	0.063171806	0.041626446	0.838911149	0	0	1.020537397	0	3.908784171	0	0	1.200352932	9.712990268	1.599704385	1.498728002	0	0.149049487	2.403698206
AL138966.1	0	0	0	0	0	0	0	0	0	0	0	0	0	0	0	0	0	0	0	0	0	0	0	0	0	0	0	0	0	0	0	0	0	0	0	0	0	0	0	0	0	0	0	0	0	0	0	0	0
FLJ46284	0.037232222	0	0.056411925	0.002443721	0.02233794	0.029391828	0	0.012437775	0.013630209	0.017549295	0.020759306	0.017080363	0.020105424	0.253357556	0	0.015654803	0.043021667	0.027915417	0.09337068	0.031585911	0.030871388	0.03585059	0.005725742	0.019326447	0.05485151	0.051864131	0.007066275	0.011308718	0.095834911	0.007498955	0.049704222	0.01873983	0.029116481	0.015348817	0.069599171	0.22511544	0	0.033598236	0.05529471	0.00529881	0.023403802	0.027433432	0.194956166	0.01243558	0.028358417	0.054060877	0.053621315	0.032059213	0
SGPL1	13.32706634	11.16318951	11.22614394	15.95303349	18.1439501	17.29958081	7.174645976	10.78813208	9.860582145	13.04582227	10.68943312	10.46439347	19.34996006	11.52844183	9.436019345	10.77067771	10.3145603	18.35308449	10.70987294	14.04396001	12.98326566	11.52317698	16.30955421	12.61000934	12.90389609	9.548510334	12.28859986	8.053111306	12.8859806	13.986993	12.34064339	10.59966533	11.45173372	13.7867722	16.22767493	5.21674449	7.650821429	14.90247124	9.24789528	10.08325152	14.79646274	9.955699391	19.0365044	14.76821721	15.24445064	9.170253722	11.64215485	9.757066949	16.98527774
AC108156.1	0	0	0	0	0.093705567	0	0	0	0	0.036808824	0.034833339	0	0	0	0	0	0	0	0.043520141	0	0	0.037597468	0	0	0.092038781	0.124322959	0	0	0	0	0	0.039305917	0	0	0	0.045510275	0	0	0	0	0	0	0.132619926	0	0	0	0.085690056	0.0384244	0
AC021683.2	0.00348032	0	0.004718092	0.003883298	0.026622787	0.007185589	0.008590413	0.059294317	0.043319321	0.076690486	0.029689609	0.010178353	0.106497916	0.073201555	0.297295688	0.220338494	0.427283759	0.004436018	0.012364553	0.33127333	0.101888626	0.074772992	0.109184788	0.790123351	0.392238514	0.172683015	0	0.017970596	0.021755789	0.131081846	0.191819739	0.01488966	0.175821353	0.079269735	0	0	0.06793156	0.3203442	0.03295065	0.084202988	0.613648246	0	0.259564969	0	0.054076971	0.014317954	0.121727458	0.094612236	0.0704214
OR11J5P	0	0	0	0	0	0	0	0	0	0	0	0	0	0	0	0	0	0	0	0	0	0	0	0	0	0	0	0	0	0	0	0	0	0	0	0	0	0	0	0	0	0	0	0	0	0	0	0	0
SH3BGR	0.851311854	0.969330949	1.122022357	0.712412481	0.663272449	1.135147647	0.787979316	1.10793117	0.551886701	1.065855522	2.342314854	1.083480535	1.338689492	1.585395112	1.136261137	1.883476937	0.725810773	3.255247583	1.274194033	2.796555261	0.717938082	2.008031732	1.421921887	2.323868589	0.917986797	2.173309467	0.724820164	1.678928509	0.22173442	0.566780526	0.460005094	0.961115113	1.320396388	1.584756373	1.252474705	5.461628775	0.046157109	2.684505825	0.727636311	0.429097298	1.478285902	1.18483065	2.830378304	1.376277662	0.673629055	1.361996586	1.709330342	3.288460395	0.598110858
CST12P	0	0	0	0	0	0	0	0	0	0	0	0	0	0	0	0	0	0	0	0	0	0	0	0	0	0	0	0	0	0	0	0	0	0	0	0	0	0	0	0	0	0	0	0	0	0	0	0.561611881	0
Z93930.1	0	0	0	0	0	0	0	0	0	0	0	0	0	0	0	0.073673418	0	0.091961359	0	0	0	0	0	0	0.180696545	0	0	0	0	0	0	0	0	0	0	0	0	0.22136438	0	0	0	0	0	0	0	0	0	0.075437292	0
OR7E101P	0	0	0	0	0	0	0	0	0	0	0.032660499	0	0	0	0	0	0	0	0	0	0	0	0	0	0	0	0	0	0	0	0	0	0	0	0	0	0	0	0	0	0.147284279	0	0	0	0	0	0.040172434	0	0
AC141273.1	0	0	0	0	0	0	0	0	0	0	0	0	0	0	0	0	0	0	0	0	0	0	0	0	0	0	0	0	0	0	0	0.029448826	0	0	0	0	0	0	0	0	0	0	0	0	0	0	0	0	0
TRGV5	0.236317443	0.258315467	0.010678784	0.457045506	0.251071623	0.01626364	0.097216369	0.044734973	0.024511902	0.244588405	0.029866018	0.015358245	0.096417632	0	0	0.032174665	0.154736129	0.120484134	0.16791327	0.227210236	0.128117532	0.096707926	0.205937885	0	0.029592683	0.053297097	0	0.020337045	0.221586202	0.080914523	0.025538756	0.631889906	0.062833989	0.282926269	0.15761361	0.048775496	0.246006697	0.048337142	0.024859826	0.038116486	0.042088255	0.986698876	0.208464655	0.313089556	0.489584559	0.183638609	0.238778932	0.041181231	0.079694807
BTNL3	6.940217162	2.098495568	1.394579193	2.045076917	4.969044928	0.059828864	1.519922155	4.566707351	0.29305787	31.7892623	0.260935969	3.778317137	2.571505667	5.14259673	13.16964689	9.047186262	7.435514919	2.61317248	5.936789296	3.176175618	1.33536273	5.840366042	15.58723593	1.458715404	3.483592414	0.767915064	0.747959376	1.384052615	8.830755031	5.010598686	0.845542151	2.425255611	10.95057371	4.16319048	0.085266379	0.93303525	3.252279113	4.334296414	1.326047594	2.27855355	1.30830995	0.744100355	7.137180466	1.974443923	1.688464779	4.152640938	2.795655648	7.582220725	12.60641197
AC060764.1	0	0	0.158347082	0.086886658	0	0	0	0	0	0	0.036904925	0	0	0	0.103934802	0.039757681	0	0.09925345	0	0	0.042216702	0	0.101789562	0.031234231	0	0	0	0	0.12169345	0	0	0.041643493	0.051761921	0	0.595737785	0	0.151993125	0	0.122875442	0	0	0.195079496	0	0	0.100828538	0	0	0	0
RPL21P7	0.109792203	0.400041344	0.297679401	0.408349306	0.093317552	0.113340395	0.361330903	0.415674032	0.569406914	0.219938441	0.173445506	0.214061504	0.671929089	0.288657373	0.39077764	0.224223445	0.898622862	0.606411862	2.166996655	1.266732348	0.079363904	0.07488357	0.76542379	0.234871072	0.274973004	0.577771433	0.118078473	1.606247621	1.372641648	0.250617239	0.474608431	0.234858956	0.194616248	0.128240478	0.215372635	0.271930962	1.428672434	2.358011873	0.057748914	0.531263322	0.156432371	0.091683324	0.26414155	2.389703955	0.284323952	0.401495592	0.128002848	0.382652928	0.370259103
AC116366.2	1.397844881	0	0.071961537	0.059229043	0.090234991	0.036532139	0.043674381	0.050242882	0	0.088613836	0.083858038	0.051747601	0.108288872	0.18608143	0	0	0.043446931	0.045106172	0	0	0.057556705	0.108614908	0	0.113556284	0.022157484	0.039906135	0.057088991	0.045682011	0.05530413	0.121169296	0	0.075700284	0.094093741	0.155005383	0.145780756	0.131474129	0.55259162	0.054288562	0.027920646	0.042809507	0.075632467	0.177309492	0.042569359	0.050234017	0.045821978	0.024264561	0.123774526	0.074002548	0
TRIM50	0	0.077598381	0.182851664	0	0.027152035	0.021985306	0.017522372	0	0.022090244	0.021331379	0.0134577	0.006920462	0	0.018664192	0.037900723	0.007248991	0.017431118	0	0.008406903	0	0.007697342	0.021788412	0.037118443	0.022779664	0.124455653	0.008005267	0	0.018327843	0	0.048613705	0.0460313	0.015185659	0.009437716	0.043532235	0.00835542	0.008791342	0.027712803	0.021780833	0.033605693	0	0.068274248	0	0.025618548	0	0.018383998	0.009735059	0.024829468	0.029690179	0.143642688
MARK2P8	1.188339143	0	0.05034284	0.041435444	0	0.057503583	0	0	0	0.018597736	0.017599618	0	0	0.146451167	0.049565546	0	0.045591895	0	0.021988643	0	0	0.0189962	0	0	0.023251394	0.020938145	0.05990746	0	0.116068963	0	0	0	0	0	0	0	0	0.113937548	0.029299081	0.134769004	0.019841606	0.093031608	0	0	0	0	0.043295081	0	0
ZNF286B	0.537746688	0.0492573	0.390969818	0.181008949	0.160863347	0.07132894	0.393002625	0.068242882	0.018696366	0.231694158	0.153766339	0.184502535	0.08273498	0.197458519	0.200486064	0.177923056	0.140154011	0.176139449	0.135190539	0.147308227	0.127037547	0.086057563	0.078539193	0.089169377	0.026333665	0.128731874	0.038770838	0.007756004	0.131455399	0.16457937	0.087658177	0.212067579	0.063901868	0.034212354	0.470269295	0.13765234	0.058637728	0.156693175	0.137472643	0.225317406	0.086677199	0.052682073	0.368604057	0.144990536	0.046678609	0.173027269	0.23116218	0.229299109	0.060786929
RNA5SP77	0	0	0	0	0	0	0	0	0	0	0	0	0	0	0	0	0	0	0	0	0	0	0	0	0	0	0	0	0	0	0	0	0	0	0	0	0	0	0	0	0	0	0	0	0	0	0	0	0
AC026362.2	0.695501851	0	0	0.003543527	0.004048902	0	0.031355161	0	0	0.009542784	0	0.003095931	0.068025879	0.050097561	0.025432842	0	0.007797967	0.028335201	0.01128271	0	0.00688695	0.003249081	0.008302634	0.005095344	0.019884411	0	0.010246479	0.01639825	0.019852255	0	0.051481286	0.00339672	0.004222047	0.019474535	0.007475744	0.007865772	0	0.009743851	0.005011269	0	0	0	0	0.009016131	0.008224247	0.004355066	0.003702562	0	0
AC000067.1	0	0	0	0.274888801	0.078523306	0.127162394	0	0	0	0.123380101	0.233516877	0.120083283	0	0	0	0.062891942	0.151231652	0.235510798	0.145875872	0.177651488	0.066781821	0.189035354	0	0.098817707	0.077126574	0	0	0	0	0	0	0.461125512	0	0	0.072491277	0.076273318	0.480870234	0	0.194374392	0.149012883	0.197448175	0	0.074088484	0.174856387	0	0	0	0.193193064	0
RF00019	0	0	0.252244124	0	0	0	0	0.528343572	0	0	0	0	0	0.489198285	0	0	0	0.237163506	0.220349344	0	0	0	0	0.149266747	0.23300344	0	0	0	0	0	0	0	0	0	0	0	0	0	0	0.450175762	0	0	0	0	0	0	0	0	0
AC138207.5	2.333822535	2.125892082	1.171794219	1.494917885	1.102014127	0.40154091	1.066765442	0.981763117	0.134485838	0.9956382	0.573515166	0.547714826	0	0.568139818	0.230740342	1.05916796	0.742846918	3.195038915	0.818902208	0.997280724	0.562338857	0.840105773	0.790922321	1.178805852	0.541206034	0.828515759	0.418326912	0.334740803	0.945578935	0.739902975	0.840718357	1.849011832	0.86185496	1.211543297	1.068227204	0.856349825	0.337432169	0.663010673	0.545578978	0.104564052	0.692758267	1.51580107	1.091763547	0.981589889	1.343065709	0.829741197	0.705424009	2.530561468	0.874499494
Z98755.1	0	0	0	0	0	0	0	0	0	0	0	0	0	0	0	0	0	0	0	0	0	0	0	0	0	0	0	0	0	0	0	0	0	0	0	0	0	0	0	0	0	0	0	0	0	0	0	0	0
METTL21EP	0.075637761	0	0.020507652	0.050637411	0.038572852	0.140547909	0.168025828	0.042954762	0	0.159095394	0.043016267	0.110603023	0	0.039772218	0.040382028	0.007723572	0.130006157	0.086767136	0.044786452	0	0.06561021	0.092859472	0.019774267	0.012135508	0.132603584	0.05117616	0.024403895	0.039055481	0.094563674	0.077694561	0.147134706	0.016179843	0.030166768	0.072886357	0.0712195	0.028100696	0	0.023206792	0.226770124	0.091499139	0.040413369	0	0.045492929	0.085894366	0.117525433	0.072606793	0.061728374	0.031633952	0
AC060814.3	0	0	0	0	0	0	0.040342771	0	0	0	0	0	0	0	0	0	0	0	0	0	0	0.008360787	0	0	0.16373797	0	0	0	0	0	0	0	0	0	0.009618584	0	0	0	0	0	0	0	0	0	0	0	0	0	0
LYSMD1	2.008698268	2.272722924	8.436801568	3.200706333	1.922944347	3.514230113	5.775675669	2.301496621	1.732604434	3.247336712	4.075139518	2.446002622	2.027307581	4.373136188	2.351794259	3.087497829	2.76896231	3.808989637	6.627173456	2.825777833	3.866901776	4.146140248	3.537796083	3.137994117	3.37148917	2.519456649	1.705499473	3.948597885	3.172181417	3.426801034	3.541822185	2.201194029	2.305015283	3.482281219	4.214090199	2.950147342	2.971501948	6.162985577	2.813739828	2.01214924	2.59839594	2.878044826	3.526942677	3.181507777	2.829068667	3.67277218	3.623736134	3.765698452	2.567011673
TOR2A	1.425678096	4.965457829	4.585471066	4.678688537	4.79948356	5.843722017	7.934946633	7.884768859	14.3963297	7.536543723	9.852408786	5.772749023	10.66408491	6.859606954	4.987281604	5.057231553	7.298740888	10.09538908	5.876079307	6.759606337	4.470808831	9.061257377	11.93679813	2.848028421	7.520410186	6.125991416	10.38720204	14.39817775	6.043295449	6.987227133	8.549519212	5.033001433	6.608963102	9.16286499	5.330115075	10.77789837	11.89488418	14.33763202	7.704685308	6.853492889	6.915421968	11.67186229	7.599674049	7.420427594	5.043340356	3.839857176	4.970147491	4.428113341	10.36998741
AL136084.2	0.092489246	0.040439508	0.10030637	0.04540728	0.07074986	0.026733911	0	0	0.011512078	0.074110693	0.059613271	0.046884756	0.022641395	0.213985855	0.04937882	0.030221829	0.072672221	0.099024946	0.061336255	0.096038885	0.020056909	0.06812869	0.019343852	0.020774882	0.083389678	0.07926521	0.047745418	0.028654037	0.05781585	0.050668952	0.023988685	0.047482995	0.014755072	0.016204518	0.047897648	0.14202673	0	0.215665799	0.07589063	0.017901506	0.0276736	0.009268113	0.129057859	0.010503094	0.019161221	0.010146629	0.038818779	0.092836181	0
AC128687.2	0.156153222	0	0.042337795	0	0.079633176	0.257919485	0.154172108	0.088679575	0	0.218966982	0.088806551	0.152225716	0	0.164218506	0.750313781	0.031890437	0	0.079613191	0.110953292	0	0.203177202	0.127804821	0	0.075160818	0.508408566	0.31695765	0.201526157	0.080629557	0.097612767	0.106932974	0.202505187	0	0.207596395	0.109434896	0.073515889	0	0	0.09582027	0.689926066	0.151119072	0.400477924	0	0.075135671	0.177327855	0.161753202	0.256964273	0.109232112	0.130615805	0
LINC00189	0.243926561	0.088877631	0.088181018	0.072578736	0.062197393	0.016787308	0	0.046175381	0.050602307	0.032575979	0.06165533	0.015852761	0	0.12826266	0.173639006	0.033210648	0.039929608	0.041454523	0.096288812	0.046905223	0.105794201	0.066547864	0	0.052181568	0.020363686	0	0	0	0	0.055679911	0	0.086964793	0.021619054	0.05698266	0.114838987	0.020138401	0	0.149680606	0.102641123	0	0.017377377	0.040738772	0.058684622	0	0.042112379	0.066900542	0.056877071	0.051008656	0
ASXL2	8.872884364	3.627603661	3.630452074	4.81912384	5.224353396	3.389498336	1.644987861	2.578428605	0.916533948	6.46724232	3.9394385	3.763162774	2.130716394	4.153846763	2.684874638	4.480965137	2.589611244	2.685048551	3.893126053	3.558800055	6.334340107	3.895161788	2.55493912	5.530365649	3.800552156	4.634682524	2.667006723	1.983426437	3.631497762	2.765247461	3.511675994	4.796583453	3.603572455	4.608769589	6.736901652	1.983469403	0.757713095	1.811557152	4.559902638	2.975245938	5.146196163	2.230644081	3.779832523	2.705138271	2.931529932	5.498413232	4.449895221	5.310616182	3.446795806
DHX29	18.4681433	6.550867145	7.010777483	9.070038437	8.192813918	4.228525668	7.483762933	3.668494553	1.487241784	7.824028964	8.56145925	8.12457008	5.781514061	11.20123535	6.140013183	7.465541857	5.455233018	6.701096435	5.138226468	7.937614082	7.656026556	8.908487368	5.720427194	7.105147615	3.17955687	6.273836187	5.144195674	3.942809201	8.916371637	8.182382876	6.295028171	6.330004515	8.567986472	7.05560339	8.706104363	4.42987829	2.055278386	4.124279322	11.40101888	5.176450699	9.771793878	5.977369264	5.035121581	4.494703002	5.937169399	8.817446214	7.326581274	9.87744089	6.346494427
AL365220.1	0	0	0	0	0	0	0	0	0	0	0	0	0	0	0	0	0	0	0	0	0	0	0	0	0	0	0	0	0	0	0	0	0	0	0	0	0	0	0	0	0	0	0	0	0	0	0	0	0
RNF213	35.33762176	6.167889813	8.010936108	14.2101442	18.57086087	5.771977628	8.753630031	7.515719676	3.199783845	9.493919563	6.561773157	4.666559514	9.055438041	9.148367515	3.356064572	4.340336466	7.421281778	11.15328417	2.624524967	5.018290773	6.803160208	6.556458888	3.367670441	15.39040998	5.390110905	6.710419833	6.557570856	2.04301244	10.56631387	7.439989865	11.57613071	12.11462424	3.105903653	10.98315734	10.20224014	2.464877607	4.074596785	3.864927546	9.414404955	6.417249974	11.76790432	6.644781807	13.67496031	6.430620572	8.724227188	9.260013817	7.501132675	8.403970403	7.423818124
AL024507.1	0	0.352591185	0.087456904	0	0	0	0	0	0.401494218	0	0	0	0	0	0.344426277	0	0.316813753	0	0.076398495	0.186080208	0	0	0	0	0	0	0	0.666223788	0	0.883562968	0	0	0	0	0.075930644	0	0.251842623	0.197935303	0	0.156082837	0	0	0	0.366304986	0	0.088468235	0	0	0
RN7SL658P	0.175015295	0	0	0	0	0	0	0	0	0	0	0	0	0	0	0	0	0.074358195	0	0	0	0	0	0	0	0	0	0	0	0	0	0	0	0	0	0	0	0	0	0	0	0	0	0	0	0	0	0	0
RNA5SP427	0	0	0	0	0	0	0	0	0	0	0	0	0	0	0	0	0	0	0	0	0	0.151969598	0	0	0	0	0	0	0	0	0	0	0	0	0	0	0	0	0	0	0	0	0	0	0	0	0	0	0
AC122685.1	0	0	0	0	0.066185577	0	0	0.073704316	0	0	0	0.025303893	0	0.06824352	0	0	0	0.033084483	0.030738895	0	0	0.026555627	0	0	0.065008302	0	0	0	0.081128967	0	0	0	0	0	0	0	0	0	0	0	0	0.130052997	0	0	0	0	0	0	0
HIBADH	36.67711826	31.10816552	17.96981492	25.25903254	16.5601698	45.05785676	38.20269356	34.57090958	11.10512612	22.88775233	30.74003904	21.94978182	34.69416036	27.82828559	41.43790617	22.71982905	16.47949767	24.26663524	21.14945825	26.25020599	30.88238076	35.1878637	33.83874159	26.14481293	29.78692707	44.44835677	38.47136937	44.92909406	25.6384997	41.60866515	17.19515743	18.58059891	34.29388781	21.3244235	22.13945387	23.49241193	9.327392111	29.51016839	33.00779238	17.63689028	45.85288339	20.74040187	21.64783844	29.38008823	40.57387245	32.76561802	40.58704171	27.67944582	30.48588809
NF1P6	0	0	0	0	0	0	0	0	0	0	0	0	0	0	0	0	0	0	0	0	0	0	0	0	0	0	0	0	0	0	0	0	0	0	0	0	0	0	0	0	0.011454948	0	0	0	0	0	0	0	0
MIR668	0	0	0	0	0	0	0	0	0	0	0	0	0	0	0	0	0	0	0	0	0	0	0	0	0	0	0	0	0	0	0	0	0	0	0	0	0	0	0	0	0	0	0	0	0	0	0	0	0
AC092667.1	0	0	0.064865562	0	0.00871469	0	0	0	0	0	0	0	0	0	0	0.02093966	0	0.017425006	0	0	0.007411594	0.013986374	0	0	0	0.007708088	0	0.035294918	0	0	0	0	0	0	0	0.008464982	0	0	0	0	0	0	0.016445008	0	0	0	0.007969242	0	0
SMIM10L1	5.492876718	7.704845881	3.153833297	6.010707727	4.456019168	4.403602183	4.137705436	3.681484911	4.511749797	5.849249209	5.884963029	6.700523117	7.040678455	5.722811347	2.603051406	5.601463004	3.515323515	6.740539637	3.429755752	4.930049018	3.405596929	7.435520765	4.363449344	5.909452017	4.143513653	7.339010315	3.664653232	5.41224238	5.102525905	4.001590965	3.860066853	4.847629578	5.889544039	3.893655156	6.740131096	5.047465646	5.517538845	5.636330446	2.558754134	3.596290463	7.235659714	6.569261714	5.280702592	5.692334069	4.483036789	6.886447837	4.360136686	6.663497536	4.507828074
TMEM97P2	0	0	0	0	0	0	0	0	0	0	0	0	0	0.115319695	0	0	0	0	0	0	0.047559262	0	0	0	0	0	0	0	0	0	0	0	0	0	0	0	0	0	0	0	0	0	0	0	0	0	0	0	0
PFN1P8	0	0	0.044131108	0.072645567	0	0.033605531	0	0	0	0	0.030856051	0.031734716	0	0.085587177	0	0	0	0.041492694	0.03855099	0	0.141188823	0	0	0.026114808	0	0.073418469	0	0	0	0	0	0	0	0.085552695	0.191574553	0	0	0.199757912	0.051367818	0	0	0	0.078318213	0	0	0	0	0	0
AC104117.4	0	0	0	0.023286035	0.026607071	0	0	0	0	0	0	0	0	0	0.055710035	0	0	0	0	0	0	0	0.054560167	0	0	0.023533783	0	0.053879964	0	0	0	0	0	0	0	0.025844678	0	0	0	0	0	0	0	0.059248858	0	0	0	0	0
ADAM24P	0	0	0	0	0	0	0	0	0	0	0	0	0	0	0	0	0	0	0	0	0	0	0	0	0	0	0	0	0	0	0	0	0	0	0	0	0	0	0	0	0	0	0	0	0	0	0	0	0
AC004112.1	0.450039329	0	0.067788378	0.027897131	0.159378988	0.051620378	0.123424912	0	0	0	0.04739699	0.073120019	0	0.065733857	0.066741726	0.076591177	0	0.159338989	0.088825407	0.072115951	0.081328357	0.051158082	0	0.060171178	0.062617615	0.225551507	0	0	0	0.085606879	0.081059361	0.133706832	0	0.087609832	0.205990064	0.030962436	0	0	0.118356684	0	0	0	0.090226569	0	0.064747039	0.240002935	0.174894981	0.18299145	0
DPH3	14.35164723	15.21566574	6.256532383	5.531596908	7.041768175	9.426153443	7.19012486	7.750126795	3.150185402	8.345527719	8.40093682	8.403115942	3.978567211	6.771454649	8.941836049	9.024993655	4.142949083	5.971034023	10.94849205	8.387923227	6.715228981	9.057422172	6.551738622	6.329798473	8.370658394	8.438836768	5.539875976	7.238777696	5.568312369	9.294402764	7.046975852	7.101747142	13.75556326	6.403554357	5.40859819	3.883986413	5.618027734	9.500894554	7.728837681	3.818026326	9.964296248	9.697017271	5.844150338	9.101270031	8.121990664	8.431703319	8.261897479	9.209936038	6.326004622
YBX1P3	0.311138302	0	0	0	0	0	0	0	0	0	0	0	0.059505271	0.102252667	0.103820462	0.019856972	0	0	0	0.056090184	0	0	0.101677583	0	0.024351295	0	0	0	0	0	0.063046169	0	0.025852488	0.017035245	0	0	0	0	0	0	0	0	0	0	0	0	0	0	0
FP565260.4	0	0	0	0	0	0	0	0	0	0	0	0	0	0	0	0	0	0	0	0	0	0	0	0	0	0	0	0	0	0	0	0	0	0.030185259	0	0	0	0	0	0	0	0	0	0	0	0	0	0	0
AL096870.1	0.076028149	0	0.025766873	0.190870369	0.193859689	0.078485177	0	0.05397058	0	0.114226094	0.018015953	0.037057959	0	0	0	0.019408589	0	0	0.022508804	0	0.041218027	0.038891144	0	0.030495357	0.21421284	0	0	0	0	0	0	0.060987568	0	0.049951735	0.022370964	0	0	0	0.029992178	0.091971392	0.020310977	0	0.091455461	0	0	0	0	0.099366325	0.192295856
CYCSP48	0	0	0	0	0	0	0	0	0	0	0	0	0	0	0	0	0	0	0	0	0	0	0	0	0	0	0	0	0	0	0	0	0	0	0	0	0	0	0	0	0	0	0	0	0	0	0	0	0
AP001471.1	0	0	0	0.058700213	0	0	0	0	0	0.10538717	0	0.025642784	0	0	0	0.0268601	0.193765555	0.234693053	0	0.07587199	0.085564209	0.026911283	0	0.021101698	0	0.029662373	0	0	0.082215515	0	0	0.225073166	0	0.023043211	0.061919632	0.032575063	0.308057494	0.080705764	0.166028126	0.127281838	0	0.065897389	0	0.074678249	0.06811928	0	0.092002047	0	0
RPL36P20	0	0	0	0	0	0	0	0	0	0	0	0	0	0	0	0	0	0	0	0	0	0	0	0.04445248	0	0	0	0	0.173193813	0	0	0	0	0.048542438	0	0	0	0	0	0	0	0	0	0.157315934	0	0	0	0	0
FKBP9P1	0.158465265	0.782267082	4.712252864	0.484811473	0.84070803	0.332449863	0.59301423	0.493507732	0.238597634	0.430082053	0.557202467	0.423573117	0.218989035	0.591338587	0.750506651	0.125274637	0.95392273	4.22203164	0.859604584	1.091082215	0.21061959	1.459092719	0.614740665	1.710006417	0.230442963	0.726307813	0.940086303	1.662862208	0.415404709	0.455068145	0.944653319	3.624862575	0.414544426	0.076126559	0.559532873	0.208902429	0.219506554	0.627348445	0.846945099	0.383391446	1.764376641	0.563462696	0.811673833	0.85622996	2.806404027	0.876239748	0.649601499	0.619990696	0.879177991
GAPDHP20	0	0	0	0.058758505	0.044759064	0.018120957	0	0	0	0	0.016638367	0.017112166	0	0	0.046858391	0	0	0	0	0.050631556	0	0	0.045891223	0	0	0	0	0	0	0	0	0	0.023336556	0	0.041320748	0	0	0	0	0	0.037515807	0	0	0	0.045457951	0	0.020465202	0	0
RF00019	1.846803183	0	0	0	0	0	0	0	0	0.132127198	0	0.12859665	0	0	0	0	0	0	0	0	0	0	0	0	0.165189006	0	0.425611212	0	0	0	0.427678866	0.141090642	0	0	0	0.163361511	0	0	0	0	0	0	0	0	0	0	0	0.137926391	0
PRMT5-AS1	0.260111961	0.120989336	0.105035906	0.104976711	0.197562082	0.159968222	0.081961252	0.188575978	0.15499135	0.110864399	0.094422995	0.043160804	0.152414723	0.480161748	0.325015905	0.062163388	0.203836025	0.077594196	0.091754736	0.11174134	0.102012682	0.028309928	0.115748181	0.075474576	0.110884543	0.106093596	0.107135696	0.157169576	0.536228434	0.378985995	0.14354156	0.047354154	0.095647732	0.24240823	0.241009665	0.082243365	0.259254397	0.203760575	0.148458462	0.241014575	0.070967597	0.041593343	0.193061506	0.204254596	0.128987291	0.015178645	0.161306031	0.063651691	0.055990966
BNIP3P39	0.095721361	0	0	0	0	0.098814821	0	0	0	0.031958564	0.030243386	0.031104605	0	0.251663378	0	0.065162409	0	0	0.037785537	0.092032449	0	0.097929867	0	0	0.399554635	0.251862457	0.205891344	0	0.099727123	0	0.206891581	0.034126617	0.084837227	0.027951332	0	0.118540302	0	0.0978958	0.05034788	0	0.238672313	0	0.307052632	0	0.247885323	0	0.148797535	0.033361257	0
PHB2P1	0	0	0	0	0	0	0.049023266	0	0.185409128	0	0	0	0	0	0.106036854	0	0.04876796	0	0	0.114575229	0	0	0.259620569	0	0	0	0	0.153830324	0.558695997	0	0	0	0	0.017398919	0	0.024596003	0	0.060937385	0	0	0	0.049756231	0	0.056386273	0.102867767	0	0	0	0
RN7SL582P	1.837346946	0	0	0	0	0	0	0	0	0	0	0	0	0	0	0	0	0	0	0	0	0	0.331272124	0	0	0	0	0	0	0	0.205408487	0	0	0	0	0	0	0	0	0	0	0	0	0	0	0	0	0	0
AC025038.1	0	0	0	0	0	0	0	0	0	0	0	0	0	0	0	0	0	0	0	0	0.057042806	0	0	0	0	0	0	0	0	0	0	0	0	0	0	0	0	0	0	0	0	0	0	0	0	0	0	0	0
RPL27AP	0	0	0.275438986	0.045340854	0.155421992	0.083897947	1.103305223	1.0384684	0	0.162805007	0.115550593	0.039613681	0.248690996	0	2.061015173	0.165976895	0.598668748	0.362560302	0.384978164	0.703254855	0.2643639	0.083146585	1.274826519	0.032598485	0.203543235	0.045823252	0	1.993310943	2.921202313	0.139135778	0.263489508	0	0.108045572	0.035597788	0.095655156	0.251614281	0.951791429	0.872735429	0	0.393256988	0.043423468	0.203600209	0	2.191935352	0.420930172	0.111449639	0.094751534	0.16995068	0
CNTRL	5.25397141	1.764565929	2.389448558	2.058827211	2.548692914	4.935452446	0.583781356	0.970060567	0.543213107	2.370825223	4.186484965	1.485860068	1.40151122	2.669889124	1.027207391	2.200423217	1.723787097	2.162854611	1.75165678	1.792116215	2.654026023	3.013103495	1.290631552	1.216705481	3.041638832	3.729653566	1.429279916	0.581539719	2.029955816	2.288049968	2.495134	2.674204783	1.559673457	2.26429829	3.866278418	3.468253167	0.168536923	2.384303818	2.748693749	1.762076945	3.038881942	1.029838268	6.08751326	1.42285973	1.05970076	2.139076807	1.685092183	3.568070939	1.671179027
RF00019	0	0	0	0	0	0	0	0	0	0	0	0	0	0	0	0	0	0	0	0	0	0	0	0	0	0	0	0	0	0	0	0	0	0	0	0	0	0	0	0	0	0	0	0	0	0	0	0	0
AC123905.1	0.163369175	0	0	0.036457064	0.041656541	0	0	0	0	0	0	0	0	0.257710742	0.087220702	0	0	0	0.232161046	0	0	0	0.085420446	0	0.081831153	0	0	0	0	0	0	0.139786662	0	0	0.038456555	0	0	0	0	0.079051197	0	0	0.157215488	0	0	0	0	0	0
BLOC1S2P1	0	0	0	0	0	0	0	0	0	0	0	0	0	0	0	0	0	0	0	0	0	0	0	0	0	0	0	0.151615713	0	0	0	0	0	0.051445308	0	0	0	0.180180309	0	0	0	0	0	0	0.152080253	0	0	0	0
RPP25L	18.79346929	23.09084797	27.32067194	17.46557097	22.41236368	39.2528302	28.48781481	36.40345272	178.3623356	24.40118314	40.99718093	20.00926185	35.21812944	29.36533664	61.4028154	24.13276692	62.99864696	37.07634421	47.11884189	30.90908131	24.06328819	33.80057142	42.5306993	16.02430474	31.70297721	22.98149366	30.34389679	115.177403	23.88044509	32.97785502	45.65824374	17.50376702	32.73202016	57.40241104	26.00624562	25.53884948	80.37930911	65.70690777	49.32312496	30.8217865	25.51427006	42.53929924	23.32742396	70.03670821	40.41045295	20.20024699	18.51364271	26.33535191	41.924723
ZNF503-AS2	0.432938073	0.548264548	1.37423322	0.701036232	0.376949396	0.196212942	0.834039791	0.944485149	2.152215271	0.692760105	0.600531753	1.1014449	0.484680032	0.097167521	1.32482724	0.711648245	0.505596142	0.61911859	0.375146733	1.172616556	0.383556643	1.182938976	1.269876476	0.6649682	1.421474093	0.750170973	0.766557828	1.090473823	0.082510195	1.138893665	1.181098803	0.485641743	0.729985316	0.22663287	0.497132533	0.071922003	1.009928032	0.421174164	0.89143417	1.162416208	0.857574591	0.872963263	0.107968253	2.218399012	0.820361223	0.412693218	0.498591739	0.651401463	1.228556861
LINC01818	0.096068178	0	0	0	0	0	0	0	0	0	0	0	0	0	0	0	0	0	0	0	0.052082562	0	0	0	0	0	0	0	0	0	0	0	0	0	0	0	0	0	0	0	0	0	0	0	0	0	0	0	0
CCDC126	3.500453793	1.796129292	3.091589248	1.861210123	1.085546	3.171519662	2.310583897	2.262203464	1.224048428	1.650808376	0.934495074	1.951336429	1.691273907	1.754223711	1.99379155	1.499928523	0.758032682	3.281207206	3.361103376	2.111250316	1.166179906	2.52671931	1.249689095	1.565829201	1.552590528	2.133685489	0.915723503	2.622482032	1.478489719	1.585559969	0.88788542	2.694791511	3.12449533	2.167905286	2.385248894	3.046162972	1.302345596	4.537346227	1.964276426	0.518019152	4.320573944	2.507293564	4.821699383	1.272264922	2.656306531	3.209278676	5.009887249	2.634355221	1.360154636
OR8B9P	0	0	0	0	0	0	0	0	0	0	0	0.018629136	0	0	0	0	0	0	0	0	0	0	0	0	0	0	0	0	0	0	0	0	0	0	0	0	0	0	0	0	0	0	0	0	0	0	0.022279415	0	0
EPHB4	8.702298957	24.66669848	21.85547358	29.77033965	20.25980618	17.72603265	9.614349946	25.29521825	37.92632304	19.29808581	48.24403337	24.52640866	20.57700605	34.21803267	44.30461987	26.58270858	16.92971956	19.67001315	19.08547198	32.21584811	28.70340796	30.43290978	40.43141527	20.71409561	8.613342394	40.78002355	46.37885707	47.70007025	14.47545007	23.63589296	26.81543165	44.66374999	40.89021191	24.47766963	25.05328949	16.93745342	19.84895575	27.18034665	38.06587617	24.39728767	26.31573526	13.06814351	37.4083749	31.11628506	23.70258782	26.6172392	23.7821932	33.44017319	38.46275724
KRTAP20-3	0	0	0	0	0	0	0	0	0	0	0	0	0	0	0	0	0	0	0	0	0	0	0	0	0	0	0	0	0	0	0	0	0	0	0	0	0	0	0	0	0	0	0	0	0	0	0	0	0
AL391244.1	5.831509617	3.711353865	4.251687094	5.811530283	5.854946501	17.22881731	3.594133451	6.957395553	6.055963875	7.958505156	8.612980999	7.977881499	6.405147404	4.748613851	6.24168618	4.024611032	3.04254127	8.280528579	5.803259954	6.259664506	8.24344223	11.22306014	5.966440552	10.98485028	13.85978284	8.486375452	7.54402194	6.777672694	5.273254317	8.077865087	6.40044712	5.510860768	10.09798195	6.703028227	7.300287879	11.00157284	7.078124179	5.756350568	7.158212262	7.469351903	11.67016461	4.296770755	7.048499582	5.902805373	7.179151633	5.212863737	6.349853765	8.029664819	6.161844653
PNMA6B	0	0	0	0.032872119	0	0	0	0.041827199	0	0	0	0	0.090150486	0	0	0	0	0	0.017444323	0	0	0.015070318	0	0	0	0	0	0	0	0.050436719	0	0.015755122	0	0	0	0	0	0	0.069731813	0	0	0	0.017719496	0	0	0	0	0.01540178	0
CST9LP1	0	0	0	0	0	0	0	0	0	0	0	0	0	0	0	0	0.097755595	0	0	0	0	0	0	0	0	0	0	0	0	0	0	0	0	0	0	0	0	0	0	0	0	0	0	0	0	0	0	0	0
MX1	14.55606837	3.789946008	4.825457024	15.43799242	2.628698913	5.794567149	21.18236369	3.804061455	2.668519949	11.56704916	3.76867131	2.763992149	3.948792181	4.207241521	1.259618385	2.905679248	5.45062325	25.09058316	2.73083832	4.840590669	1.250174917	6.479397369	8.882060813	6.389053353	1.438693478	3.268975243	1.694541204	1.361250775	4.584831806	2.318122203	56.35115796	4.412750645	6.810501397	24.02912661	2.617527414	7.00463669	6.775548662	1.793960983	13.735937	1.057254706	12.07979807	5.180746274	9.355794994	4.618818472	6.731475158	9.846917055	6.197367238	3.071775693	6.289119011
AJ003147.1	0	0	0	0	0	0	0	0	0	0	0	0	0	0	0	0	0	0	0	0	0	0	0	0	0	0	0	0	0	0	0	0	0	0	0	0	0	0	0	0	0	0	0	0	0	0	0	0	0
MYO5A	3.667869427	0.944677244	0.824726418	1.848107589	1.134791156	0.185456581	0.725610765	0.533306454	0.444679267	0.93241842	0.397327492	0.390067263	0.270701336	0.7943634	0.432336126	0.693481958	0.584817504	1.203895129	0.298170598	1.511364425	0.889846688	0.903662151	0.405622158	0.743518033	0.13463896	0.283925637	0.12734256	0.140549213	0.463668161	0.540559851	0.291222043	2.703165467	0.208075906	0.977650983	3.737146352	0.303378475	0.653495539	0.258894744	1.035131935	0.316107403	0.741722857	1.922977955	1.047780464	0.239559174	2.312069487	1.063825758	1.099604387	1.146951183	0.605847432
AC112200.1	0	0	0	0	0	0	0	0	0	0	0	0	0	0	0	0	0	0	0	0	0	0	0	0	0	0	0	0	0	0	0	0	0	0	0	0	0	0	0	0	0	0	0	0	0	0	0	0	0
ACTG1P21	0	0	0.023963192	0.157786172	0.2028257	0.109486821	0.043630707	0.100385279	0.165014124	0.088525223	0.016754836	0	0.054090292	0.046473837	0.235932	0.036099975	0.217017421	0	0	0.050985977	0.076665531	0.090421911	0.323487229	0	0.044270654	0	0.057031902	0.045636329	0.055248826	0.060524063	0	0.037812292	0.023499912	0.030970076	0.041609993	0.021890442	0.138009757	0.054234273	0	0.042766697	0.037778417	0.044283046	0	0.050183783	0.091552312	0.048480593	0.020608459	0.073928546	0
AC243428.1	0	0	0	0	0.085364352	0	0.165267828	0	0	0	0	0	0	0	0	0	0	0	0	0	0	0.137002895	0	0.053713413	0	0	0	0	0.209275857	0	0	0	0	0.117310892	0	0.082918342	0	0	0	0	0	0	0.080543162	0	0	0.091819304	0	0	0
LINC01142	0	0	0.015692987	0	0.014758473	0	0	0.032870098	0	0	0	0	0	0	0	0	0	0.029509539	0	0	0.012551659	0.011843079	0	0	0	0	0	0	0	0	0	0	0	0	0.013624752	0	0	0.035516878	0.018266356	0	0.012370143	0	0	0	0.029977836	0	0	0	0
BRICD5	0.560082551	2.226250246	2.461892962	1.211991717	1.655322564	1.112564116	0.858789711	1.15662347	1.663608543	1.308966325	1.343282572	1.21608104	3.895124217	3.034297574	1.042042439	0.511257442	1.604449488	3.764102495	1.517480241	0.832224301	2.346340659	0.833461684	1.087091025	1.273031092	2.582277682	1.186608829	1.560642552	2.278530132	0.875281454	0.987910779	1.760813227	0.798723402	0.891259261	1.115101135	3.595678703	3.730728303	3.014615435	4.16585871	2.209457353	1.642503981	1.677630157	0.722814954	1.13309497	0.867314541	1.69215748	1.419738915	0.880534235	1.632603506	1.287819106
SSX6P	0	0	0	0	0	0.009763405	0	0	0	0	0	0.009219878	0	0.024865616	0	0	0	0	0	0	0	0	0	0	0	0	0	0	0	0	0	0.010115648	0	0.008285199	0	0.011712382	0	0	0	0	0.060639514	0	0	0	0	0.012969661	0	0.009888784	0
AC009269.2	0.599204907	0	0	0	0	0	0	0	0	0.037510688	0	0.146033484	0	0.098461519	0	0.038241499	0	0.190936721	0.088699948	0	0.040606743	0.038314369	0	0.030043095	0	0	0	0	0.117052598	0	0	0	0	0	0.044078382	0.046378056	0.146196777	0	0.059094757	0	0	0	0.045049565	0	0	0.05135656	0	0.078314137	0
HSPD1P18	0	0	0	0	0	0.07478608	0	0	0	0	0	0	0	0	0	0	0	0	0	0	0	0	0	0	0	0.081693092	0.233737305	0	0	0	0	0	0	0	0	0	0	0	0	0	0	0	0	0	0	0	0.084460896	0	0
MTCO2P15	0	0	0	0	0	0	0	0	0	0	0	0	0	0	0	0	0	0	0.031910347	0	0	0.027567656	0	0	0	0.030385845	0	0	0	0	0	0	0	0	0	0	0	0	0.042519398	0	0	0	0	0	0	0	0	0	0
FLJ13224	0.396963356	0	0.015827736	0.091190819	0.014885197	0.024105421	0.028818168	0.066304675	0	0.070165302	0.022133205	0.034145213	0.214360469	0.153480308	0.093500132	0.04768821	0	0	0	0	0.063297169	0.023889541	0.091570267	0.05619686	0	0.065829308	0.075339369	0.120571544	0.109475878	0	0.113558061	0.012487547	0	0.092051083	0.082450448	0.014458681	0	0.035821845	0.092116001	0	0.037429079	0.058498079	0.028089029	0.066292976	0.272117177	0.048032291	0.027223855	0.036622463	0.118120969
PLA2G12B	1.284997048	0.599530046	0.021243964	3.671885643	0.159831127	0	14.50488915	7.920469685	0.097526078	1.239980954	0.059414312	8.921506575	10.21385826	0.08240042	5.396317023	20.24222868	9.38869694	0	0.074231162	0.180801337	1.155420235	5.466998508	0.20484247	6.926744576	5.6515728	0.335752814	6.370584842	0.606866083	0.930609664	6.921634903	6.249116192	0.050282303	6.374976103	1.139413239	0.018444146	0	8.13621352	0	0.494551866	4.928786048	12.09043326	0.117774057	1.564593766	0.044489169	6.493071808	7.113065695	2.082769748	1.196095709	0
RB1CC1	12.44205908	6.787438184	5.208021324	7.930749468	5.460179712	4.871672311	3.197102332	4.93028158	1.256837711	6.375211037	6.52591508	6.716274555	5.043218261	14.02454073	10.79431501	6.928445556	5.158260435	6.683712953	5.132273332	5.644278218	7.945931745	9.31648473	3.811086765	7.983075744	6.682746725	6.622558046	4.898078025	3.889425848	11.02074422	9.632982898	5.538988897	7.753630189	9.227148603	10.91984935	8.076108948	6.922151716	1.712662121	3.810287078	9.772526719	3.633624848	17.00648919	4.983659885	11.87287652	4.296759888	6.281823148	17.84837056	11.48823461	14.5963977	4.462071943
TRIP4	8.108092937	9.583957007	6.688291164	6.813493776	7.397045733	4.662357466	6.722051441	4.963227496	2.228260892	8.668977137	9.277956987	7.596349716	4.106376206	4.313839426	5.192761724	10.12181107	5.427166128	5.188850034	4.774235789	5.431998828	7.189686148	8.739342576	6.648108472	5.174580569	6.326396431	6.275592966	5.366638343	4.105086096	8.776368588	5.733858632	4.350728672	11.09643018	5.614492511	5.818620249	5.196271852	4.371105884	1.738878918	5.483975938	6.806358793	5.415750835	9.170454772	8.235092679	6.050063208	5.874784172	6.395520394	6.263043085	8.079041648	10.12832867	4.962889234
ATF4P3	0.284565588	0	0.090769666	0.336192127	0.533527199	0.120960819	0.495803484	1.140741803	0.572965707	0.318556672	0.206262185	0.17949949	0.051221867	0	1.161786364	0.307670238	0.698730333	0.533393301	0.218054038	0.337975226	0.254099771	0.102752171	0.437618005	0.201425298	0.188653353	0.245388719	0.108014967	0.950756864	0.470870679	0.229257816	0.054269856	0.179035473	0.489581498	0.219957923	0.453139128	0.456050883	1.176219521	0.564940345	0.369789918	0.202493832	0.178875083	0.083869404	0.261765277	1.330630611	0.130045898	0.252503087	0.156124686	0.122514162	0.169351465
RPL35AP3	0	0	0	0	0	0.063360429	0.151495509	0	0	0	0	0	0	0	0	0	0	0	0	0	0	0	0.160459935	0	0	0	0	0	0	0	0.198989472	0	0	0.053767492	0.072239571	0	0	0	0	0	0	0	0	0	0	0	0	0	0
AQR	8.090860817	3.335072651	4.001541263	3.847554212	5.982218681	2.386188979	2.467289364	2.552671191	1.01243142	5.629021026	4.742331958	2.767964935	3.72650442	3.514394986	3.96591786	5.088900917	4.020148264	4.157023246	2.189566867	3.139512039	7.044297373	3.86204761	3.545870407	3.01678159	2.866727717	4.712159962	3.587681027	3.073233009	5.068287515	4.075799948	2.567211311	5.344256521	2.669970772	3.989160008	5.245848835	1.970916533	0.984472321	2.730155231	4.713392217	4.119234677	6.312693136	4.25546712	3.486266237	3.605753779	4.24667919	4.33809562	4.743845354	4.649224592	3.278468092
PA2G4P4	0.343959839	0	0.202734279	0.550649711	0.476653741	0.540332593	0.885902671	0.254784971	0.372282287	0.209704419	0.212624821	0.262415498	0.411855012	0.27522577	2.075882234	0.24433147	0.587526013	0.209675011	0.566719125	0.776436198	0.210797779	0.275396683	1.407486132	0.239938088	0.580537336	0.118047209	0.144751021	0.772188316	0.981578133	0.460843122	0.53333219	0.111965332	0.377748161	0.301316302	0.246421278	0.333356991	1.050835714	1.192970474	0.212381157	0.39799803	0.207749335	0.074929011	0.215872028	1.740723439	0.348549413	0.348633704	0.156917197	0.234544879	0.302597541
AC093300.1	0	0	0	0	0	0	0	0	0	0	0	0	0	0	0	0	0	0	0	0	0	0	0	0	0	0	0	0	0	0	0	0	0	0	0	0	0	0	0	0	0	0	0	0	0	0	0	0	0
AC023813.3	0	0	0	0.292738723	0.041811111	0.033854923	0	0.09312178	0	0	0.031085039	0	0.301059137	0.258666997	0	0.033487917	0	0.250803707	0.038837083	0	0.035559152	0.201310377	0.085737405	0.131543052	0.24640438	0	0.10581058	0.16933703	0.102502461	0	0	0.105229013	0.087198189	0.028729198	0.27019476	0.081226131	0	0.301860518	0	0	0.105134743	0.082157784	0.157798848	0.093105349	0	0.134918162	0.267642319	0.137158712	0.663581249
STPG2-AS1	0	0	0.044624193	0	0.041966832	0	0	0	0	0	0.031200812	0	0	0	0	0.033612639	0	0	0	0	0	0.101030068	0	0	0.164881391	0	0	0	0	0	0	0	0	0	0	0.040764325	0	0	0	0	0.035175435	0	0	0	0	0.045140217	0	0.068834773	0
CXorf21	1.658069427	0.312485125	0.503808345	1.360958893	1.020506667	0.068859636	0.446891334	0.297638293	0.177912802	1.011716829	0.279999953	0.176499768	0.058318374	0.375799222	0.228936712	0.35029625	0.304175361	1.044542233	0.83507056	2.03394194	0.650933753	0.321716772	0.448422805	0.252264826	0.155126279	0.676973698	0	0.516637692	0.357404807	0.424157856	0.247154579	1.304575032	0.291373571	1.285550305	1.087916259	0.224214774	0.483592141	0.994051366	0.436058777	0.13832894	0.366583027	2.243992604	0.917019722	0.297585776	0.814346715	0.457364083	1.166516522	0.966451339	0.289221261
MRPS31P5	0.374251658	0.074833451	0.241302473	0.264810255	0.378221605	1.87519386	0.045061406	0.181434792	0.028404187	0.60342522	0.376367344	0.240259581	0.279319864	0.38398213	0.194934779	0.102530266	0.168100249	0.046538669	0.183766688	0.026328932	0.232589721	0.200781935	0.167047369	0.190389293	0.25718815	0.411734871	0.088353063	0.094265591	0.19971174	0.093763073	0.295940966	0.073222874	0.339787004	0.747663842	0.300821018	0.395644454	0.071267626	0.224050702	0.460917742	0.165633995	0.385294989	0.05716892	0.422742422	0.051829365	0.224566736	0.619620279	1.048248473	0.248146423	0.138524513
AC072039.2	0	0	0.054585858	0.044927725	0	0.207833754	0.198773151	0.11433403	0	0.080660795	0	0.039252736	0	0.105862955	0	0	0	0.051322399	0.047683799	0	0.043659186	0.082388985	0	0.06460292	0.30253294	0.045405728	0	0	0.251703081	0	0.130544346	0.043066392	0.053530551	0	0	0.049864334	0	0	0.190610879	0	0.086055621	0	0	0	0	0.110434152	0.046944097	0.210502693	0
VN1R4	0	0	0	0	0	0	0	0	0	0	0	0	0	0	0	0	0	0	0	0	0	0	0	0	0	0	0	0	0	0	0	0	0	0	0	0	0	0	0	0	0	0	0	0	0	0	0	0	0
RFC2	18.69988158	20.84258827	13.76447469	12.93475514	15.19740282	18.01671424	19.7926724	15.64121597	17.58857008	13.14865811	18.30073666	26.27268522	33.17342173	9.689931664	35.10702307	15.64985331	12.60291129	15.47891438	11.31395716	15.58865693	19.97256706	30.2960432	25.3531052	13.21189617	18.08068756	20.38388591	23.36992472	30.65126607	12.84391531	21.70763556	19.9065072	17.59785094	23.98882912	13.44697987	11.70575108	18.46480104	22.78315756	21.65936822	19.95761707	19.1299248	16.6594107	19.22737391	14.12751106	25.8749492	12.33947948	12.20237444	15.54722247	13.14898264	15.93420347
AL139300.1	0	0	0	0	0	0	0	0	0	0	0.006688557	0	0	0	0	0	0	0	0	0	0	0.007219314	0	0.005660815	0	0.007957331	0	0	0	0	0	0	0.009381202	0	0.024916163	0	0	0	0	0	0	0	0	0	0	0	0	0	0
MIR6718	0	0	0	0	0	0	0	0	0	0	0	0	0	0	0	0	0	0	0	0	0	0	0	0	0	0	0	0	0	0	0	0	0	0	0	0	0	0	0	0	0	0	0	0	0	0	0	0	0
RNU6-407P	3.739269083	0	0.230415305	0.379293682	0	0.526378949	0	0	0	0.170240813	0	0	0	0	0	0	0	0	0	0	0.368584283	0	0	0.272698865	0.212839681	0.191664562	0	0	0	0	0.551047769	0	0.225960691	0.148894594	0.400096086	0.631455069	0	0.521483395	0	0	0.181627007	0	1.226734315	0	0.880310697	0	0.198158255	0.17771285	0
RF01210	0	0	0.230415305	0	0	0	0	0	0	0	0	0	0	0	0	0	0	0	0	0	0	0	0	0	0	0	0	0	0	0	0	0	0	0	0.200048043	0	0	0	0	0	0.181627007	0	0	0	0	0	0	0	0
RBMY1B	0	0	0	0	0	0	0	0	0	0	0	0	0	0	0	0	0	0	0	0	0	0	0	0	0	0	0	0	0	0	0	0	0	0	0	0	0	0	0	0	0	0	0	0	0	0	0	0	0
AL136131.3	0	0	0	0	0	0	0	0	0	0	0	0	0	0	0	0	0	0	0	0	0	0	0	0	0	0	0	0	0	0	0	0	0	0	0	0	0	0	0	0	0	0	0	0	0	0	0	0	0
RN7SL763P	0.248965419	0	0	0	0	0	0	0	0	0	0	0	0	0	0	0	0	0	0	0	0	0	0	0	0	0	0	0	0	0	0	0	0	0	0	0	0	0	0	0	0	0	0	0	0	0	0	0	0
UBE2V1	2.858038266	1.383580104	1.850209078	1.657933777	1.880354491	4.88577555	1.512313822	1.802267872	0.479493095	2.814874241	2.072619802	3.172424364	1.886087379	2.160676528	3.104626153	3.004584853	1.342282928	1.159728558	1.82915567	1.291052137	2.903997381	3.074119757	1.937508756	4.723837127	3.712192622	2.151353156	2.154380705	1.761801013	1.238454389	2.437041986	1.867477787	1.64810737	3.024065045	3.68645461	2.064090561	1.33123695	0.558570001	1.879851308	3.346200746	0.932026407	3.955834708	1.240807627	1.752089609	2.187337991	2.090235445	4.84504056	4.054964448	3.533011136	1.596079556
TPI1P1	5.609356869	6.82710558	1.022429516	9.177895651	4.417093023	1.849110761	8.958838413	6.96004599	18.99495911	2.289852423	2.077599654	2.021882257	4.32722333	1.239302323	21.57991361	2.117865178	5.613517292	1.742361222	3.963350203	9.58536368	1.252203671	2.025450802	14.60313778	1.758362282	1.062495686	2.631171105	2.585446242	14.72532231	9.576463234	8.554067619	4.202657654	2.142696544	2.099325464	2.498252759	3.828119355	0.437808848	10.02870902	20.31977431	1.599182914	5.017959162	2.568932389	2.656982732	0.992291757	26.63086087	4.638650499	4.007729002	1.154073679	1.601785158	3.338256069
CLDN25	0	0	0	0	0	0	0	0	0	0	0	0	0	0	0	0	0	0	0	0	0	0	0	0	0	0	0	0	0	0	0	0	0	0	0	0	0	0	0	0	0	0	0	0	0	0	0	0	0
ACSM2B	0	0.023684723	0	0	0	0	0.032089267	0	0.006742426	0	0	0	0	0	0	0.008850202	0	0.008285315	0	0.006249813	0.011746986	0	0	0	0.002713328	0	0	0	0	0	0	0	0.005761194	0.001898141	0	0.00536662	0	0	0	0	0	0	0.002606447	0	0.005611198	0	0.002526166	0.002265523	0
AC005154.2	0.291859677	0.138707803	0.206430941	0.099111917	0.11324718	0.982473272	0	0.216192273	0.355378586	0.203360167	0.18041819	0.098963107	0.232980438	0.23353687	0.067747882	0.181406908	0.155791401	0.291133952	0.210383796	0.109804688	0.261422306	0.246664222	0.099524324	0.305391407	0.317807994	0.629617398	0.122825346	0.229328289	0.198308781	0.130346152	0.205703403	0.393595286	0.185570015	0.377954978	0.283772386	1.037163818	0.14861065	0.194667168	0.280328897	0.214908027	0.406802773	0.317896953	0.595313996	0.180128439	0.72295437	0.208818059	0.576977662	0.384768095	0
COX20	1.119320679	1.52939326	2.340155446	0.932638247	1.292680243	5.203475236	0.627909017	0.598514203	0.576735218	1.823648705	1.932455376	1.704064239	0.667232216	0.678380435	1.047724342	1.180077295	0.588945304	1.547121307	2.121723177	1.29980698	1.599825531	2.238239733	0.646062371	1.373137459	2.907992152	2.352304212	0.691793224	1.501195049	0.783751854	0.746596176	1.484566194	0.960077725	1.75379688	1.146096545	1.257538851	2.065730482	0.822837779	1.505268681	1.473772695	0.861664545	3.269883586	0.373274027	2.775957174	1.630147558	0.856420686	1.450231548	1.482927733	1.280526311	0.661807697
SPATA41	0.18580219	0	0.1488397	0.047117228	0.086139279	0.052310951	0.375228246	0.143887165	0	0.177642587	0.136088013	0.090564482	0.180903985	0.044408827	0.045089728	0.060367851	0.082949803	0.139941199	0.050007615	0.121801187	0.137360602	0.060482883	0.110397662	0.060976144	0.179790041	0.133331869	0.054497757	0.087217065	0.131984774	0.057834748	0.109525022	0.135495552	0.101050744	0.059187913	0.099402754	0.135965481	0.098908092	0.129561092	0.093286707	0.122599228	0.306848112	0.169261521	0.51812381	0.071930888	0.131226439	0.092652829	0.108310102	0.114795878	0.085444408
GINS4	2.986448201	3.934982022	1.155485411	1.635500501	3.045987175	0.493273959	0.621588148	2.117716838	1.386420034	1.455209138	2.209496171	3.339379008	1.995660075	0.780930231	2.568319124	1.246190905	1.498312058	0.489704736	1.667008189	1.760063864	3.724754559	2.289036865	0.9959946	3.02513941	1.309926189	1.831298002	2.427111097	5.576384369	2.149406395	4.488177117	4.940608749	1.971764265	1.549491909	2.39275652	2.84619952	0.463797501	2.470311635	0.980674527	3.265614043	1.343538256	3.315530521	1.633821954	2.112746442	2.318994906	1.312667859	2.103039412	0.914676791	2.271868095	1.208566287
IFNA11P	0	0	0	0	0	0	0	0	0	0	0	0	0	0	0	0	0	0	0	0	0	0	0	0	0	0	0	0	0	0	0	0	0	0	0	0	0	0	0	0	0	0	0	0	0	0	0	0	0
SIGLEC11	0.239549771	0.030447521	0.158596605	0.074591635	0.078127349	0.023003849	0.04125185	0.142368028	0.034670475	0.184136927	0.063365279	0.048877264	0.017047051	0.014646655	0.07435613	0.108083756	0	0.248524632	0.065972858	0.096412185	0.012080922	0.074092962	0.072821401	0.210046021	0.020928453	0.025128414	0.017974126	0.071913535	0.034824347	0.038149425	0.126430122	0.09533512	0.096280761	0.312336091	0.25571852	0.02069692	0.021747519	0.119646994	0.026371943	0.026956632	0.017859321	0.041868622	0.067013535	0.047447636	0.028853549	0.022918654	0.090929221	0.198043693	0.112723067
LINC02499	0.17780263	0	0	0	0	0	0	0	0	0	0.014044288	0	0	0	0	0	0.036381797	0	0	0	0.016065702	0	0	0	0	0	0	0	0	0	0	0	0	0	0	0	0	0	0	0	0	0.037119066	0	0	0	0	0	0	0
AL359538.1	0	0	0.168162749	0.011534077	0.013179058	0.03201369	0.051030066	0.058704841	0	0	0	0.030231493	0	0	0	0.021111096	0.025382155	0	0.01224163	0	0	0	0	0.008292597	0.025889271	0	0	0	0	0	0.033514016	0.011056226	0	0.054333466	0	0	0	0.031715949	0	0	0.011046321	0	0.012434734	0	0	0.014175612	0	0.226973605	0
TMEM38A	0.270589371	2.025433954	0.980856102	0.708856345	0.712458551	0.807639892	1.306743291	4.977506332	0.93352416	2.368528417	3.088911514	2.047190192	4.338023388	2.629135544	2.276881199	0.840931189	1.097725391	3.838812951	2.828244327	1.255561497	0.484740461	0.379140125	2.875783783	1.00984791	1.554260883	3.077858602	1.271593165	4.753467929	4.173538629	3.867094896	2.364829295	1.333811297	0.930612152	2.525014477	2.727843134	0.582773841	2.089665208	2.346241431	1.262366267	2.063617678	2.281791273	2.991500248	2.419993684	2.521714223	2.726766046	1.000265142	1.021850358	4.951121407	2.678063759
AC120498.10	1.785156005	0.765227601	1.186296622	0.351503848	0.803270099	0	0.863974387	0.695739555	0.217840427	0.560951905	0.199067357	0.136490701	0.107109488	1.656493204	0	1.501187063	0.343789974	0.312304418	1.450814989	4.543304883	0.227719399	0.465538551	0.183019649	0.308878714	0	1.855161145	0.22586892	0.271106908	3.063301263	0.239699261	0.340449315	0.449254954	0.046534479	0.337297852	4.61417744	0.476821518	0.68321662	1.933102803	0.276165597	0	0.037404374	0.701513593	2.905295527	0.099373828	0.090645854	0.144001761	0.285661802	0	0.354129003
AL356481.2	0.133913218	0.548920367	0	0	0.042682176	0	0	0	0.104175583	0.033532281	0.031732644	0	0.204887468	0	0	0	0.082203569	0.170685856	0	0	0.036299967	0.034250724	0	0.026856706	0.041922967	0	0	0.086432442	0	0	0.108539712	0	0	0.058655446	0	0.124377514	0.130691058	0.308149279	0	0	0	0	0	0.095045044	0	0.045909652	0	0	0
OR10H4	0	0	0	0	0	0	0	0	0	0	0	0	0	0	0	0	0	0	0	0	0	0	0	0	0	0	0	0	0	0	0	0	0	0	0	0	0	0	0	0	0	0	0	0	0	0	0	0	0
PPP4R1L	0.460495869	1.033876173	0.243491517	0.456251226	0.852628485	0.39055941	0.650852611	1.980360325	0.784847199	0.807645528	0.13221306	0.637047591	1.216169134	0.869092403	0.377450395	0.677045249	0.24397159	1.271315344	1.326002377	0.639322596	1.218228628	1.081035924	0.419613745	1.883865427	1.179625566	0.036629872	0.653484126	0.749834837	1.564716518	1.020619812	0.879675003	0.784775706	0.787479482	1.170040146	1.502295715	1.90958675	0.753377228	1.459770187	1.673382609	0.600980506	1.063806914	0.871204658	1.804320064	0.113918435	1.390455076	1.236776553	1.65518157	0.481482529	0.850583337
SNX19P3	0.160425784	0.032473944	0.016109709	0.006629671	0	0	0.029331567	0.033742951	0	0.041658928	0.011263755	0	0	0.015621458	0	0.060672226	0.175072878	0	0.035181828	0.102828861	0.012884963	0.006078784	0.077668002	0	0	0.040201239	0.019170387	0	0	0.040688446	0.096317593	0.025420028	0.05529391	0.041640438	0.013986552	0	0	0	0.028127118	0.01437536	0.006349314	0.014885057	0.028589438	0.050605496	0	0.016295998	0.013854426	0	0.120225309
MIR4663	0	0	0	0	0	0	0	0	0	0	0	0	0	0	0	0	0	0	0	0	0	0	0	0	0	0	0	1.200956039	0	0	0	0	0	0	0	0	0	0	0	0	0	0	0	0	0	0	0	0	0
AP005262.1	0	0	0	0.019782619	0	0	0	0	0	0	0	0	0	0	0	0	0	0	0	0	0	0.018138799	0	0	0	0	0	0	0	0	0	0	0	0	0	0	0	0	0	0	0	0	0	0	0	0	0	0	0
AC104758.3	0.033404494	0	0	0.012424108	0	0	0.013741955	0	0.034648635	0.011152784	0.010554227	0.043419089	0.017036312	0	0.014861858	0	0.027340777	0	0	0.032117151	0	0	0	0.008932498	0.020915269	0	0.017962804	0	0	0.076250788	0.018050069	0.011909383	0	0.05364895	0.006552755	0.006894628	0	0.034163322	0.017570221	0	0.023797428	0	0.013394264	0.015805916	0	0	0	0.017463436	0
RNA5SP362	0	0	0	0	0	0	0	0	0	0	0	0	0	0	0	0	0	0	0	0	0	0	0	0	0	0	0	0	0	0	0	0	0	0	0	0	0	0	0	0	0	0	0	0	0	0	0	0	0
AC138625.1	0	0	0	0	0	0	0	0	0	0	0.208134608	0.107030752	0	0.288657373	0.29308323	0.112111722	0	0.046647066	0	0	0.079363904	0.037441785	0	0.088076652	0	0	0	0	0	0	0	0.039143159	0	0.03206012	0	0	0	0	0	0	0.625729482	0	0	0.103900172	0.284323952	0.150560847	0	0.114795878	0
TSNAX	9.723374162	10.58824379	11.69938236	4.898425053	4.011809944	4.309768059	2.705509283	2.525314654	2.547085494	5.236903087	4.416232188	6.303564214	1.81138775	6.165732596	3.18305951	4.555156227	3.901514925	5.169640012	10.07919068	4.043912614	6.019245333	5.57222671	2.51017856	5.687132427	4.88034124	5.38810512	1.86420575	3.23205538	3.842010998	3.384537431	3.507775321	5.416469958	5.832617137	4.614992827	6.633863648	4.503657755	1.426314587	5.074958417	4.764243729	2.802688549	6.779655118	4.874611806	6.667595516	3.682770812	2.59650045	7.270923703	6.379673439	5.161731101	2.03449694
SUPT5H	9.137420253	12.22283185	20.95940233	23.32815511	24.86924206	28.38973174	23.60783796	18.45317623	19.45836479	29.3410279	18.27426957	18.97566039	23.52245875	21.84834452	14.38502297	17.48118519	16.56505525	16.85845557	10.8355144	16.04915733	23.49045109	19.0616311	16.60153548	24.28598548	20.77382852	14.84049218	27.95015851	8.900362576	16.11424102	18.24622498	24.50747651	19.79319905	20.90800986	16.48267325	24.50317689	15.56193799	16.73577704	16.22344093	14.02774896	19.15716441	24.30596714	13.20015153	23.88657504	13.21951428	17.68429939	16.37521422	16.09133844	21.0620425	16.86493912
KRT10	2.130506336	8.960530589	10.41338324	7.97659613	5.973575493	8.848981956	15.11873824	16.35278081	6.577775798	6.151752754	4.464800909	11.14722258	7.716270416	10.96204915	7.264572883	5.804209667	7.417827104	15.39162121	9.303638974	10.51405741	8.960554632	10.83019497	12.77152298	10.51508336	14.66309078	6.306522081	8.404418761	15.31953998	5.696559779	8.60558716	6.070865255	3.649491455	8.320119471	6.605199723	9.716834521	8.739686988	9.551522741	18.84411183	6.55295193	3.66456635	13.26869089	12.86376605	8.909802904	14.97952846	8.426778292	11.84624654	7.965887229	6.987361373	9.261707213
AC010655.2	0.213613834	0	0.108594525	0.238347691	0.136170326	0.055129316	0.263629647	0.075819697	0	0.133723901	0.278403618	0.312361651	0	0.140404342	0.07127855	0.163595051	0.131128351	0.340340378	0.411074683	0.385090461	0.231617918	0.464402563	0.20942203	0.342727274	0.234059347	0.270994003	0.17230182	0.551496429	0	0.36570431	0.086569438	0.257032196	0.39048192	0.32747814	0.597122256	0.132268534	0	0	0.379206234	0.32301131	0.570670959	0.133785636	0.19271959	0.303225275	0.207444817	0.256317333	0.560350837	0.418779526	0.270143726
LINC00683	0	0	0	0	0	0	0	0	0	0.007185489	0.003399926	0.03147069	0.043904457	0	0	0.003662741	0	0.004571943	0	0.01034618	0.003889282	0.007339441	0	0.048917572	0.085343184	0.004044869	0	0	0	0.012281669	0	0.019182372	0.009537302	0.006284512	0.06754869	0.004442054	0	0	0.016980149	0	0	0	0	0	0.009288993	0.014756674	0	0.011251301	0
AARSD1	0.663347657	0.808560886	1.410360639	1.208742608	1.368963958	1.655308315	0.67142286	1.382194712	0.623703491	1.515253539	1.777713422	0.930450921	1.19746326	1.744023585	0.598747516	1.310865709	1.148364323	1.271296276	0.808165724	0.633195179	1.309150871	1.210833363	0.374290993	1.282509241	4.045792722	1.318470042	0.939240293	0.874778454	1.387187055	1.045772153	1.268719054	0.980016206	0.387012588	1.960713475	1.179548937	1.62523533	0.670673766	1.171366589	1.363008442	1.016055446	1.402411556	0.537995964	1.245722643	1.260013991	1.19878163	1.099451888	1.429906547	1.691534625	0.772506033
RNA5SP363	0	0	0	0	0	0	0	0	0	0	0	0	0	0	0	0	0	0	0	0	0	0	0	0	0	0	0	0	0.480424577	0	0	0	0	0	0	0	0	0	0	0	0	0	0	0	0	0	0	0	0
ATP8B4	1.417573933	0.39138563	0.17650818	0.245156215	0.327844383	0.036962681	0.160687622	0.249553681	0.09115963	0.249412744	0.106443576	0.138033307	0.049802313	0.239622031	0.069513157	0.255933896	0.135873167	0.273826569	0.125279182	0.445968863	0.160587499	0.164842449	0.127646979	0.184092448	0.069293906	0.108282272	0.063012874	0.084037067	0.147520115	0.100306891	0.121361409	0.710220749	0.108184844	0.339327777	0.262432973	0.068527303	0.08259492	0.144811152	0.210588663	0.20081959	0.121742437	0.701287527	0.223186355	0.073928785	0.168589103	0.185244876	0.261851329	0.301200456	0.131726468
SEC14L6	0	0	0.049452342	0.052331793	0.093014931	0.010759318	0.488787397	0.014797358	0.032432021	0.120051894	0.029637092	0.020320697	0.223250024	0.013701013	0	0.047892065	0.025591677	0.026569025	0	0.015031243	0.005650467	0.053314806	0.04087187	0.041805251	0.058731704	0.05288857	0	0.026908213	0.048863938	0.017843179	0.016895333	0.089179934	0.02771216	0.100433618	0.012267097	0.129071005	0.020343419	0.047966633	0.041115456	0.03782432	0.100237546	0.117496288	0.050149516	0.014794747	0.121457962	0.021438941	0.103285317	0.087179889	0
AP003028.1	0	0	0	0	0	0	0	0	0	0	0	0	0	0	0	0	0	0.014611241	0	0	0	0	0	0	0	0	0	0	0	0	0	0	0	0	0	0	0	0	0	0	0	0	0	0	0	0	0	0	0
RF02171	0	1.097840734	0	0	0	0	0	0	0	0	0	0	0	0	0	0	0	0	0	0	0	0	0	0	0	0	0	0	0	0	0	0	0	0	0	0	0	0	0	0	0	0	0	0	0	0	0	0	0
AL512329.1	0	0	0.045156768	0	0.014155898	0	0	0	0	0	0.052621972	0	0	0.029192109	0.029639698	0	0.027263495	0	0.092042911	0	0.012039185	0.022719073	0.058055856	0.026721748	0.041712299	0	0	0	0	0	0	0	0	0.029180348	0.013068465	0.027500556	0.043344773	0.102200263	0.017520556	0	0.13051589	0	0.026712808	0.031522477	0	0	0.064725058	0.058046911	0
AC217774.1	0	0	0	0	0	0	0	0	0	0	0	0	0	0	0	0	0	0	0	0	0	0	0	0	0	0	0	0	0	0	0	0	0	0	0.040241773	0	0	0	0	0	0	0	0	0	0	0	0	0	0
AC096577.1	0	0	0	0	0	0	0	0	0	0	0	0	0	0	0	0	0	0	0	0	0	0	0	0.013661215	0	0.019203386	0	0	0	0	0	0	0	0	0	0	0	0	0	0	0.018197696	0.042661894	0	0	0	0	0	0	0
TMEM35B	1.284521148	1.362179827	3.014891806	6.053889178	5.76848219	12.27075728	1.892872302	3.592965507	2.326663347	4.570282639	5.924161073	5.064922707	1.583989017	2.117029456	1.637705857	7.008563402	1.035657975	4.960627123	7.62858033	3.539156756	5.48798811	6.237346559	2.205366918	3.629675132	6.842264792	6.269634692	2.35055563	3.613288559	1.078610493	2.428839852	1.616088035	9.822173453	4.511371375	7.037126705	4.941750794	2.540430952	3.068546661	3.705812586	3.872308928	2.643928147	5.36764934	2.353437344	5.05063282	3.429043744	2.383140455	5.468526733	4.202158578	5.873390428	1.939643672
SYF2P1	0	0	0	0	0	0	0	0	0	0	0	0	0	0	0	0	0	0	0	0	0	0	0	0	0	0	0	0	0	0	0	0	0	0	0	0	0	0	0	0	0	0	0	0	0	0	0	0	0
TMEM191B	0.0684143	0.233696141	0.011593223	0.038167918	0.010902849	0.185391328	0.105541138	0.38852551	1.649875127	0.017131151	0.024317614	0.091703658	0.183179507	0.089934857	0.296769811	0.034929825	0.020998299	0.327003382	0.020254657	0.024666656	0.101998166	0.061243674	0.134143574	0.068603488	0.107089148	0.1253655	0.413874473	0.132471203	0.053457984	0.175686686	0.415885109	0.00914666	0.034107274	0.097390175	0.080522483	0.169447063	0.333840728	0.236143424	0.04048291	0.165521809	0.118800055	0.128542948	0.072009561	0.242785598	0.310046535	0.093818273	0.02991068	0.062590689	0.173038361
AL592148.1	0.63556116	0	0.269249346	0.044321958	0.050643121	0.164025201	0.58827919	0.451169792	0.618030425	0	0	0	0	0.104435589	1.06036854	0.040561769	0.487679598	0	0.188163485	0.343725688	0	0.040639061	0.726937594	0.191195609	0.049742307	0	0	0.512767747	0.248309332	0	0.257568396	0.127457164	0	0.139191351	0.42077521	0.098384011	0	0.609373855	0.125360563	0	0.04244766	0.099512462	0.04778291	0.676635277	0	0.272362881	0.046311143	0.083065782	0.803753468
AC012368.1	0.468396009	0.39384421	0.283299047	0.434185348	0.303177429	0.729019466	0.053360016	0.184155627	0.156964107	0.202095901	0.088794483	0.05619878	0.551266731	0.909394285	0.153889605	0.132449968	0.424657	0.918488913	0.170674176	0.436488185	0.085947905	0.154819415	0.263748251	0.12139713	0.451188887	0.178772327	0.023249858	0.66975453	0.112614811	0.172714408	0.256990888	0.100195637	0.364042663	0.631269375	0.330776544	3.284012558	0.140654053	0.75171842	0.397980181	0.348688931	0.15400904	1.949681581	0.814822304	0.225039386	0.167951654	0.049409491	0.361257121	0.143155561	0
RNASEH2C	4.035435157	8.153182365	5.872505205	4.177257655	5.230200181	8.307020125	11.4239989	13.63089259	11.1140159	8.768714227	6.711904787	5.383528123	9.202811315	6.172208283	13.60581618	9.803725864	8.52337829	6.222254324	4.269305794	11.6949171	6.153772325	8.433182268	4.999995816	5.335367678	12.84890758	5.715201867	9.811276689	15.8252027	5.604087065	7.105069919	11.26957526	7.829404786	7.062050888	7.560317327	5.801988473	7.881032958	26.84041531	4.562309691	6.714775621	8.699095603	6.555275851	12.36140195	3.226606568	9.719120547	10.69802515	4.366793993	6.917797422	9.653504315	13.68957167
AC004006.1	0	0	0	0	0	0	0	0	0	0	0	0	0	0	0	0	0	0	0	0	0	0	0	0	0	0	0	0	0	0	0	0	0	0	0	0	0	0	0	0	0	0	0	0	0	0	0	0	0
SNORD113-8	0	0	0	0	0	0	0	0	0	0	0	0	0	0	0	0	0	0	0	0	0	0	0	0	0	0	0	0	0	0	0	0	0	0	0	0	0	1.465791164	0	0	0	0	0	0	0	0	0	0	0
RN7SL539P	0	0	0	0	0	0	0	0	0	0	0	0	0	0	0	0	0	0	0	0	0	0	0	0	0	0	0	0	0	0	0	0	0	0	0	0	0	0	0	0	0	0	0	0	0	0	0	0	0
RANBP17	2.852559847	0.597605654	0.346597607	0.559779923	0.096352304	0.793454935	0.571529314	0.383533313	0.360260071	0.074086423	0.492296189	0.128538159	0.516645194	0.04650343	0.639568234	0.55990591	0.580397724	0.536978046	0.784542284	0.718896247	0.552692015	0.184249141	0.222801824	0.825563379	0.632265316	0.723488826	0.638126444	0.560438868	1.120757598	0.611131723	0.463976908	0.557226535	0.508776406	0.728260213	1.413748056	0.328565723	0.546113385	0.46375163	1.014926781	0.276215366	0.477685803	0.572017872	0.029014002	0.410856042	0.39975539	0.485114637	0.301824964	0.37155937	0.878477023
AC016831.1	0	0	0	0	0	0	0	0	0	0	0	0	0	0	0	0	0	0	0	0	0.054449951	0	0	0	0.062884451	0	0	0	0	0	0	0	0	0	0	0.062188757	0	0	0	0	0	0	0	0	0	0	0	0	0
RF00019	0	0	0	0	0	0	0	0	0	0	0	0	0	0.479111723	0	0	0	0	0	0	0	0	0	0.146189082	0	0	0	0	0	0	0	0	0	0	0.428969	0.225674664	0	0	0	0	0	0	0	0	0	0	0	0.190537489	0
AC099811.3	0.45751057	0	0.056383981	0.092815395	0.106052654	0.085872017	0.102660486	0.118100328	0	0.166635713	0.078846287	0.040545767	0	0.109350205	0.222053647	0.169882234	0.102125845	0.265065095	0.197018237	0	0.225486855	0.042551487	0.108735203	0.133462033	0.052083122	0.046901446	0.134192712	0	0.129997238	0.142409561	0.404533892	0.088970099	0	0.036435383	0.048952933	0.051506923	0.32472884	0	0.328149709	0.503137616	0	0.104195401	0	0.236158979	0.107708603	0.114071983	0.048490491	0.173949519	0.42078858
CARMIL2	0.114797667	0.501935236	0.550913748	0.783909737	0.687882113	2.422295785	0.204014214	0.423759132	0.285775856	0.738189283	0.211094828	0.387209707	0.17564064	0.700216275	0.067417898	0.454824982	0.637042956	0.570652545	0.12507165	0.417212177	0.209114969	4.916302359	0.324129486	0.338898914	0.135129284	0.243370926	0.192600268	0.320088556	0.796547568	1.15560947	0.647601015	0.407639983	0.070203659	1.09817257	0.637742457	0.096671651	0.322662116	0.232462789	0.224619946	0.338845115	1.820469267	0.15529838	0.858931781	0.254210617	0.350797924	0.103900478	0.353333748	0.456111952	0.301968685
PTTG2	0.383716601	0	0.069358008	0.057086169	0.032613877	0.07922346	0	0	0.079601603	0.025622351	0.04849446	0.024937701	0	0.067255915	0.06828712	0.078364634	0	0.260845534	0.030294049	0.073785784	0.055474335	0.05234264	0.066877657	0.041042955	0.032033758	0	0	0	0.079954886	0	0.082936278	0.109442234	0.102025667	0.022409606	0.030108533	0.0950381	0	0.078486647	0	0	0	0	0	0	0	0	0.029824108	0.106987765	0
MYH1	0.011737414	0	0.01193386	0.009822346	0	0	0.02172844	0	0	0	0.002781347	0	0	0	0	0.014981729	0.014410187	0.014960513	0	0.008463808	0	0.006004111	0	0.002353974	0	0	0	0	0	0	0.009513441	0.009415411	0	0.005141115	0.006907369	0.003633872	0	0	0.013890799	0	0.003135659	0.007351103	0	0	0	0	0.006842118	0.015340419	0
RXYLT1	4.686413519	2.550186678	3.073700021	3.419475433	3.323827962	2.829298093	4.41115165	2.096719686	1.247543989	2.246026918	2.745955297	3.281224919	1.067389148	2.894193341	1.934860072	3.025292594	2.491640303	2.479975382	3.650700724	2.09719357	2.846468166	1.721770367	2.202849259	3.299782064	3.449071936	2.952675588	2.002401494	2.385907538	2.548638837	2.466254759	2.034159936	1.957478979	4.483773556	2.381092429	3.716320491	1.32677848	1.237914275	3.036952503	2.473317	1.863233869	3.163530988	1.855529971	3.092510648	3.015914179	1.730390324	3.031590117	2.627552058	2.60985576	3.162384703
RNU6-1313P	0	0	0	0	0	0	0	0	0	0	0	0	0	0	0	0	0	0	0	0	0	0	0	0	0	0	0	0	0	0	0	0	0	0	0	0	0	0	0	0	0	0	0	0	0	0	0	0	0
AL356441.2	0	0	0	0	0.026083552	0.021120143	0	0.058093333	0	0.02049195	0.019392171	0.059833163	0	0	0.109227778	0	0.050235514	0.078231018	0.024228226	0	0	0.020930998	0.053486645	0	0	0	0	0.052819826	0.127890802	0	0	0	0.027198972	0	0	0	0	0	0.032283247	0	0	0	0	0	0	0	0	0.021391362	0
AL356121.1	0.339933553	0	0	0	0	0	0	0	0	0	0	0	0	0	0	0	0	0	0	0	0	0	0	0	0	0	0	0	0	0	0	0	0	0	0	0	0	0	0	0	0.121084671	0	0	0	0	0	0	0	0
GOLGA2P6	0	0	0	0	0	0	0	0	0	0	0	0	0	0	0	0	0	0	0	0	0	0	0	0	0	0	0	0	0	0	0	0	0	0	0	0	0	0	0	0	0.009218745	0	0	0	0	0	0	0	0
AC137675.1	0	0	0	0	0	0	0	0	0	0	0	0	0	0	0	0	0	0	0	0	0	0	0	0	0	0	0	0	0	0	0	0	0	0	0	0	0	0	0	0	0	0	0	0	0	0	0	0	0
KRT8P6	0.014645025	0	0	0	0	0.030236626	0	0	0	0	0	0	0.044813829	0	0	0	0	0	0	0	0	0.014982918	0	0	0	0	0	0	0.091547351	0	0	0	0	0	0.017236948	0	0	0	0	0	0	0	0	0	0.037925564	0	0	0	0
ANXA13	1.634824949	2.132222467	6.548008261	7.09954858	5.382395088	12.92592707	1.845649962	2.175981475	1.271785153	1.809580219	13.13181176	1.100200764	4.988358476	72.27499786	1.177800316	15.56491286	5.040551766	6.245326421	19.93767877	11.93602352	1.636645923	3.079001482	7.394479493	1.874070287	6.141593563	5.331558196	3.596336462	11.01938696	10.30653355	3.832448572	3.975188532	25.91522952	9.564204821	29.55013906	3.536740077	3.882303895	0.616438747	18.61007899	5.012775636	6.04531876	9.126971856	6.91122676	33.12977697	7.924449189	2.597911127	7.808356114	8.831422991	2.214360014	1.550593756
HCFC1-AS1	0.050504414	0	0	0.281761021	0.257556445	0	0	0	0	0.101171683	0	0.098468292	0	0	0	0.051571392	0	0.064372952	0	0	0.16428328	0.051669663	0.132035604	0.08103052	0	0	0.162948293	0	0	0.172925895	0.163739909	0.10803512	0	0.132728895	0.059442847	0	0	0	0	0	0.107938336	0	0.121505113	0	0	0.06925799	0.11776262	0.052806104	0
STUB1	4.495459785	19.85593812	20.84880458	13.83865117	17.87520682	19.92603421	20.89225111	22.01887806	33.01232466	15.64098492	19.37368333	18.40753321	55.65507985	14.2672272	30.35739897	19.68664419	19.82767111	12.34509777	13.25949324	21.3102011	19.16638272	16.8584547	34.00087828	11.64551319	14.60396345	15.1219698	51.58973899	30.79861095	12.33317928	17.9795145	26.82336844	12.99593454	21.10527495	21.42899224	14.87611148	16.55015745	44.36453549	33.9315465	18.29406289	25.09496622	14.30555792	23.40347484	11.54980598	30.89899595	21.14874231	12.26667848	14.593209	14.71548341	23.78291241
AC104596.1	0.295768958	0.570531405	0.117929093	0.174714019	0.243994171	0.592694407	0.042943609	0	0	0.0697049	0.296837644	0.067842327	0.106476952	0.274451794	0	0.177657355	0.042719965	0.110878607	0.082414125	0.050183048	0.207510049	0.053398766	0.318392942	0.041871086	0.196080651	0.156953657	0.112267524	0.31442353	0.163136298	0.059570928	0.056406465	0.372168228	0.25442818	0.441994188	0.143341511	0.280094243	0.067918188	0.26690095	0.082360409	0.505118473	0.223100891	0	0.418570764	0.345754411	0.135165816	0.286302713	0.202839159	0.200101871	0.35203769
GLIPR1L2	0.060631948	0	0.151745805	0.109284618	0.083247136	0	0.115120598	0.092704083	0.014513116	0.046715157	0.057470413	0.004546689	0.085631069	0.183933392	0.074701425	0.12382577	0.022904213	0.077281512	0.099418833	0.040358293	0.035399651	0.028629629	0.012193262	0.044898177	0.23945868	0.026296985	0.030095991	0.072247487	0.058310107	0.063877639	0.030242199	0.134687583	0.05580454	0.032686096	0.060383895	0.213706166	0	0.128788511	0.058876465	0.011284089	0.104663162	0.058420904	0.185143015	0.013241104	0.036234424	0.172688127	0.119626936	0.048765531	0.047186054
RNU6-858P	0	0	0.223955063	0	0	0	0	0	0	0.165467706	0	0	0	0	0	0	0	0	0	0	0	0	0	0	0	0	0	0	0	0	1.071195664	0	0	0	0	0	0	0.506862365	0	0	0	0	0.198723316	0	0	0	0	0	0
SYT2	0.068214091	0	0.024659832	0.027907896	0.115956722	0.009389145	0.011224777	0.025825901	0.028301882	0.102486108	0.053881001	0.044332264	0.013915691	0.209233895	0.097116337	0.053402329	0.061414758	0.089843906	0.064625226	0.059026729	0.221890204	0.060482883	0.023777958	0.045601817	0.031320889	0.102562976	0.036681182	0	0.042641235	0.038927234	0.353850073	0.055935343	0.003022886	0.123497857	0.034790964	0.149240217	0.026629102	0.027905466	0.046643353	0.038508732	0.038876684	0.011392602	0.087526194	0.019366008	0.041218561	0.037417489	0.082179343	0.068945454	0.046008528
NUPR2	0	0	0	0	0.037373448	0	0	0	0	0.058723199	0	0.028577033	0.089701976	0	0	0	0	0	0	0	0.095355138	0.029990684	0.76637581	0	0.954425368	0	0	0.075682138	0.274869783	0	0	0.031353476	0	0.025679996	0	0	0	0	0	0	1.973499421	0	0.035262678	0	0	0	0.068353096	0	0
AC114400.1	0	0	0	0	0	0	0	0	0	0.025998597	0	0	0	0	0	0	0	0	0	0	0	0	0	0.020822821	0	0	0	0	0	0	0	0	0	0	0	0	0	0	0	0	0	0	0	0	0	0	0	0	0
ADCY6	10.35790875	5.031530709	7.217451219	9.143999454	16.69714542	7.370723985	4.658784125	3.873367769	8.253976375	16.34716654	12.75638697	6.544453231	7.814471382	13.84268275	6.317703497	8.703055712	8.608443718	8.058483161	10.15048031	7.008298387	10.86170987	7.472440905	7.451141208	10.49783626	7.098570318	14.68319191	8.124163979	5.339613342	18.84109798	9.290911507	11.55038059	10.6220618	6.625242704	13.72662979	16.45845918	5.356781269	7.729202808	9.331390386	10.44401805	14.11148458	10.27788576	4.054452445	15.25857165	4.9646739	10.59764283	7.372970054	5.680191074	14.45606343	8.569627117
PTP4A2P2	0.035212241	1.34715118	0.143206325	0.392893854	0.13467842	0.109050619	0.086913758	0.699897361	0	0.282152104	0.100128502	0.446245744	0	0.277732094	0.093996813	0.1438246	0.345844496	0.13464462	0.083399154	0.304697074	0.190900226	0.324221991	0.460283479	0.310724603	0.220471382	0	0.113609367	0.363636091	0.330172269	0.723395179	0.114161291	0.677909617	0.046812574	0.061693378	0.041444216	0.218032295	0.687299587	0.540182003	0.222252791	0.170385249	0.188139529	0.529279429	0.08471472	0.399870781	0.091187562	0	0.369474357	0.257719034	0
TTLL2	0.230088445	0.094314987	0.194949494	0.134783176	0.183340294	0.308781577	0.014198082	0.179667762	0.196892869	0.241982385	0.310779579	0.543930769	0.158416084	0.181479351	0.199617052	0.370045298	0.847448439	0.190626052	0.156675339	0.381606727	0.305614303	0.217742317	0.195496908	0.235339209	1.310976075	0.343786224	0.222708373	0.41582077	0.053936375	0.374213213	0.354334654	0.0738281	0.191180539	0.075585931	0.108324095	0.961669289	0.314373023	0.22943233	0.617216179	0.278338415	0.350369313	0.014410363	0.837250495	0.114313857	0.193651165	0.291861688	0.429203172	0.433034111	0.174586866
CTBP1	6.133196548	13.7964743	21.26335603	13.5121276	17.86776656	26.70495448	12.74845307	15.24208962	20.55193246	18.26408431	18.57039403	22.46480882	25.49573488	17.89251066	16.20850865	18.17735835	18.12761235	26.60764062	6.60468235	15.31835597	12.01194181	16.94234726	22.43468252	16.6531238	34.45655762	24.4389853	23.89460042	16.27100803	10.46033873	12.45806877	13.29052613	12.37571307	21.6448776	11.12529863	18.37140164	27.22625411	17.03457354	13.20018487	17.5576382	22.32707023	10.32230532	9.798305734	10.29218499	15.19738532	15.23134394	13.56540447	15.82175523	18.49982057	15.74245519
SNORD116-24	0.576409068	0	0	0.428766771	0.48991715	0	0	0	0	0	0.364235563	0	1.175875905	0.505150403	0.512895652	0.784782057	0	0	0.227534649	0	0	0.393138743	0.502309362	0	0	0.649992862	0	0	0	0	0	0.205501587	0.255433825	0	0.678423799	0	0	1.179005936	0.303181796	0	0.410634973	0	0.231123856	0	0	0	0.224004984	0.602678362	0
MRPL9	19.88123522	33.10971327	47.51641724	25.38337143	24.93656663	39.43620241	58.29466919	16.03837648	23.46503265	31.79482055	30.96685734	34.62557053	25.01526732	25.28874359	25.25982782	32.13535268	21.96522904	19.40958172	32.82074295	26.89988633	36.64036961	32.3662535	27.54385112	24.98776421	29.42825732	22.26524482	26.56452849	30.5249621	19.75785843	26.48762816	38.04784134	19.20872778	30.49022787	26.69716223	16.95859814	23.49719122	20.4501213	31.39721438	24.92181136	28.88876248	31.26309991	23.33902234	17.16796169	34.31440795	18.29025227	24.53460462	21.2681112	26.42782312	15.29770845
AP001486.2	0.76749324	0.359004441	0.342130452	0.277738225	0.25123465	0.628127015	0.58879694	0.314133475	0.06454689	0.51941261	0.285091086	0.775151329	0.201000497	0.636254371	0.092287111	0.540122836	0.51781978	0.555221428	0.294775966	0.159549312	0.742214703	0.29710309	0.198841023	0.979006526	0.913466449	0.323576863	0.35693739	0.321319746	0.615916898	0.213071218	0.336254457	0.221859722	0.3125355	0.669312213	0.520836994	0.222629182	0.026991934	0.254571202	0.414599476	0.43494392	0.47287673	0.138573974	0.715295111	0.343522865	0.376021624	0.621059814	0.576375821	0.531365941	0.174882795
SNRPCP14	0	0	0.116893618	0	0	0.089013676	0	0	0	0	0	0	0	0.226701644	0	0	0	0	0	0	0	0	0	0	0	0	0	0	0.53901294	0	0.279555941	0	0	0.151073539	0	0	0	0	0	0	0	0	0.103723877	0	0	0	0.100529066	0	0
ATN1	3.04384013	22.21502166	31.84860158	51.00217655	39.36024423	44.8224608	31.08756559	25.80251599	54.27701012	46.10301385	23.06340812	38.36479317	73.87720637	34.18686506	22.63203226	41.92206208	34.82669323	45.95528505	16.19442744	33.59806718	29.45392455	44.6451064	46.39684536	43.86019368	22.74425746	42.68750546	33.11491183	23.27816974	29.29510427	32.6641837	28.13699437	35.04505471	28.12883198	25.92004116	58.00233798	29.62242983	71.70015523	33.46079259	33.5802171	49.78072316	38.82164763	22.32750784	29.99737216	22.27814308	54.41806394	34.65008347	35.21873913	30.77768625	31.92143523
TPD52	40.01968008	43.23111182	12.25493472	20.55820804	16.88358375	4.107258458	4.843716356	10.55043523	4.724083729	19.15436559	18.64964291	20.83937182	9.878390455	78.37676275	26.98092678	19.96794985	13.8836081	17.51702904	46.32524396	17.3602369	19.68312916	23.91100816	9.866025049	14.35160532	17.36098768	24.34918566	18.35429529	11.11818348	53.47617278	15.16608834	20.78559984	16.1476062	38.61416537	19.151801	23.93450249	17.59353844	2.584420852	21.88690684	16.88467765	11.05558519	27.70816713	18.94063165	83.83697162	11.7607719	7.583752614	30.30258839	21.13894346	35.6790688	12.32668754
PTBP1	31.00265121	70.82580015	58.94882509	59.12683179	82.35547861	56.60716283	72.38399509	73.4039093	54.46928501	67.41704367	59.32229425	79.72812921	68.4714094	77.48565374	71.9964511	71.19294719	65.92183989	33.30643232	41.85116894	54.45269753	78.45324229	58.20738085	68.10681501	51.2968633	58.83243767	54.68502105	92.329869	57.52445075	55.04012818	72.44773469	88.22400479	49.61798939	66.93872918	65.47451023	62.72027855	33.37155487	41.7758723	42.79330773	65.87594677	75.71004037	58.86583286	37.59844808	55.70249478	60.828607	82.96637355	56.33060303	39.40847472	44.90973875	64.61760997
HM13-AS1	0	0.395132861	0.735067232	0.080667777	0.046086276	0.410482289	0.178448698	0.615860606	0	0.253446445	0.205580809	0.140956655	0.110614093	0.190077043	0.289487117	0.221472237	0.266279044	0.414672387	0.256848929	0.104265802	0.078390113	0.258876636	0.189008022	0.289986523	0.181066068	0.407630152	0.466518629	0.093325827	0.22596657	0.495084363	0.117196254	0.231977251	0.240285398	0.126666976	0	0.358125847	0.141114271	0.332725602	0	0.437287294	0.270397671	0.271675126	0.217417125	0.615751939	0.280835314	0.247855791	0.168576348	0.1889789	0.365716046
AC040936.1	0	0	0	0	0	0	0	0	0	0	0	0	0	0	0	0	0	0	0	0	0	0	0	0	0	0	0	0	0	0	0	0	0	0	0	0	0	0	0	0	0	0	0	0	0	0	0	0	0
RNF122	1.561365035	3.67200691	4.284639214	4.497919508	2.835120123	1.123392618	2.265620201	2.445144636	8.068142372	1.819790442	2.394829331	1.033179078	1.59259424	2.562529562	1.793487367	2.222428844	4.739995064	4.595360326	2.218828246	6.250422236	2.708739313	4.19193655	2.869724579	5.253102762	2.192203136	1.920749785	2.167700787	2.565211239	4.820962899	3.369648066	1.871438463	6.386390852	2.100902189	1.931484903	4.599819889	3.339815892	5.836601079	1.945233563	2.717599569	3.159424112	2.21452715	6.400654333	3.096168835	2.337253279	3.112190494	1.466356259	3.420033272	3.700384918	2.872084795
WDR48	11.85754331	9.289421598	5.033934382	4.564694102	5.688220754	4.384054302	5.354783564	4.732372246	1.755625691	8.128998802	6.383753589	6.756544912	3.24339489	10.19718408	6.673397117	8.166847891	4.237172404	3.381987064	7.911447805	7.551208402	8.311063659	6.230997059	4.56076508	5.931200315	6.207824022	13.43249138	5.438138129	6.186014212	8.514576069	7.21794719	6.757988615	5.759203923	5.062147157	6.679576919	8.490928057	3.475926285	3.271465264	5.873931018	7.058856082	5.100248502	7.933568577	4.009602681	7.604616889	5.281092554	8.362951621	8.251671406	5.597970714	10.29994062	5.15870615
L34079.2	0	0	0	0.035157347	0	0.032527279	0.155546191	0.178939891	0.196095215	0.031559794	0	0	0.096417632	0.082841064	0.25233369	0	0.077368065	0	0	0.181768189	0	0	0.247125462	0	0.039456911	0	0	0.406740904	0.196965513	0.215772062	0.408620093	0	0	0.027602563	0	0	0	0.483371418	0	0.076232972	0.033670604	0.07893591	0	0	0	0	0	0	0
RN7SL557P	0.061806101	0	0	0	0	0	0	0	0	0	0	0	0	0	0	0	0	0	0	0	0	0	0	0	0	0	0	0	0	0	0	0	0	0	0	0	0	0	0	0	0	0	0	0	0	0	0	0	0
EXO1	16.63473874	7.53744566	5.215177726	2.744107333	5.073364263	1.864449495	2.139380056	1.515478241	1.581053197	4.22526183	4.593415161	5.760632914	2.586926991	4.56880476	4.251335073	2.716217897	3.239535416	1.512919852	2.942781458	3.029601533	6.759159122	4.538568373	2.567358963	4.819260812	3.069004247	2.975522879	3.67814443	4.706935431	4.016883268	3.83026681	4.692690858	3.420459743	2.384049034	4.847490082	7.050582145	1.533388478	0.750053028	2.489012533	3.98178759	2.520549315	6.300965526	3.155434404	3.816111675	3.115273489	2.299864855	2.494291367	1.413720345	2.214284945	2.20304166
AL049634.1	0.267203584	0.168505787	0.013932088	0.011467018	0.013102435	0	0	0	0.063958963	0.020587261	0.009741184	0	0	0	0.027433953	0.010494179	0	0.013099147	0.012170458	0.02964301	0.011143246	0	0	0.008244384	0.012869376	0	0	0	0	0	0.033319167	0.032975836	0.013662739	0	0.048383713	0	0	0	0.016216701	0	0.010982098	0.025745957	0	0	0.026614044	0.028186391	0	0	0
DTD1	13.97025811	10.36039787	15.46198135	15.84852843	13.07897775	27.54437156	20.94378765	13.29826011	19.56310426	12.79081768	20.10177671	24.27173881	11.48748458	6.603221674	11.6654873	21.86168484	17.52306482	9.583428893	14.80226009	14.54991834	17.37007409	17.40533507	6.510557033	17.89474691	35.985698	16.14887643	11.63252079	15.68277588	9.293884877	16.5991198	11.60295718	9.944326106	16.13015882	7.12153584	10.17438699	3.74156255	13.12108385	12.38151023	16.02847203	11.87035999	14.81517694	14.24666319	4.707456283	26.39585585	17.36716291	8.424759062	4.878181238	6.939822932	26.16182528
ARIH2OS	0.287603356	0.362740868	0.6448168	0.469013965	0.423082395	1.632938617	0.327639849	0.628193233	0.516314529	0.797724158	0.566183442	0.431337949	0.609277378	0.785227536	0.59056821	0.576063425	0.434578065	0.916448465	0.890773944	0.638122366	0.335831487	0.950618336	0.433784055	0.275087966	1.606819718	0.723479748	0.356895509	1.684945832	0.622327205	0.94687208	1.111750944	0.508738596	1.308818623	1.08530928	0.650969853	1.246577133	0.561366346	1.289676081	1.169469707	0.454964866	1.241155769	0.554230858	0.851600292	0.345445315	1.059898486	0.6826116	0.735095205	0.647684381	1.007206708
AC087633.2	0	0	0	0	0	0	0	0	0	0	0	0	0	0	0	0	0	0	0	0.020785152	0	0.007372353	0	0	0	0	0	0	0	0	0	0.02312207	0	0	0.00848145	0	0	0	0	0	0	0	0	0	0	0	0.008401328	0	0
RF00019	0	0	0	0	0	0	0	0	0	0	0	0	0	0	0	0	0	0	0	0	0	0	0	0	0	0	0	0	0	0	0	0	0	0	0	0	0	0	0	0	0	0	0	0	0	0	0	0	0
CCR6	0.351355835	0	0.017011258	0.205353513	0.111987687	0.012953954	0.041297403	0.011877103	0.013015785	0.155013404	0.055505845	0.122328096	0.038398219	0.098974097	0.033497208	0.213558771	0.010270583	0.005331409	0.064394567	0.156842807	0.077100924	0.047072457	0.010935272	0.040265994	0.005237891	0.070751708	0	0.021597884	0.026147102	0.028643665	0.284781904	0.071580297	0.016682379	0.0842773	0.009846189	0.020719775	0	0.03850043	0.046201864	0.0404796	0.089395214	0.010478714	0.145915393	0	0.032496088	0.051623916	0.063395637	0.00874687	0.042317829
TSIX	0	0.00782753	0.000647182	0.001065345	0.000608642	0.001478473	0.004713394	0	0.00148553	0.013388642	0.004072529	0.01954633	0	0.016316739	0.002548756	0.005362299	0.002344423	0	0.000565349	0.004130984	0.024846365	0	0.001248075	0.002297838	0.001195632	0.01238182	0	0	0.008952736	0.001634593	0.004643285	0.002553022	0	0.000418209	0.002247549	0.007094426	0	0	0.001506615	0.009240111	0.002040588	0	0.009188277	0.004065988	0.001236291	0.001309331	0.015584218	0.000998306	0
CUL1	38.33737652	31.61335743	17.04709584	20.95180669	24.89905876	25.76190757	26.13169432	16.6790084	10.99163976	16.62717258	19.42295381	25.53709094	30.3686192	27.29748493	35.38980001	19.19973284	16.41698867	24.54989874	21.0924876	22.86321574	27.75019955	32.75882868	31.81991066	16.01083596	18.19863255	25.61865891	25.75115773	27.50013315	22.36113716	32.75259346	20.94975522	17.08906712	34.21661357	22.3677617	21.94845036	28.30086227	10.85251473	15.27058591	26.46978746	16.73060203	24.28764665	21.64227761	18.57850165	21.76799383	19.44325464	27.06195434	31.30185546	28.4524885	24.04294388
CLN5	2.911234063	2.537555204	3.986304736	1.988195372	2.927678112	8.027133656	6.473367963	4.299511463	2.017446691	3.376778485	2.703927614	2.968495118	4.1726065	3.035205642	4.589117464	2.994093967	3.009280851	2.36714545	3.710117743	4.415728251	1.596442668	3.277954741	3.925762806	1.553596279	2.933218885	3.914927823	3.657275331	2.32177256	1.947959093	2.706826306	3.037673647	2.353202268	3.380962244	2.836114346	3.012933709	5.413041248	1.69817969	5.313059407	3.517941921	2.428776	3.557929522	4.285794043	2.787487155	3.087502033	4.679436701	4.686304341	8.295075249	2.960815515	2.91993022
RF02120	0	0	0	0	0	0	0	0	0	0	0	0	0	0	0	0	0	0	0	0	0	0	0	0	0	0	0	0	0	0	0	0	0	0	0	0	0	0	0	0	0	0	0	0	0	0	0	0	0
AC097532.2	0	0	0.07123422	0.046904332	0.013398448	0.054244363	0	0.059682092	0	0.010526186	0.019922516	0.051224587	0.032158318	0	0.028053746	0	0.10321875	0.040185255	0.02489083	0.030312709	0.011394996	0.129020562	0	0.059014499	0.184241721	0	0.033907195	0.081396545	0.065694205	0.035983391	0	0	0.069857051	0.046031622	0	0.143159849	0	0	0.066332284	0	0.50535933	0	0.012641733	0.149178903	0.027215313	0.072057956	0.03675706	0.054940953	0.106322917
AC104365.1	0.897018689	0	0	0	0.23545272	3.676796241	0	0	0	0	2.175627948	0.02571933	0.322927114	0	0.915557015	0.02694028	0	0.235393629	0.218704946	0	0.085819624	0.080974845	0	0.021164688	5.021745781	0	0	0	0.082460935	0	0	0.028218128	5.787291739	0	0.031052234	1.176202876	0	0.161893352	0	0	0.140964244	0.066094098	0.03173641	0	0.273290485	0.036179547	0.246071147	0.027585278	0
CAPN2	25.06924893	17.37265533	27.72174972	37.09329999	29.29038108	55.07964184	23.29419206	20.7004675	12.19963379	36.40891774	12.77765865	19.69561831	23.66142648	38.19608132	19.97049527	27.47326321	29.02287121	32.35817114	33.69262273	20.74349861	23.63098142	14.87971116	32.02599259	31.73319027	25.27233967	21.20727393	14.32933034	18.83173377	20.64290202	21.17516138	11.07460608	30.2816592	10.8465244	28.35107516	41.62892383	19.98075527	8.916007969	42.05130113	29.87237272	12.96329033	28.08244399	15.51820556	43.29587052	19.74359709	24.04914305	32.58323734	32.0237444	25.03244775	27.84637348
PHF19	5.489626479	8.494446888	6.883233757	7.660233901	12.43456732	9.098154845	6.953178098	8.364197438	11.40451094	7.081491886	16.21235051	8.033728556	10.09021332	6.018889939	6.840030657	10.8251669	10.26263877	10.23963034	7.340450934	6.179200542	9.2373254	11.13050344	14.9076884	5.429514192	7.107764227	8.307191312	10.30860318	13.68479864	6.080406999	8.620611428	11.66947796	6.219681173	5.762417134	12.65159553	7.069929003	14.70200216	18.41701571	6.814524732	9.53647015	10.994973	9.384286834	6.965059442	5.716136133	11.63476687	4.419204152	5.385932481	5.622714744	4.962973811	10.78376199
AL049833.1	0	0	0	0	0	0	0	0	0	0	0	0	0	0	0	0	0	0	0	0	0	0	0	0.10128815	0	0	0	0	0	0	0	0	0	0	0	0	0	0	0	0	0	0	0	0	0	0	0	0	0
TRIM49B	0	0	0	0	0	0	0	0	0	0	0	0	0	0	0	0	0	0	0	0	0	0	0	0	0	0	0	0	0	0	0	0	0	0	0	0	0	0	0	0	0	0	0	0	0	0	0	0	0
AC073873.1	0	0	0	0	0	0	0	0	0	0	0	0	0	0	0	0	0	0	0	0	0	0	0	0	0	0	0	0	0	0	0	0	0	0	0	0	0	0	0	0	0	0	0	0	0	0	0	0	0
GAPDHP71	0.176236737	0.385284086	0.071674552	0.57026408	0.337031738	0.382057702	0.043500206	0.300255071	0.658082247	0.511910559	0.3842086	0.171804098	1.995354726	0.139004498	0.188181057	0.089979997	0.519283959	0.179705149	0.87656419	0.050833477	0.305744889	0.216363495	1.33615292	0.989654904	0.264829433	0.576331325	0.284306592	0.13649949	0.771170059	0.060343034	0.514237998	0.094247986	1.31205889	0.200703381	0.165942146	0.065474903	0.825581798	0.270360285	0.278092974	0.127916343	0.60264674	0.838861281	0	0.450303138	0.182556954	0.217510137	0.349295908	0.092134279	0.891501229
AL049734.2	0	0	0	0	0	0	0	0	0	0	0	0	0	0	0	0	0	0	0	0	0	0	0	0	0.035933972	0	0	0	0	0	0	0	0	0	0	0	0	0	0	0	0	0	0	0	0	0	0	0	0
RPL21P126	0	0	0	0	0	0	0.182555258	0.105005522	0	0	0	0	0	0	0.098716318	0	0.090802268	0	0	0.106665224	0	0	0.096678789	0	0	0	0	0	0	0	0.119893239	0	0	0	0	0	0.288723341	0	0	0	0.039517173	0	0	0.419947975	0.095766017	0	0	0	0
FCF1P9	0	0	0	0	0	0	0	0	0	0	0	0	0	0	0	0	0	0	0	0	0	0	0	0	0	0	0	0	0	0	0	0	0	0	0	0	0	0	0	0	0	0	0	0	0	0	0	0	0
NUCB1-AS1	0.163293716	0	0	0	0.052046626	0.042142733	0.201527513	0	0	0.040889248	0.077389542	0.039796654	0	0.214659756	0	0	0	0.312201382	0.048344544	0.235501049	0.221320817	0	0.106726239	0.032749055	0.051120847	0	0.1317134	0	0.255190884	0	0.132353275	0	0	0.035762212	0.096096981	0.050555294	0	0.250504726	0	0	0.043624039	0.204540626	0.049107147	0	0.211437211	0.055982209	0.142783778	0.042683918	0
AL513128.1	0	0	0.102188451	0	0	0	0	0	0	0	0	0	0	0	0	0	0	0	0	0	0	0	0	0	0	0	0	0	0	0	0	0	0	0	0	0	0	0	0	0	0	0	0	0	0	0	0	0	0
AP000977.1	0.072943101	0	0.057683061	0.040694508	0.06974749	0.006275036	0	0.086300962	0	0.060883922	0.028808177	0.011851411	0.037201026	0.015981375	0.01622641	0.024828043	0.014925545	0	0.021595448	0.017533004	0.145000144	0.254972376	0	0.053639529	0.045671238	0.0959641	0	0.04708012	0.018998909	0.020812952	0.118244088	0.026005703	0.01616225	0.047924807	0.014308801	0.015055325	0	0.093250126	0.038366885	0.044119702	0.110425223	0.030456015	0.102368476	0	0.078707284	0.050014367	0.120475858	0.082623031	0
RF00614	0	0	0	0	0	0	0	0	0	0	0	0	0	0	0	0	0	0	0	0	0	0	0	0	0	0	0	0	0	0	0	0	0	0	0	0	0	0	0	0	0	0	0	0	0	0	0	0	0
DIP2A-IT1	0.991208117	0	0	0.04608241	0.105309294	0	0	0.117272522	0.128515673	0	0	0.040261568	0.126379186	0.434334926	0	0.042172868	0	0	0.097818634	0.119126115	0.089562536	0	0	0.132526551	0	0.046572697	0.133252108	0.106626938	0	0	0	0.044173238	0	0	0.145829415	0	0	0.126715591	0.065169919	0.19984438	0	0	0.149042487	0.351755489	0	0.056636207	0.048150604	0.043182562	0
AC090679.1	0	0	0	0	0	0	0	0	0	0.027750853	0	0	0	0	0	0	0	0	0	0.079915324	0	0.056690853	0	0	0	0	0	0	0	0	0	0	0	0.024271219	0	0	0	0	0	0	0.02960691	0	0	0	0	0	0	0	0
ZNF23	0.150397389	0.066289272	0.164424261	0.178638111	0.179374085	0.265440809	0.059874717	0.179087227	0.090580005	0.238108187	0.190840041	0.179721186	0.185571194	0.248727823	0.071229642	0.1634828	0.125082087	0.111307697	0.12639773	0.104952608	0.33403741	0.163794322	0.063417677	0.212111591	0.243011684	0.166861532	0.219142757	0.068889752	0.10614568	0.132892139	0.212342821	0.153075698	0.116096724	0.189126988	0.205566042	0.102137374	0.085226281	0.10419649	0.302391285	0.199542708	0.228111757	0.060769927	0.116719609	0.061980794	0.213584371	0.156346086	0.144233757	0.197832667	0
PDCL3P4	0.122753783	0.134180534	1.198159589	0.328721191	0.469503935	0.78566932	0.605982036	0.418271995	0.076395428	0.344264754	0.51195332	0.789797757	0	0.903657944	4.784176668	0.47631911	1.145369722	0.782310175	0.81406841	0.212441571	0.505779544	0.301406369	0.385103844	0.393898361	4.39632185	0.775176672	0.158421951	1.267675819	0.153468962	0.336244796	0.159191578	0.210068289	0.783330397	1.118363838	0.549020741	2.949129047	0.383360437	0.979229931	0.697318131	0.534583718	0.36729017	0.12300846	2.953249277	0.696996987	0.572201953	0.740675723	0.772817196	0.59040158	0
AC080013.1	0.440115072	0.115645181	0.177845091	0.103881248	0.124092014	0.179114184	0.041781859	0.060082163	0.158021665	0.139877057	0.072201831	0.078383306	0.116545996	0.333783843	0.01129672	0.090746884	0.083128531	0.183394332	0.270622968	0.195301803	0.068828284	0.190498639	0.121699084	0.067897252	0.227871451	0.281554645	0.054615181	0.098330612	0.343899805	0.028979681	0.15092139	0.312311246	0.028130132	0.096387594	0.229118946	0.141499149	0.082601004	0.246696478	0.100165401	0.040954462	0.221587558	0.349854083	0.391975437	0.096114499	0.131509187	0.046426232	0.074006914	0.247785406	0.171257023
ADCY4	0.376889265	0.335326586	2.064511997	1.207796715	0.804564572	0.538363363	0.719336057	0.920851695	2.570568348	1.387081707	0.905554538	0.422948594	0.717449015	1.250132968	0.374355969	0.642165162	1.506504968	0.971938205	0.477464551	1.162937867	0.689010907	0.993105404	1.122801837	0.560744858	1.487212982	0.348403265	0.501954267	0.526116108	1.630001323	0.517684439	0.902223743	2.458478633	0.235960439	0.856120843	0.802076845	0.903621832	1.129124082	2.55473209	1.310442899	1.542718352	0.3395234	1.498608086	2.219384953	0.416798496	1.322157482	0.249404314	0.850702454	1.294459785	0.953255399
RN7SKP245	0	0	0	0	0	0	0	0	0	0	0	0	0	0	0	0	0	0	0	0	0	0	0	0	0	0	0	0	0	0	0	0	0	0	0	0	0	0	0	0	0	0	0	0	0	0	0	0	0
AL512844.2	0.059617352	0	0.040410104	0.033260154	0	0	0.073576234	0	0	0	0.113017443	0.058117879	0.091214657	0	0	0.030438427	0	0	0.035300485	0.085979725	0	0.091489286	0	0.023912885	0	0.033614021	0	0.076958397	0.093168341	0	0	0	0	0.026113048	0	0	0.349097193	0.091457459	0	0	0.414097325	0	0	0.169253906	0	0.122632191	0	0.062334356	0
AC016493.1	0.488160393	0	0	0	0	0	0	0	0	0	0	0	0	0	0	0	0	0	0	0	0	0	0	0	0	0	0	0	0	0	0	0	0	0	0	0	0	0	0	0	0	0	0	0	0	0	0	0	0
AC009310.1	0	0	0	0	0	0	0	0	0	0	0	0	0.119934128	0	0	0	0.096238324	0	0	0	0	0	0	0	0	0	0	0	0	0	0	0	0	0	0	0	0	0	0	0	0	0	0	0	0	0	0	0	0
DEPP1	4.355348725	3.956501552	12.69349332	10.56012688	2.556976115	8.967702055	9.519959471	5.678052857	59.49149671	3.696722956	6.912283768	3.418624731	2.705422441	10.77993335	11.59464411	20.15248667	27.09985923	20.39773334	13.59005874	31.71433885	8.454054008	8.001079452	5.088179696	5.259911643	4.592021471	3.379061024	1.454993146	4.871551787	7.010425096	4.815106751	5.521206384	60.5072829	4.441238807	6.77827769	11.16723377	11.74250653	13.89826356	15.3654671	8.417442094	7.967612305	3.671316504	19.54756794	3.818702993	3.992466124	12.07789822	16.41244639	7.789568424	21.57800286	11.58616424
LINC01628	0	0	0	0	0	0	0	0	0	0	0	0	0	0	0	0	0	0	0	0	0	0	0	0	0	0	0	0	0	0	0	0	0	0	0	0	0	0	0	0	0	0	0	0	0	0	0	0	0
ZNF519	0.808416122	0.367175466	0.20188158	0.151169687	0.32832859	0.3698801	0.116075865	0.085842862	0.121946207	0.178317735	0.202709423	0.316543093	0.140476465	0.585817038	0.077712447	0.091467599	0.104474086	0.174113196	0.415030579	0.0904293	0.257380955	0.265761491	0.0673267	0.328751808	0.22013342	0.166666948	0.17340415	0.190789748	0.290470171	0.168686817	0.344862986	0.232329912	0.107176389	0.285433964	0.411171148	0.092902999	0.091790869	0.158027273	0.194349767	0.197755679	0.222549745	0.117811358	0.268031644	0.127152171	0.162378207	0.122836746	0.124013654	0.180290683	0.124608007
TIFAB	0.220844895	0.081554942	0.020228931	0.329664676	0.175023584	0.006161676	0.162059015	0.12711288	0.120726186	0.236146972	0.033945303	0.043639923	0.009132246	0.117695012	0	0.073138561	0.007327956	0.003803906	0.088355511	0.197987079	0.145616617	0.106863646	0.148241899	0.026335261	0.037371816	0.111057366	0.019257776	0.123278959	0.093278451	0.132840254	0.193513314	0.124487539	0.039675691	0.426145729	0.1405031	0.003695837	0.221356187	0.027469664	0.061219893	0.064984008	0.057404315	0.142052653	0.280017693	0.067781574	0.23185627	0.024555424	0.10438186	0.034324413	0.120773356
HMX1	0	0	0.100591757	0	0	0	0	0	0.051310362	0	0	0	0	0.02167623	0	0	0.020244162	0.010508644	0	0.023780773	0	0.00843488	0	0.006613965	0	0	0.026600701	0	0	0	0	0.008818165	0	0	0	0	0	0	0	0.079788615	0	0.020654406	0	0	0	0	0	0	0
AC093004.1	0	0	0	0.093034299	0	0	0.10290261	0	0	0	0	0	0	0	0	0.042570725	0	0	0	0	0.045203733	0	0	0.0334442	0	0	0	0.107632853	0.130303836	0	0	0	0	0	0	0	0	0.255822043	0	0	0	0	0	0	0	0	0	0	0
RN7SL815P	0.121907205	0	0	0	0	0	0	0	0	0	0	0	0	0	0	0	0	0	0	0	0.066090975	0	0	0	0	0	0	0	0	0	0	0	0	0	0	0	0	0	0	0	0	0	0	0	0	0.083587229	0	0	0
AC009061.1	0	0.610168324	0.252244124	0.041522677	0.284667649	0.307331428	0.183708238	0.317006143	0.578996925	0.298190223	0.176366694	0.072555583	2.50523456	0.489198285	1.291417263	0.037999973	0.822381806	0.047432701	0.044069869	0.536694495	0.242101676	0.11421715	0.681025746	0.089560048	0.605808944	0.125893354	2.521410422	0.288229449	0.348939956	1.019352646	1.085854131	0.039802413	0.098946998	0.260800636	0.17519997	0.322595993	0.726367143	5.937225684	0.234886107	1.710667896	0.238600532	0.372909857	0.223825208	0.950850626	0.481854276	0.153096609	0.3037036	0.077819522	1.505980181
AC104772.1	0	0	0	0.022880825	0	0	0	0.05822812	0	0	0	0.019990662	0	0	0.054740603	0	0	0.052275019	0	0	0	0	0	0	0	0	0	0	0.064093766	0	0	0	0	0	0.024135727	0.025394945	0	0	0	0	0	0	0	0	0	0.112483974	0	0.021440994	0
TSSK6	0.180372906	1.159783729	2.143166611	1.645579071	0.608720588	4.315506966	0.759478085	1.928168618	1.782865681	1.360291535	1.076090902	0.651628401	2.175299843	1.896891311	2.407469388	0.650059567	1.484993157	0.824947488	1.595747201	0.918114832	1.138938709	0.607878392	2.108131489	0.536231382	2.006263113	1.74683956	2.327832751	2.081849364	0.729576338	1.925435388	2.029549287	1.191563822	1.14255274	1.570811153	1.785783012	1.839532975	2.402330707	2.083429458	0.870601268	1.64289834	0.385494056	0.850574704	1.123156508	1.355504344	3.187295393	0.902099865	0.964861805	1.919213447	1.180784281
RPS26P43	0	0	0	0.065964119	0	0	0.145922096	0	0	0	0.056036241	0	0	0	0.157814047	0	0	0	0.070010661	0	0	0	0.154556727	0	0.074031193	0	0	0.152629864	0.184778683	0	0	0	0	0	0.208745784	0.073212182	0	0	0	0	0	0	0	0	0	0	0	0	0
DDX17	60.41505207	34.33303305	27.60981655	32.53007803	43.94500466	24.94444624	27.93762101	36.17686582	18.19915647	37.39581738	38.64256904	24.86952416	30.86312488	38.59258109	31.59765636	32.750027	34.65330706	37.15114708	37.94362795	39.44717962	42.44025836	30.46933423	22.65081021	26.57732142	29.73818592	33.29897066	31.46882858	27.28591345	48.78147999	30.45883328	32.55631019	33.59978699	36.55358984	45.34892849	45.6169583	52.80863905	16.34852951	40.88596775	38.64795918	34.32460696	36.27219444	30.23829773	63.29875425	26.68100281	33.60276722	31.89193571	49.02524453	47.60606328	28.21641082
ATP8B3	0.042843065	0.261703694	0.099077924	0.21652294	0.151012386	0.252357705	0.068425688	0.100184909	0.211737541	0.0984455	0.057330491	0.034395112	0.647787924	0.205401903	0.060547134	0.061762146	0.142326795	0.520380147	0.047751783	0.298036079	0.076512506	0.154699591	0.105417648	0.103107697	0.025247022	0.031260944	0.089442676	0.065064627	0.094523227	0.12943555	0.147071774	0.148251786	0.043555582	0.211942347	0.433066651	0.046814462	0.462393683	0.06185831	0.167022307	0.140238671	0.150812046	0.347243727	0.084883812	0.050083616	0.176212749	0.0276479	0.138094889	0.134386792	0.101987537
AC108099.1	0	0	0	0	0	0	0	0	0	0	0	0	0	0	0	0.005540205	0	0	0	0	0	0	0	0.004352468	0	0	0	0	0	0	0	0	0	0	0	0	0	0	0	0	0	0	0	0	0	0	0	0	0
ERICH1	0.896004171	1.400576582	1.520181917	2.926247246	2.671625107	1.150103186	1.16635654	0.614119276	0.769138419	2.160794554	2.318734233	0.760076805	1.540511082	1.519502386	1.159525972	2.061848232	1.160282325	1.440879246	0.742540587	1.71945306	3.730409468	1.959792186	1.311396188	3.120083251	1.752436936	1.725651075	1.800205021	0.53021851	2.272211653	2.377153218	1.308101059	1.358769899	0.964061778	1.690840027	1.916643724	2.273220937	0.766247881	0.574350208	1.327815319	2.159001483	1.753748252	1.183795172	1.705269169	1.496329127	0.85189022	0.832434608	2.498187604	1.394806513	2.666162477
TAZ	2.246542439	6.22101998	5.999680719	4.620618138	10.17255211	7.564276971	4.916656617	13.70436605	14.20265598	4.440324656	8.006547306	6.413162043	23.44179976	7.579931069	9.265365984	3.754519707	9.901620949	12.20781689	4.500568843	4.784322775	4.863657381	8.12858694	6.029840326	6.160533648	14.37553738	4.323556276	8.166398224	16.73299859	6.647179277	10.58946755	8.02398387	3.948625277	6.819504198	10.58466784	4.411311479	13.47924509	10.37777246	8.926081377	10.58162909	5.64364594	6.721853568	7.794791536	4.621106346	4.337001374	12.11065858	7.727525113	8.979368619	5.938869089	11.28847144
RF00212	0	0	0	0	0	0	0	0	0	0	0	0	0	0	0	0	0	0	0	0	0	0	0	0	0	0	0	0	0	0	0	0	0	0	0	0	0	0	0	0	0	0	0	0	0	0	0	0	0
RNA5SP341	0	0	0	0	0	0	0	0.428996918	0	0.151325167	0	0.147281633	0	0	0	0	0	0	0	0	0	0	0	0.121199496	0.189190827	0.170368499	0.487452157	0	0.472212191	0	0.489820239	0	0.200853948	0.13235075	0	0	0	0	0	0	0	0	0	0	0	0.414364041	0	0	0
DYNC1LI1	7.186501317	5.325207893	4.369022896	4.843973714	2.726981761	4.4429176	5.379128206	5.083109758	1.829902218	5.696681804	4.72425168	7.278335492	3.554857718	5.759966765	6.025269277	5.869483806	3.822224637	5.312973056	7.622930221	6.028185476	7.354614894	6.600268636	4.416259351	4.440028488	5.162021742	8.061664024	3.013427328	4.249566884	4.901396206	6.958490648	4.644904941	5.343175307	5.66036691	6.250076395	6.246248948	3.01297022	2.937096104	5.987704317	7.255201691	3.424404505	7.842779757	5.986732673	7.063524984	4.828511415	6.726079057	6.854643498	5.716729942	6.875041292	6.036998587
RF00019	1.050091768	0	0	0	0	0	0	0	0	0	0	0	0	0	0	0	0	0	0	0	0	0	0	0	0	0	0	0	0	0	0	0	0	0	0	0	0	0	0	0	0	0	0	0	0	0	0	0	0
TRBV5-7	0	0	0	0.115004498	0.065703175	0	0	0	0	0.051618206	0	0	0	0	0	0.05262387	0	0	0	0	0	0	0	0	0	0.058114036	0	0	0	0	0.167081539	0	0	0.045145883	0	0	0	0	0	0	0.055070579	0	0	0	0	0	0	0	0
LINC00994	0	0	0	0.009264101	0	0	0	0	0	0.016632264	0	0	0	0	0	0.008478153	0.020386794	0.010582683	0	0	0	0	0.021706182	0	0	0.009362665	0	0	0	0	0	0	0.011038005	0	0	0	0	0	0.013101327	0	0	0.041599855	0	0	0	0.011385766	0	0.008681135	0
RF00404	3.003857279	0	1.252977347	0.644551355	1.767544227	0.47706676	0.285168017	0.656112933	0	0.578596226	0.328526194	0.450508524	0	0.911251708	0.616815686	0.471895093	0.283682903	0.147258386	0.820909321	1.33296672	1.127434277	0.354595729	0	0.185363934	0.578701354	0.390845381	0.745515064	0.596553326	1.444413761	0	0	0.864987071	0.307188391	0.70846578	0.951862585	0.429224361	0.451012278	1.063417119	1.093832363	1.39760449	0	0.57886334	0.972835056	0	0.299190564	0.950599858	1.212262268	1.087184496	1.168857167
TP53BP2	6.960268583	4.692623189	11.53161106	6.903638832	7.62115151	9.41782818	4.19484009	4.348185582	3.975469621	9.589863034	6.177838849	7.360467827	5.561612359	12.36509704	6.379733602	5.700313135	6.998458647	5.637334173	6.202037749	6.536009072	8.218734301	9.683641792	6.248054361	8.331630822	5.427607256	5.756015352	6.796991872	3.206959558	6.990253776	7.829435668	8.408376377	8.296487694	6.134845974	5.363287156	9.400621851	4.501589892	1.888966798	6.581257975	6.518079677	5.482360809	9.165569993	5.418039122	9.249275052	4.531701991	6.089734022	7.804962732	5.978551322	6.604949775	4.985055829
RNA5SP87	0	0	0	0	0	0	0	0	0	0	0	0	0	0	0	0	0	0	0	0	0	0	0	0	0	0	0	0	0	0	0	0	0	0	0	0	0	0	0	0	0	0	0	0	0	0	0	0	0
RNU6-559P	0	0	0	0	0	0	0	0	0	0	0	0	0	0	0	0	0	0	0	0	0	0	0	0	0	0	0	0	0	0	0	0	0	0	0	0	0	0	0	0	0	0	0	0	0	0	0	0	0
RPS3AP34	1.267460315	0	0.15341352	0.126269344	0.173133333	0	0	0	0.140857126	0.317375958	0.193077495	0.066191873	0	0.476044426	0.42292548	0.092445518	0.222296974	0.115393255	0.294833629	0	0.098163292	0.023155419	0.295854426	0.05446994	0.170053727	0.306270644	0.146048406	0.175299601	0.424446809	0.0774956	0.220136881	0.242076133	0.030089516	0.158617544	0.07991676	0.588603445	0.088354518	0.69442091	0.107142351	0.164276687	0.096743707	0.113400885	0.762324013	0.128511608	0	0.031037511	0.369421792	0.118323537	0.686946786
RNA5SP392	0	0	0	0	0	0	0	0	0	0	0	0	0	0	0	0	0	0	0	0	0	0	0	0	0	0	0	0	0	0	0	0	0	0	0	0	0	0	0	0	0	0	0	0	0	0	0	0	0
OR4K3	0	0	0	0	0	0	0	0	0	0	0	0	0	0	0	0	0	0	0	0	0	0	0	0	0	0	0	0	0	0	0	0	0	0	0	0	0	0	0	0	0	0	0	0	0	0	0	0	0
AL590302.1	0	0	0	0	0	0	0	0	0	0	0	0	0	0	0	0	0	0	0	0	0	0	0	0	0	0	0	0	0	0	0	0	0	0	0	0	0	0	0	0	0	0	0	0	0	0	0	0	0
HCG15	0.308311827	0.280842979	0.348302206	0.286675457	0.502260024	1.697470099	0.042277816	0.486362784	0.373093949	0.703398086	0.422117959	0.367347794	0.104826147	0.765557394	0.274339535	0.524708933	0.588806956	0.130991471	0.547670608	0.345835115	0.222864915	0.297901644	0.268677101	1.800023904	1.351284485	0.811231401	0.552634713	0.353769996	0.374749791	0.175942045	0.832979186	0.439677813	0.614823277	0.19506346	0.302398205	0	0.200595577	0.262762951	0.243250511	0.331524786	1.208030792	0.171639711	0.865370718	0.291766181	0.487924146	0.164420615	0.339480422	0.411908079	0.173289871
MARVELD2	12.84418595	9.82273833	9.075484021	6.672409311	9.05496524	2.678679209	10.9744856	9.735199547	2.133706511	8.05366255	9.478899619	7.180565967	6.140098437	8.530008078	7.967160639	7.85679317	6.654964607	7.911906253	7.709977663	7.807162672	6.812713824	9.76955394	10.80303557	5.714984299	6.164268223	9.331692813	11.3062428	6.615311133	8.290707915	8.983461422	10.50703415	6.74723217	11.79313668	9.993508444	7.463123487	6.252496719	2.16961031	9.389682232	8.724306876	6.609716197	4.947908293	5.343258455	8.209285333	7.735556595	6.607542357	13.98592846	9.660477919	7.146828584	9.091456
SAMD11	0.087997734	0.75147779	0.119294047	2.976287074	1.156960537	0.306590352	1.248918794	1.905258868	1.814094285	1.305567999	0.495242505	0.439645298	1.144411895	0.636231746	1.115795395	1.443325059	1.877126418	3.18259552	0.429866331	3.283788812	0.650011113	2.149419411	1.222171504	1.217726855	0.461439607	0.161251081	0.692048598	0.269785395	0.189090569	0.52727871	0.427945001	2.623565994	0.672679495	0.809423256	0.258929639	2.342972056	4.95959146	0.438734007	2.039449419	0.572174234	0.258595266	0.192894411	0.449878919	0.437195372	1.751856633	0.867341034	2.019808477	1.817160894	2.170059339
AC239800.1	0.073754707	0	0	0	0	0	0	0	0	0	0	0	0	0	0	0	0	0	0	0	0	0.025152131	0	0	0	0	0	0	0	0	0	0	0	0	0.028936017	0.030445678	0	0	0	0	0.052543001	0	0	0	0	0	0	0	0
AC010168.2	1.090943717	0.533953489	0.940338955	0.570477822	0.531435552	0.393329591	0.120571223	0.129457802	0.050667564	0.564291212	0.40436321	0.26984448	0.807169053	4.443611176	0.060852027	0.276003859	0.239886611	0.643373733	0.200539013	0.375725697	0.300136796	0.756292327	0.144733206	0.39970379	0.729960114	0.774850248	0.367744396	0.344710668	0.722672563	0.167255149	0.707387778	0.101009254	0.285739533	1.238118347	0.126485793	1.871253736	0.114414869	0.909233392	0.411093961	0.283640587	0.793430286	0.114215666	0.830478942	0.480758423	0.41323354	0.272413058	0.546724029	0.568628737	0.032946785
HNRNPA1P54	0.001819698	0.009945438	0	0.024364758	0.00695991	0.020663562	0.076355982	0.005167041	0.028312079	0.016403685	0.006899253	0.014191436	0	0	0.043718098	0.013006991	0.022340686	0.006958163	0.006464851	0.020994843	0.017757612	0.007446729	0.014271915	0.005839136	0.020508332	0.008207994	0.011742208	0.023489978	0.017062639	0.006230602	0.011799252	0.001946278	0.00241918	0.011158664	0.008567015	0.009013977	0.007103652	0.033498625	0.008614183	0.013207751	0.005833604	0.009117366	0.004377887	0.041329037	0.00471239	0.019963184	0.002121521	0.005707886	0
ZNF861P	0	0	0	0	0	0.028556813	0	0	0	0	0.0262204	0.053934119	0	0	0	0	0	0	0.098277876	0	0	0	0	0	0.034640574	0	0	0	0	0	0.089685396	0	0	0	0	0.034257343	0	0	0	0.066927539	0	0	0.033276048	0	0	0	0	0	0
UGT2B27P	0.04364579	0	0	0	0.013911228	0	0	0.030983111	0	0.01092904	0	0	0	0	0	0.011141967	0	0	0	0.031472825	0	0.044652795	0	0	0	0	0	0	0	0	0	0	0	0.009558665	0	0	0.127786812	0	0	0	0	0	0	0	0	0	0	0	0
M1AP	0.135520176	0.128813313	0.039938653	0.111765205	0.090144756	2.141075618	0.043630707	0.100385279	0.110009416	0.059016815	0.022339781	0.028719918	0.018030097	0.030982558	0	0.048133299	0	0.112652665	0.034888646	0.11896728	0.025555177	0.012056255	0.046212461	0.047267803	0	0.033221857	0	0.01521211	0	0.020174688	0.019102989	0.075624584	0.007833304	0.087748547	0.034674994	0.007296814	0.046003252	0.036156182	0.01859515	0.042766697	0.069260432	0.206654213	0.085053579	0.050183783	0.137328469	0.072720889	0.075564348	0.073928546	0
NIFKP1	0	0	0	0	0	0	0.04907841	0.056459662	0	0.019915686	0	0	0	0	0.159234196	0	0	0	0	0.057352055	0	0	0	0.01595089	0	0	0	0.051334454	0	0	0	0	0.026434097	0	0	0	0	0.122011863	0	0	0	0	0.047836659	0.225798799	0	0.027266925	0.023181618	0	0
RNU6-855P	1.529700988	0	0	0	0.216694124	0	0	0.482621532	0	0	0	0	0	0	0	0	0	0	0	0	0	0	0	0	0	0.191664562	0	0	0	0	0	0	0	0	0	0	0	0	0	0	0	0	0	0	0	0	0	0	0
AL353622.1	0.590732858	2.433876219	0.714583611	0.719975462	1.077565844	0.816225661	0.560805997	0.825791496	0.197960388	0.691816649	0.723602168	0.531576896	1.140206662	0.955760146	0.07278108	0.296966372	0.669462481	0.78769987	1.388370803	0.629132878	0.167521083	1.180831123	0.807827087	0.670741064	3.448331116	1.54750657	1.08492565	1.548584959	3.380262383	1.151357503	1.325914427	0.155526137	0.62827528	1.878904325	0.566922784	3.387672578	0.461215127	1.868224317	1.419732545	1.077412942	0.98087922	0.273211592	0.273308416	2.089915901	1.176764942	0.286646178	1.313855456	0.65566448	1.379191362
LLCFC1	0	0	0.025962288	0	0	0.019770101	0	0	0.0595934	0.019182063	0.03630517	0	0	0	0	0	0	0.073230335	0	0.055239412	0	0	0	0.015363316	0	0.021596007	0	0	0	0	0	0	0	0	0	0	0	0	0	0.04633445	0.020465015	0.047977297	0.046074528	0	0	0.02626251	0.044655381	0	0
MTCYBP37	0	0	0	0	0	0	0	0	0	0	0	0	0	0	0.041647308	0	0	0	0	0	0	0	0	0	0	0	0	0	0	0	0	0	0	0	0	0	0	0	0	0	0	0	0	0	0	0	0	0	0
LINC01248	0	0	0	0	0	0	0	0	0	0	0	0	0	0	0	0	0	0	0	0	0	0	0	0	0	0	0	0	0	0	0	0	0	0	0	0	0	0	0	0	0	0	0	0	0	0	0	0	0
AC104777.2	0	0	0	0	0	0	0	0	0	0	0	0	0	0	0	0	0	0	0	0	0	0	0	0	0	0	0	0	0	0	0	0	0	0	0	0	0	0	0	0	0	0	0	0	0	0	0.036282497	0	0
RF00019	0	0	0	0	0	0	0	0	0	0	0	0	0	0	0	0	0	0	0	0	0	0	0	0	0	0	0	0	0	0	0	0	0	0	0	0	0	0	0	0	0	0	0.214781766	0	0	0	0	0	0
AC005828.1	0.438540232	0	0	0	0	0.034824053	0	0	0	0	0	0	0	0.088690529	0	0	0	0	0	0	0	0	0	0	0	0	0	0	0.105436692	0	0	0	0	0	0	0	0	0	0	0	0	0	0	0	0	0	0.039329119	0	0
AC010872.1	0	0.715629516	0	0	0	0	0	0	0	0	0	0	0	0	0	0	0	0	0	0	0	0.026791677	0	0	0	0	0	0	0	0	0	0	0	0	0	0	0	0	0	0	0	0	0	0	0	0	0	0.027380943	0
AC073310.1	0	0	0	0	0	0	0.253421335	0	0	0	0	0.016681463	0	0	0.091357986	0.017473366	0.042016926	0	0	0.04935719	0	0.035013325	0.089472336	0	0	0	0	0.044178441	0.053483859	0.117181149	0	0	0	0	0	0.08476454	0	0.105003433	0	0	0	0	0	0.242903113	0	0.023465921	0.019950105	0	0
SPTBN5	0.151865273	0.046981675	3.245460646	0.653818935	0.166217636	0.684773306	0.226322355	0.480039832	0.245198487	0.56108546	1.231693644	0.178772065	1.104778205	0.271204107	0.263888929	0.315999129	0.436215922	7.045128584	0.103495254	0.252078505	0.11029447	0.650791512	0.101129556	0.614887537	0.552575835	0.266571882	0.166408533	0.133158361	0.098514685	0.426778531	0.924338194	0.13024983	0.116185332	0.347654033	1.057280986	0.62630298	0.587251763	0.325282559	0.755079448	0.280766939	0.647603769	0.086139819	0.167170473	0.13422474	0.586207869	0.284879476	0.963776997	0.455387378	2.072736745
VN1R1	0.232882655	0.164232868	0.061104611	0.134114893	0.086198768	0.11632684	0.074170347	0.042662677	0.023376416	0.308502688	0.028482509	0.065910565	0.068963398	0.39501774	0	0.145750004	0.147568157	0.229805692	0.169031265	0.130010991	0.065164072	0.161399076	0.03927961	0.186821322	0.07525823	0.059299533	0.048475905	0.019394955	0.140880985	0	0.146134215	0.048209467	0.079897703	0.111876601	0.079577122	0.30700578	0.117305361	0.04609798	0.071124671	0.236280096	0.152526547	0.131738767	0.406652259	0.021327575	0.03890876	0.030905605	0.183925894	0.337752599	0
RN7SL268P	0.889758964	0	0.16082679	0.595669272	0.529373565	0	0.292823534	0.336863351	0.184579557	0.712954813	0.899588506	0.115650678	1.27057732	1.247619788	0.475030873	0.484563418	0.582597104	0.982875602	0.280982385	0.855469413	0.643167205	0	0.620301494	0.618605479	0.445677721	1.404682561	0.765528891	0.459426136	0.370797492	1.624807069	0.192311973	0.190330329	0.394293824	1.247117135	2.02464731	0.734578604	0.46311999	1.09196523	1.029597241	0.287024815	0.824025885	0	0.713536738	0.336803913	0.460833788	0.406716382	1.106494419	0.186061776	1.800353824
FABP3	9.975360052	3.4839858	1.541491868	18.10850069	2.767602145	1.244976852	2.381403087	1.614383137	5.8971909	1.207946507	1.077796463	2.485700542	1.739746222	1.675957089	1.793635088	1.864813504	1.649840043	12.31932655	2.101479856	8.84552038	2.09223671	3.40183797	1.846696798	8.582837963	3.904965059	0.874259405	0.222346598	1.200956039	2.530891655	103.4690128	3.574828414	4.293500987	1.442977047	2.641210144	3.143055026	2.986999939	24.75028783	2.114396611	0.951506222	1.917415283	16.77199724	2.417008333	6.113744118	2.005394839	5.175471856	4.512569795	2.631294416	8.016131299	1.917335879
BOLA3	9.493581547	16.53022551	3.097903119	7.249364667	4.598639305	7.262117009	7.147362259	5.900338783	2.631720813	6.90025499	6.152995827	8.359352683	4.044774659	3.224895541	5.875873005	4.981476219	2.750537656	5.946747155	5.744024252	6.559032532	9.637848343	5.661397204	5.476381666	11.42604788	8.605844735	4.793800335	3.849111283	10.17996703	6.757302589	3.356055477	5.447620533	3.276825681	5.770732488	5.6179874	5.069405039	1.851948074	5.444301256	5.361563118	5.187905488	3.929766238	8.660546596	7.408570356	4.41976774	12.22792432	5.381164121	4.316554679	3.52616211	4.19303222	5.72317801
AC060234.2	0	0	0	0.060842997	0.034760189	0.009381904	0.134593439	0	0.028280055	0.027308552	0.034457246	0.01771923	0	0.047788007	0	0	0.066946248	0.023167643	0	0	0.049270907	0.018595766	0.04751924	0.007290664	0	0.020496776	0	0	0.056811132	0.03111777	0.029464765	0.029161151	0	0.071653131	0.021393313	0	0.035478087	0.195187615	0.014340733	0	0.009711675	0	0.076526357	0	0.023535299	0.012462877	0.021191217	0.028507151	0
TSPAN6	29.21794476	37.36580221	26.84300203	36.20209738	25.04573143	10.13588031	43.93857483	48.16722524	14.79729737	24.67774782	24.67228099	42.15463396	27.83831106	22.03280039	99.64810428	35.60245568	56.68772591	11.24290987	43.56503317	36.08930237	24.65215224	55.21419083	39.39523164	29.45508535	45.00768433	24.86914255	22.38517889	86.90525719	30.32289499	92.55443864	31.63050649	6.9996514	48.22275198	18.29180756	8.812877236	22.55656833	27.96713712	31.21310975	41.91596969	32.47817108	57.32572877	22.3709939	38.04905155	35.06778577	49.13744842	96.53357281	67.71934937	56.80760744	31.50811071
RPS3AP9	0	0	0	0	0	0	0	0	0	0	0	0	0	0	0	0	0	0	0.026430793	0	0	0	0	0	0	0.050336148	0	0.115243256	0.139517238	0	0	0	0	0	0.078806805	0	0	0	0	0	0	0	0	0	0	0	0	0	0
AC079145.1	0	0	0.354354037	0.328113573	0.041656541	1.55156925	0.645186049	0.278332566	0	0.229085604	0.061940244	0.095556106	0.19996411	0.257710742	0.087220702	0.233548819	0.160456504	0.208230435	0.464322093	0.28273185	0.177138472	0.133710774	0.256261338	0.262113512	0.900142679	0.62636404	0.210838826	0.506133044	0.102123524	0.335623272	0.211863098	0.104839996	0.651568722	0.200360932	0.115369666	1.213887749	0.255101215	0.501240971	0.257788588	0.079051197	0.244407507	0	0.235823232	0.463805758	0.338455869	0.224032314	0.342839421	0.034162914	0.661128083
MIR6753	0	0.589085272	0	0.12026385	1.374157859	0.66760257	0	0.306052679	0.33539456	0.755703119	0.715145436	0.525364361	0.659637703	1.983639389	0	0	0.529310783	0.274762598	0.255282777	0.932670311	0.467472749	0.771894361	0.563566602	0.518792963	0.674857524	0.243086761	0.347755502	0.834810905	1.684415437	0	0.698889854	0.230562756	0.143292146	1.416314429	1.014877878	1.067826459	0	0	1.020465558	1.043090181	0.460712408	0.540037141	0.259309693	1.835992063	0	0.147806685	0.376983998	0.676175723	1.090458211
SLC25A39P1	0.663907784	0	0	0.018519504	0.042321481	0	0.081935599	0	0.309885678	0.049873365	0	0	0	0.523648869	0.177225916	0.016948345	0.081508891	0	0.058966726	0	0.017996603	0	0.086783965	0.013314874	0	0.056149618	0	0.042851014	0.051876832	0	0.053811238	0	0.022065645	0.043619825	0.117211248	0	0.064793313	0.1018484	0	0	0	0	0	0.235604615	0	0	0	0.069416475	0
NDUFS7	0.553785286	8.874831987	7.345149316	5.228643714	6.333348186	4.636439138	16.76767496	15.35829466	21.65723662	8.81139146	6.301135027	10.26871476	9.313037069	5.688155823	7.698405099	7.892825992	8.832807819	5.326812604	6.71095822	8.189702933	5.223494453	4.20600525	12.01168184	3.781800748	5.953295114	5.464208324	11.02329084	11.85587373	4.63523938	4.635919892	10.26281665	5.15006127	9.496048302	10.62142441	4.615047012	4.701810144	24.46728139	5.550859491	5.561512455	11.29772041	3.929296443	13.3266513	3.373125817	9.886198599	11.00499389	3.948339794	4.483905957	5.238200091	13.1758272
AC243571.1	0	0	0	0	0	0	0	0	0	0	0	0	0	0	0	0	0	0	0	0	0	0.037833435	0	0	0	0	0	0	0	0	0	0	0	0.032395476	0	0	0	0	0	0	0.039517173	0	0	0	0.095766017	0	0	0	0
MYBL1	1.523713763	0.320298333	0.241651195	0.302428945	0.270845204	0.22434791	0.162733676	0.235743851	0.151967697	0.330181104	0.203678072	0.390390934	0.530516743	0.4365549	0.267252715	0.189501179	0.245827166	0.376598218	0.364357183	0.197210576	0.754581997	0.439681069	0.178746915	0.517144636	0.446437037	0.424050231	0.393921138	0.4854258	0.213699011	0.52673242	0.22166751	0.211548256	0.282427454	0.500552402	1.100747846	0.740870064	0.133453281	0.202282825	0.816861134	0.189050189	2.017040801	0.26304337	1.401110556	0.263431932	0.448971832	0.532422589	0.637697847	0.502967382	0.247043993
OR4V1P	0	0	0	0	0	0	0	0	0	0	0	0	0	0	0	0	0	0	0	0	0	0	0	0	0	0	0	0	0	0	0	0	0	0	0	0	0	0	0	0	0	0	0	0	0	0	0	0	0
RAB3GAP1	15.50064183	8.379957936	9.261381402	12.31477154	12.51066151	6.108293274	9.332982637	7.541389168	3.202868793	11.19084877	12.14972036	11.42471336	5.997339621	11.35030054	9.296340084	13.27677449	8.596888637	9.390837651	9.647139598	10.56022725	12.14632279	12.00624014	8.253968051	11.52567163	10.98585385	10.16351287	7.889312791	3.779505941	12.02655852	9.248887639	9.639387438	11.91010192	10.97891495	9.13357937	13.26008601	7.162523696	2.664843704	8.148640215	9.050724394	9.032037466	11.0132436	7.194575357	16.33005625	6.624047393	6.905439168	12.6887658	11.37833132	14.57604605	8.282152661
LPP-AS1	0.46517223	0	0	0	0	0	0	0	0	0	0	0	0	0	0	0	0	0	0	0	0	0	0	0	0	0	0	0	0.111839729	0	0.116010057	0	0	0	0	0	0	0	0.056463007	0	0	0	0.043043309	0	0	0	0	0.037413232	0
AC116609.2	0	0	0.187212436	0	0	0	0	0	0	0	0	0	0	0	0	0	0	0	0	0	0	0	0	0	0	0	0	0	0	0	0	0	0.091796531	0	0	0	0	0	0	0	0	0	0	0	0	0	0	0	0
RF00019	1.803729057	0	0	0	0	0	0	0	0	0	0	0	0	0	0.481493878	0	0	0	0	0	0	0	0	0	0	0	0	0	0	0	0	0	0	0	0	0	0	0	0	0	0	0	0	0	0	0	0	0.188593229	0
SEPT14P21	0	0	0.016413145	0	0.015435746	0	0	0	0	0	0	0	0	0.031831395	0	0	0	0	0	0	0	0	0	0	0	0	0	0	0	0	0.078505436	0	0	0	0	0	0	0	0	0	0	0	0.029127938	0	0	0	0	0	0
SRGAP3-AS2	0.257962085	0	0.049958009	0	0.015661007	0	0	0.139520888	0	0	0.023286777	0.035924846	0	0	0	0	0.090486763	0	0.043641114	0	0	0.012567326	0.032114289	0.019708605	0	0.01385206	0	0	0.076787806	0.084119615	0.119476653	0	0	0	0	0	0.095906711	0.075377725	0.038766818	0	0.065633109	0	0.029553016	0	0.095433265	0.067380949	0	0	0
AL590103.1	0.575783217	0	0	0	0	0.178317299	0	0	0	0.057671155	0	0	0	0.302761154	0	0	0	0	0	0	0	0	0.30105838	0	0.072102042	0	0	0	0	0	0	0	0	0.050439862	0	0	0	0	0	0	0	0	0	0	0	0	0	0	0
AC012513.2	0.513039558	0	0	0	0	0.01604908	0	0	0	0.015571719	0	0.03031126	0	0.040874087	0.083001583	0.015875099	0.076347378	0.039631544	0	0	0.033713954	0.031810699	0.040644205	0.012471716	0.019468185	0	0	0	0	0.106462732	0	0	0.062005045	0.013619206	0.01829815	0	0	0.047699449	0	0	0	0	0.056103944	0	0	0	0	0.032510354	0
DHX33	11.03880954	9.262844234	5.652081165	8.457629007	10.55424378	3.816127858	3.692857827	3.649907528	3.128673778	7.314788485	6.565544525	10.07740462	6.567843653	5.706341376	6.94295804	8.453246782	5.05585545	2.229264253	2.948185664	4.228571323	6.204920563	4.456420468	2.612829898	7.580396857	5.646920904	5.607885737	8.07110199	2.51808085	9.822849916	6.070959351	5.319037392	3.821797561	3.38971822	4.498888695	8.606154034	2.162203099	2.62058718	2.364436973	5.505393148	8.186268372	4.921745467	3.19754961	4.091899884	2.392959682	5.69863253	5.230322807	4.990672355	4.554436549	5.634281695
MIR25	1.473045396	0	5.990797943	2.113207656	4.024319445	8.906666027	1.55823952	5.975314208	1.964453852	6.323230182	5.784407639	2.871991843	6.439320432	11.61845928	10.67311429	1.504165609	5.167081454	5.096191997	2.990455384	3.034879585	9.583191358	4.52109554	7.151928539	4.051525995	9.223052833	6.88167046	2.715804876	16.2986891	3.288620616	5.764196508	11.59824352	0.675219499	3.077369417	17.69718601	2.972142356	5.993811612	13.96527305	7.747753297	6.641125059	4.58214615	3.822816056	3.163074681	5.315848699	5.974259887	3.269725446	0.865724871	6.133469808	6.820788445	4.25797968
RN7SL168P	1.267135825	0.692544693	0	0	0	0	0	0	0	0	0	0	0	0	0	0	0	0	0	0	0	0	0	0	0	0	0	0	0	0.216932127	0	0	0	0.055501927	0.07456988	0	0	0	0	0.153285654	0	0	0	0	0	0	0	0	0
ROPN1B	0	0	0.023679043	0.00487235	0.011134481	0.02704714	0	0	0	0.039363982	0.00413904	0.034055239	0	0.011480691	0	0.031212923	0	0.066790118	0.041369936	0.0251907	0.02840867	0.0312724	0.022832244	0.007006097	0.049213918	0.177270781	0	0.011273797	0.013648425	0	0.014157354	0.028022944	0	0.022952131	0.03597702	0.021630872	0	0.026795589	0.006890495	0.010564896	0.032664146	0	0.01050563	0	0.011308339	0.005988216	0	0.018262981	0
NPC1L1	1.093845591	0.294318308	0.757404767	0.664702789	9.418685191	0.097284558	1.644874314	15.95040272	2.796317021	0.057308788	0.312637837	6.227388253	0.710630259	0.893727637	0.089844631	0.206207014	0.752040568	0.188755418	2.355581479	0.067955415	1.175090486	6.927984941	0.158382388	7.802967524	0.185444474	0.254287637	1.520271579	0.04344662	1.704171719	0.702964178	0.185501229	4.762534488	1.481049285	0.244717847	0.221835454	0.029176142	0.275914404	8.354060724	0.047797892	0.325717421	2.114785747	1.59358256	0.736850315	0.028665527	4.3492578	0.290772786	0.16088096	0.031671597	0.578864717
AC011466.4	0.229992218	0	0.029694166	0.024440237	0.027925885	0.0226119	0.108130623	0	0	0.054848341	0.072666575	0.021353099	0.033513192	0.259147791	0	0.011183387	0.053783747	0.013959438	0.012969757	0	0.023750164	0.011204698	0.028632256	0.043929185	0	0.037050399	0.035335751	0.028275297	0	0	0.035507415	0	0.014560045	0.076753595	0.090232327	0.040688555	0	0.0336024	0	0.026497334	0	0	0.052697385	0.031092802	0	0.015018771	0.012768562	0.057255689	0
MIR6740	0.469288799	0	0	0	0.3988706	0	0	0.444182649	0	0	0.296545768	0	0	1.233818684	0	0.159734401	0	0.398770496	0.370498897	0	0.339228013	0.480116341	0	0	0.195887848	0.352798486	0	0.807722646	0.488927667	0	0	0	0	0.959250127	0.55234504	0.193720729	0	0	0.987353106	0.756932697	0.501483418	0	1.317201448	0	0	0	0.364751479	0.490676188	0
AL021707.5	0.383439149	0	0	0	0.195541769	0	0	0.653266456	0.477264276	0.230434419	0	0.037379503	0.938660158	0.504054632	0.102356616	0.039153985	0.56490435	0	0	0.331795946	0.207878337	0	0.400975803	0.030759959	0.14404768	0.04323886	0.494853817	0.197988414	0.599228052	0.131288641	1.118830178	0.082022325	0	0.403081243	0.090260288	0.047484691	0.299370406	0.470579376	0	0.834924678	0.081948845	0	0.092249001	0.108858532	0.397190076	0.105163976	0	0.120274207	0.775857469
FO393419.1	0	0	0	0	0	0	0	0	0	0	0	0	0	0	0	0	0	0	0	0	0	0	0	0	0	0	0	0	0	0	0	0.053256749	0	0	0	0.061663218	0.19437994	0	0	0	0	0	0	0	0	0	0.058051996	0	0
RNA5SP128	0	0	0	0	0	0	0	0	0	0	0	0	0	0	0	0	0	0	0	0	0	0	0	0	0	0	0	0	0	0	0	0	0	0	0	0	0	0	0	0	0	0	0	0	0	0	0	0	0
UMODL1	0	0.026548498	0.174505244	0.16530909	0.03096481	0.072710402	0.269769414	0.144826247	0.007557668	0.369767349	0.218701486	0.563507056	0.096616349	0.019156569	0.149118879	0.200886091	0.256437183	0.030957039	0.040267193	0.217170279	0.023701215	0.014908806	0.304781278	0.050657992	0.142945914	0.076686893	0.195905133	0.213195274	0.05313847	0.099792355	0.05511992	0.007793135	0.180818228	0.080850706	0.014293073	0.06917837	0.274957609	0.01490362	0.057487068	0.070513928	0.316636915	0.018253522	0.075961564	0.082743253	0.8491043	0.146547546	0.113264405	0.109196464	0.540584395
RNU6-231P	0	0	0	0	0	0	0	0	0	0	0	0	0	0	0	0	0	0	0	0	0	0	0	0	0	0	0	0	0	0	0	0	0	0	0	0	0	0	0	0	0	0	0	0	0	0	0	0	0
UGT3A2	0.039368697	0.035861167	0.017790046	0.065890662	0.033461305	0.013546996	0	0.018631269	0	0.019716085	0.012438631	0.031982092	0	0	0.035030735	0.020100209	0.016111167	0	0.023310899	0.037851505	0.00711447	0	0.068615384	0.005263675	0	0.022197232	0	0	0	0.067398734	0.021272817	0	0	0.040235807	0	0	0	0.040263009	0.010353647	0	0.007011585	0.016437656	0.023678613	0	0	0.008997883	0	0	0
NUP155	23.21135369	7.512831036	4.074754801	5.263526575	6.902668926	5.308523815	4.366378518	4.387031296	2.371046651	4.232105842	5.91037589	7.107036675	5.758773602	8.259890252	5.703457426	5.737757257	5.739808754	3.038071443	4.330378912	5.455880569	6.56593399	5.725186728	5.435582476	10.57574223	4.742085607	5.688698856	7.480302588	5.36781694	9.376682648	9.111713207	7.349054275	4.205916153	5.546009753	7.563903422	6.259750922	2.295023097	1.718956143	2.519928858	5.815390025	6.656097061	8.117879379	4.829744054	6.964205119	5.77224928	7.174060228	7.009811692	3.685103983	4.672079111	4.687328654
SMIM25	0.584169778	1.22191331	4.644029413	2.953260149	1.084973598	0.617938676	1.441896055	1.76114524	2.984751589	1.097987256	0.813474286	1.188167984	0.662059873	1.668583299	1.09735814	0.243023085	0.336461118	7.418253841	0.392870924	5.17972594	0.922738948	0.855890792	1.885453339	0.514912422	0.424463631	1.35815182	0.41883894	1.88056682	0.56353352	1.580391699	1.286002954	1.889843233	0.882085637	1.617368285	4.566743417	0.830604302	1.801840975	2.876562832	1.342856621	0.261730094	1.865029995	16.07993086	0.399068201	1.208014361	3.399127065	2.284581177	2.177719611	2.624146666	0.583713249
OR52L1	0.177734911	0	0.043808394	0	0	0	0	0	0	0	0	0	0	0	0	0	0	0	0	0	0	0	0	0	0.040466777	0	0	0	0	0	0.052384797	0	0	0	0	0	0	0	0	0	0	0	0	0	0	0	0	0	0
IGLV3-9	3.872735402	2.305227399	0.051980893	2.353101801	17.35433201	0	16.08941457	27.87270211	15.27245684	8.334044813	0.835924569	1.009246591	0.11733252	1.310542044	7.779102822	13.03827717	4.989988424	0.097746347	2.860717624	18.46997432	4.698050427	1.961429735	5.613661246	2.799156246	0	2.983481336	0.371140363	9.701432296	12.34409786	8.13989572	0.497257857	0.533145114	0	17.86993512	0.31591101	0	4.939611698	1.294093284	7.744617856	1.39154113	0.983386139	2.209349343	30.67279293	9.797267841	2.978925569	1.314549696	7.554944677	12.74906591	19.00850798
AC006504.4	0.129498496	0	0	0	0	0	0	0	0	0	0	0	0	0	0	0.022039057	0	0	0	0	0.023402177	0	0	0	0	0	0	0	0.067458884	0	0	0	0	0	0	0	0	0	0	0	0	0	0.025962631	0	0	0	0	0	0
RF01872	0	0	0	0	0	0	0	0	0	0	0	0	0	0	0	0	0	0	0	0	0	0	0	0	0	0	0	0	0	0	0	0	0	0	0	0	0	0	0	0	0	0	0	0	0	0	0	0	0
AL035410.2	0	0	0	0	0	0	0	0	0	0	0	0	0	0	0	0	0	0	0	0	0	0	0	0.016412432	0	0	0	0	0	0	0	0	0	0	0	0	0	0	0	0	0	0	0	0	0	0	0	0	0
CR786580.1	0	0	0.041631674	0.006853117	0	0	0.030320157	0	0	0.018455571	0.075682025	0	0.018794403	0.064591851	0	0	0	0.007828538	0	0.017715767	0.073255806	0.056552967	0.016057144	0.019708605	0.115368277	0.04155618	0	0.01585696	0	0.021029904	0.039825551	0	0.016330724	0.059185342	0.072289772	0	0.047953356	0.018844431	0	0	0.131266218	0	0.014776508	0.017437034	0.031811088	0.067380949	0.007160687	0.025687472	0
AC006435.3	0	0	0	0	0	0	0	0	0	0	0	0	0	0	0	0	0	0	0	0	0	0	0	0	0	0	0	0	0	0	0	0	0	0	0	0	0	0	0	0	0	0	0	0	0	0	0	0	0
AC067968.2	0	0	0	0	0	0	0	0	0	0	0	0	0	0	0	0	0	0	0	0	0	0	0.081647458	0	0	0	0	0	0	0	0	0.033403085	0	0	0	0	0	0	0	0	0	0	0.037567835	0	0	0	0	0.032653951	0
IGHD6-19	0	0	0	0.939203403	3.219455556	0	0	0	0	0	0	0	0	0	0	0	0	0	0	0	0	0	0	0	0	0.949195925	0	0	0	0	0	0.900292666	0	1.474765501	0	0	0	0	0	0	0	0	1.012542609	0	0	0	0.981355169	0	0
SYT14P1	0	0	0	0	0	0	0	0	0	0	0	0	0	0	0	0	0	0	0	0	0	0	0	0	0	0	0	0	0	0	0	0	0	0	0	0	0	0	0	0	0	0	0	0	0	0	0	0	0
AC093835.1	0	0	0.042188718	0	0	0.064252829	0	0.088367323	0	0	0	0	0.095229387	0	0	0.031778147	0	0	0	0	0	0	0	0.024965389	0.038970646	0	0	0	0	0	0	0	0	0.081787171	0.07325703	0	0	0	0	0	0.033255649	0	0.074871108	0	0.161183649	0	0	0	0
AC090971.4	0.206226355	0	0	0	0	0	0	0.055769599	0	0.009836136	0.009308242	0	0.060100324	0	0.104858667	0.010027771	0	0	0	0	0	0.010046879	0.077020769	0.007877967	0	0.022147905	0	0.025353516	0.061387585	0.100873439	0	0.010503414	0	0	0.011558331	0	0	0.120520607	0.015495958	0	0	0	0	0.055759759	0	0.013466831	0	0	0
SFXN1	18.08040665	15.83372833	6.838940493	6.45199992	9.110310909	9.437189483	6.119362172	5.700695964	4.612782552	5.550947658	8.103038713	11.62451215	6.464832795	5.916637477	8.761764186	7.277682416	4.528361401	5.781408571	5.880202089	7.346236256	6.295139173	8.285092673	7.006326678	11.10531194	4.373276399	7.852678336	4.978616941	9.203205905	7.515358048	6.530396163	5.948870688	5.520534701	5.791182729	9.533973328	12.78193921	1.44548616	6.406554363	3.609888224	8.49821938	6.675942463	6.134253078	9.930350148	2.816585444	7.038454517	4.800088227	7.775974633	4.928937988	5.17948937	6.990914339
C9orf72	6.610479538	3.139585446	2.07533416	1.610527775	1.736126726	0.815762911	1.129993555	1.780174441	1.80566428	2.456275558	3.58755807	1.145575103	0.606753519	4.377525733	3.113586276	1.530467416	2.627693617	1.460656464	6.609389845	2.1783847	2.121518113	2.765460618	1.135872111	1.506456548	1.884168365	1.578339645	1.034891003	3.696377066	4.092168101	1.966882296	1.21954089	2.086475035	1.120335622	3.323331265	4.616087147	0.953328406	1.081402749	4.929575135	5.130384139	1.178165369	2.714038406	5.712527484	5.3947709	2.773270756	3.262174117	2.931068501	3.450607957	2.408592508	2.920600381
MTAPP2	0.021245847	0	0	0	0.027086765	0.021932456	0.052440753	0.120655383	0	0	0	0	0.06501237	0	0.170143269	0	0.052167649	0	0	0	0.023036518	0.043472073	0.111087647	0	0	0	0	0.054851358	0	0	0	0	0.028245086	0.018611824	0.050012011	0	0	0	0	0.102804561	0.022703376	0	0.025556965	0.060317047	0	0	0	0	0
AL450023.2	0	0	0	0.036189489	0	0	0	0	0	0	0	0	0	0	0	0.033119243	0	0	0	0	0	0	0	0	0	0	0	0	0	0	0	0	0	0	0	0	0	0	0	0	0	0	0	0	0	0	0	0	0
CLUHP6	0	0	0	0	0	0	0.092732639	0	0	0	0	0.036624763	0	0	0.100289904	0	0.04612485	0	0	0	0	0	0.049109948	0	0	0	0.06060776	0	0	0	0	0	0	0	0.066328363	0	0	0	0	0	0	0	0	0	0	0	0	0	0
LINC02168	0	0	0	0.056032021	0	0	0	0	0	0	0	0	0	0.132027946	0	0	0	0.064007196	0	0	0	0.051376086	0	0	0	0	0	0	0	0	0	0	0	0	0	0	0	0	0	0	0	0	0	0	0	0	0.058546757	0	0
GSTA11P	0.026422339	0	0	0	0	0	0	0	0	0	0	0	0	0	0	0	0	0	0	0	0	0	0	0	0	0	0	0	0	0	0	0	0	0	0	0	0	0	0	0	0	0	0	0	0	0	0	0	0
AC087894.3	0	0	0	0	0	0	0	0	0	0	0	0	0	0	0	0	0	0	0	0	0	0	0	0	0	0	0	0	0	0	0	0	0	0	0	0	0	0	0	0	0	0	0	0	0	0	0	0	0
DDX50P1	0.493470208	0.04025416	0.139785285	0.082180298	0.131461102	0.15206503	0.090897305	0.062740799	0.045837257	0.339346686	0.062830635	0.071799796	0.157763351	0.309825581	0.353898	0.105291593	0.325526132	0.206529886	0.095943777	0.106220785	0.151733863	0.052746115	0.077020769	0.088627131	0.101453581	0.091360108	0.095053171	0.171136236	0.230203443	0.100873439	0.238787367	0.031510243	0.02937489	0.122589882	0.164706222	0.072968141	0.086256098	0.225976138	0.092975751	0.285111316	0.062964029	0.110707614	0.097457226	0.397288282	0.114440391	0.131301605	0.180324012	0.077008902	0.074514644
AC073429.2	0	0	0	0	0	0	0	0	0	0	0	0	0	0	0	0	0	0	0	0	0	0	0	0.009820181	0	0	0	0	0	0	0	0	0	0	0	0	0	0	0	0	0.013081169	0	0	0	0	0	0	0	0
PARP1P2	0	0	0	0	0	0	0	0	0	0	0	0	0	0	0	0	0	0	0	0	0	0	0	0	0	0	0	0	0	0	0	0	0	0	0	0	0	0	0	0	0	0	0	0	0	0	0	0	0
PRIMA1	0	0	0.006157038	0.030405866	0.185292406	0.032819791	0.056051781	0.07737817	1.01755883	0.268396101	0.034439539	0.053130373	0	0.035822588	0.060619733	0.774498428	0.055759872	0.532581973	0.037649618	0.327504991	0.305322643	0.81314668	0.356211161	0.102016842	0	0.040972486	0.029307247	0.070354054	0.028390969	0.03110178	0	0.476054035	0.13283609	0.179040776	0.01069116	0.123738369	0.035459855	0.125413273	0.107500226	0.0549418	0.004853342	0	0.475312268	0.025788172	0.047046409	0.205531804	0.275344256	0.788292561	0.45949421
AC129908.1	0	0	0	0	0	0	0	0	0	0	0	0	0	0	0	0	0	0	0	0	0	0	0	0	0	0	0	0	0	0	0	0	0	0	0	0	0	0	0	0	0	0	0	0	0	0	0	0	0
BOLA2-SMG1P6	1.274916483	1.02232788	1.654934993	1.268748456	2.365954668	2.119001417	0.546750709	0.153750775	1.547055275	2.287702772	2.346890133	1.674728744	1.220081766	0.905922751	3.98147569	2.201585754	0.410949168	1.223462529	1.521459757	0.951283893	2.828789429	1.188502977	0.450413853	2.250847775	1.430074023	0.882585685	0.937032092	0.864180007	0.600029025	0.876427539	0.845829937	1.153006396	1.380807968	1.720559751	1.210872812	0.627879579	2.555736244	1.480077628	1.747664489	0.524014115	1.909435471	0.863217262	1.663885808	0.740668477	0.458908835	1.532316146	2.358695758	1.564625306	0.846615843
LINC00857	0.325684841	1.023505134	0.573968665	1.989588415	1.339091832	5.824840107	1.34650269	1.387175661	10.69184096	1.272218767	1.520360514	1.19853736	2.491492014	1.241585699	1.71705463	1.163978915	1.25952073	2.355795025	1.089567116	1.338646103	2.401315568	3.506920723	1.341034115	2.325288526	1.356056409	1.221144274	1.155874576	2.354338508	2.214024824	1.25452918	2.270184822	1.663322838	1.342233568	1.305279553	0.9391477	0.554571318	1.589241791	0.949287138	2.428247385	0.925856646	3.628189796	1.12186435	2.380011486	4.137677184	2.424807908	1.685990214	1.604251265	0.851319043	2.38886193
AL035416.1	0.09218537	0	0.156213766	0.077144478	0.058764508	0.047582278	0	0.130880416	0	0.0230835	0.043689272	0.337000347	0.211565678	0.060591704	0.06152073	0.094132919	0.113177273	0.02937488	0.054584583	0	0.09995506	0.188624586	0.301254637	0.110928352	0.057719235	0.129942076	0.148714217	0	0.144064736	0	0	0.049298946	0.030638738	0.060567292	0.108500634	0.085621026	0	0.282838452	1.745568203	0.111516812	0.418665644	0	0.194059666	0.065428661	0	0.221228259	0.564247236	0.096386631	0
S100A13	1.67229235	11.44363774	25.12481639	11.14927698	12.79223857	28.40608045	27.98983169	9.045663307	17.61096784	5.592523833	7.316322018	9.080793598	5.836169073	11.26418257	6.493202816	7.76897421	6.22716134	62.0514485	27.4881069	12.57707252	11.03677941	8.158474204	4.787452014	6.280815611	7.381326724	8.267800788	1.850526935	11.43584331	5.853179023	6.624995205	9.700853458	15.71323939	6.779880762	5.793268623	20.1299321	34.60709503	9.630469762	33.26566632	6.34619472	6.453457857	4.740763102	12.23929366	10.88938514	9.299106007	4.294870015	6.225908806	8.443183959	5.346669648	7.200946088
LINC02012	0.13321454	0.952098399	0.319509224	0.343013417	0.39193372	0.275039358	0.632329081	0.378263369	0.765282892	0.585036253	0.349666141	1.128817663	1.128840869	0.323296258	0.355607652	0.774318296	0.956134725	0.9142825	0.752381239	0.620698851	0.288884609	0.461282791	0.937644143	0.246614626	1.770826144	0.415995432	1.289416924	0.370381804	0.928820849	0.561382616	1.395348786	0.394563046	0.122608236	0.439864841	0.530678171	2.71568387	0.840059391	1.414807124	0.226375741	1.785044761	0.383259308	0.667454599	0.332818353	0.145460241	1.141086793	0.351308643	0.489824232	0.449999844	0.518362744
AL591866.1	1.366515929	0	0.059758583	0.098370431	0.112399945	0.091011489	0.652828527	0.500674707	0	0.220761153	0.1253479	0	0.269777016	0.927158845	0.588359102	0.270074623	0.757666807	0.168557604	0.156607389	0.127147075	0.191185863	0.04509821	0.345729137	0.176812232	0.165600949	0.149125544	0.284448391	1.024256771	0.551110487	0.301865653	0	0.188589985	0.058603272	0.231696326	0.415062274	0.218358528	0.688327966	1.352475638	0.069557918	0.106650118	0.37684207	0	0.371181455	0.250293182	0.228310006	0.241798468	0.051392665	0	0
AC018563.1	0	0	0	0	0	0	0	0	0	0	0	0	0	0	0	0	0	0.04862705	0	0	0	0	0	0	0	0	0	0	0	0	0	0	0	0	0	0	0	0	0	0	0	0	0	0	0	0.017439062	0	0	0
ASB5	0	0	0.011792909	0.004853167	0	0.004490109	0	0.012350551	0.419573313	0.004356556	0.197891763	0	0	0.011435491	0.023221654	0.586269273	0.010679991	0.498953734	0.010301766	0.439101672	0.009432275	1.490715557	0.022742353	0	0.005446685	0	0	0.022458824	0	0.014892732	0.028203232	0.125606777	0.052042128	0.003810295	0	0.086182844	0	0	0.048043572	0	0	0.010896419	0.020928538	0.012348372	0.033791454	0.01789392	0.24847797	0.509350217	0
HORMAD2	0	0	0	0	0	0	0	0	0	0.006875745	0	0	0	0	0.018324816	0	0.016855722	0	0.008129393	0	0	0	0	0.005506929	0	0	0	0	0	0	0	0	0	0	0.00807961	0	0	0	0	0	0	0	0.024772887	0	0	0	0	0	0
AC099684.2	0.121907205	0	0	0.158692989	0.051807331	0.020974487	1.003004748	1.557702601	0	0.040701252	0.038516864	0.594205209	0.497381992	0.053418204	0	0.020747112	0.099778125	0.025897164	0	0	0	0.083146585	0	0.58677273	0	0	0.393323465	0.104911102	0	0	0	0	0.027011393	0.08899447	0	0	0.237947857	0	0	0	0.065135203	0	0.244406837	0	0.052616272	0.111449639	2.202973156	0.063731505	0
DAP3P2	0	0	0.187946602	0.386730813	0.088377211	0.214680042	0.427752025	0.19683388	0	0.277726188	0.295673575	0.236516975	0	0.091125171	0.277567059	0.106176396	0.425524355	0	0.246272796	0.49986252	0.187905713	0.177297864	0.815514023	0.250241311	0.043402602	0.195422691	0.11182726	0.178965998	0.324993096	0	0.337111577	0.148283498	0.092156517	0.273265372	0.163176443	0	0	0.212683424	0.054691618	0.586993886	0.074075328	0.086829501	0.125078793	0.098399575	0.089757169	0.142589979	0.121226227	0	0
HOMER2P2	0	0	0	0	0	0	0	0	0	0	0	0	0	0	0	0	0	0	0	0	0	0.042702201	0	0	0	0	0	0	0	0	0	0	0.055489757	0	0	0	0	0	0	0	0.022301309	0	0	0	0	0	0	0	0
MIR1267	0	0	0	0	0	0	0	0	0	0	0	0	0	0	0	0	0	0	0	0	0	0	0	0	0	0	0	0	0	0	0	0	0	0	0	0	0	0	0	0	0	0	0	0	0	0	0	0	0
AL162464.1	0	0	0	0	0	0	0	0	0	0	0	0	0	0	0	0	0	0	0	0	0	0	0	0.025596283	0	0	0	0	0	0	0	0	0	0	0	0	0	0	0	0	0	0	0	0	0	0	0	0	0
CENPB	14.1225634	44.35895069	40.82180345	41.64804892	41.34279723	63.01274985	69.48650907	48.19553785	74.68244841	49.75491558	68.84821661	76.56689802	54.31884215	18.21316222	50.0441679	53.76226854	55.27831071	57.82572371	25.51047979	41.7761861	38.13030364	71.79627073	46.92842904	58.36408653	45.08903716	44.41434794	106.7340004	34.40400754	23.94764269	74.31246791	82.77513618	31.18848377	45.97377133	28.81634668	40.45253192	40.62064489	41.45152213	36.35987885	81.77282761	58.1265676	52.92969127	47.19886579	31.4833011	54.00057782	64.7474717	19.55440811	16.74800083	23.64281749	64.48140495
PAQR9-AS1	0.003998314	0	0	0.004461269	0.005097532	0	0.009868968	0.011353232	0	0	0.003789829	0	0	0	0	0	0	0	0	0.01153268	0	0	0	0	0.010013719	0	0	0.010322626	0	0	0.012962897	0	0.00531552	0	0	0	0	0	0	0	0	0	0	0	0	0.005482989	0	0	0
AL035404.2	0	0	0.157652577	0.064879182	0	0	0	0	0	0.058240278	0	0.05668405	0	0	0	0	0	0.074113596	0	0	0	0	0	0	0	0	0	0	0	0	0	0.124382539	0	0	0.068437488	0	0.226989732	0	0	0	0	0	0.069945378	0	0	0	0	0.060796501	0
AC000120.1	0.823199693	0	0.030161349	0.086886658	0.099278365	0.068902971	0.027457965	0.063175128	0.103847781	0.155991582	0.063265586	0.086756204	0.204242763	0.438708343	0.059391315	0.034078013	0.218519744	0.09925345	0.026347625	0.12834733	0.120619149	0.079666882	0.116330928	0.080316595	0.041791051	0.137988835	0.215350166	0.028720157	0.069539114	0.038089404	0.180330296	0.047592564	0.01478912	0.204648076	0.20949021	0.068881191	0.043426607	0.273048574	0.175536345	0.026914221	0.118874819	0.055736999	0.454975093	0.126327962	0.028808154	0.076275319	0.116725064	0.116313005	0.337637155
C1QL1P1	0	0	0	0	0	0	0	0	0	0	0	0	0	0	0	0	0	0	0	0	0	0	0	0	0	0	0	0	0	0	0	0	0	0	0	0	0	0	0	0	0	0	0	0	0	0	0	0	0
FOLR3	0.050649125	0	0.205987322	0.014128418	0.064573607	0	0.031254088	0.035954613	0.394016532	0.063413483	0	0	0.038746627	0.033290714	0.033801146	0.038789371	0.186547926	0.096836102	0.01499512	0.073045812	0.027459001	0.064772142	0	0.04063135	0.110993759	0.014278735	0	0	0.039576523	0	0.041052269	0.013543085	0.521846181	0.033277302	0.074516463	0.015680833	0.197721715	0.038849766	0.039960924	0.06127034	0.067654759	0.539263449	0	0	0.163954714	0.017364109	0.044287518	0.172111586	0
SLC28A1	0	0	0.027823735	0.005725188	0	0.005296895	0.113984429	0.189406186	0.015966533	0	0	0.010004035	0	0	0	0.020957895	0.050395918	0.006540068	0.006076397	0.014799993	0.005563536	0.068242952	0	0.045278302	0.051402791	0.0115722	0.033109958	0.039741361	0.016037395	0	0.016635404	0	0.020464365	0.013484793	0	0	0	0.015742895	0.032386328	0.012414136	0.043864636	0	0.018516744	0	0.066438543	0.056290964	0.017946408	0.026824581	0
OR5M7P	0	0	0	0	0	0	0	0	0	0	0	0	0	0	0	0	0	0	0	0	0	0	0	0	0	0	0	0	0	0	0	0	0	0	0	0	0	0	0	0	0	0	0	0	0	0	0	0	0
SNORA59A	1.162930576	0	0.945915465	0.778550189	0.593057602	0.360154018	0.574088244	0.660429465	0.723746156	1.281286116	0.771604286	0.680208594	1.423428727	1.83449357	0.310436842	0.118749917	0.571098477	0.889363146	1.239465061	0.335434059	1.008756985	1.189761984	0	1.399375755	1.1650172	0.524555643	1.125629652	0.30023901	0.363479121	0.398184627	0.377032684	0.870677775	0	1.426253478	1.7793747	0.720080342	0.453979464	0.713608856	1.101028628	1.406799257	0.745626661	1.748014955	0.419672266	0	0.903476768	0.318951268	1.084655713	0.729558017	1.176547017
AL078595.2	0	0	0	0	0	0	0	0	0	0	0	0	0	0	0	0	0	0	0	0	0	0	0	0	0	0	0	0	0	0	0	0	0	0	0	0	0	0	0	0	0	0	0	0	0	0	0	0	0
AC012531.4	0	0	0.158696634	0.130617692	0	0	0	0	0	0	0	0	0	0	0	0	0	0	0	0	0	0	0	0.187819086	0	0	0	0.302227348	0	0	0	0	0	0.410199676	0.275562867	0	0	0	0	0	0	0	0	0	0	0	0	0	0
SLC31A1	29.30231205	25.38202639	17.74220323	9.586579378	16.17577046	9.552780334	8.756777267	12.74640461	7.874674383	20.71977122	20.16658718	16.45891639	10.82438838	15.46408545	12.99535729	12.94867434	11.84347073	9.281155799	15.81319211	15.60308132	21.3121802	15.06150026	9.824767476	12.80849602	9.282417129	12.12238167	15.40651157	22.53777769	15.19423545	13.2569774	12.45215338	13.96112125	18.71925887	15.22831293	15.55809568	3.650541888	13.14955459	11.17054659	21.0596332	10.03478388	20.3776504	28.22644681	12.25537968	30.69560048	7.812392571	19.86219721	12.19544827	11.70138772	10.49919624
AC079781.1	0	0	0	0.050059065	0.171595347	0	0	0	0	0	0	0	0	0	0	0	0	0.057184094	0	0	0	0	0	0	0	0	0	0	0	0	0	0.047985142	0	0.039302126	0	0.111118997	0	0	0	0	0	0.112393517	0	0	0	0.061523595	0	0	0
RN7SL293P	0.062905853	0	0	0	0	0	0	0	0	0	0	0	0	0	0	0	0	0	0	0	0	0	0	0	0	0	0	0	0	0	0	0	0	0	0	0	0	0	0	0	0	0	0	0	0	0	0	0	0
AC015845.1	0.346598917	0	0	0.04297009	0	0.079511127	0	0	0	0	0.073005821	0	0	0.20250038	0	0	0	0	0	0	0.041756825	0	0	0.030893989	0	0.043427265	0	0	0	0	0	0	0.051198065	0	0	0	0	0.118157458	0.182305394	0	0.04115296	0	0.046325479	0	0	0.052811103	0.044898603	0.040266092	0
MIR6720	0	0	0	0	0	0	0	0	0	0	0	0	0	0	0	0	0	0	0	0	0	0	0	0	0	0	0	0	0	0	0	0	0	0	0	0	0	0	0	0	0	0	0	0	0	0	0	0	0
FBXO21	9.943533379	7.118191413	8.586609226	10.00213104	12.5831649	9.372055106	11.24515692	6.081767496	7.187260718	8.616845666	8.39067909	12.33439697	5.612188842	12.25213262	9.465799628	8.000282187	7.214135022	7.794416668	7.92864441	8.379045295	8.677139161	8.296590924	9.150719066	9.237934037	7.718217993	9.190631551	7.821471144	6.738073686	9.922368007	10.14686053	8.939836137	8.983752197	7.324911383	6.386547449	12.15246521	3.099754688	4.816141331	8.460203197	8.975123565	6.560555394	11.19380654	5.314730174	10.96369889	5.553508298	7.740248034	11.23586051	6.54523932	7.904577562	9.110324058
CLVS2	0	0	0.006259432	0	0.005886684	0.006355352	0	0	0	0.013874219	0.00291769	0.010502713	0	0.004046481	0.008217048	0.050291649	0.003779145	0.072584216	0.005467964	0.044393537	0.001668819	0.033066785	0.01207117	0.002469367	0	0	0	0	0	0	0	0.042800156	0.002046139	0.004044851	0.001811493	0.247780367	0	0	0.007285866	0	0	0	0.042582332	0.004369507	0.011957202	0.012663629	0.021532564	0.120693098	0
C5orf67	0	0	0.031242753	0	0	0	0	0	0	0	0	0.02246669	0.141043785	0	0	0	0.056588637	0	0	0	0	0	0	0	0	0	0	0	0	0	0	0	0	0.020189097	0	0.028540342	0	0	0.036366004	0	0.049254782	0	0.221782475	0	0	0	0.026868916	0	0
SLC41A3	1.780525746	4.587215593	6.961394454	3.662209385	6.577613385	12.27685207	6.334130185	12.48724644	15.62026898	7.657324317	5.736599616	10.70723172	15.72983754	9.327197588	14.28762962	9.008564662	11.17350011	10.53726234	9.037598934	5.638467422	11.57484369	9.445468413	10.07392399	5.289662997	10.22147069	10.99768465	15.51246981	13.41674856	8.188425871	8.593829382	9.293581128	7.809683783	9.400677747	9.086184171	6.470000427	9.278200256	8.28016671	14.33193321	12.1522917	10.28943903	9.70249709	4.856893496	6.286765239	12.80478202	11.42320647	9.031275474	8.444090801	7.505564204	10.68887253
GIGYF1	3.043137456	5.313621155	12.16911527	11.92686128	8.367513271	19.02025493	5.046568533	6.172145992	8.469200061	12.32676448	12.1247173	5.833024422	15.59258071	15.10105305	9.220654407	8.01474321	7.886249405	14.99460874	5.990717002	5.950517217	9.664610632	11.40213691	14.19643506	6.264798133	13.4415444	12.46376734	13.69479725	7.196785897	7.773869738	9.643795455	14.79492213	10.15898886	7.737562291	16.73141135	15.00291743	20.9442167	7.487785304	11.12332088	16.09787333	9.886890396	8.629516293	3.854717334	13.59665579	5.497850729	8.788148642	8.320972213	13.66627398	20.73834	9.462882251
MIR3617	0	0	0.303331541	0.249661664	0	0	0	0	0	0	0	0	0	0.588276419	0	0	0	0	0	0	0	0	0	0	0	0	0	0	0	0	0	0	0	0	0	0	0	0	0	0	0	0	0	0	0	0.306839195	0	0	0
AC010737.1	0.189730355	0	0	0.035283133	0	0	0	0	0	0	0	0	0	0	0	0	0	0.040305068	0	0	0	0	0	0.076102009	0	0	0.10202487	0	0	0	0.102520515	0	0.042039198	0.02770132	0.074436481	0	0	0	0	0	0	0.158436657	0	0	0	0	0	0	0
HOXA10	0.076294771	4.508639692	13.14193927	7.475369948	7.532327499	3.71158454	8.368338916	8.665575717	3.887573093	13.39221603	8.198886527	12.57416445	2.757773164	8.575156349	9.915890372	3.164955962	0.690802689	12.64189607	6.911848323	4.690104711	3.738142623	21.75297007	8.988180366	3.064055335	0.119424477	11.361929	3.123138976	4.308798305	3.517324796	10.33496954	14.68667915	9.613726779	13.25554783	4.74117018	0.432151263	14.26687587	2.866671514	12.77219326	0.639568828	0.403785921	18.61914453	1.087066939	3.407190857	0.243676314	0.901445753	13.29390951	12.97549023	1.969367114	5.210195799
AL359880.1	1.329063515	0	0	0	0.169445029	0.548806122	0.164025213	0	0	0.133120635	0	0.129563542	0.203346961	0	0	0	0	0.42350626	0.078696194	0	0.144108141	0.339931996	0	0.159928658	0.166431029	0	0	0	0	0.227534073	0.215447248	0	0.353382134	0.174643283	0.156428545	2.221962199	0	0	0.209719739	0	0.071012063	0	0.079937574	0	0	0.182257868	0.774754081	0	0
AC023403.1	0	0	0.024377611	0	0	0	0	0	0	0	0	0.035059921	0	0	0	0	0	0	0	0	0	0.0551914	0	0.028851152	0	0	0	0	0	0	0	0	0.023906319	0	0	0	0	0	0	0	0.115295272	0	0	0	0	0	0	0	0
GJB4	0.199172335	0.680352004	0.135003897	2.013996029	2.602771112	0.944516593	0.53770237	0.795305905	5.248688672	0.380284407	0.867239747	0.631029194	2.228367648	1.014569683	2.475624508	1.004189435	2.827339641	9.980074143	1.415201421	1.113074146	2.213582229	1.782967255	0.488159803	4.408887707	5.611772991	1.27038511	0.281143181	0.128553041	2.023196458	3.303249936	0.464121924	0.426053994	0.314435441	1.826580158	3.736108525	1.996346684	2.794211632	0.496510951	0.903567156	2.002806604	0.984367216	0.202704082	0.35189421	0.742154538	0.983220257	1.305903291	1.233604914	0.266819575	1.700193295
BTAF1	27.66652026	5.466325957	1.943730274	5.631875851	6.889855692	5.622114103	2.41689485	2.449390208	1.262307988	6.220817538	4.534545411	2.990932154	3.210318021	5.614618148	2.452049803	3.751883408	3.675156537	3.452978026	3.365544157	2.790712274	6.208472165	4.383948089	2.901230756	6.256032786	5.06525877	4.837368842	4.227371293	3.003498867	11.44033993	4.989124187	5.200286203	4.43105004	2.163405238	7.082842384	8.440539332	1.535968789	1.419778562	3.168792268	5.845626539	4.264260516	3.002043859	2.896912501	8.503114353	1.687795394	3.42324988	3.324968114	4.925155223	3.953841374	4.481492725
RNY4P6	0	0	0	0	0	0	0.454486527	0	0	0	0	0	0	0	0	0	0	0	0	0	0	0	0	0.147711885	0	0	0.594082317	0	0	0	0	0	0	0	0.216718713	0	0	0	0	0	0	0.461281724	0	0	0	0	0	0	0
LINC01914	0	0	0	0.175708432	0.025095979	0.040640988	0.194346132	0.055893808	0.061252459	0.03943217	0.055973839	0	0	0.155257808	0.157638307	0.100501043	0.241667507	0.476703928	0.046621799	0.283886286	0.064030232	0.140969571	0	0.094746154	0.024649584	0	0	0.050819966	0.061524306	0.067398734	0.2552738	0.98951989	0.078507501	0.172439173	0.139008885	0.219391962	0	0.664339648	0.186365648	0	0.042069507	0.197251873	0.331500587	0.111767891	0.305854051	0.161961891	0.367188571	0.638024754	0.39829654
KLC2	3.01653027	7.493930182	4.290544101	3.509799173	7.321484985	10.04811523	4.013483502	9.600636255	10.78208728	7.1285505	4.599246801	5.84672331	12.38972732	6.633060891	6.872558352	7.165307976	6.575085216	5.876278831	2.693538478	4.690077098	12.45692441	4.442704579	3.854552807	5.758579793	3.934989652	4.656759715	9.014350697	5.36408034	5.394802354	7.677354265	4.058382841	6.159421531	3.722928187	8.668116593	13.99277461	2.792739413	10.23927109	3.5733843	5.808651124	6.431786578	5.591950463	6.061741952	3.042617543	4.991816346	6.817547636	3.955251865	3.742547228	4.152493146	10.08579308
AC106872.4	0	0	0	0	0	0	0	0	0	0	0	0	0	0	0	0	0	0	0	0	0	0	0	0	0	0	0	0	0	0	0	0	0	0	0.039780108	0	0	0	0	0	0	0	0	0	0	0	0	0.035338693	0
AL592166.1	0.854943995	0.252575123	0.125297735	0.360948759	0.559722339	0.930280182	0.228134413	0.328056466	0.503311052	0.393445434	0.153312224	0.247779688	0.282825054	0.425250797	0.740178824	0.283137056	0.113473161	0.294516772	0.519909237	0.266593344	0.425919616	0.260036868	0.664492908	0.333655082	0.868052031	0.20845087	0.372757532	0.417587329	0.505544816	0.632931381	0.299654735	0.345994828	0.184313035	0.850158936	0.598313625	0.286149574	0.63141719	0.496261322	0.29168863	0.335425078	0.395068418	0.115772668	0.194567011	1.115195179	0.239352451	0.15843331	0.296330777	0.314075521	0
RNA5SP72	0	0	0	0	0	0	0	0	0	0	0	0	0	0	0	0	0	0	0	0	0	0	0	0	0.189190827	0.170368499	0	0	0	0	0	0	0	0	0	0	0	0	0	0	0	0	0	0	0	0	0	0.157966978	0
USP32P1	0	0	0.171700827	0.002569473	0	0.004754508	0	0.052311245	0.007165804	0.023065457	0.091675757	0.022449129	0.007046677	0.006054434	0	0.051732637	0	0.005870384	0.002727096	0.026569034	0.049938465	0.117798216	0	0.001847361	0.005767412	0	0	0	0.043185638	0	0.007465994	0.019704165	0.048983662	0.028242643	0.032524747	0	0.026969077	0	0.036337578	0.016714447	0.004921628	0.017307079	0.002770114	0	0.011927086	0.015789667	0.002684791	0.004815564	0
IFI44	25.62144907	6.446986216	0.893622461	10.99393345	2.377468406	1.190852735	7.364554983	4.630135524	0.647749258	9.95582974	3.592670901	2.59578458	0.583899125	3.010081697	1.180817665	1.744773062	1.618579392	28.67723391	4.211288986	7.930596033	0.902832552	9.911803177	9.682394989	2.351793549	1.498859224	2.689698955	0.67162201	1.186813279	2.250074871	2.316426369	8.998464064	5.955714287	6.122891671	9.801618602	2.031498676	2.470462097	3.385911608	11.92195993	21.54227161	0.818400981	6.284044912	6.562060722	4.03774965	4.432326275	4.267649503	7.088918864	5.531318366	4.044667738	3.334512055
AP003419.2	0	0	0.090941904	0.037425563	0.299342167	0.10387744	0	0	0	0.167979549	0.190757145	0.032698199	0.205276249	0.970042141	0.447688805	0.068500901	0	0.256514608	0.119164256	0	0.145475391	0.068631431	0.08768968	0.053815336	0.042002518	0.11347124	0.108219929	0.346385802	0.104836483	0	0.434982679	0.07175008	0.222959316	0.381983854	0.078956343	0.249227048	0.261878097	0.205822668	0.264636862	0.243453685	0.035842901	0.084028549	0.161391991	0.285676184	0.173723553	0.091993535	0.078210469	0.105211403	0.339345629
RF00019	0	0	0	0	0	0	0	0	0	0	0	0	0	0	0	0	0	0	0	0	0	0	0	0	0	0	0	0	0	0	0	0	0	0	0	0	0	0	0	0	0	0	0	0	0	0	0	0	0
MTCO1P11	0.485873612	0	0.015682717	0.0129079	0.044246444	0.035826839	0.028554127	0	0	0.011587071	0.043860827	0.011277455	0	0.121659259	0	0.011812819	0	0.029490226	0.01369973	0	0	0.023670657	0.060487515	0.027840984	0.072432352	0	0	0	0.108472827	0	0.112517607	0.012373132	0	0	0	0.028652412	0.045160261	0	0.018254401	0	0.061810238	0	0.069579171	0.06568558	0	0.047592205	0.053948844	0.012095639	0
AC023906.4	0.05746601	0	0.046742247	0	0.014652919	0.011864632	0	0	0	0	0	0	0	0	0	0	0	0.014649241	0	0	0.024923775	0	0	0	0	0	0	0	0.035922514	0	0	0.012292683	0	0.010068295	0.040581918	0.028466115	0	0	0.126949985	0	0.208788393	0	0	0	0.089290292	0.015760921	0.026799036	0	0
SCARNA6	131.9403982	0.36456598	0.271281416	0.372137197	0.255126667	0.757455997	0	0.757624745	0.415129871	0.668114887	0.31612898	0.455183613	1.224685848	0.876864851	0	0.272452639	0.327573466	0.510125276	0.394965805	0	0.57860778	0.204728855	0.348773293	0.428085766	0.501177211	0.300877199	1.07607363	0.172212564	1.250916823	0	0.432520513	0.356719735	0.443394564	0.818077467	0.706584787	0.247816329	0.520791536	1.227945806	0.631533402	1.129686346	0.427680198	0.835529161	0.56167458	0	0.690960849	0.182945633	1.788658667	0.976414755	0
AHRR	0.041440193	0.780127513	0.102993661	0.097614524	0.343414183	0.891238127	0.15911172	0.08498363	0.114622991	0.306690664	0.078558751	0.143636998	0.218390081	0.187638571	0.344157124	0.063473516	0.146977154	0.302246015	0.032716626	0.139451096	0.431855198	0.464004075	0.126395114	0.494963712	0.129732965	0.142787353	0.118847413	0.208032239	0.273437796	0.417787882	0.171673126	0.19699032	0.08569908	0.425546102	0.235742992	0.088382875	0.665063951	0.077699532	0.334218641	0.06127034	0.076265365	0.230700941	0.166163544	0.098040733	0.059619896	0.088399101	0.110047773	0.223865419	0.256210812
AZIN1	48.56235934	33.88716236	22.74750542	39.87624382	24.78419653	28.808585	19.91423317	34.64901154	12.19758928	27.50536249	25.13486123	28.48125617	24.04012961	59.50618297	36.25995071	31.3192279	24.02524017	23.82079699	64.92350306	24.58847538	33.23246751	31.30573719	21.04227542	26.85349664	23.97132574	25.59106662	28.99521088	25.8080332	43.20344731	36.47832202	28.00344842	23.63121141	52.56944191	37.57278381	33.214824	19.54333459	11.83370311	23.96064446	28.9778764	15.88610437	34.11286453	34.46304244	49.41274113	37.06383977	42.54204872	50.3138925	42.14695959	40.7981801	29.4997285
TRAJ18	0	0	0	0.298837446	0	0	0	0.760494536	0	0	0	0	0	1.408298094	0	0	0	0	0	0	0	0	1.400377616	0	0.335383739	0.302016885	0	0	0	0	0	0.286456757	0	0.469243568	0	0	0	0	0	0	0	0	0.322172648	0	0	0	0	0.28003237	0
C15orf48	63.88718453	316.0281063	33.37791195	78.58425168	114.8142634	3.233952376	79.93269657	175.1562354	25.56446564	146.2020829	24.4107823	66.60976953	8.392657348	58.91096363	197.0410028	115.6483884	96.63067518	38.64667945	152.7601234	99.50430533	63.50143171	63.81663114	123.1455197	10.84972709	22.56070319	64.33926972	32.18953637	44.66188828	94.80777248	139.4853502	69.79049413	75.07287431	8.948365034	149.2845811	19.99056603	14.33395517	55.89149596	170.7704086	57.37364838	58.65581914	15.04414561	164.1466912	90.00242623	113.4046343	52.74846759	87.35133139	85.63144559	159.3936279	89.99035488
CYP4F23P	0.291064068	0	0.227642734	0.499639556	0.014272444	0.023113114	0.02763186	0.826477912	0.034835154	0.044851284	0.106110424	0.589313082	0.137024171	0	0.179302343	0	0.137439785	0.470872445	0	0.032290042	0.133521349	2.073003908	0.058533833	0.251456332	1.415875875	0.22722993	0.216714005	0.578040905	0.034989757	1.533225164	0.03629447	0.023946987	0	0.019613727	0	0.013863485	0.961435927	0.17173614	0.300301665	0.325016066	0.825430908	0	0.053865471	0.158910016	0.289905993	0.107461732	1.031075507	0.070229777	0.226516968
RN7SL525P	0	0	0	0.070440255	0	0.130341454	0	0	0	0	0	0	0	0	0	0	0	0.080466189	0	0	0	0	0	0	0	0.071189694	0	0	0	0	0	0	0	0.055303706	0	0.078180151	0	0	0	0	0	0	0	0	0.163486272	0	0	0.06600763	0
INSM1	0.324913513	0.068299742	3.151045365	0.041830904	0.119491988	3.734704229	0.015422661	0.088710921	2.022088942	0.287886903	0.065147824	0.067002991	0.095599667	4.665454132	0	0.210551284	0.291504489	0.0238924	0.236784025	1.694125783	0.15582425	0.850202484	0.424716859	1.127810789	0.039122175	0.014091986	0.26207661	0.467816739	0.039058909	0.042788309	0.101288385	1.416791427	0.07476112	0.290104985	28.1665382	0.015475746	0.195135747	0.038341656	0.138033989	0.30234498	0.166924786	0.406984512	0.751622297	0	0.048543114	0.02570551	0.131124869	0.05226479	0.316074844
CDR1	0.035825993	0	0.009713495	0.00799484	0	0	0	0	0	0.007176751	0	0.006984982	0	0	0.019127037	0.014633147	0.035187259	0	0	0	0	0	0.01873225	0.00574801	0	0	0	0	0	0.024533467	0	0	0	0	0.016866637	0	0	0.021983897	0.022612667	0	0.007656753	0.107700962	0	0	0.092776968	0.009825819	0.008353652	0	0
PSMG3	20.57152989	31.64469904	20.8333055	16.3522021	15.6258575	22.63286248	19.76738134	34.57146078	30.78579822	13.62204445	18.06273893	19.26285957	37.11808277	19.5379805	37.14725266	13.86902086	16.91850099	31.26686218	29.48802613	17.01266784	22.33470313	22.00574054	26.07703175	11.46003067	22.36119748	16.31260998	29.41798639	42.3998755	18.54782027	22.78916262	25.0288146	15.34677462	30.1782032	21.42623592	15.11546684	31.30556636	52.88026919	36.60813433	18.79912758	25.81275665	26.38706814	31.67593359	13.57168719	37.40740155	31.27258837	11.03180835	16.66551368	19.35909495	18.61345403
SSR1P1	0.369166168	0	0	0	0	0	0	0	0	0	0.020583337	0	0	0.057093166	0	0.022174432	0.053321234	0	0	0	0	0.022216686	0	0	0	0	0	0	0	0	0	0	0.028869671	0	0	0	0	0	0.034266247	0	0	0	0.026122107	0	0	0	0	0	0
RNA5SP200	0	0	0	0	0	0	0	0	0	0	0	0	0	0	0	0	0	0	0	0	0	0	0	0	0	0	0	0	0	0	0	0	0	0	0	0	0	0	0	0	0	0	0	0	0	0	0	0	0
AC092865.2	0	0	0	0	0	0	0	0	0	0	0	0	0	0	0	0	0	0	0	0	0	0	0	0	0	0	0	0	0	0	0	0	0	0	0	0	0	0	0	0	0	0	0	0	0	0	0	0	0
COG8	2.953999761	4.175626181	3.818028004	2.390619346	2.665017774	3.54423782	2.395296508	3.1260919	1.845795566	2.809041961	4.255053632	3.534284727	6.853857087	3.836430849	5.016326015	3.94434622	3.582972187	2.380071074	1.545403118	3.81881546	4.149714808	2.92748522	3.132522546	3.155839644	3.571364136	3.539800053	6.759620109	3.14860045	4.152931914	4.053893638	5.723204322	2.885407782	3.627503181	3.365137736	2.898736424	2.21548907	1.509771169	3.275895689	3.908725525	4.94256731	3.661210393	1.866426349	2.503086877	3.240053644	4.546893372	3.273253445	2.553235872	3.748524584	2.736537813
KRTAP5-AS1	0.512625829	0.23073009	0.67858919	0.686377922	0.522845733	0.417128229	0.684753498	0.325370231	0.562995986	1.461828991	0.600224419	0.646712595	0.498272901	1.379469065	0.67616131	0.560405611	0.103658952	1.744944046	0.5856436	0.991538959	1.268603974	0.302331875	0.709505548	0.290283336	0.317189944	0.700481333	0.583745163	0.482676975	0.490095355	0.578189619	0.899424268	0.193512241	1.427152617	0.639266315	0.532369409	1.150163129	0.329603651	1.184235236	1.065842794	0.1167293	0.309342211	0.407929795	0.551353806	0.342434548	1.514939323	0.512759596	0.738276407	1.343123528	0.732180743
LINC01148	0	0	0	0	0	0	0	0	0	0	0	0	0	0	0	0	0	0	0	0	0	0	0	0	0	0	0	0	0	0	0	0	0	0	0	0	0	0	0	0	0	0	0	0	0	0	0	0	0
CALR4P	0.336340175	0	0.02533107	0.104245621	0.190580879	0.115736598	0	0	0.058144511	0.093578459	0.123978701	0.018215593	0.628956879	0.589520132	0.249399577	0.076321299	0.183524246	0.095266524	0.066384316	0	0.040520894	0.24851688	0.439653438	0.029979579	0.21058979	0.042141891	0.482299386	0.048241363	0.11680513	0.063978925	0.242321218	0	0.124206723	0.229165464	0	1.041300115	0	0.630631082	0.265364194	0.045207925	0.279544315	0.093621661	0.359634584	0.265241982	0	0.281863911	0.479266478	0.039074284	0.378086991
TAF8	3.565385347	2.66338101	3.295390469	2.559395015	3.596665081	4.034324868	2.194221405	3.389057169	2.085037386	3.069687881	3.503972793	3.195500724	2.248422633	5.074786865	3.48079733	2.70186112	2.54737227	1.834275574	3.230374538	2.756295549	3.387037911	4.430537305	2.985944088	4.460561707	3.747225256	3.294995763	3.906126418	2.245940402	4.129085234	4.595031731	3.369663637	2.632527111	2.996327342	2.819857727	3.994756488	1.305977288	3.135909838	3.107111057	2.895604904	2.565264964	3.234314226	2.413011096	4.755984384	2.977736858	4.185220402	3.169041548	2.763033696	3.343742107	1.887340552
AD001527.1	1.818958431	0	0.252909676	0.156120882	0.178386719	0.192588956	0	0	0	0.186860628	0.309456072	0.090933779	0.428155343	0.980978092	0.124502375	0.095250593	0.229042133	0.475578534	0.165698056	0.403582932	0.202283723	0.143148144	0.121932616	0.149660591	0.350427337	0.525939695	0.300959907	0.120412479	0.437325802	0	0.453632992	0.04988429	0.248020178	0.245145717	0.658733398	1.328443734	0	0.429295038	0.735955811	0.22568178	0.249198005	0.233683618	0.448831552	0.132411037	0.120781415	0.127917131	0.380631161	0.34135872	1.415581635
AC025465.2	0	0	0	0	0	0	0	0	0	0	0	0	0	0	0	0	0	0	0	0	0	0	0	0	0	0	0	0	0	0	0	0	0.038651171	0	0	0	0	0	0	0	0.031067778	0	0	0	0	0	0	0	0
PFN1P9	0	0.223117747	0.110684489	0	0	0.042142733	0.201527513	0.115918336	1.524379894	0.040889248	0	0.039796654	0	0.214659756	0.762828638	0.041685883	0.100238994	0.052033564	0	0.235501049	0.044264163	0	0.426904955	0.032749055	0.102241694	0.092069813	0	0.31618704	0.510381768	0.419335312	0.132353275	0.130989464	0	0	0	0	0.637458463	0.375757088	0	0.197536709	0	0.102270313	0	0	0	0.055982209	0.095189185	0	0.82602839
ZNF114P1	0	0	0	0	0	0	0	0	0	0	0	0	0	0	0	0	0	0	0	0	0	0	0	0	0	0	0	0	0	0	0	0	0	0	0	0	0	0	0	0	0	0.151654266	0	0	0	0	0	0	0
TMEM110-MUSTN1	0.047919193	0.092435004	0.042033983	0.009435467	0.068280591	0.011639486	0.013915071	0.008003929	0.008771282	0.025409887	0.024046169	0.043966069	0.01725093	0.185272832	0	0.011513307	0.013842604	0.100598776	0.03338094	0.032521752	0.06418339	0.014419058	0.0221077	0.045225135	0.03176813	0.019071709	0	0.014554722	0.04405105	0	0.018277458	0.027133681	0.014989579	0.069140657	0.072988347	0.045379645	0.011003808	0.250804325	0.048926802	0.034098786	0.018072915	0.014123121	0.044079753	0.040012584	0.036498291	0.019327297	0.019717868	0.053050304	0
AL589678.1	0	0	0	0	0	0.032527279	0	0	0	0	0	0	0	0	0	0	0	0	0	0	0	0	0	0	0	0	0	0	0	0	0	0	0	0	0	0.117061189	0	0	0	0	0	0	0	0	0	0	0	0	0
RF00432	0.282824716	0	0.575116602	0.157786172	0	0.875894571	0	0	0	0	0	0.413566825	0.432722333	1.115372091	0	0	0	1.26170985	0	0	0	0.289350115	0	0.113442728	0.531247843	0	0	0	0	0	0	0	0.187999295	0.247760604	0	4.378088481	0	0.867748369	0.223141802	0	0	0	0.170107158	0	0	0.193922371	0.164867668	0	0
RF00012	0	0	0	0	0	0	0	0	0	0	0	0	0	0.215156653	0	0	0	0	0	0	0	0	0	0.065649727	0	0	0	0	0	0	0	0	0	0	0	0	0	0	0	0	0.08745004	0	0	0	0	0	0	0	0
RNA5SP399	0	0	0	0	0	0	0	0	0	0	0	0	0	0	0	0	0	0	0	0	0	0	0	0	0	0	0	0	0	0	0	0	0	0	0	0	0	0	0	0	0	0	0	0	0	0	0	0	0
ZNF699	1.888165283	0.159994454	0.330709243	0.495395446	0.404320253	0.735351731	0.180640518	0.429470555	0.060728355	0.635290032	0.328344839	0.394770063	0.149296968	0.705509534	0.586085565	0.418492667	0.359399538	0.223875018	0.647120348	0.619205904	0.618953016	0.334433785	0.331637868	0.301376278	0.067206347	0.495164311	0.157416236	0.226733075	0.518481948	0.250582653	0.284725759	0.678387794	0.337288275	0.504342936	1.487301709	0.066462839	0.152370695	0.434113696	0.446529965	0.413147781	0.80290868	0.415573709	0.856874314	0.193920222	0.694918188	0.809571036	0.585887726	0.622362861	0.197444269
ST7-AS2	0.505749013	0	0.008361197	0.006881811	0	0	0.030447109	0	0	0	0	0	0.037746191	0.032431149	0	0	0	0.023583949	0.007303973	0	0.006687503	0.012619946	0.016124376	0	0	0	0.019899477	0.015923353	0.01927733	0	0	0	0	0.010806028	0	0	0.072231206	0.018923333	0	0	0.006590792	0.030902335	0	0	0	0	0	0.006448757	0
AC027031.1	0	0	0	0	0	0	0	0	0	0	0	0	0	0	0	0	0	0	0	0	0	0.036982377	0	0.028998652	0	0	0	0	0	0	0	0	0	0	0	0	0	0	0	0	0	0	0	0	0	0	0	0	0
AL359091.1	0	0	0	0	0	0	0	0.066745531	0	0	0	0	0	0.030900158	0	0	0	0	0	0	0	0	0.030726371	0	0	0.026506801	0	0	0	0	0	0	0	0	0	0	0	0.108180066	0	0	0.012559314	0.029443514	0.014137895	0	0	0	0	0.012288655	0
RF00108	0	0	0	0	0	0	0	0	0	0	0	0	0	0	0	0	0	0	0	0	0	0	0	0	0	0	0	0	0	0	0	0	0	0	0	0	0	0	0	0	0	0	0	0	0	0	0	0	0
MIR941-5	0	0	0	0	0	0	0	0	0.763954276	0	0	0	0	0	0	0	0	0	0	0	0	0	0	0	0	0	0.792109755	0	0	0	0.795957889	0	0	0	0	0	0	0	0	0	0	0	0	0	0	0	0	0	0
RNA5SP310	1.066688046	0	0	0	0	0.157308651	0	0	0	0	0	0.148551302	0	0	0	0.311206678	0	0	0	0	0.165227437	0.155899846	0	0	0	0	0	0	0	0	0	0	0	0.26698341	0	0	0	0	0	0	0	0	0	0	0	0	0	0.159328762	0
RBMXP1	0	0	0.060360685	0	0	0.015321414	0.036633675	0.042143274	0	0.029731393	0.014067872	0.1591532	0.045415862	0.039020854	0.039619144	0.015155321	0.036442892	0.018917324	0.052728432	0	0.032185361	0.1214736	0.038801395	0.011906248	0	0	0	0	0	0	0.048118361	0.015874178	0.019731244	0.026003422	0.017468511	0.036759769	0.11587721	0.227683766	0.046839169	0	0.174459527	0	0.017853396	0.042135838	0	0	0.086517458	0	0
KMT5C	1.003213325	2.832544052	3.18672812	2.147874588	3.591631361	4.497940272	5.564628334	3.679041628	4.515569734	3.752357077	2.989553969	3.056641371	4.81431915	5.674187861	4.486413739	2.389024498	3.454099267	3.996515494	1.876315043	2.80823287	3.054579528	3.366914291	4.113151008	3.070674885	9.016379189	3.435592289	6.91549141	3.650906358	3.656257409	2.826568822	2.856446992	2.534017471	1.76679966	5.86647818	5.786185413	4.77693005	5.332523601	4.088866661	2.856448722	3.985587507	2.547570771	1.910430865	3.704951721	2.291113027	2.636323134	1.792005157	2.757864925	3.278402002	4.194667312
SVIL-AS1	2.693063175	1.199162972	1.707887141	1.662361818	1.583624084	2.115210864	1.4674592	1.507286467	1.310422469	2.481187419	1.110280418	1.493780742	2.144119668	2.400450445	1.161947388	1.842941647	1.59015768	2.931901196	1.890063593	2.898902397	1.565542372	0.995636656	2.201915074	1.223568962	1.072422239	1.396714725	1.495731574	1.562324793	1.81397548	1.5146162	1.147326687	2.857685728	1.425520182	2.418083975	2.507429007	1.402390705	2.016959414	2.399554424	1.764584821	1.190104292	2.238721037	2.216368645	2.256176024	1.667769367	2.245276933	0.980288262	1.976266596	1.439349564	1.360507621
CNPY1	0	0	0	0	0	0.088545751	0.264642377	0.020296255	0	0	0	0.034840176	0	0	0	0.021896467	0	0.027331823	0	0.061851165	0.007750256	0.036563652	0	0.091745029	0.008950799	0	0	0	0	0	0	0	0.019005186	0.012523282	0.008412857	0	0	0	0	0.034586896	0.015276352	0	0	0	0	0	0	0	0.072315061
RNU1-56P	0	0	0	0	0	0	0.266040894	0	0	0	0	0.105072872	0.659637703	0	0	0	0	0.137381299	0	0.310890104	0	0	0	0	0.404914515	0.121543381	0	0	0.336883087	0	0	0	0	0.188841924	0	0.266956615	0	0	0	0	0	0	0	0	0	0.147806685	0.125661333	0	1.090458211
AC136944.1	0.031565258	0	0	0	0	0	0	0	0	0	0	0	0	0	0	0	0	0	0	0	0	0	0	0	0	0	0	0.081493445	0	0	0	0	0	0	0	0	0	0	0	0	0	0	0.037970348	0	0	0	0	0	0
FEM1AP4	0.008896097	0	0	0	0.011341816	0	0	0	0	0.00891044	0	0	0	0	0	0.00908404	0	0	0	0	0.00964589	0	0	0	0	0.010031764	0	0	0	0	0	0	0	0	0	0	0	0	0.014037607	0.02152325	0	0	0	0	0	0	0	0.009301528	0
AP001858.2	0	0	0	0.032817423	0	0	0	0	0	0	0	0.028672132	0	0	0	0	0	0	0.034830595	0	0	0	0	0	0	0	0	0	0	0	0	0	0	0	0	0.036423365	0	0	0	0	0	0	0	0	0	0	0	0	0
OR7E13P	0.097123872	0	0	0	0.024765043	0	0	0	0	0	0.036823815	0	0	0	0.051853187	0.019835151	0	0	0	0	0.021061959	0	0	0.015582792	0	0	0	0	0	0	0	0	0	0.017016525	0.022862634	0	0	0	0	0.046996371	0.020757372	0	0	0	0	0	0.022646658	0	0
CHSY3	1.023426157	0.883179138	0.68761825	0.671132142	0.555106735	0.083407939	0.531811558	0.471591584	0.558707038	0.29673259	0.251024713	0.463836164	0.206032091	0.436651085	0.802815846	0.600443966	1.311583195	1.087049588	0.138207943	0.94514381	0.584044166	1.134292126	0.316845215	0.543735777	0.112419131	0.136666859	0.115859629	0.162241903	0.19641533	0.430338693	0.24739778	1.862769081	0.924958442	0.220203686	1.17813972	0.211233319	0.700912936	0.165264418	1.473257199	0.27150011	0.681124338	1.450612716	0.161986248	0.318586739	1.162421438	0.387795498	0.570422037	1.178013267	0.181650733
RF00425	0	0	0	0	0	0	0	0	0	0	0	0	0	0	0	0	0	0	0	0	0	0	0	0	0	0	0	0	0	0	0	0	0.178029636	0	0	0	0	0	0	0	0	0	0	0	0.346789062	0	0	0.140016185	0
RN7SKP42	0	0	0	0	0	0	0	0	0	0	0	0	0	0	0	0	0	0	0	0	0	0	0	0	0	0	0	0	0	0	0	0	0	0	0	0	0	0	0	0	0	0	0	0	0	0	0	0	0
RNA5SP475	0	0	0	0	0	0	0	0	0	0	0	0	0	0	0	0	0	0	0	0	0	0	0	0	0	0	0	0	0	0	0	0	0	0	0	0	0	0	0	0	0	0	0	0	0	0	0	0	0
AL031600.2	0.806096504	0	0.156111999	0	0	0	0	0.163493939	0	0.11534231	0.054576013	0	0.176189875	0	0	0	0.424138282	0.146778717	0.068186279	0	0	0.058906782	0	0.046190036	0	0	0	0	0	0	0	0	0.076546944	0	0.135537436	0.071304373	0	0	0.545134695	0.139305203	0.061528367	0	0.138523745	0	0.149108001	0	0	0.060202399	0
LINC00601	0	0	0.102582157	0.016886363	0	0.062492478	0	0	0.047093072	0	0.014344894	0.044260148	0.046310181	0	0	0	0	0.03857968	0	0	0	0	0	0.012140703	0.018951478	0	0	0	0	0	0	0	0	0	0	0	0	0	0.047761516	0	0.016172268	0.075827133	0	0	0	0	0.017644228	0	0
CCDC82	3.517245329	3.991332211	1.59871221	1.897465093	2.158210206	3.598946368	1.286628135	1.692627692	0.465733293	3.460883883	3.135722576	2.050224834	1.413454336	3.935011026	2.149219971	1.681152103	1.191219713	2.042549054	1.567697122	2.57535008	4.297746548	4.435293727	1.005205363	3.417772695	3.192657354	2.263936209	0.949144069	1.325785338	3.23427436	2.465140682	1.782016085	2.845581971	2.065247733	1.824295689	3.890686206	2.0484341	0.624569704	1.74974808	2.895142723	1.130039742	3.066394179	2.611729985	3.805682047	1.875481527	1.95801661	3.223782483	4.004358882	4.200976121	1.775297805
AL158801.4	0	0.210479269	0	0.04297009	0	0.079511127	0.570336033	0.656112933	0	0	0.109508731	0.150169508	0.117843773	0	1.542039216	0.039324591	0.283682903	0	0	0.5554028	0	0.039399525	1.308849667	0	0.048225113	0.043427265	0	0.994255544	0.601839067	0	0	0.082379721	0	0.033736466	0	0	0.300674852	0.472629831	0.060768465	0.279520898	0.04115296	0.096477223	0	2.077324353	0.299190564	0.052811103	0	0.040266092	0
AC007283.2	1.076743843	0.490406013	0.243281135	0.200236258	0.228793796	0.463142223	0.221475668	0.764354914	0.55842343	0.269619967	0	0	0	0.707723408	0.239524873	0.366497204	0.220322255	0.343104564	0.318779508	0.776436198	0.291873848	0	0.469162044	0	0	0.202366644	0.289502043	0.231656495	1.121803581	0	0.581816934	0.671791989	0	0.31441701	0.422436477	0	0.700557143	0.825902636	0.283174876	0.434179669	0.095884308	0.449574066	0.107936014	1.528440093	0.464732551	0.12304719	0.418445859	0.469089757	0
AC078880.3	0	0	0.021376621	0.070377418	0	0.016278148	0	0.044774879	0.049067536	0	0	0	0	0	0	0	0	0.080394409	0	0.136447753	0	0.016132366	0	0.08854807	0.019746054	0.017781547	0	0	0	0	0.051123076	0.050596287	0.062890041	0.013813593	0.129915232	0.117165615	0	0	0	0	0.06740128	0.395031628	0	0	0	0.04324763	0.147071961	0.016487187	0
BX324167.2	0	0	0	0.005947911	0	0	0	0	0	0.010678555	0	0	0	0	0	0.005443301	0	0.006794491	0	0.046127241	0	0	0	0.004276339	0.00667531	0.006011193	0	0	0.033322573	0.01825213	0	0.005701492	0	0.014009383	0.012548249	0	0	0	0	0	0	0.013354356	0.012824725	0	0	0	0.006214855	0	0
AC026427.1	0	0	0	0	0	0	0	0	0	0	0	0.03104856	0	0	0	0	0	0	0	0	0	0	0	0.051100328	0	0	0	0	0	0	0	0	0	0	0	0.078884477	0	0	0	0	0	0	0	0.090421231	0	0	0.037132358	0	0
AL355388.1	1.983652155	0.722767965	1.075654493	0.491852156	1.236399391	1.183149358	0	0.37550603	0	0.66228346	0.752087398	0.042972447	0	6.026532493	0	0.630174121	0.757666807	0.393301076	1.461668966	0.127147075	0.238982328	0.541178519	0	0.282899571	0.496802846	1.640380988	0	0.455225232	1.928886705	0.301865653	1.28623619	0.235737481	0.058603272	1.351561899	0.882007333	0.382127424	0	2.299208584	0.486905428	0.746550827	0.047105259	0.22086307	5.779825518	0.750879547	0.228310006	0.423147318	0.308355988	0.783531968	0
AC011037.1	0	0	0	0	0	0.032702157	0.156382461	0	0	0.03172947	0	0	0	0	0	0.032347648	0.077784022	0	0	0	0.034348356	0	0	0	0	0	0	0.081785537	0.297036701	0	0	0	0	0	0	0	0.123664657	0	0.049986963	0	0.033851629	0	0	0	0	0	0	0	0
AC005597.1	0	0	0	0	0	0	0	0	0	0	0	0	0	0	0	0	0	0	0	0	0	0	0	0	0	0	0	0	0	0	0	0	0	0	0	0	0	0	0	0	0	0	0	0	0	0	0	0	0
AL355310.2	0	0	0	0	0	0	0	0	0	0	0	0	0	0	0	0	0	0	0	0	0	0	0	0	0	0	0	0	0	0	0	0	0	0	0	0	0	0	0	0	0	0	0	0	0	0	0	0	0
AC078778.1	2.308773193	1.445863715	1.14110437	0.295178212	0.981167408	1.3654819	0.237446022	0.341446526	0	0.867185854	0.501505293	0.539231121	0.294368934	1.580742759	0.128398367	0.392924894	0.236209438	1.348766604	0.626571604	0.346843381	0.730147913	1.230230079	0.251496388	0.61737539	2.439403362	0.949195925	0.232783275	0.496721953	1.353032482	0.494073986	0.701742465	0.205781181	0.319726693	0.779518908	1.386999766	1.072184934	0	0.295152507	0.645137863	0.290929914	0.770988112	0.421743291	0.810034087	0.341386279	0.498243877	0.461719931	0.504696944	1.10641361	1.459878747
LINC01143	0	0	1.188574312	0.031557234	0	0	0	0	0	0.141640356	0	0	0	0	0.07549824	0	0	0	0.0334931	0	0	0	0	0	0	0	0	0	0	0	0	0.060499667	0	0	0	0	0	0	0	0	0.030222734	0	0	0	0	0	0.098920601	0.088714255	0
RN7SL687P	0.124045928	0	0	0	0	0	0	0	0	0	0	0	0	0	0	0	0	0	0	0	0	0	0	0	0	0	0	0	0	0	0	0	0	0	0	0	0	0	0	0	0	0	0	0	0	0	0	0	0
AC104819.1	2.036803511	0	0.049306979	0	0.324595313	0.300375367	0	0	0.113178411	0.218580796	0.103424913	0.212740136	0.445187585	0.573751075	0.097091358	0.074279783	0.178615161	0.046359121	0.043072403	0	0.118311004	0.148842652	0	0.116710625	0.18218376	0.123043916	0	0	0.227361425	0	0.353759062	0.116704605	0	0.191173306	0.214043174	0.18016825	0.141985347	0	0.229569755	0.08799732	0.038866685	0.091117378	0.262511047	0.309776439	0.094189622	0.049877153	0.339233886	0.228174524	0
AC018766.1	0.511305014	0.199607406	0.099021454	0.122251683	0.279374242	0.263914514	0.991606967	0.725926602	0.681876544	0.292645364	0.173087148	0.284825637	1.676352013	0.480101623	0.877433058	0.037293362	0.269029861	0.884463074	0	0.842743422	0.514799536	0.149457704	0.763842336	0.087894676	0.091468293	0.205920604	0.824841564	0.471449685	0.114150468	0.750298306	0.473627835	0.07812457	0.194214148	0.159969398	0.515826359	0.180912747	0.285144126	0.33616285	0.172888793	0.17672189	0.234163745	0.274481687	0.175730536	0.518427511	0.662051847	0	0.04257946	0.152744929	0
AC011742.1	0	0	0	0	0	0.168182521	0	0	0	0.040795033	0	0	0	0	0	0	0	0.051913671	0.048233151	0	0	0	0	0	0	0	0	0	0	0	0	0	0	0.035679811	0	0	0	0	0	0	0.043523522	0	0.048993997	0	0	0	0	0	0
RNU6-11P	0	0	0	0	0	0	0.407763613	0	0	0	0	0	0	0	0	0	0	0	0	0	0.179125072	0	0	0	0	0	0	0	0	0	0	0	0	0	0	0	0	0	0	0	0	0	0	0	0	0	0	0	0
PON3	0.245021412	0.119566813	0.996489163	0.209925909	0.357008933	0.564597883	0.043198719	0.99391365	0.449295881	0.416331492	0.053914076	0.989557585	0.615879558	1.87505828	0.105118218	0.652301522	0.204125297	2.81631663	2.336848428	0.403849323	0.422229718	0.698307826	3.019824206	0.193049197	1.4464669	0.453922408	0.16940169	0.372771998	0.505991726	1.153552692	0.879494063	0.187189564	0.808536573	0.229975808	0.061797019	0.010836853	0.153723739	5.034121882	0.234740757	0.074100713	1.645792445	1.107076138	0.621059551	0.024843457	0.011330732	0.816009977	0.816176576	0.10979487	0.708258006
RPS6	1043.749817	1038.254761	685.7234202	615.2076438	586.7546719	1232.103261	1344.578126	1052.233017	3672.506666	745.0209666	1745.645239	441.3195365	701.6989637	849.5773598	1968.476127	922.9569045	1954.692064	822.2150272	3585.683822	993.7193222	830.0653862	818.2150106	1438.30752	616.0924491	1081.295218	787.5563231	940.9843615	4162.709217	783.2549162	1503.846799	1049.108864	1408.277992	1384.511944	1319.126662	986.0602447	302.1510181	1819.247263	2496.075466	1724.025299	867.6250401	879.0789977	1919.214793	1059.847824	4098.724424	1240.864421	892.9342782	1093.394905	1384.130875	1280.839196
MTND1P11	0	0	0	0	0	0	0	0	0	0	0	0.019671177	0	0	0	0	0	0	0	0	0.021879432	0.061932816	0.052753951	0	0.025268638	0	0	0	0.126138873	0	0	0	0	0	0.023749996	0	0	0	0	0	0	0.050551422	0	0	0	0	0	0	0
RGS8	0.068749464	0	0	0.002950377	0.016855788	0.002729664	0.019579973	0	0.016456158	0.002648473	0.005012666	0.002577704	0	0	0.007058549	0.024300656	0.012985336	0.016851558	0.003131367	0.007626923	0.002867073	0.005410436	0	0.006363653	0	0.002981767	0	0	0.024793789	0	0.00857277	0.022625156	0	0	0.012448764	0	0	0	0.004172435	0.012794823	0.002825611	0	0.012723048	0.015013847	0	0.014504291	0.012331164	0.02211774	0
AC007751.1	0	0	0	0	0	0.048531392	0	0	0.146289117	0	0	0	0	0	0.125495745	0	0	0	0	0	0	0	0	0	0	0	0	0	0	0.160968254	0	0	0	0	0	0	0	0	0	0	0	0	0	0.133467508	0	0	0	0	0
RCHY1	8.820770848	5.312445461	1.449106951	2.349367598	2.82517646	3.115885422	2.871053349	2.920577035	1.449476688	4.47952459	2.970697488	4.055348725	2.232820873	5.408379521	3.284719696	3.535762937	2.214800794	3.0647016	5.774562515	4.154988226	2.373536809	2.603159351	4.026432274	3.328546147	3.193016676	3.430985424	2.545368987	4.71308932	5.646909746	2.258704572	1.920483315	1.552233463	4.735778135	5.351949837	3.625425132	2.610847891	1.545120663	3.428366082	3.602898859	2.755569383	2.678728613	4.026957835	2.934445649	4.548263658	2.524138395	2.987113446	4.140526555	3.307922362	2.560625099
AC013269.1	0	0	0	0	0	0	0	0	0	0	0	0	0	0	0	0	0	0	0	0	0	0	0	0	0	0	0	0	0	0	0	0	0	0	0	0	0	0	0	0	0	0	0	0	0	0	0	0	0
[truncated: 55,636 more rows]
[truncated: 101 more columns]
