# Supplementary material for: Identification and validation of a novel stress granules-related prognostic model in colorectal cancer
Source: Front Genet. 2023 May 2;14:1105368. doi: 10.3389/fgene.2023.1105368 (PMC10187888; doi:10.3389/fgene.2023.1105368)
Supplement: Supplementary file 3 [file Table3.XLSX]

## Sheet: Table S3
Table S3: The survival time, survival status, mRNA expression of CPT2, GAP43, NRG1, CDKN2A, risk score and risk group of CRC patients from TCGA database in the risk train cohort.
id	futime	fustat	CPT2	GAP43	NRG1	CDKN2A	riskScore	risk
TCGA-AA-3869	2.25205	1	2.86586	0.0578554	0.25366	0.909052	1.04645	high
TCGA-EI-7002	0.99726	0	3.11059	0.672508	0.131892	0.818391	1.49161	high
TCGA-G4-6309	4.31233	0	4.14249	0.0731871	0.106613	0.414037	0.486634	low
TCGA-AA-A00J	1.50411	0	3.35519	0.380575	0.0305332	0.330523	1.06372	high
TCGA-AA-3982	2.25205	0	3.74591	0.29062	0.375111	0.905086	0.580563	low
TCGA-F4-6459	0.717808	1	3.26452	0.746003	0.102166	0.905911	1.50081	high
TCGA-F4-6809	1.10411	1	3.37324	2.68683	0.136666	2.20039	6.253	high
TCGA-AA-3979	2	0	2.9195	0	0.0998768	2.6963	1.89828	high
TCGA-DM-A28C	6.78082	1	4.64424	0.0128054	0.0693948	0.0901387	0.325379	low
TCGA-AA-3877	2.58356	0	3.85529	0.391487	0.229344	0.330722	0.597433	low
TCGA-A6-2675	2.31781	0	3.68485	0.679199	0.304964	0.791349	0.817014	low
TCGA-EI-6513	1.36164	0	3.71723	0.272824	0.0795581	0.737775	0.819955	low
TCGA-A6-3809	0.860274	0	3.05401	0.0370203	0.0740613	2.30663	1.66055	high
TCGA-AG-3581	0.589041	0	3.76367	0.288571	0.594488	3.37917	0.825544	low
TCGA-AG-4005	1.16986	0	3.01328	0.0596689	0.307168	1.94105	1.16338	high
TCGA-A6-6652	1.24932	0	3.35233	0.101084	0.29775	0.594412	0.680211	low
TCGA-CI-6623	3.95342	0	3.18472	0.034832	0.350084	0.521962	0.66812	low
TCGA-AA-3556	1.91781	0	3.59878	0.150276	0.417642	2.11932	0.762315	low
TCGA-DM-A0X9	9.97534	0	3.58553	0.0192511	0.0696983	0.47023	0.721118	low
TCGA-QG-A5YW	2.45479	0	3.41535	0.104486	0.25362	2.06299	1.01725	high
TCGA-D5-6920	1.03288	0	4.21297	0.0127893	1.14983	0.340448	0.11428	low
TCGA-F5-6864	1.03836	0	3.41738	1.61096	0.0554137	0.758422	2.37293	high
TCGA-AA-3511	0.580822	0	4.02317	0.604384	0.823962	0.757822	0.317186	low
TCGA-DM-A282	11.5973	0	3.44131	0.096889	0.0676272	0.736033	0.893899	low
TCGA-F4-6460	1.11507	0	2.75952	1.10026	0.148698	1.67321	2.99524	high
TCGA-AG-A01N	2.58356	0	3.52078	0.364755	0.304163	0.672969	0.726337	low
TCGA-AH-6544	3.2137	0	3.47016	0.468405	0.103792	0.161107	0.906767	low
TCGA-AA-3947	2.75068	0	3.67437	0.192508	0.144303	0.186041	0.638703	low
TCGA-AA-3994	2.25205	0	3.1734	0.20703	0.186607	2.00655	1.36434	high
TCGA-EI-6885	1.13699	0	3.11148	0.344807	0.480575	0.995163	0.812562	low
TCGA-AA-3520	2.00274	0	3.70967	0.289244	0.48627	1.96757	0.679735	low
TCGA-G4-6317	3	0	3.49753	0	0.0308727	0.241694	0.747455	low
TCGA-AG-3575	1	0	2.30358	0.252403	0.11916	5.85831	7.41666	high
TCGA-EI-7004	0.70411	0	3.27216	1.73865	0.593628	0.711609	1.39322	high
TCGA-AG-3609	1.66575	0	2.77879	0.273885	0.235326	3.43921	2.51601	high
TCGA-A6-A565	1.35342	1	3.96619	0.632194	0.833475	0.461671	0.30618	low
TCGA-DM-A1D9	11.6986	0	4.28909	0.0505097	0.13549	0.429735	0.421741	low
TCGA-D5-6930	1.11233	0	3.96599	1.28917	0.174093	0.814129	1.18185	high
TCGA-AG-3574	0.249315	1	3.9076	0.222164	0.0905162	1.43472	0.830214	low
TCGA-AA-3841	3.07945	0	2.87203	0.0663099	0.501763	2.37081	1.11554	high
TCGA-QG-A5YX	2.74795	0	3.98556	0.0783217	0.147856	0.353801	0.504909	low
TCGA-CM-6677	0.419178	0	3.35305	0.228687	0.406085	0.864383	0.686765	low
TCGA-AG-3887	3.07945	0	3.74508	0.0782074	0.37587	0.581907	0.4674	low
TCGA-AA-3530	1.58904	0	3.37757	0.0695351	0.306294	0.321876	0.604206	low
TCGA-AA-3662	0.50411	0	3.64389	0.1064	0.492535	3.77873	1.00991	high
TCGA-AA-A00W	1.24932	0	3.6352	0.0339038	0.27534	1.53182	0.713442	low
TCGA-AY-A69D	1.48767	0	3.03229	0.0111671	0.265261	0.163339	0.738808	low
TCGA-AF-A56N	0.986301	0	3.19198	0.25872	0.218721	1.1722	1.07317	high
TCGA-CK-5913	4.27671	0	3.81025	0.126799	0.0784098	0.672183	0.693762	low
TCGA-NH-A8F8	1.4	1	2.10774	0.762167	0.0196867	0.714711	3.41846	high
TCGA-A6-6142	1.00822	0	3.12082	0.453915	0.141898	1.42119	1.49565	high
TCGA-AG-4008	1.41918	0	3.26978	0.455685	0.343504	1.13902	0.972558	high
TCGA-AA-3555	2.49589	0	3.5327	0.05238	0.26008	0.959573	0.677516	low
TCGA-G4-6299	6.2137	0	3.09661	0.246937	0.0116282	3.7994	2.9476	high
TCGA-AG-3883	0.0849315	0	2.29149	0.0923811	0.3495	3.22045	2.52014	high
TCGA-AA-3664	4.50137	0	2.94376	0	0.364138	1.92785	1.08637	high
TCGA-DM-A0XD	2.03562	1	3.14338	0.652504	0.0358507	1.45019	1.9259	high
TCGA-A6-2674	1.43288	0	1.91417	1.79376	0.765321	0.426861	2.60688	high
TCGA-CM-4744	0.586301	0	3.12176	0.0961284	0.0558789	1.463	1.35255	high
TCGA-AF-3911	1.47123	0	3.41296	0.833642	0.310541	1.14091	1.16874	high
TCGA-AF-A56K	7.21918	0	2.79115	0.16129	0.919662	1.07861	0.518673	low
TCGA-AG-3893	2.91781	0	3.68808	0.128488	0.270147	1.44237	0.718691	low
TCGA-DC-6681	0.49589	0	4.16474	1.34944	0.106326	0.804342	1.1727	high
TCGA-DM-A285	0.490411	1	3.64691	0.191943	0.0393814	1.17487	0.964309	low
TCGA-DY-A1DG	4.29041	1	2.937	0.65328	0.324316	0.462975	1.17367	high
TCGA-NH-A50U	0.915068	1	3.25812	0.35248	0.00964653	2.10095	1.81938	high
TCGA-AG-3599	1.00274	0	3.44083	0.208887	0.188941	1.07578	0.895896	low
TCGA-G4-6627	3.92877	0	3.51826	1.86148	0.353071	0.576112	1.68485	high
TCGA-AA-A01V	0.0849315	0	3.56042	0.0584599	0.375323	1.32493	0.633373	low
TCGA-DM-A28K	8.1863	0	3.7341	0.0314844	0.197026	0.206932	0.522142	low
TCGA-AZ-6607	0.265753	1	2.30817	1.90753	0.113487	3.49487	11.1955	high
TCGA-CM-5861	0.917808	0	4.23702	0.144899	0.0119852	1.89584	0.796586	low
TCGA-AZ-4323	0.117808	1	2.96937	3.33009	0.528185	2.74919	8.45534	high
TCGA-F5-6814	1.54521	0	3.81963	0.525949	0.0283965	1.13249	1.06277	high
TCGA-DC-6154	0.747945	0	3.08389	0.581562	0.0154415	0.887092	1.69752	high
TCGA-AA-A02E	0.246575	1	2.72154	0.130268	0.209997	1.58164	1.51775	high
TCGA-AA-3561	1.16164	0	3.16097	0.0610514	0.218167	1.97757	1.19717	high
TCGA-DC-6158	0.591781	0	3.57491	0.302069	0.302103	1.26036	0.788574	low
TCGA-AZ-4684	5.41644	0	4.14232	0.203717	0.468004	1.86498	0.484104	low
TCGA-DM-A1D7	1.10959	1	3.62752	0.0860682	0.319323	0.454652	0.527741	low
TCGA-AD-6889	5.63288	0	3.70495	0.0154622	0.0861584	0.101281	0.591378	low
TCGA-DC-6156	0.580822	0	3.1326	0.475721	0.0620914	1.09077	1.5293	high
TCGA-AG-A008	1.16164	0	3.66308	0	0.0894727	0.323239	0.635312	low
TCGA-AA-3538	2.16712	0	3.66095	0.458655	0.302955	1.48247	0.869678	low
TCGA-AD-6899	0.482192	1	3.53205	0.856175	0.221601	1.79212	1.45834	high
TCGA-G5-6641	2.20274	0	4.14884	0.036782	0.208407	1.14246	0.502815	low
TCGA-CI-6621	1.14795	0	3.01285	0.0770732	1.19473	0.540179	0.259319	low
TCGA-D5-6532	1.52055	0	3.97693	0.149149	0.0104886	2.03154	0.982996	high
TCGA-AG-A00C	0.50137	0	3.25422	0.0346869	0.286501	2.37849	1.12686	high
TCGA-AA-3941	2	0	4.16191	0.388959	0.183898	3.79569	1.28256	high
TCGA-CK-6751	1.41918	0	4.068	0.0313766	0.160237	0.239027	0.443764	low
TCGA-D5-5539	1.63288	0	3.33431	0.630085	0.337372	1.52971	1.15992	high
TCGA-4N-A93T	0.4	0	2.44308	0.157644	0.0385402	0.348533	1.67305	high
TCGA-DC-5337	0.832877	0	3.76489	0.0326548	0.25836	0.533043	0.515322	low
TCGA-CA-6716	1.01644	0	3.82787	1.01319	0.172315	0.319403	0.959838	low
TCGA-A6-5665	1.10685	0	4.44021	0.0154179	0.107283	2.26206	0.626439	low
TCGA-G4-6297	6.86575	0	3.24136	0.940717	0.14226	0.673119	1.53604	high
TCGA-AF-2687	1.63014	0	2.96697	1.66599	0.269537	1.19483	2.80372	high
TCGA-AA-A024	3.25479	1	3.77245	0	0.0461419	0.925278	0.732268	low
TCGA-AA-A02Y	3.33151	0	3.95809	0	0.0696076	0.507344	0.563945	low
TCGA-A6-2683	1.29315	0	2.29871	0.0341121	0.0314521	1.44292	2.28935	high
TCGA-D5-6534	3.60548	0	3.46145	2.00035	0.21979	2.96336	4.22992	high
TCGA-AD-6548	1.78082	0	3.90403	0.360522	0.203947	0.725444	0.650473	low
TCGA-D5-6538	1.4274	0	3.3103	0.109121	0.115345	2.5597	1.48767	high
TCGA-AA-3509	5.24658	0	2.57263	0.0293801	0.628362	0.522469	0.694108	low
TCGA-A6-6140	0.975342	0	4.02376	0.0299986	0.319319	0.290244	0.376733	low
TCGA-AA-3713	1.5863	0	4.27163	0.189745	0.429761	0.211782	0.300482	low
TCGA-CM-5349	0.917808	0	3.0594	0.676053	0.118234	0.634904	1.49947	high
TCGA-AA-3660	6.50685	0	3.31853	0.264973	0.192049	1.1717	1.02632	high
TCGA-AG-A002	1.74795	0	4.09724	0.0389769	0.57472	2.78136	0.498668	low
TCGA-AA-A00D	1.58356	0	3.32749	0.106638	0.160637	2.01616	1.20156	high
TCGA-F5-6812	1.03562	0	2.43848	1.54331	0.0455368	0.868006	4.4999	high
TCGA-AD-6964	0.906849	1	3.90227	1.1226	0.074181	1.15528	1.38228	high
TCGA-AA-3867	2.00274	0	2.97082	0.381409	0.0782705	1.61099	1.79955	high
TCGA-AG-3902	2.66849	0	3.76536	0.171381	0.234304	3.45209	1.244	high
TCGA-DC-4749	0.917808	0	3.13654	0.140688	0.0973724	0.616658	1.04577	high
TCGA-AD-6965	2.20548	0	3.64587	0.465412	0.0883124	2.28291	1.43477	high
TCGA-NH-A6GB	1.30411	0	2.71373	0.039137	0.529368	1.9696	1.05691	high
TCGA-AA-3977	2.08493	0	3.57386	0.245088	0.140571	2.40186	1.26517	high
TCGA-AH-6897	2.20274	0	3.63568	0	0.545077	0.877757	0.415474	low
TCGA-AA-A01X	2.16712	0	3.04666	0.252801	0.135923	2.59925	1.90143	high
TCGA-DM-A28M	7.93151	0	4.26895	0.0110364	0.0101695	0.267376	0.469777	low
TCGA-F4-6807	1.35342	0	3.65194	1.37865	0.217062	1.04025	1.54007	high
TCGA-CM-6166	1.16164	0	2.50208	0.40373	0.149352	0.782428	1.8209	high
TCGA-QL-A97D	1.82466	0	3.51803	0.0314157	0.739166	0.404577	0.314668	low
TCGA-D5-6535	1.26027	0	3.01801	0.047958	0.203551	0.424599	0.884698	low
TCGA-CM-5341	0.747945	0	3.03	0.918972	0.058008	1.71966	2.55184	high
TCGA-AA-3522	3.08767	0	3.60266	0.372373	0.143175	0.810257	0.882574	low
TCGA-CM-6164	1.33425	0	2.87326	0.819964	0.090796	1.24627	2.25165	high
TCGA-CM-6168	0.49589	0	3.85572	1.44356	0.21881	0.833969	1.32642	high
TCGA-CM-4751	1.66301	0	3.73329	0.676009	0.468407	3.02444	1.14822	high
TCGA-A6-5657	1.00548	0	3.33403	1.28318	0.403952	2.22054	1.91287	high
TCGA-A6-5666	0.991781	0	3.70015	0.0483216	0.0150104	0.65008	0.766248	low
TCGA-A6-6137	0.953425	0	3.84269	0.130362	0.875269	0.453959	0.229935	low
TCGA-CA-6715	1.04932	0	3.51911	0.109411	0.0637221	0.281239	0.763863	low
TCGA-AA-A02R	1.83562	1	3.60353	0	0	0.323718	0.741478	low
TCGA-CM-6162	0.580822	0	3.22244	0.58463	0.277059	0.450106	0.988481	high
TCGA-AA-3524	3.00274	0	3.53721	0	0.0882418	1.49342	0.938733	low
TCGA-A6-4105	1.21096	1	2.834	0.173299	0.574858	1.77725	0.951993	low
TCGA-AA-3950	2	0	2.58638	0.179971	0.203841	0.299348	1.23192	high
TCGA-D5-6928	0.969863	0	3.34407	0.531701	0.155518	1.56222	1.38279	high
TCGA-G4-6303	5.48767	1	3.302	0.71872	0.316675	0.776722	1.05544	high
TCGA-AA-3858	2.58904	0	3.26794	0.345438	0.335335	0.553219	0.788298	low
TCGA-AF-3913	0.865753	1	3.57015	0.371755	0.252914	0.408171	0.704036	low
TCGA-AA-3854	3.00274	0	3.19037	0.0500814	0.444858	1.77322	0.825228	low
TCGA-DC-6683	0.419178	0	3.48809	0.639246	0.0663673	0.284965	1.08013	high
TCGA-A6-6780	0.969863	0	4.36224	0.0904765	0.00286426	2.13443	0.764265	low
TCGA-G5-6233	1.52329	1	3.27554	0.369474	0.0755662	3.21919	2.23774	high
TCGA-CM-6171	0.49863	0	3.54268	0.0151644	0.336635	0.205172	0.489049	low
TCGA-A6-2682	1.16164	1	3.58223	0.869454	0.121952	2.26872	1.83328	high
TCGA-NH-A50T	1.51507	0	3.1304	0.0539091	0.12358	0.598316	0.957276	low
TCGA-AA-3821	0.0849315	0	3.55197	0.0365715	0.33359	1.87714	0.766236	low
TCGA-CM-4750	0.668493	0	3.03777	0.193243	0.0845505	1.2876	1.39687	high
TCGA-AA-A01P	3.1726	1	2.94231	0.783185	0.22277	0.718493	1.54522	high
TCGA-D5-6537	0.4	1	3.50837	0	0.114937	0.852257	0.781355	low
TCGA-AZ-6600	1.00822	1	3.00471	0.486726	0.125807	2.64387	2.31606	high
TCGA-AA-A01K	2.58356	0	2.27976	0.0686172	0.238156	2.41169	2.33752	high
TCGA-AG-3586	0.0849315	0	3.90467	0.101759	0.543768	0.759495	0.360417	low
TCGA-AA-3975	2.83836	0	3.46866	0.257458	0.656178	1.43678	0.54535	low
TCGA-F5-6813	0.690411	0	2.54461	1.1506	0.0518473	0.564385	3.0144	high
TCGA-AG-3584	2	1	3.14108	0.305271	0.369677	4.50652	2.25083	high
TCGA-CK-4952	1.30137	0	3.62829	0	0.557903	0.838582	0.406444	low
TCGA-AG-3598	4.16986	0	2.90828	0	0.229923	2.22848	1.43042	high
TCGA-5M-AATE	3.28767	0	3.00615	0.171609	0.147475	0.692933	1.11023	high
TCGA-AG-3608	1.32877	0	3.67895	0.122032	0.212322	2.58496	1.04657	high
TCGA-DC-6157	2.32877	0	2.73709	0.148254	0.122499	0.449149	1.26427	high
TCGA-CA-5256	0.178082	0	3.1075	0.0852366	0.182125	2.12904	1.37179	high
TCGA-CA-5254	0.186301	0	2.50106	0.563972	0.00656115	0.50332	2.24908	high
TCGA-AG-3592	2.83562	0	3.36208	0.135689	1.04025	0.29913	0.245212	low
TCGA-A6-6651	0.709589	0	2.79027	3.02466	0.258131	1.00889	7.0653	high
TCGA-AA-3673	4.16986	0	3.77053	0.287279	0.247751	1.39737	0.764396	low
TCGA-DM-A1D4	7.72877	1	2.63957	0	0.028734	0.563463	1.42943	high
TCGA-F5-6861	1.23014	0	4.46211	0.234649	0.0949615	0.550354	0.459105	low
TCGA-AA-3518	0.0849315	0	3.88838	0	0.0900076	0.369597	0.554553	low
TCGA-AA-3514	0.0849315	0	3.55764	0.576577	0.119794	1.39912	1.24059	high
TCGA-DY-A1H8	2.71781	1	1.49399	0	0.0360042	0.332272	2.82029	high
TCGA-AA-3680	0.917808	1	3.74952	0.552279	0.126044	1.17039	1.00704	high
TCGA-AF-2692	1.12877	0	3.02808	0.15591	0.840411	0.885413	0.466184	low
TCGA-A6-2684	1.06027	0	3.13505	0.77799	0.194118	1.85464	1.89721	high
TCGA-5M-AAT6	0.794521	1	3.49064	0.124816	0.390426	1.15518	0.648022	low
TCGA-AA-A00A	3.16986	0	3.80772	0.0613864	0.111142	0.311494	0.58203	low
TCGA-A6-6138	0.767123	0	3.31758	0.602435	0.585736	1.50889	0.832133	low
TCGA-CM-5862	0.419178	1	2.96087	0.266674	0.0284976	1.701	1.8417	high
TCGA-AF-5654	0.70411	0	4.0197	0.0640624	0.463126	1.55177	0.445937	low
TCGA-CA-5797	0.273973	0	4.04934	0.373908	0.216384	1.53323	0.725203	low
TCGA-CL-5917	6.50959	0	3.63152	0.246411	0.477643	1.01133	0.548374	low
TCGA-AA-3848	0.838356	1	2.65784	0.0468863	0.173513	1.31094	1.46722	high
TCGA-AA-3844	1.24384	0	3.8813	0.0317187	0.478356	0.842401	0.38964	low
TCGA-AH-6549	1.45753	0	3.36369	0.0948388	1.58694	3.16822	0.250081	low
TCGA-G4-6310	3.7589	0	2.92562	1.60285	0.0623436	0.366135	2.91287	high
TCGA-AA-3560	1.66575	0	3.64776	0.39108	0.421134	0.997259	0.636051	low
TCGA-AU-6004	2.25753	0	4.144	0.337875	0.218121	0.549377	0.514015	low
TCGA-D5-6927	0.786301	0	3.46214	0.512202	0.0724929	0.749027	1.13759	high
TCGA-AA-3989	0.663014	1	3.51341	0.0635562	0.136941	1.6097	0.960196	low
TCGA-CA-5255	0.254795	0	3.4697	0.409781	0.0647588	1.89509	1.44858	high
TCGA-A6-3810	0.676712	0	2.85716	0.684964	0.116317	0.638407	1.72693	high
TCGA-AA-3862	2.50411	0	3.3013	0.207334	0.206341	0.765864	0.88406	low
TCGA-D5-6540	1.34521	0	3.6724	0.0154709	0.266157	0.827369	0.579217	low
TCGA-DT-5265	0.441096	0	2.90794	1.42445	0.0863173	3.38779	5.64367	high
TCGA-G4-6306	3.72329	0	3.9106	0	0.548712	2.77568	0.567902	low
TCGA-AG-4001	3.00274	0	3.1006	0.50258	0.221172	1.7612	1.54147	high
TCGA-A6-6141	0.69863	0	3.88874	0.277507	0.131256	0.815986	0.701853	low
TCGA-AA-3864	4.41644	0	3.54728	0.0613549	0.219195	1.00386	0.719683	low
TCGA-D5-6923	1.03562	0	3.39538	0.0745941	1.14461	1.33152	0.26459	low
TCGA-AA-3866	1.41918	0	3.178	0.49134	0.325765	0.685777	0.959359	low
TCGA-AD-5900	1.0137	0	3.7194	0.543738	0.0640682	0.864309	1.02144	high
TCGA-G4-6304	4.46849	0	4.06285	0.0563359	0.00528246	1.42213	0.752905	low
TCGA-A6-2671	1.77534	0	2.89752	0.436744	0.159058	1.63187	1.77012	high
TCGA-AY-A8YK	1.56986	0	3.64618	0.0612324	0.198838	0.229517	0.565373	low
TCGA-AA-3831	1.49863	0	4.06798	0.0541107	0.276481	0.591387	0.424837	low
TCGA-AF-6672	0.865753	0	3.35154	0.184762	0.111154	0.302799	0.844882	low
TCGA-F4-6806	1.31781	0	3.80138	0.301526	0.0325802	0.434165	0.775175	low
TCGA-AG-A02G	3.24658	1	2.79871	0.0637245	0.0985823	1.37864	1.51597	high
TCGA-CM-6167	0.334247	0	2.97418	2.13831	0.117388	0.65801	3.95457	high
TCGA-AA-3842	3.08493	0	3.72261	0.185694	0.155596	3.50848	1.44991	high
TCGA-AF-6136	1.28219	0	3.25736	0.706145	0.74197	0.794978	0.625874	low
TCGA-EI-6506	1.71233	0	3.67179	0.0242728	1.42484	0.253655	0.112422	low
TCGA-4T-AA8H	0.956164	0	3.69184	0.0678207	0.138158	1.35315	0.799741	low
TCGA-AA-A01Q	0.0849315	0	3.63453	0.036865	0.0136934	2.02486	1.14036	high
TCGA-3L-AA1B	0.956164	0	3.19302	0.804916	0.147582	1.30258	1.70678	high
TCGA-EI-6508	1.74247	0	3.81561	0.482358	0.364803	0.723145	0.60363	low
TCGA-F5-6811	2.68219	0	3.08236	0.771264	0.169129	1.1107	1.66209	high
TCGA-AA-A00Q	3.50137	0	2.99773	0.321364	0.0474428	1.49327	1.71882	high
TCGA-F4-6704	0.128767	0	3.34905	0.898219	0.136088	1.23127	1.62668	high
TCGA-DM-A1DA	0.624658	1	3.47969	0.0506248	0.00757398	2.90316	1.61464	high
TCGA-EI-6514	1.3589	0	3.05569	0.568281	0.102385	0.327818	1.32408	high
TCGA-AG-3885	1.49589	0	3.1538	0.0381842	0.174372	4.94262	2.72795	high
TCGA-AD-6895	2.09041	0	3.19002	0.219632	0.0259882	1.5864	1.49903	high
TCGA-DY-A1DD	4.76986	1	2.70856	1.49862	0.0384767	2.67339	5.93932	high
TCGA-D5-6931	1	0	3.33315	0.243148	0.264154	1.38903	0.967311	low
TCGA-AY-5543	1.31233	0	3.57755	0.023661	0.249603	0.676167	0.608239	low
TCGA-AA-3542	1.08219	0	2.47171	0.0413245	0.111435	3.63264	3.28664	high
TCGA-D5-6929	1.11781	0	3.62414	0.249198	0.0664577	1.25667	1.00055	high
TCGA-AA-A01I	2.58356	0	3.66574	0.0239948	1.11632	0.386523	0.173976	low
TCGA-AA-A01G	1	0	2.9685	0.136053	0.285269	2.90152	1.66165	high
TCGA-AA-3544	1.16712	0	2.84042	0.175995	0.385111	1.48615	1.12396	high
TCGA-AZ-4614	0.471233	1	2.08536	0.0274688	0.0202932	4.1289	5.37422	high
TCGA-D5-6531	1.47945	0	2.89123	0.50168	0.0169057	3.80584	3.92839	high
TCGA-CL-4957	1.16438	0	3.75268	0.240802	0.437692	0.237718	0.434041	low
TCGA-D5-6529	1.68219	0	3.69836	0.238249	0.277884	1.30012	0.728906	low
TCGA-CI-6622	3.73151	0	3.79057	0.0133821	0.20084	0.699975	0.563395	low
TCGA-AA-3815	2.75342	0	3.81738	0.201802	0.0964635	3.57789	1.5128	high
TCGA-CM-6169	0.665753	0	2.92897	0.448947	0.498237	1.59918	1.11834	high
TCGA-A6-6653	0.772603	0	4.22032	0.0630734	0.549046	1.69387	0.363095	low
TCGA-AA-A010	2.91507	0	3.84639	0	0.0178371	1.53013	0.847853	low
TCGA-F5-6863	0.989041	1	3.31199	1.33482	0.0365307	0.623903	2.11902	high
TCGA-AG-4007	0.0849315	0	3.14108	0.132512	0.515805	2.4981	0.989642	high
TCGA-AG-3892	1.08493	0	3.85573	0.0351698	0.437889	1.0584	0.442694	low
TCGA-AH-6644	2.29589	0	2.84947	0.621713	0.172251	0.418629	1.46581	high
TCGA-AA-3875	1.50411	0	3.60588	0.313146	0.297352	0.677119	0.671967	low
TCGA-CM-4747	0.668493	0	2.52764	0.489789	0.0747741	1.10794	2.26475	high
TCGA-G4-6323	1.14795	0	3.95516	0.178722	0.0583924	1.11337	0.750624	low
TCGA-D5-6539	1.0411	0	4.53711	0.0774578	0.627301	0.726082	0.208906	low
TCGA-CM-6161	0.580822	0	3.91302	0.396739	0.254799	0.890325	0.646679	low
TCGA-D5-5541	0.958904	0	3.49015	0.535342	0.143045	0.756947	1.03663	high
TCGA-AZ-5403	5.23288	1	3.25351	0.8837	0.178546	1.6027	1.7906	high
TCGA-AA-3679	1.25205	0	3.18471	0.0434826	0.306573	0.747232	0.75369	low
TCGA-CM-5344	0.832877	0	2.6445	0.722693	0.0825908	1.45261	2.62647	high
TCGA-AG-A036	9.7589	0	3.33796	0.420096	0.105166	0.812774	1.13606	high
TCGA-CM-5348	1.07671	0	3.31055	1.11592	0.169175	2.79961	2.75886	high
TCGA-AA-3506	4.83562	0	3.43381	0.186704	0.365666	0.950463	0.683905	low
TCGA-AA-3692	3	1	3.71543	0.142616	0.371305	0.908132	0.543409	low
TCGA-F4-6570	0.515068	1	3.29442	0.224895	0.0261366	0.51657	1.06119	high
TCGA-G4-6628	4.4	0	4.14176	0.341541	0.0718082	0.28616	0.581631	low
TCGA-DC-4745	0.915068	0	3.41627	0.237922	0.405788	0.978203	0.683039	low
TCGA-G4-6315	3.06027	0	3.7781	0.0353118	0.266807	0.295094	0.475601	low
TCGA-AZ-5407	5.11781	0	3.84	0.0372238	0.212765	0.257386	0.485473	low
TCGA-AD-6888	1.29315	1	3.48311	0.0357859	0.214628	3.14962	1.30352	high
TCGA-AZ-6598	4.11781	1	3.06235	0.0352479	0.0195879	0.51526	1.10706	high
TCGA-AA-3688	1.58356	0	3.41879	0.104765	0.388188	0.847072	0.620599	low
TCGA-NH-A50V	1.61096	0	3.67532	0.289525	0.092026	1.5317	1.03161	high
TCGA-AG-A01J	0.0849315	0	3.48433	0.250165	0.207248	1.02161	0.860195	low
TCGA-AA-3502	2.91781	0	3.42721	0.335158	0.113575	0.462815	0.917589	low
TCGA-F5-6464	0.830137	1	2.87993	1.20942	0.0429587	3.1838	5.04306	high
TCGA-AG-A032	3.16986	0	2.80714	0.158471	0.211994	0.6413	1.13867	high
TCGA-A6-6782	0.517808	0	3.29639	0.602227	0.424687	1.1719	0.950764	low
TCGA-CM-6674	0.410959	0	4.21485	0.307973	0.0361614	0.31911	0.573538	low
TCGA-AG-3726	0.665753	0	2.9033	0	1.0259	2.18254	0.507719	low
TCGA-CK-5912	4.09041	1	4.03125	0.123575	0.519128	0.944019	0.364343	low
TCGA-DM-A1D0	10.8877	0	3.54719	0.00979929	0.00542431	0.157044	0.735779	low
TCGA-AG-3728	2.49863	0	2.66551	0.736404	0.243735	2.6967	2.93972	high
TCGA-AA-A00K	1.50411	0	3.52211	0.196454	0.270287	0.797795	0.705685	low
TCGA-CK-4950	3.36164	0	4.09102	0.376634	0.721399	0.499685	0.281062	low
TCGA-AG-3898	4.00274	0	2.6139	0.42509	0.319625	0.923541	1.42859	high
TCGA-NH-A6GA	0.827397	1	2.64276	0.32298	0.758606	2.63822	1.17018	high
TCGA-AG-3901	2.08493	0	3.77587	0.87234	0.627239	1.29892	0.653934	low
TCGA-AH-6903	1.62192	0	3.93083	0.212394	0.117477	0.573754	0.626497	low
TCGA-AA-A00F	2.83562	0	3.18468	0.346361	0.794836	1.27072	0.555552	low
