# Supplementary material for: Identification and validation of a novel stress granules-related prognostic model in colorectal cancer
Source: Front Genet. 2023 May 2;14:1105368. doi: 10.3389/fgene.2023.1105368 (PMC10187888; doi:10.3389/fgene.2023.1105368)
Supplement: Supplementary file 4 [file DataSheet4.ZIP]

Archive with 1 entries (1 files):
- Sourcedata-COAD+READ dataset from TCGA (samples 451-600).csv
