# Supplementary material for: Identification and validation of a novel stress granules-related prognostic model in colorectal cancer
Source: Front Genet. 2023 May 2;14:1105368. doi: 10.3389/fgene.2023.1105368 (PMC10187888; doi:10.3389/fgene.2023.1105368)
Supplement: Supplementary file 4 [file DataSheet4.ZIP › Sourcedata-COAD+READ dataset from TCGA (samples 451-600).csv]

id	TCGA-F4-6855-01A-11R-1928-07	TCGA-D5-6541-01A-11R-1723-07	TCGA-AA-3841-01A-01R-0905-07	TCGA-4T-AA8H-01A-11R-A41B-07	TCGA-AA-3696-01A-01R-0905-07	TCGA-AZ-6600-01A-11R-1774-07	TCGA-AA-3520-01A-01R-0821-07	TCGA-AA-3854-01A-01R-0905-07	TCGA-G4-6588-01A-11R-1774-07	TCGA-CM-5348-01A-21R-1723-07	TCGA-AA-3875-01A-01R-0905-07	TCGA-AA-3549-01A-02R-0821-07	TCGA-A6-2685-01A-01R-1410-07	TCGA-AA-A02O-01A-21R-A16W-07	TCGA-AA-3510-01A-01R-1410-07	TCGA-D5-6540-01A-11R-1723-07	TCGA-AA-3555-01A-01R-0821-07	TCGA-A6-6781-01A-22R-1928-07	TCGA-CA-6715-01A-21R-1839-07	TCGA-DM-A1D6-01A-21R-A155-07	TCGA-A6-6141-01A-11R-1774-07	TCGA-AA-A02R-01A-01R-A00A-07	TCGA-AY-A8YK-01A-11R-A41B-07	TCGA-A6-6138-01A-11R-1774-07	TCGA-AA-3848-01A-01R-0905-07	TCGA-NH-A8F7-06A-31R-A41B-07	TCGA-F4-6463-01A-11R-1723-07	TCGA-DM-A1D7-01A-11R-A155-07	TCGA-D5-6927-01A-21R-1928-07	TCGA-AA-3867-01A-01R-1022-07	TCGA-G4-6306-01A-11R-1774-07	TCGA-AA-A01S-01A-21R-A083-07	TCGA-AA-3514-01A-02R-0821-07	TCGA-AA-3556-01A-01R-0821-07	TCGA-A6-3810-01A-01R-A278-07	TCGA-A6-6781-01B-06R-A277-07	TCGA-AY-6196-01A-11R-1723-07	TCGA-AA-A01G-01A-01R-A002-07	TCGA-AA-A010-01A-01R-A089-07	TCGA-A6-5656-01A-21R-A278-07	TCGA-A6-6652-01A-11R-1774-07	TCGA-5M-AATE-01A-11R-A41B-07	TCGA-A6-3808-01A-01R-1022-07	TCGA-AD-6964-01A-11R-1928-07	TCGA-AA-3833-01A-01R-0905-07	TCGA-CM-6679-01A-11R-1839-07	TCGA-5M-AAT6-01A-11R-A41B-07	TCGA-AA-3532-01A-01R-0821-07	TCGA-F4-6460-01A-11R-1774-07
RN7SKP45	0	0	0	0	0	0	0	0	0	0	0	0	0	0	0	0	0	0	0	0	0	0	0	0	0	0	0	0	0	0	0	0	0	0	0.266263248	0.687457075	0	0	0	0.414498416	0	0	0	0.109229206	0	0	0	0	0
RNU6-951P	0	0	0	0	0	0	0	0	0	0.188167984	0	0	0	0	0	0	0	0	0	0	0	0	0	0	0	0	0	0.149877342	0	0	0	0	0	0	0	1.464861805	0	0	0	0	0	0.307963364	0	0.310333444	0	0	0	0	0
AL136360.2	0	0	0	0	0	0	0	0	0	0	0	0	0	0	0	0	0	0	0	0	0	0	0	0	0	0	0	0	0	0	0	0	0	0	0.069659232	0.224813846	0	0	0	0.043376082	0	0	0	0	0	0.03299156	0.054101933	0	0
AP003174.2	0	0	0	0	0	0	0	0	0	0	0	0	0	0	0	0	0	0	0	0	0	0	0	0	0	0	0	0	0	0	0	0	0	0	0	0	0	0	0	0	0	0	0	0	0	0	0	0	0
OR2L8	0	0	0	0	0	0	0	0	0	0	0	0	0	0	0	0	0	0	0	0	0	0	0	0	0	0	0	0	0	0	0	0	0	0	0	0	0	0	0	0	0	0	0	0	0	0	0	0	0
RF00019	0	0	0	0	0	0	0	0	0	0	0	0	0	0	0	0	0	0	0	0	0	0	0	0	0	0	0	0	0	0	0	0	0	0	0	0	0	0	0	0	0	0	0	0	0	0	0	0	0
RGR	0.232503282	0.124935381	0.046128974	0.007867478	0.552437056	0	0.043544499	0	0.02864806	0	0.074294707	0.073323521	0	0.228510557	0.009597279	0	0	0	0.184588339	0.002957753	0.006500375	0	0.010630318	0.015559928	1.263464037	0.263733187	0.077784515	0.124346075	0	0.037097892	0	0.020084846	0.020949614	0.010766647	0	0	0.006682727	0.193978986	0.033112217	0.005921406	0	1.989822498	0.025847169	0	0.023486169	0	0	0.009702815	0.005666126
TRBVA	0	0	0	0	0	0	0	0	0	0	0	0	0	0	0	0	0	0	0	0	0	0	0	0	0	0	0	0	0	0	0	0	0	0	0	0.578682222	0	0	0	0	0	0	0	0	0	0	0	0	0
PARM1	25.22054168	30.4546728	28.23584401	69.28937253	41.41251369	17.55241137	54.09005319	47.5796348	36.88302198	24.22156302	34.97401657	27.56847872	35.29222971	17.04747946	43.88066572	32.51714905	27.04000338	25.6689294	36.00276747	26.67927803	53.73193245	5.996453697	62.25131209	90.88896784	27.69094911	3.836681413	71.68165984	63.09303154	31.45345818	43.97295549	7.204056867	33.35868632	10.680258	29.25598777	21.23293372	13.91274373	9.062468514	31.59044514	32.36193674	42.4580756	10.88824941	25.90214152	43.43186911	32.8692682	23.66883254	42.10964954	25.43880644	34.26499034	20.57490313
LAMA2	3.561825594	1.293693278	0.709912761	0.172495281	1.811659818	1.153769633	1.505516336	0.755895315	0.681259614	2.768571063	0.80819452	0.516736874	1.396602571	0.319876747	0.327771701	0.579565764	0.814156097	3.204094563	0.269687236	1.287004205	0.646827921	0.794015506	0.430284612	0.977534644	0.320999576	0.231985306	1.129146957	0.384478293	7.322622889	1.506829595	0.269538454	0.283694963	0.335658724	0.671862682	2.926943734	4.99744653	4.930944408	0.904786867	0.251303818	1.730200321	0.225093047	1.518002495	3.596377179	2.983708186	1.188315436	2.723107781	1.908912806	0.9982191	1.794173669
FOCAD-AS1	0.0708886	0	0.696187643	0.158316727	0	0.138121761	0.328591115	0.087139335	0	0.142794144	0.14950273	0.526958639	0.103499892	0.183932091	0.193125386	0	0.364847185	0.102081358	0.691062043	0.178556002	0.196209912	0.102975544	0.160434873	0	0.488934619	0.411756582	0.223607494	0.379122354	0.131432043	0.124419723	0.078438597	0	0.105391911	0.216656505	0.669749637	1.790963823	0.201714095	0	0	2.025652777	0.306935389	0.46740539	0.1300302	0.235501266	0	0.135943945	0.297240882	0.195249072	0.456076255
CFHR2	0	0	0	0	0	0	0	0	0	0	0	0	0	0	0	0	0	0	0	0	0	0	0	0	0	0	0	0	0	0	0	0	0	0	0	0.12016269	0	0	0	0	0	0	0	0	0	0	0	0	0
AP000911.2	0.05307235	0.027679593	0.173738863	0.029631848	0	0	0.041001192	0.032619415	0	0.017817676	0.167892889	0.039451948	0	0	0	0	0	0.076425513	0.048504299	0	0.02448283	0.038547482	0.020018865	0	0	0.085630794	0.0209261	0.014191925	0.024599891	0.046574817	0.029362413	0	0	0	0.107447824	0.531714587	0.075508904	0	0	0.022302216	0.057448526	0.058322265	0	0	0.08845764	0	0.027817012	0	0.192066626
PLA2G4C-AS1	0.034348085	0.017914055	0.337328033	0.038355083	0	0.044616651	0	0	0.027932679	0.046125943	0.217318402	0	0	0.178243469	0.046788109	0	0.132586219	0	0.020927781	0.057677884	0.126761043	0	0.129560808	0.05057125	0.157937643	0.06650364	0	0.036739692	0.063683567	0	0.03800633	0.097916498	0	0.104977894	0.046359695	0	0.260634019	0.650151792	0.3228536	0.173206211	0.024786879	0.075491592	0.315021619	0	0	0.109782911	0.036005983	0	0.027623175
AC011284.1	0	0.018269825	0	0	0	0	0	0	0	0	0	0.052080258	0	0	0	0	0.090146238	0	0	0.117646711	0	0	0	0	0	0	0.027624407	0	0	0	0	0	0	0	0.09456078	5.401677908	0.066452541	0	0	0.029441009	0.050558283	0	0	0	0	0.022392636	0	0	0
MTND4P35	0.065423733	0.739296764	0.071390878	0.146111947	0	0.35409397	0.471737354	0.321686738	0.195081831	0.131786013	0.137977429	0.551179575	0.127361322	0.339505197	0.297061957	0.032728038	0	0.062807876	0.305606483	0.146480851	0.362167823	0.031679022	0.082259335	0.080270366	0.100276046	0.225193418	0.120382144	0.233263645	0.080866552	0.076552063	0.120652823	0.621680749	0.162111921	0	0	1.842884931	0.165478908	0.4503134	0.102491343	0	0.31474829	0.287581789	0.320016143	0.120747922	0.145392194	0.111523469	0.160023682	0.030032857	0.263073076
RF00322	0	0	0	0	0	0	0	0	0.180631325	0	0	0	0	0	0	0	0	0.159927461	0.135332983	0.093245912	0.204930353	0	0	0	0	0	0.350318407	0.118791671	0	0	0	0	0	0	0	0.96753218	0	0	0	0	0	0	0	0	0	0	0	0	0
KCNC3	0.229300962	0.376212278	0.359684009	0.288057248	0.41618822	0.316467608	0.236196131	0.129188888	0.264170075	1.549260726	0.32239429	0.241475837	0.488231929	0.923425831	0.409956859	0.383552064	0.264306414	0.398990608	0.098961031	0.304828121	0.295299513	0.270636856	0.180192106	0.267269499	0.582094696	0.129489803	0.3729493	0.189059868	0.575708784	0.192843634	0.163862564	0.170226826	0.4474413	0.109501794	0.180534712	1.140322299	1.06027638	0.172624919	0.763337626	0.236878878	0.103420161	0.304479949	0.19277697	0.544875719	0.127394785	0.274833305	0.821259936	0.361834448	0.361129999
AC079584.2	0.058225006	0.030366932	0	0	0	0.037815861	0	0	0	0.039095096	0.122795447	0	0	0	0	0	0	0	0	0	0.161158821	0	0.043924887	0	0	0	0	0	0	0	0	0	0	0	0	1.115949738	0.055226577	0	0	0.048934959	0	0	0	0	0	0.037219604	0	0	0
AC087294.1	0.157924307	0.051477847	0.064623079	0.198390975	0	0.141031502	0	0.145595545	0.192641703	0.06627378	0.124897278	0.029348717	0.144109462	0.102440124	0.161340431	0.074063615	0.3809999	0.056853739	0.048110475	0.290050648	0.036426067	0.057351751	0.119137944	0.072660798	0.090769956	0.254806575	0.108970012	0.11613274	0.146400933	0.103942481	0.109215031	0.028137295	0.029348768	0.120665835	1.198973416	3.026802449	0.243411412	0.067937341	0.371100978	0.580679808	0.09971864	0.021693272	0.181049291	0.393484012	0.065804564	0.063094458	0.227627028	0.054371532	0.127004777
AZU1	0	0.026313466	0.110109319	0.018779578	0	0.076458877	0.025985052	0.14471092	0.027353033	0.101629708	0	0.100012789	0.073663132	0.02181808	0.045817183	0.012619476	0.021639142	0.096871373	0.010246749	0.007060122	0.031032639	0.048859961	0.038061666	0.012380455	0.309320387	0.021707862	0	0.008994322	0.015590509	0.029517411	0	0	0.125016204	0	0.09079532	0.102559496	0.127612731	0	0.079038473	0.014134326	0	0	0.154242217	0.093117438	0.056061208	0.021500949	0.052888205	0.023160504	0.054099903
RN7SL784P	0	0	0	0	1.527727168	0.056944937	0	0	0.071301839	0.17661381	0	0	0	0	0	0	0.11281459	0	0	0.11042279	0.08089356	0	0.066144202	0	0	0	0.069141791	0	0.162560685	0	0.097016159	0	0	0	0.591696108	0.305536478	0	0	0	0.294754429	0.063271769	0	0	0	0	0.056047065	0	0	0.070511789
AL162393.1	0	0	0	0	0	0.020586859	0.489760542	0	0	0	0	0.094250953	0.04627955	0	0.47495371	0	0.040784979	0	0.019312846	0	0	0	0	0	0	0	0	0	0	0	0	0.180721148	0	0.096877063	0.042782256	0	0	0.054543774	0	0	0	0	0.058142468	0	0.052831466	0	0.033227509	0.043652409	0
C1R	58.30117435	42.6983585	35.53024077	3.955266547	18.14687768	28.39556459	33.51507718	9.624395132	15.55461179	66.97954174	18.48578066	20.50617924	56.52402474	14.82816283	16.70711641	22.63936939	15.83573152	116.9152357	7.134687126	6.584834941	32.19198595	39.84941128	11.17107	40.93017364	17.1620189	1.770800124	53.45891632	14.44223562	33.75246477	31.58514888	4.246885774	4.430790602	50.845038	17.09470244	36.41910406	23.00532924	115.1306667	9.233495514	10.95701482	11.17450312	12.16999901	14.26258045	48.93229914	80.54367511	32.7257399	57.79491909	58.17806381	31.25532477	46.04474548
AL356583.2	0	0	0	0	0	0	0	0	0	0.143814102	0	0	0	0	0	0	0	0	0	0.04495785	0	0	0	0	0	0	0	0.057274556	0	0.375925307	0	0	0	0	0	0	0	0	0	0	0	0	0	0	0	0	0	0.147482781	0
QRFPR	0	0	0	1.457173545	0	0	0	0	0	0	0	0	0.7702117	0.018010017	0	0	0	0.009995466	0	0	0.012808147	0	0.10472832	0	0	0.071676146	0.01094745	0.059395835	0.012869388	0	0.015360892	0	0	0.021214283	0	0.084659066	0.026334896	0	0	0.011667363	0.04007212	0.030511185	0	0.21522199	0.023138225	0.06211883	5.093346364	0	0.022328733
ENO1	209.2496074	335.9691713	345.2798727	235.5807502	334.241075	326.5215191	384.1475045	292.0763661	710.4123221	168.2036366	384.9182738	502.6085438	351.8143345	530.2829789	644.2484284	732.8588527	469.9219073	438.6226801	473.0154471	195.2856342	355.7384854	618.3171987	293.1226598	421.5319768	364.9906815	338.5084359	323.8040038	384.5041482	761.4778268	244.9973042	389.1846107	765.8636016	454.5031759	309.5068451	187.8707198	38.15543087	282.6850779	422.7341218	679.3126467	310.466225	287.8887223	300.6648347	549.1522598	389.2816295	499.8740575	182.8330307	426.3339376	426.1291013	198.3732507
C2orf50	0.030618664	0.058552985	0.06682264	0.022793729	0.177836178	0.046401014	0.031539379	0	0.058099592	0.075382477	0	0.045521478	0.044704344	0.026481714	0.013902661	0.091901401	0.026264527	0.24250403	0.055966499	0.051415377	0.047082365	0.148259547	0	0.022540181	0	0.059282857	0	0.03820903	0.075691973	0	0.011293236	0.014547499	0.06069541	0.031193227	0.206630431	0.302312642	0.106486917	0.017562427	0.095933013	0.094355528	0.058921566	0.01121582	0.018721162	0.101719233	0.034022169	0.052193591	0.042795403	0.042166622	0.065663804
CALU	66.63381541	46.47569594	14.25811321	20.94502039	29.53864015	60.08671076	61.22028361	57.37379039	46.79792545	72.30391073	36.71440405	32.96633271	40.74081528	16.94283338	20.85964872	57.95484892	51.43211449	85.48522894	39.68892538	60.33844925	28.35464601	33.15142951	29.71634331	57.92266772	9.147398798	18.29898162	45.65122941	27.6341841	49.5729831	55.76156343	20.32309977	11.87917908	9.3937016	46.73183394	59.18708647	156.5674777	60.12436044	24.40603675	27.24085257	50.78627904	42.486163	36.57630035	57.60925391	39.41939267	45.88069876	56.45652841	52.0099641	47.06576349	44.2383538
AC012358.3	0.139145605	0.174829236	0	0.035313212	0	0.032862549	0.019544968	0.108846054	0.015430434	0.169871118	0.120049967	0.018806455	0.046172173	0	0.017230972	0.061697288	0.05696649	0.036431482	0.011560822	0.183207271	0.30344043	0.018375303	0.109742732	0.055872644	0.01454119	0.024491744	0.039901274	0.037208528	0.041043058	0.033302811	0.069984236	0.027045276	0	0.106317519	0.426829928	2.148937747	0.17997271	0.032650334	0	0.239204317	0.045642153	0.069504493	0.150819673	0.301169411	0.052708887	0.09703318	0.039780498	0.034840902	0.086470269
ERCC1	10.11001621	7.039780254	8.907855737	8.028710858	11.15054524	6.615130717	6.439525487	9.816536755	5.816419369	5.914535487	6.169722435	6.260166572	7.443305393	9.083560186	6.373033824	6.851846044	6.552674425	7.573609299	6.294221532	5.111133522	6.549244774	4.937064196	5.959597336	5.566093417	4.537464085	7.53833553	8.286450207	8.337679752	4.910493011	7.399849664	6.967938544	5.495870774	6.603967533	8.06994969	11.5333626	2.829719296	8.227482369	10.13275814	7.683174558	4.600991881	8.925676716	10.56050339	5.888926909	10.40357252	7.206378698	6.033000146	5.186256351	6.257967357	6.201749617
AK7	0.503662015	0.243919148	0.490714146	0.776673183	0.417902573	1.292892601	0.250139247	0.921314204	0.814303784	0.257663338	0.505816076	0.36548865	0.323910581	0.458947529	0.996443577	3.027965238	1.53528002	0.669162593	0.233808634	1.067265746	0.658309561	0.60969923	0.461382591	0.132419619	0.289489184	0.808775226	0.170220702	0.856197916	0.844886489	0.389380742	0.285286869	0.478598457	0.454633013	0.787995434	0.178041252	0.65817726	0.346919202	0.196034753	2.028922805	0.80628686	0.268269263	0.065890982	0.945858552	0.325350579	0.809490882	0.28746395	0.138278527	0.553244745	0.308610687
VN1R76P	0	0	0	0	0	0	0	0	0	0	0	0	0	0	0	0	0	0	0	0.027605698	0	0	0	0	0	0	0	0	0	0	0	0	0	0	0.088754416	0.973897523	0	0	0	0	0	0	0	0	0	0	0	0	0
FOXP2	0.095000247	0.037655611	0.366974085	0.808351246	0.215190565	0.19003776	0.102749788	0.684321508	0.016996421	1.453085585	0.100176871	0.045196503	0.515977984	0.224309275	0.056939071	0.041345537	0.466941748	0.087553749	0.041675219	1.099931897	0.110438009	0.190441465	0.844250142	0.809849764	0.423720618	0.038013518	0.262206069	0.023371445	0.066931906	0.190082623	0.014716556	0	0.050846155	0.075490693	0.238493048	1.181858153	0.111733913	0.160202896	0.312533005	3.273544703	0.026051195	0.066814508	0.557625392	0.635414708	0.17417445	1.056662254	0.153361943	0.355857578	1.292695289
AC090415.1	0	0	0	0	0	0	0	0	0	0	0	0	0	0	0	0	0	0	0	0	0	0	0	0	0	0	0	0	0	0	0	0	0	0	0	0	0	0	0	0	0	0	0	0	0	0	0	0	0
RNU6-1081P	0	0	0	0	0	0	0	0	0	0	0	0	0	0	0	0	0	0	0	0	0	0	0	0	0	0	0	0	0	0	0	0	0	0	0	2.197292708	0	0	0	0.471056143	0	0.307963364	0	0	0	0	0	0	0
MIR3670-2	0	0	0	0	0	0	0	0	0	0	0	0	0	0	0	0	0	0	0	0	0	0	0	0	0	0	0	0	0	0	0	0	0	0	0	0	0	0	0	0	0	0	0	0	0	0	0	0	0
LINC01363	0	0.022747593	0	0	0	0.014163759	0	0	0	0	0	0	0	0	0.089118587	0	0	0	0	0	0.040240869	0	0	0.016054073	0	0	0	0.069979093	0.020216638	0	0	0	0.032422384	0	0	0.30398102	0	0	0.102491343	0	0	0.023965149	0	0.024149584	0	0	0	0	0.017538205
ANKRD26	1.340509588	0.740492724	0.259590935	1.281845146	1.809378418	0.980993243	0.857663776	0.668408408	0.285584471	0.988823822	1.03527958	0.56701307	0.32527979	0.264537011	0.380632844	0.725366417	1.292402582	0.527452489	0.79834701	1.323655134	0.780392125	0.351058295	0.897332184	1.153614845	0.156266977	2.346872517	1.360842095	1.044083198	0.60559536	0.642874408	0.706125167	0.365993893	0.134736013	1.234868413	3.297493125	3.904853147	1.138956879	0.766731196	1.135781158	4.646140456	1.193534553	1.423317394	0.671863637	0.790312712	0.283218172	1.23104509	0.534376671	0.707233887	1.160048132
LRRC10B	0.432423655	0.162098382	2.256099749	4.587261065	1.53048107	0.737230348	5.470397917	0.730886571	0.208796462	0.471819136	1.282462584	1.245607686	1.519195582	2.314112711	1.196480956	0.101399397	4.016484117	0.7199979	0.436371112	0.039710404	1.009875353	0.117779148	7.717141508	0.139270351	1.025242354	0.915736247	5.178997457	0.289082931	0.864377434	0.9487074	0.7924808	3.698145963	0.602714444	0.185852031	0.547165576	0.37672276	0.333250956	1.185903078	0.127017212	3.021000439	1.833313046	0.356399243	1.33850826	0.239428056	0.585598348	1.503041342	0.580785108	0.781612215	0.825931695
AL138752.2	0.011573091	0.024143528	0	0.012923191	0	0.022549404	0.035763294	0.056904575	0	0.007770735	0	0.051617948	0	0	0.015764577	0.026052327	0	0	0.007051313	0.014575297	0.010677575	0	0.008730728	0.008519626	0	0.014938294	0	0.037136725	0.010728629	0	0.012805684	0	0.017206013	0.017685392	0.203062979	0.2218117	0.032931325	0.019914477	0	0.476601189	0	0.063589502	0	0.012815777	0	0.022193859	0	0.015937931	0.037228919
LINC01926	0	0.065435021	0	0	0	0	0	0	0	0	0	0	0.091590909	0	0	0.047072231	0	0	0	0	0	0	0	0	0	0	0	0	0.058154555	0	0	0	0	0	0.084669485	0.163954198	0.178504314	0	0	0	0	0	0.460274265	0	0	0	0.065759881	0.086391587	0
AC008687.3	0	0.026152124	0	0	0	0	0	0	0	0.168344267	0.211503863	0	0	0	0	0	0.064519381	0.036104026	0.03055176	0	0	0.07284056	0	0	0	0	0.03954263	0	0	0	0	0	0	0	0.067678953	1.135798646	0.04756135	0	0	0	0	0	0	0	0	0	0.210255674	0.069055483	0
SLC35B3	17.35729102	18.69797302	6.017445932	16.81250302	8.068286766	15.66579991	16.56394445	24.35481208	11.46801826	10.69352401	16.15762827	16.77252388	11.26778193	6.207514401	12.63416875	13.77196458	18.99339472	9.890881111	17.1841858	22.10150646	17.99493715	5.788796452	15.32787416	14.62671053	6.903656153	19.46123072	13.86478947	11.62429587	11.27784723	17.48571621	13.75622851	10.80013936	5.090177787	23.77985097	23.63550453	14.69363097	17.84759136	13.11087358	11.14479448	22.76036597	15.33053937	14.92635162	20.17883729	15.28983981	13.86864298	21.15935373	12.95866622	18.80215669	17.01706515
KRT8P37	0.126700892	0.088106873	0.138256983	0.023580273	0.183972779	0.452591941	1.076714408	0.103830813	0.154554267	0.02835771	0.089069937	0.470922897	0.277481754	0.684887978	0.862944065	0.047536323	0.190195865	0	0.115795475	0.310272489	0.155862522	0.122700437	0.015930505	0.093271904	0	0.136285629	0.049957379	0.271045784	0.078303879	0.037063058	0.140195182	0.24079184	0.345344058	0.451774585	0.028501418	0.165570648	0.020029357	0.327032179	0	0.053242613	0.015238694	0	0.154937393	0.023384281	0.175980869	0.148485252	0.044272145	0.087243335	0.033964834
OR5B10P	0	0	0	0	0	0	0	0	0	0	0	0	0	0	0	0	0	0	0	0	0	0	0	0	0	0	0	0	0	0	0	0	0	0	0	0	0	0	0	0	0	0	0	0	0	0	0	0	0
PMPCB	18.80396725	13.64002823	11.83634185	16.41304058	14.85860808	19.048205	19.40454564	15.47583775	13.68800644	12.23029627	22.58839382	16.91023898	17.75666417	14.2250454	17.63094971	12.97445029	19.50276103	8.037719362	12.8437579	22.31248351	11.94169643	18.90995178	15.27114351	13.77877766	11.82028515	14.88165784	12.56418599	19.74840893	11.23413692	14.49897648	16.37359872	11.42989309	9.00835998	10.49139521	14.83276285	6.840162354	9.888412912	12.870255	18.01282702	19.63475994	19.20428392	17.84251196	18.36080212	15.67225613	14.44054967	17.90740238	17.11761673	18.26895288	20.03018996
AC138207.4	0.649904637	1.016862589	0.472787274	0.685403725	0.471838674	1.242846386	0.251042821	0.177531312	0.322983164	0.412134332	0.799538082	0.107358702	0.869810354	0.49183286	0.172138551	0.203195601	0.394885026	0.428944516	0.307982346	0.515350675	0.699551535	0.288467914	0.394953759	0.372114278	0.2905349	0.73402242	0.455561565	0.53102237	0.485333196	0.34854002	0.639220254	0.205854553	0.080519166	0.193112556	0.706615532	5.92926554	2.32875947	0.528099324	0.848438269	1.744836196	0.586244746	0.535644888	0.827856331	0.699698223	0.391162774	0.473143855	1.381472185	0.273478005	0.333922779
AC019278.1	0	0	0	0	0	0	0	0	0	0	0	0	0	0	0	0	0	0	0	0	0	0	0	0	0	0	0	0	0	0	0	0	0	0	0.253478166	4.308447057	0	0	0	0.526127425	0	0	0	0	0	0	0	0	0
TPT1P4	1.213301416	1.114916936	1.513101467	0.064516354	2.013420776	2.964428325	20.44292586	0.852252918	0.422865241	0.504319202	0.487396185	7.816654686	2.024529688	2.848289427	9.995075961	0.130060845	1.486805004	0.499195544	1.020864413	1.115716981	0.959500496	0.167856089	0.261518116	0.850649347	0.664159743	0.335593515	0.546739711	0.865187892	0.749846398	1.318273717	0.575367508	2.058793426	1.632051618	1.236069193	1.949518967	3.221378819	0.767213146	1.888959148	1.086131765	0.776924968	0.75048364	0.063491484	1.483697196	0.511840902	0.770382531	0.664789463	0.302824887	1.113935456	1.022217155
MTATP6P29	0	0	0	0	0	0	0	0	0	0	0	0	0	0	0	0	0.292292347	0	0	0	0	0	0	0	0	0	0	0	0	0	0	0	0	0	0	0.395808619	0	0	0	0.381840965	0	0	0	0	0	0	0	0	0
Z95152.1	0.137130539	0.095359573	0.149637893	0.153127993	0	0.17812654	0.211881161	0	0.14869042	0.061384068	0.096401913	0.135916771	0.266953991	0.059301276	0.311326365	0.205797496	0.058814924	0.065823803	0.139252689	0.153514611	0	0.066400389	0	0.100949774	0.21018226	0.413011937	0.180232412	0.048892913	0.127124438	0	0	0.06515328	0	0.279407627	2.344415431	8.402486022	0.563630999	0.157312227	0.644476813	4.955783495	0.032986197	0.351622805	0	0.050618412	0.076186839	0.116878635	0.143749497	0.125899935	0.69845367
AL451054.1	0	0	0	0	0	0	0	0	0	0.014717817	0	0	0	0	0	0	0	0.015782315	0	0	0.02022339	0	0	0	0	0	0	0.023445725	0	0	0	0.031243093	0	0	0.088754416	0	0.062372121	0	0	0	0	0	0	0	0	0	0	0	0.017627947
AL355994.1	0	0	0	0	0	0	0	0	0	0	0	0	0	0	0	0	0	0	0	0	0	0	0	0	0	0	0	0	0	0	0	0	0	0	0	0	0	0	0	0	0	0	0	0	0	0	0	0	0
AC106795.5	0	0	0	0.147506554	0	0	0	0	0.053711958	0	0.139294394	0.098195376	0	0.085686425	0	0.04956063	0	0.047555523	0	0.027727309	0	0	0.04982669	0.097243835	0	0.042626783	0	0.105970543	0	0	0	0.094142184	0	0.100931389	0.267436214	1.438511501	0	0.113652886	0	0.05550992	0	0	0	0	0	0.084440952	0.069236175	0	0.053116811
FAM199X	7.664353384	6.306340725	4.752131853	9.788801595	15.55466776	8.297252231	7.878255104	7.285979565	5.984305865	12.13924479	7.683401823	9.46375882	5.143043871	3.516119546	4.130065494	5.766193594	11.12929473	3.815997479	13.91623062	9.04824217	6.459139796	7.260749384	14.58236168	7.489353215	3.91062458	11.50461253	7.496353531	7.714130708	5.994231798	6.867177867	12.00905747	3.135185957	1.661989593	9.844201013	14.10034756	22.12621667	6.869180489	9.472740222	5.518341716	23.961199	7.063053774	14.14062705	7.213720474	5.690875307	5.368490267	10.21510182	5.652668957	7.248945808	9.138940644
ANXA2P2	7.231888188	17.80082762	8.083967104	7.648793301	1.536713798	22.53009673	42.33413298	4.22805179	7.435104097	8.547069475	2.665985454	12.23783946	13.73504455	10.60260307	22.26508491	10.36788954	9.569995326	9.059420312	6.430306905	5.50425133	6.916399405	2.220637314	4.235952506	6.579022128	4.866337504	5.084790104	6.815753722	6.25752596	12.97234269	4.024612113	10.14903158	16.17436557	7.255303153	6.469108346	7.856332084	1.536668757	4.907585267	10.87613553	12.15828676	2.643687149	5.303662976	4.361304701	11.97119212	4.752969672	13.42561497	6.652456913	8.536277301	3.360293951	3.569970421
C8orf37-AS1	0	0.054114083	0.20379749	0.09268924	0.180789859	0.053910501	0.128252864	0.051017216	0.067502364	0.139335462	0.043764467	0.030851696	0.060595785	0.107686193	0.028267141	0.062285194	0	0.08964792	0.025287132	0.008711556	0.019145742	0.120577592	0.015654891	0.015276367	0	0.026785549	0.016364355	0.011098184	0.019237285	0.036421829	0.11480805	0.029578236	0.123406999	0.126845262	0.056016628	0.054235368	0.019682829	0	0	0.156964383	0.224625726	0.159629453	0.038064204	0.114898542	0	0.053060474	0.087012383	0.057155957	0.166886034
RNA5SP473	0	0	0	0	0	0	0.370650778	0	0	0.161071794	0	0	0	0	0	0.18000421	0	0	0	0.302116755	0	0.34846924	0	0	0	0.154820475	0	0	0	0	0	0	0	0	0	1.253921705	0	0	0	0.201612029	0	0	0.440022197	0	0	0.15334477	0	0	0
XKRYP1	0	0	0	0	0	0	0	0	0	0	0	0	0	0	0	0	0	0	0	0	0	0	0	0	0	0	0	0	0	0	0	0	0	0	0	0	0	0	0	0	0	0	0	0	0	0	0	0	0
REP15	4.673123821	0.464236586	0.091059794	1.459877021	0.484677821	1.409149473	0.386810877	4.239918735	0.45241612	0.149417249	2.522546534	0.289485071	1.137154662	0.757824101	0.719920559	0.18785226	3.758044466	1.081513166	0.067792033	15.47250695	5.312410675	0.323255325	0.75544287	0.081908536	0.06395156	1.346421105	1.645164135	0.907466985	0.541517088	0.537036153	0.277009032	0.277536049	0.041355082	6.54612154	0.18771806	1.114726315	11.23947941	1.053028784	1.04583003	0.116890091	0.040146466	0.061135584	1.581712443	4.343228824	0.695434601	0.053343496	0.34990601	0.651222669	1.789612763
NUP205	11.54332324	7.015881278	7.086146703	10.98700218	12.54945958	14.46003772	11.35935906	12.70431802	16.28135704	10.26386089	14.19343877	9.250831884	7.717174222	8.496170659	6.186678833	11.30194433	15.69838936	6.616765194	12.13360822	17.64396477	7.948548785	14.81302994	11.61201877	19.69278918	6.85868936	11.96866514	8.323912967	8.869850857	11.36870788	8.800372464	7.529518442	9.839470713	3.05435967	12.73825935	14.62389472	6.946573739	6.857511439	11.64841395	7.67608906	32.30317427	14.47329878	15.36235569	8.886785083	8.206627205	8.18654039	9.534989443	8.783479768	9.208624305	12.7459291
AC093083.1	0	0	0	0	0	0	0	0	0	0	0	0	0	0	0	0	0	0	0	0	0	0	0	0	0	0	0	0	0	0	0	0	0	0	0	0	0	0	0	0.072626812	0	0	0	0.095693598	0	0	0	0	0
ZNF197	2.999917143	1.601567343	0.551229997	2.25634675	4.2851765	1.438980964	2.026611317	1.470693578	2.30987612	2.790847921	2.654065614	1.455938362	0.963985181	0.942791266	1.346041415	2.826281557	1.864416563	2.370551798	3.982293532	2.308549409	1.631235917	2.246485975	2.142790635	2.75317746	0.713135022	1.615811443	3.518844089	2.533385546	2.251106354	2.216553829	1.671969628	1.591638685	0.566565235	2.830493812	3.343262257	5.593728607	2.017439031	2.417126658	1.561906271	5.887923347	2.868351354	2.15233033	2.015765938	2.630152755	2.06059112	3.965617654	2.136734551	1.653759926	2.255772905
NDE1P2	0	0	0	0	0	0	0	0	0	0	0	0	0	0	0	0	0	0	0	0	0	0	0	0	0	0	0	0	0	0	0	0	0	0	0	0	0	0	0	0	0	0	0	0	0	0	0	0	0
AC084024.1	0	0	0	0.053919465	0	0	0	0	0.039267679	0	0	0.143577137	0	0	0	0.036232731	0	0	0.058840428	0	0	0	0.036427242	0	0.111014141	0.031163542	0	0.025824276	0	0	0	0	0	0	0	0.546866015	0.045799819	0	0	1.095717551	0.034845322	0	0	0.053471302	0	0.061732999	0.050617107	0	0.116497739
AC083843.2	0.489134742	0.487701767	0.204079954	1.708202802	1.002685479	0.778632991	0.414929705	0.560002267	0.479671062	1.040024579	1.527137038	0.584618179	0.539116424	0.709225434	0.287418014	1.745203138	0.234469601	0.210619326	0.534687567	27.91024765	0.247764828	0.57121537	0.455826955	0.324778547	0.341777262	0.767541135	0.805485831	0.989962254	0.782412664	0.353500849	1.67675201	0.355430782	0.156849052	0.307781822	0.828469177	6.036825205	1.055248915	0.610632076	0.292984608	5.082215915	0.688653453	1.011802231	0.272682874	0.382345891	0.51952772	0.941085164	1.417586593	0.38963946	0.802163226
AC010385.2	0	0	0	0	0	0	0	0	0	0	0	0	0	0	0	0	0	0	0	0	0	0	0	0	0	0	0	0	0	0	0	0	0	0.561096132	0	0	0	0	0	0.05143164	0	0	0	0	0	0	0	0	0
AC005234.1	0	0	0	0	0	0	0	0	0	0	0	0	0	0	0	0	0	0	0	0	0	0	0	0	0	0	0	0	0	0	0	0	0	0	0	0.662113036	0	0	0	0.058067981	0	0	0	0	0	0	0	0	0
BRD1	11.63554576	5.670129123	10.68880095	6.857062809	17.99662604	8.565744991	5.749838992	7.838250209	8.265967325	9.709049821	6.832044775	5.593544352	6.974937367	6.510205605	8.581155121	10.43101319	9.451085685	7.591633571	8.919484633	11.83290622	10.86288508	12.24854487	8.116605895	5.497833978	10.38221322	8.974956158	11.13608322	6.732746396	8.83354764	9.23041216	8.473540568	12.21576105	10.13545902	8.835585587	7.637795418	7.310077749	6.937826981	10.76951438	11.51494618	12.76876186	11.79599922	8.663298972	7.02343122	9.887913162	7.407079884	10.08536753	7.586959191	5.160132584	10.20663576
AC019131.2	0.27573221	0.772960586	0.112830411	0.846721532	0	0.402934518	0.639053065	0.720251675	0.504521977	0.254567491	0.726892586	1.024843699	0.301934169	0.357716204	0.657292261	0.33621476	0.532173653	0.620408255	0.860997774	0.8536824	0.89038705	0.400539356	1.456084776	1.192522387	0.079241128	0.489375064	1.060015181	0.847926755	0.255612664	0.967899642	1.601770236	0.245635354	0.153726822	0.948058982	0.372156448	1.651477342	0.523065514	0.652393695	0.485950333	2.143576174	0.348212907	0.719643126	0.44255106	1.183190844	0.34467977	1.498196024	0.722602834	0.664520117	0.886989682
AL353626.1	0	0	0	0	0	0	0	0	0	0	0	0	0.086351981	0	0	0	0	0	0.03603541	0.024828793	0	0	0	0	0	0	0	0.031630918	0	0	0	0	0	0	0	0	0	0	0	0	0	0	0	0	0	0	0	0	0.047564166
AL158201.1	0.048054291	0.025062452	0.629246524	0	0.418656003	0.234076543	2.338842049	0.236281658	0.058618339	0.032265984	0.202691202	0.678712594	0.385885416	0.935135509	1.407354824	0.16226341	1.205705933	0.086499228	0.219590778	0.030260092	0.088671787	0.209416611	0.072504221	0.141502247	0.386681466	0	0	0.077100363	0.15591758	0.168684433	0.132930795	0.479461315	0.214330665	0.587472446	0.324294982	0.251186239	0.022789814	0.165379521	0.112921151	0.464450789	0.017338898	0.105615641	0.705163777	0.026607114	0.160187714	0.061436206	0.025186878	0.231623598	0.135260596
SNX18P8	0	0	0	0	0	0	0	0	0	0	0	0	0	0	0	0	0	0	0	0	0	0	0.025882514	0	0	0.022142516	0	0	0	0	0	0	0	0	0.046306652	0	0	0	0	0.028834672	0	0	0	0	0	0	0	0	0
MCHR1	0.182284972	0.063379818	0.165758963	0	0	0.131544535	0.046941588	0.012448476	0.074119237	0.129194702	0.042715066	0.090335767	0	0.065690032	0.151741375	0.281161591	0.07818154	0.998939007	0.265318463	0.004251333	0.037373317	0.353059007	0.038198779	0.037275161	0.023282601	0.006535819	0.095831783	0.021664135	0.253476084	0	0.011205514	0.014434499	0.030111975	0.046426394	0.287035559	0.105869783	0.643564016	0	0.142781759	0.042555731	0.065771869	0.0222574	0.074302971	0.201858228	0.168789486	0.051788169	0.244162153	0.097624536	0.057009532
ENTPD8	2.389565724	2.062402955	15.40278338	6.045064095	14.46223247	4.367491918	9.246665212	19.52173057	5.778164246	25.153269	6.957254001	3.867014253	67.60035623	9.409916467	11.01805522	2.824466621	8.761349741	13.03329862	0.515372433	12.62370784	8.204078843	0.16895106	9.244748399	0.599338855	11.37652244	1.344306838	3.67704626	3.788683581	4.793075439	5.938453373	3.451325904	3.888244814	5.423261125	5.008844761	2.14062132	0.396087751	6.207829502	4.857819315	20.37358765	1.954982654	0.366244484	0.511245246	7.990530022	5.713812102	9.234403719	1.169280903	0.365760355	4.543052097	5.986242072
AL359233.1	0	0	0	0	0	0	0	0	0	0	0	0	0	0.213745259	0	0	0	0	0	0	0	0	0.124292951	0	0	0	0	0	0	0	0	0	0	0	0	0.071767497	0	0	0	0.1384698	0	0.090527692	0	0	0	0	0	0	0
AC104447.1	0.649411667	0.581675438	0.878101081	0.77246488	0.122994984	0.669344299	0.741650568	0.815638945	1.641755051	0.834175959	1.369597047	0.776594131	0.535918935	0.42125125	0.480767645	0.646201554	0.980913301	0.518408932	0.825760577	0.948263511	0.690337417	0.717774447	0.915929033	1.195174348	1.071098297	0.902026072	0.801576017	0.347314631	0.929213409	0.916804657	0.453016132	0.804906808	0.35681414	1.251283119	1.657751976	2.32453706	0.589187497	1.044600587	0.862538962	1.732306749	1.110473163	1.365246251	0.569708588	0.625342345	0.635320763	1.100992342	1.198724616	1.283183518	0.544972474
AL607023.1	0	0	0	0	0	0	0	0	0	0	0	0	0	0	0	0	0	0	0	0	0	0	0	0	0	0	0	0	0	0	0	0	0	0	0	0	0	0	0	0	0	0	0	0	0	0	0	0	0
AC005377.1	0.065758504	0	0	0.073429798	0	0	0	0	0	0	0	0	0	0	0	0	0	0	0	0	0	0	0	0	0	0.084879646	0	0.035168587	0	0	0	0	0	0	0.088754416	0	0	0	0	0.165799366	0	0	0	0.07281947	0	0.042035299	0.068932507	0	0
TRAV1-1	0	0.119685995	0.250414433	0	0	0.049681552	0.118192212	0.094030456	0.062207217	0.256810896	0.16132565	0.113726278	0.111684833	0.09923887	0	0.34439581	0.098424974	0	0	0	0.141151008	0.333357054	0.057707441	0.394184831	0	0	0.060322685	0.081820794	0.070912952	0	0	0.109032019	0	0	0	0	0.14511065	0	0	0	0	0.168122857	0.841879203	0.338833454	0.382489031	0.097796409	0.160373588	0.210689687	0.061517939
LINC02310	0	0	0	0	0	0	0	0	0.127894557	0	0	0	0	0	0	0	0	0	0	0	0	0	0	0	0	0	0	0	0	0	0	0	0	0	0	0.228351126	0	0	0	0.088117146	0	0	0	0	0	0	0	0	0
AC126544.1	0.320276399	0.292317196	0.393174063	0.223524618	0	0.156009359	0.371145639	0.295273207	0.097671144	0.45697939	0.844321161	0.11904059	0.175355626	0.103876201	0	0.270366804	0.463609224	0.144126884	0.170747222	0.823526979	0.554050687	0.116311495	0.181212153	0.117887052	0	0.206702904	0.31570751	0.492454123	0.334019886	0.351332063	0.044298433	0	0	0.183536118	0.432277851	1.011452199	0.227837282	0.895566536	0.188151664	1.143993491	0.491137602	0.131984299	0.146869892	0.310333444	0.133454117	0.537423258	0.251801522	0.220535	0.354159348
NT5M	1.162124792	0.223299929	1.151318984	0.682998222	2.131494917	0.307868546	0.401648599	1.01501106	1.678738347	1.057521342	1.128703684	0.06820097	0.535813824	1.13074621	1.728821818	1.904685035	1.928145745	1.056940285	0.493782507	2.413647368	1.9327827	2.598859069	0.357603686	0.709170875	0.281243371	0.384880069	0.494393775	0.801434883	0.354383952	0.697790983	0.135357578	0.544882095	1.204885903	0.887949174	1.073199753	0.119893075	1.450366514	0.15787377	2.58710937	0.257027064	0.750356071	0.70575592	1.009739871	1.473173907	1.095909418	0.390986154	1.538801343	0.252698697	1.119055538
SMARCD2	40.27294521	26.84675889	56.44209873	48.2621378	70.31268143	42.67429768	37.75744233	73.15720557	44.38843081	23.8383236	47.70918801	40.44976289	32.39566036	167.3791384	50.13318304	32.25637839	47.89242206	19.91919231	57.14864711	42.94955648	51.07095994	39.75573011	40.51118026	51.08314494	60.05921494	75.24901158	46.81802868	57.34449992	47.51843869	55.1665858	65.94142068	80.99414637	43.55401169	73.91297008	42.66144782	7.136003278	26.02711453	92.65327845	39.17535329	38.10596938	67.66951261	68.913442	48.09428471	46.85611145	40.32817928	38.99840031	43.80784519	51.39225906	44.75553606
MIR3140	0	0	0	0	0	0	0	0	0.270946987	0	0	0	0	0	0	0.250005847	0	0	0	0	0	0	0	0	0	0	0	0	0	0	0	0	0	0	4.496890418	24.09155129	0.316018748	0	0	13.72081866	0	0	0	0	0	0	0	0	0
AC010624.3	0.126522691	0	0	0.094188433	0	0.027391235	0	0	0.068594174	0.056635652	0	0.188104223	0.061575885	0	0	0.158231549	0	0.030365974	0.025696136	0.05311476	0	0.122527862	0	0.031046907	0	0.054437579	0.033258077	0.045110761	0.039096874	0	0	0.060113293	0.062701517	0	0.227690654	0.036741728	0.040002373	0.145143208	0.39641518	0.177225764	0.030434522	0.417114936	0	0.140108348	0.070293343	0.053918695	0.088419756	0	0.033917063
AP000311.1	0	0	0	0	0	0	0	0	0	0	0	0.04135501	0	0	0	0	0	0	0	0	0	0	0	0	0	0	0	0.029753016	0.025786528	0	0	0	0	0	0	0	0	0.047864945	0	0	0.020073233	0	0	0	0	0	0	0	0
C17orf47	0.02824859	0.022099345	0	0.015772015	0	0.009173419	0.087294107	0	0.045944849	0.037934949	0.029787873	0	0.020621976	0.036647798	0	0.042393832	0	0.020339338	0.025817173	0	0	0.020517501	0	0.031193147	0	0.009115666	0	0.022661624	0.013093677	0.024790176	0.015628604	0	0	0.021584009	0.019063596	0.442977522	0.053587729	0.02430448	0	0.094965628	0	0	0	0	0.023541482	0.018057556	0.02961208	0	0.022717882
USP19	15.81701426	14.23907616	19.38926926	12.97643291	9.663787348	10.34756372	14.17993074	11.83428497	13.74355073	12.31014585	10.62638069	13.69858913	11.33662441	11.2679668	15.08829566	12.05315225	11.68720572	14.53034889	12.15552781	14.22459797	14.96964199	20.65064834	11.88497394	16.17732898	20.3294766	9.296387349	12.62576637	12.41311814	16.60305943	12.89336562	12.89317835	18.33868717	18.4281738	14.56000895	11.89937937	2.981099849	11.44416873	12.0375283	15.19665305	16.90360846	17.14577717	12.1723178	9.92372517	19.01026544	13.26424707	16.80678474	13.66804963	11.31276052	15.44691719
AC022517.1	0	0	0	0	0	0	0	0	0	0.058190677	0	0	0	0	0	0	0	0	0	0	0	0	0	0	0	0	0	0.046349351	0.080340686	0	0	0	0	0	0.233942276	0.075501066	0	0	0	0	0	0	0	0	0.144446725	0	0	0	0
AL159166.1	0	0	0	0	0	0.118390081	0.140824764	0	0	0.06119749	0	0	0	0	0.124152034	0	0	0.196871191	0	0.076524001	0	0	0	0.06709529	0.209543408	0	0.071873837	0	0	0	0	0	0	0	0	0	0	0	0	0.229800945	0	0	0	0	0	0.058261691	0	0	0
PHOSPHO1	0.138881961	0.237053861	0.7439681	0.155083733	0	0.155801347	0.175571421	0.294879509	0.154011972	0.288233737	0.958580033	0.2627915	0.553016267	0.14741673	0.257974857	0.407377949	0.341151321	0.318171476	0.061540894	0.015900882	0.326162835	0.110042918	0.200020067	0.278833902	0.522490974	0.08148446	0.398256716	0.10128553	0.36283545	0.221598076	0.097792288	0.251944304	0.206479395	0.482345798	0.374898654	0.54996566	0.658649602	0.456238576	0	0.519946812	0.118444751	0.09712192	0.856885331	0.33555212	0.336697712	0.169486324	0.304405952	0.365136317	0.101536977
AC003087.1	0	0	0	0	0	0	0	0	0	0	0	0	0	0	0	0	0	0	0	0	0	0	0	0	0	0	0	0	0	0	0	0	0.089340237	0	0.08110624	0	0	0	0	0	0	0	0	0	0	0	0	0	0
GPN2	4.2879986	5.857939154	11.02085034	5.823887019	4.564771456	4.87759288	6.811517611	5.937270702	5.92611507	5.539976857	7.239727521	8.201631256	6.717868496	7.156838652	7.317663994	6.376429506	6.478217537	4.41430629	3.045603695	4.148871881	4.939689955	6.220165435	6.483353972	3.795068102	9.415354748	2.596406838	6.53021233	6.522328388	6.359064494	5.031464647	6.423993447	10.29241239	13.26052075	3.736508821	4.234970711	3.326414111	5.900836117	5.471773587	5.34945526	6.078932697	5.667239246	5.890209112	4.982175407	5.695450786	6.092988548	6.498442734	5.681843934	6.651683732	6.097775711
AC139712.1	0.015992468	0	0.209413243	0	0	0	0	0	0	0.01073812	0	0	0	0.02074754	0	0	0.020577381	0	0	0	0	0	0	0	0	0.010321365	0	0	0	0	0	0	0.023776415	0	0	0	0	0	0	0.013440802	0	0	0	0	0.026655236	0	0	0	0
AP000233.1	0	0	0	0	0	0	0	0	0	0	0	0	0	0	0	0	0	0	0	0	0	0	0	0	0	0	0	0	0	0	0	0	0	0	0	0	0	0	0	0	0	0	0	0	0	0	0.108017949	0.141907831	0
KIAA0825	0.112285092	0.082586976	0.009425104	0.099664294	0.025083182	0.08040636	0.097867464	0.09909537	0.074923411	0.085059517	0.218591222	0.038523889	0.075664732	0.026146084	0.031374763	0.092897036	0.148180854	0.126452486	0.049117492	0.072519624	0.114221862	0.0292761	0.062987825	0.055106396	0.006619278	0.098481579	0.095357915	0.073909748	0.072063628	0.080851914	0.047786164	0.020518748	0.008560879	0.127591231	0.458540338	1.592735404	0.120156912	0.044588161	0.027062044	0.534760663	0.07271849	0.091753271	0.147871118	0.073329871	0.091175494	0.106745039	0.07846988	0.111019203	0.081039474
SOX1-OT	0.110039919	1.004337523	0	0	0	0	0.765104817	0	0	0	0	0.081799451	0	0.142758302	0	0	0	0	0.234659944	0	0	0	0	0	0.252990023	0	0.04338806	0.294254598	0	0	0	0.07842303	0	0	0	0	0	0.189351965	0	0	0.119113458	0	0	0.548350655	0	0	0	0	0
AL355102.3	0	0	0	0	0	0	0	0	0	0	0	0	0	0	0	0	0	0	0	0	0	0	0	0	0	0	0	0	0	0	0	0	0	0	0.024119198	0	0	0	0	0	0	0	0	0	0	0	0	0	0
CSNK1G2P1	0	0.016375885	0.102787914	0	0	0.040785693	0.097028999	0.077193589	0.025534271	0	0.066219534	0	0	0	0.042770701	0.047121521	0	0.022607547	0	0.013181359	0	0.136833471	0	0	0.072188253	0.02026446	0.04952145	0.067170159	0	0	0	0	0	0.047982043	0.21189536	0.109417252	0.119127486	0	0	0.633336218	0	0.103514387	0	0.034770344	0.052333578	0.020071305	0.03291437	0	0
TSPY16P	0	0	0	0	0	0	0	0	0	0	0	0	0	0	0	0	0	0	0	0	0	0	0	0	0	0	0	0	0	0	0	0	0	0	0	0	0	0	0	0	0	0	0	0	0	0	0	0	0
MIR551A	0	0	0	0	0	0	0	0	0	0	0	0	0	0	0	0	0	0	0	0	0	0	0	0	0	0	0	0	0	0	0	0	0	0	0	0	0	0	0	0	0	0	0	0	0	0	0	0	0
AL591684.2	0.036905696	0.057743889	0	0	0	0.059923595	0	0.068049118	0.090037768	0.12390138	0.038916711	0	0	0.023939469	0.050272023	0.152311254	0.023743132	0.039858844	0.056215239	0.178171419	0.034049966	0	0.027841621	0.027168431	0.084848962	0.071455604	0.058206751	0	0.153957474	0	0.02041817	0.052603756	0.027434325	0.084596032	0.672458075	0.064303677	0.087512884	0.031752868	0.086723444	0.58932747	0.053265095	0.020278203	0.067695723	0.204342637	0	0.117957515	0.038687044	0	0.133560177
AL355493.4	0	0	0	0	0	0	0	0	0	0	0	0	0	0	0	0	0	0	0	0	0	0	0	0	0	0	0	0	0	0	0	0	0	0	0	0	0	0	0	0	0	0	0	0	0	0	0	0	0
MIR4759	0	0	0	0	0	0	0	0	0	0	0	0	0	0	0.492120712	0	0	0	0	0	0	0	0	0.265956031	0	0	0	0	0	0	0	0	0	0	0	1.573696919	0	0	0	0	0	0	0	0	0	0	0	0	0
AC099689.1	0.023030628	0	0	0	0	0	0	0	0	0	0	0	0	0	0	0	0	0	0	0	0	0	0	0	0	0.014863717	0	0.024634217	0	0	0.025483507	0	0	0	0.124337984	3.491141461	0.021844614	0.118890347	0	0.774239744	0	0	0	0	0	0	0.024142261	0	0
PUF60	23.45134474	41.21376054	99.50169476	36.18789394	73.06473478	31.89848741	50.64501435	43.0032618	32.32031902	36.10306672	33.33373406	40.8820808	55.9847405	57.60655416	47.36752582	37.90741311	28.30385786	30.02487713	40.94571273	13.21714385	27.51768053	40.78805471	17.10778808	28.76095786	65.27926195	23.86244782	36.32422115	31.55338056	31.8004845	64.47701205	61.80176151	106.1421882	129.8382294	41.51428627	24.30260856	1.483406639	15.50554378	42.05689019	37.43985703	39.48421426	39.51979878	26.542706	32.43987389	33.75053572	36.08334572	27.44105216	50.24447747	65.40687316	38.90238382
EIF1P1	0	0	0	0	0	0	0.135869054	0.108093662	0	0	0	0	0	0	0	0	0	0	0.053577574	0	0	0	0.066338173	0.064734166	0	0	0.069344553	0.047028961	0	0	0	0.125338861	0	0	0.474745029	0.536256839	0.083406708	0	0	1.847617571	0	0	0.161298459	0	0	0	0	0	0
NAPG	4.546730852	12.4137474	2.020888406	5.484756333	7.997184053	5.989677631	10.60826945	8.195496571	8.425258096	6.603193857	6.781337866	7.813194805	5.423572237	2.423517676	5.294041858	10.06602489	7.349064734	6.095194574	3.774351144	4.509306197	5.413264984	5.918549793	5.017510172	7.674255065	1.986986178	2.906694826	5.896807028	7.668187373	6.737974528	4.060747053	5.553680113	2.356621888	1.500391397	10.1062929	10.62879416	16.28852377	7.566120192	6.281224323	7.896475421	7.786930777	4.296023978	5.232455233	9.994238495	5.659113133	6.200348499	3.040267316	5.357040558	5.618391657	3.380248844
AC023302.1	0.121893812	0.349651768	0	0.272227543	0	0.277085729	0.282508215	0.449511447	0.198253893	1.023067799	1.413894725	0.090611181	0.088984664	0.553478578	0.498122184	0.777457207	0.39209949	0.175530141	0.408474554	0.281443454	0.112461779	0.088533852	0.6896743	0.134599699	0.42036452	1.416040928	0.240309883	1.140834645	0.169499251	0	0.40462837	0.521226238	0.453056691	0.279407627	0.411300953	0.106192556	1.329591075	0.734123725	0	2.407460716	0.395834359	0.267903089	0.111794257	0.539929732	0.304747358	0.740231357	0.191665996	0.50359974	0.73521439
AC079587.1	0	0	0	0	0	0.070307467	0.669044726	0	0	0.072685828	0	0	0.158052182	0	0.442375658	0	0	0	0	0.045444759	0	0	0	0	0	0	0	0	0	0	0	0.15429802	0	0	0	0	0	0.18627585	0	0	0	0	0	0	0.180428039	0	0	0	0
ANP32BP3	0	0.022151516	0	0	0	0.055170449	0.328125689	0	0.034539984	0.028518377	0	0	0.12402395	0.055101469	0.173566653	0.031870434	0	0	0	0	0	0	0	0	0	0	0	0	0	0	0	0	0	0	0	0.296015511	0.040285676	0.073085567	0	0.035696181	0	0	0.077907613	0.047033539	0.141582342	0	0	0.058491755	0
FLJ42969	0	0.024084656	0	0.017188905	0.134107467	0.049987598	0	0	0	0.082685726	0	0	0.022474566	0	0	0.011550578	0	0	0	0.006462114	0	0	0.011612586	0	0	0.009934579	0	0.008232482	0.014269957	0	0	0	0	0	0	0	0.073002278	0	0	0.116434052	0.044433152	0.016915852	0	0	0	0.009839885	0.048408455	0.021198757	0
KNOP1	5.042078417	4.328373606	1.909873871	3.050274372	7.607337216	3.583370754	3.641556735	2.407935693	3.889822619	3.035272505	3.528252879	3.165051694	4.343634837	2.14031685	3.368309782	3.525401353	3.325828194	3.299315274	4.065482338	2.601658261	2.880273532	2.24500219	5.188241766	3.404586732	1.643326832	5.081885834	3.519095328	4.471562782	5.053833876	3.750049902	4.471818649	2.417613982	0.930561281	3.442175236	3.69728872	1.514690889	1.993593341	4.740325553	3.504527783	5.068876075	3.471264844	4.186412942	2.551346329	3.170391417	1.204225225	5.203862734	3.697788024	3.932114037	5.434504695
PRRC1	9.898250941	10.64395476	3.216488298	7.731904959	5.332044236	10.45092883	8.643679192	10.25197544	10.89856158	14.02314427	7.500290057	6.015246822	5.854138444	3.540804354	5.533860485	11.47367964	11.47602187	10.78319378	8.625014109	13.04511748	9.022452181	6.804838424	7.806650456	9.364064201	3.460679666	8.139006647	8.622204074	9.028704332	8.228343391	5.852888279	6.775739543	4.592817429	2.282158118	11.87531735	8.617716964	29.00547046	9.539136091	6.483957352	5.985917327	6.998255154	7.085656287	6.940150116	8.726168347	5.729664742	7.234320333	8.264443945	9.814212475	7.708676338	9.019192235
ZSWIM1	5.447055457	5.51797533	17.51255114	5.042550715	7.358911147	5.978292924	5.354290762	4.951931091	6.622496248	5.802423791	13.88577473	6.842469441	7.684110108	8.555831361	5.531692726	5.631225958	5.977584343	3.602266438	8.425687859	8.383039838	5.445197076	6.040636879	11.29840429	6.066659725	17.22872108	16.20051736	7.754068326	11.46732165	3.995505641	8.419966615	14.94217021	13.32072805	12.31646641	8.555584635	7.761155402	2.858570157	7.826856539	9.615305079	8.855562944	9.119504034	11.05000655	10.54371356	5.303626155	4.736815825	5.342598678	14.39856991	5.902952728	8.903294212	11.06034331
AC009567.1	0	0	0	0	0	0	0	0	0	0	0	0	0	0	0	0	0	0	0	0	0	0	0	0	0	0	0	0	0	0	0	0	0	0	0	0	0	0	0	0	0	0	0	0	0	0	0	0	0
CSF3	0.013507152	0.007044581	3.979559096	0.120663019	0.235352564	0.903577631	0.876539002	2.424122094	0.889731324	0.444398531	0.056972662	11.84802411	0.197209255	7.850420474	1.103946462	2.108157413	1.320845418	1.692205436	0.230431837	0.090725752	0.174467733	0.490525394	1.03935781	2.992963747	0.590025155	0.034869476	0.415411355	1.870968817	1.239635064	0.023707001	0.627720768	0.211777508	0.100407159	0.516023094	1.804833046	3.400744866	0.960867816	0.209182745	1.586999961	0.26109666	0.633572712	0.415611819	2.328946313	0.044872539	3.669597464	0.198588384	1.472547397	0.613847251	0.076038389
AC021205.1	0	0	0	0	0	0	0	0.105919364	0	0	0	0	0	0	0	0	0	0	0	0	0	0	0	0	0	0	0	0	0	0	0	0	0	0	0.11629889	0.975872975	0	0	0	0	0	0	0	0	0	0	0	0	0
WDR20	2.823451926	2.716758844	1.902165528	2.563389353	1.853786842	2.516782811	1.92204279	2.660877124	2.938340215	2.76677294	2.209245588	2.585534645	1.648936332	2.102217293	3.171586362	2.788001886	2.674666436	2.056490814	1.608094915	3.432207945	2.691808284	2.544091749	1.808964491	1.92186622	2.765870047	1.822225157	2.884820456	2.665517802	3.000562344	3.267800501	2.463108941	2.484644507	2.159685635	3.007749894	2.894014085	5.718051809	3.042887947	2.893961064	3.423138125	3.005747025	1.319952018	2.131452771	3.047369882	2.442393658	2.755368579	2.382933356	2.672338715	2.62603074	2.09624391
AC105001.1	0.205987385	0.06138948	0.096332147	0.29573689	0.76911093	0.152896317	0.045467465	0.036172658	0.191444388	0.11855137	0.310302527	0.087498922	0	0.343586589	0.160337661	0.331214812	0.113589568	0.084750568	0.125505073	0.086474374	0.190048266	0.085492944	0.022199526	0.108313791	0.135308697	0.05697515	0.092822345	0.141640707	0.190956958	0	0.130243479	0.083887245	0.218747686	0.04496845	0.079434767	0.666543268	0.474493312	0	0.138297936	0.222584429	0.063706413	0.517402629	0.053977208	0.130346138	0.147140039	0.150485544	0.061694256	0.1215756	0.094661558
AC133963.1	0	0	0	0	0	0	0.082783825	0.043907015	0.029047324	0	0	0	0.026075315	0.046339056	0.121637937	0	0	0.077153808	0	0.10496413	0.016477426	0.025943213	0	0	0	0	0.014083676	0.009551445	0	0	0.019761481	0.025455957	0	0.027291752	0	0	0.101637954	0	0	0	0	0	0	0	0.029766865	0	0	0	0.014362735
FILIP1	0.521874137	0.237060515	0.066132354	0.048876245	0.17599911	0.317078308	0.239304062	0.082775519	0.112260766	0.81612	0.149116635	0.090102472	0.629227282	0.056784335	0.091726969	0.141480964	0.298921929	0.60848215	0.192833546	0.07067257	0.139787996	0.088036806	0.106680363	0.520504561	0.077408243	0.063016418	0.724847569	0.17286549	0.271548991	0.271834603	0.055882876	0.019196295	0.110125435	0.12348399	0.672564343	2.047396302	0.875030579	0.10428603	0.174060359	0.778173536	0.138493135	0.221999191	0.876981136	0.365389232	0.162741796	0.443367147	0.45176876	0.199381617	1.413434392
RNU6-1230P	0	0	0	0	0	0	0	0	0	0	0	0	0	0	0	0	0	0	0	0	0	0	0	0	0	0	0	0	0	0	0	0	0	0	0	0	0	0	0	0	0	0	0	0	0	0	0	0	0
AC097173.2	0	0	0	0	0	0.041086853	0	0	0	0	0	0	0	0	0	0.047469465	0	0	0	0	0	0	0	0	0	0	0	0	0	0	0	0	0	0	0	0	0	0	0	0	0	0	0	0	0	0	0	0	0.050875595
MTATP6P27	0.048286438	0	0.15807159	0.161758395	1.262035487	0	0	0	0.078535359	0.032421859	0.101835193	0.215365705	0	0.250574152	0	0.144930926	0	0.139067358	0.029420214	0.141895953	0.044550077	0	0.21856345	0.177732291	0	0.031163542	0	0.051648553	0.044763087	0	0.160287567	0	0	0.07378881	0.521378599	2.313663909	0.045799819	0.083089228	0	1.420374603	0.034845322	0.053062931	0	0	0	0.123465998	0.050617107	0.066497872	0.116497739
ARHGAP26	5.403164474	3.973308404	3.037468721	6.981789028	3.934180752	3.694547561	4.530037324	12.61528433	7.021235825	4.608473173	4.577021555	5.574675193	4.316706236	2.623171758	3.59892998	8.108753366	12.24513753	7.169236435	6.970150557	8.841070583	7.281729561	2.875191058	5.964217779	7.799703098	3.620797685	6.442153383	4.126221701	4.330328881	5.4358627	3.268891223	5.568452758	2.891639921	0.871775168	7.292105721	8.308482634	16.21774439	3.989124051	4.708688384	3.209813541	9.729778106	3.936417047	3.444081183	3.403932856	3.751716732	4.085308778	4.800999893	2.578810181	3.879834724	4.712070384
COL4A5	0.277964764	0.032215777	0.28084933	2.172742173	3.228892806	0.320945782	1.728544198	1.071460795	0.016744263	0.645171984	0.542798595	0.045917408	0.225465833	0.084588133	0.13556129	0.030900242	1.103873594	0.709131322	0.234176552	0.855732396	0.269120599	0.044864717	0.727465105	0.659350595	0.157793045	0.068657512	3.664150933	0.635014757	0.019087579	0.162622758	0.121508908	0.063587454	0.688762312	2.045194759	0.54654356	2.302013507	1.054601362	0.253917561	0.306430114	0.657581007	0.111438833	0.810791622	0.547635774	0.399015363	0.194469131	0.138199824	0.67269544	0.151229769	0.775500571
ABCA9	0.216551914	0.159144787	0.0214821	0.19784827	0.028585332	0.055405884	0.025348149	0.028232801	0.042692161	0.226917535	0.048438296	0.004878072	0.397612181	0.021283312	0.022347094	0.027082371	0.021108759	0.12284613	0.011994717	0.031680551	0.087788853	0.033363671	0.074257524	0.028984813	0.060347768	0.114349295	0.075035374	0.026321603	0.094291957	0.034552715	0.025413796	0	0.024390403	0.010027979	0.580132816	1.154813549	2.306082758	0.011291916	0.015420243	0.341939649	0.125491201	0.025239584	0.234720233	0.690346747	0.071093267	0.14472028	0.347385442	0.085852762	0.240121229
SLC35F1	0.111173183	0.032212091	0.040437676	0.062071244	0.107617444	0.160454528	0.200403356	0.060737283	0.015068113	0.1949118	0.104205405	0.036729723	0.459897668	0.064101565	0.075718676	0.018538024	0.031787922	0.382442395	0.124182995	0.018149822	0.045586979	0.017943833	0.074550169	0.200055906	0.085198494	0.007972218	0.326326467	0.201493184	0.028628092	0.216805533	0.027336376	0	0.036729787	0.066067962	0.125042267	3.529748707	0.123022746	0.021255782	0.290268994	0.155725048	0.089140865	0.0882342	0.271898371	0.259900264	0.123530958	0.201353843	0.064744023	0.034022804	0.486770985
LINC02178	0	0.331178188	0	3.78172098	0	0.091647851	0	0	0	0	0	0.3146873	0	0	0	0	0.090782564	0	0.171952497	0	0	0	0.159679885	0	0.16221125	0	19.64049848	0	0.06540677	0.371502657	1.249111579	0	0.314687848	0	0	0	0.133843235	0.121408024	0.331589639	0.118595311	0.101830329	0.465205835	1.423601225	0	0.117596628	0	0.147921051	0	1.248307538
FNDC5	0.525397669	0.418500631	0.156359442	0.0853367	0.166448771	0.1054724	0.132839161	0.082198016	0.170906351	0.28863614	0.060439301	0.18462858	0.432365113	0.309825081	0.143136735	0.28672222	0.024582727	0.749707739	0.634413779	0.056143604	0.096948574	0.305285253	0.043239217	0.112516601	0.043924677	1.276196173	0.173261971	0.408712981	0.123979064	0.167663406	0.116271038	0.027231954	0.198831124	0.087587482	0.348118627	0.166443892	0.625191598	0.147940648	0.044895061	0.152541755	0.110297266	0.986777801	0.245313426	0.359666477	0.302514421	0.384705339	0.500688488	0.092088643	0.553132304
CSAG2	0	0	0	0.081173304	0	0	0.056159209	0	0	0.073214452	0	0	0	0	0	0	0	0	0	0	0	0.211193479	0	0	0.083563371	0	0	0	0	0	0	0	0	0.444342795	0	0	0.034474773	0	0	0	0	0	0	2.133213287	0	0	0	0	0
AC012593.1	0	0	0	0	0	0	0	0	0	0	0	0.01031006	0	0	0.00944635	0	0	0	0	0	0	0	0	0	0	0	0	0.003708806	0	0	0	0	0	0	0	0.006041482	0	0	0	0	0	0	0	0	0	0	0	0	0
SLC25A15P2	0	0	0	0	0	0	0	0	0	0	0	0	0	0.115093601	0	0	0	0	0	0	0	0	0.066926974	0	0	0	0	0	0	0	0	0	0	0	0	0	0	0	0	0	0	0	0	0	0	0	0	0	0
RPL41P1	660.0595087	282.6599022	0	107.8928497	0	438.7923736	1.143983883	0	273.3554051	156.8461453	0	1.100758047	0.540499438	1.440801377	2.017087362	177.5041514	0	368.3662527	131.047439	548.5967818	245.9164233	0	75.68366568	188.5858097	0	89.59518219	359.0763677	292.0295244	244.3467723	0	283.0500332	1.05532226	0.55037998	0	68.95231975	0	141.1550409	0	0	29.24618944	287.1835286	76.07455498	2.037139801	437.0031273	0	135.3598892	69.07547831	0	116.7048461
AC009743.1	0	0	0	0	0	0	0	0	0	0	0	0	0	0	0	0	0	0	0	0	0	0	0	0	0	0	0	0	0	0	0	0	0	0	0	0	0.046625717	0	0	0	0	0	0	0	0	0	0	0	0
AL589826.1	0	0.11332587	0	0	0	0.141124408	1.510804802	0.133550502	0	0	0	0.807621393	0	0.140947961	0.591971291	0	0.139791992	0	0	0.182437654	0.100237673	0.631284855	0	0.079979531	0.749345449	0	0.085675697	0	0	0.19068675	0.120215675	0.774285354	0.484573678	0	0.293275462	0	0	1.869507623	0.510599987	0	0	0	0.199285415	0	0	0	0	0.448860638	0
AC109326.1	0.068098133	0.14206483	0	0.126737274	0.593280876	0.235883947	0.035072935	0.027903057	0.443032167	0.198139035	0.047872562	0.033747692	0.033141903	0.530075298	0.371046351	0.255494242	0.087621324	0.261501375	0.414911872	0.285878837	0.104714601	0.032974001	0.308238991	0.016710334	0.313125426	0.483447736	0.089502243	0.412758342	0.294602786	0.119522051	0.251169768	0.517675113	0	0.138752008	1.378683285	4.390149801	0.172243375	0.234360683	0.213361993	6.181140944	0.065522922	0.124723997	0.166548901	0.301641289	0.227003331	0.159613216	1.403906263	0.250084352	0.255571876
SDAD1P4	0	0.009506973	0	0	0	0	0	0	0	0	0	0	0	0	0	0	0	0	0	0	0	0	0	0	0	0	0	0	0	0	0	0	0	0	0	0	0	0	0	0	0	0	0	0	0	0	0	0	0
AICDA	0	0.005020536	0	0	0	0.13754533	0	0	0	0.006463555	0.04060331	0	0.028109441	0	0	0	0	0	0	0	0.035525647	0	0	0	0	0	0.007591169	0	0	0	0.021303067	0	0	0.014710385	0.025985242	0.041931571	0.255655617	0	0.045240962	0	0	0	0	0.074619502	0.016044484	0.03076741	0.030272767	0.013256879	0.038707917
ATP6V1G2	0.223462527	0.087409241	0.045720753	0.046787128	0.24335477	0.126992248	0.129477449	0.120176791	0.102220335	0.46888622	0.117819571	0.062292549	0.489394927	0.054357201	0.209271639	0.07335989	0.107822794	0.20111977	0.110623841	0.052768413	0.115971299	0.040576297	0.105362446	0.082251888	0.256878552	0.045068839	0.264329679	0.186735859	0.142420423	0.073539184	0.046361704	0.019907104	0.103821096	0.042685469	0.113102973	1.338412005	0.291437877	0.024032795	0.065638378	0.046952033	0.151180333	0.015347965	0.256184325	0.170126904	0.25606159	0.401753297	0.263529585	0.076935591	0.314495061
AC040934.1	0.058452004	0.121941287	0.19134982	0	0	0.075926582	0	0	0.095069118	0.039247513	0.123274181	0	0.170684033	0.075831651	0.07962187	0	0.075209727	0	0.035613943	0.122691989	0.269645201	0	0.264576808	0.129089769	0.403156616	0.188621436	0.092189055	0.125043864	0.054186895	0	0.194032318	0.333259661	0	0.267969888	0.710035329	5.907038573	0.166325657	0.100581697	0.274708765	0.491257381	0.506174151	0.128468148	0.643307305	0.129456836	0.097424107	0.22418826	0.183820019	0.080497424	0.04700786
AL355490.2	0.10943751	0.057076533	0	0.183306503	0	0.071077257	0	0	0.088997186	0.036740829	0	0.081351644	0.07989134	0.212965167	0	0.164237418	0.070406186	0.039398188	0.06667866	0.252682809	0	0	0.041279776	0	0	0.105944668	0.086301068	0.117057486	0.050726053	0	0	0	0	0	0.07385404	0.286022287	0.103801779	0.094157683	0	0.091976291	0.276409881	0.060131533	0.100370027	0.121188608	0	0.139913111	0	0.075356165	0
AC011753.2	0	0	0	0	0	0	0	0	0	0	0	0	0.071771237	0.063773176	0	0.036886109	0	0	0	0	0.045353439	0	0	0	0	0	0	0.02628996	0	0	0	0	0	0	0.530780508	3.554491173	0	0	0	0.867592749	0	0.054019803	0	0	0	0	0.051529874	0.067697014	0
RNU6-471P	0	0	0	0	0	0	0	0	0	0	0	0.42057265	0	0	0	0	0	0	0	0	0	0	0	0	0	0	0	0	0	0	0	0	0	0	0	0	0	0	0	0	0	0	0	0	0	0	0	0	0
LUZP4P1	0	0	0	0	0	0	0	0	0	0	0	0	0	0	0	0	0	0	0	0	0	0	0	0	0	0	0	0	0	0	0	0	0	0	0	0	0	0	0	0	0	0	0	0	0	0	0	0	0
SMARCA2	15.97455795	14.15806409	6.575734588	8.861372385	11.70274809	15.26606237	11.85265065	11.62955198	13.26986679	11.90832304	7.766579265	9.143498682	8.261260126	5.431751682	8.467596513	7.102164724	13.32708066	17.32573216	12.858219	16.103524	11.34842433	9.053956131	13.34829198	18.67267945	5.558893462	18.80572618	6.499118684	9.182244128	13.41041629	8.944483327	8.113091619	7.422893854	2.371906336	9.518268247	16.32268949	16.83706035	17.84906995	8.669670886	10.62526551	19.08436404	12.4047377	9.497284522	8.309171741	14.16104333	6.59951301	15.84439323	13.19285526	6.312384997	16.24399191
AL358072.1	0.052149353	0.190387461	0.682869271	0.116466045	0	0.101609574	0.161152512	0.128208482	0.169636375	0.385171682	0.329946026	0	0	0.067655021	0	0.11739405	0.134200313	0.037548187	0.127095324	0.28460274	0.192456331	0.075754183	0.314731368	0.038390175	0	0.269253	0.123373004	0.529914149	0.048344134	0	0.28851762	0	0	0.318767658	0.422316665	0.408887513	0.544101845	0.089736366	0.245087994	0.482115722	0.225797686	0.057307965	0.191313999	0.115498012	0.173838493	0.266686556	0.273332376	0	0.251635116
AC239859.4	0	0	0	0	0	0	0	0	0	0	0	0	0	0	0	0	0	0	0	0	0	0	0	0	0	0	0	0	0	0	0	0	0	0	0	0	0	0	0	0	0	0	0	0	0	0	0	0	0
AC006159.1	0	0.040515466	0	0.086746082	0	0.100907608	0	0	0	0.052160555	0	0	0.113420867	0	0	0	0	0	0	0	0	0	0	0	0	0	0	0	0	0	0	0	0	0	0.733948436	1.759605157	0	0	0	0.261155478	0	0	0	0	0	0.04965828	0.081433221	0.106982328	0
HBG1	0	0	0	0	0	0	0	0	0	0	0	0	0	0	0	0	0	0	0	0	0	0	0	0	0	0	0	0	0	0	0	0	0	0	0	0.16165451	0	0	0	0	0	0	0	0	0.061854662	0	0	0	0
MYBPC1	0.190837679	0.088942009	0.159505686	0.036272431	0.318371308	1.642928895	0.150569036	0.00998238	0.0594359	0.616151413	0.042816286	0.0543299	0.082996122	0.063211868	0.033185662	0.003046788	0.020897814	0.011694087	0.239970944	0.170456305	0.011238564	0.135659995	0.079641739	0.164399361	0.056010655	0.094338813	0.025615699	0.141150564	0.018820499	0.021379638	0.067392403	0.017362445	0.006036666	0.037229127	0.23565289	0.031836198	0.034661501	0.132751496	0.019082681	0.331015011	0.005860242	0.022310142	0.052135331	0.062949154	0.074443363	0.072675246	0.004256361	0.044734114	0.019592443
HAPLN2	0	0.041871406	0.087605942	0.119532308	0.116573559	0.243330975	0.020674408	0.082239935	0.02176281	0.089843705	0	0.25861183	0	0.034718105	0.072906772	0.140565536	0.051650053	0.08670766	0.016305179	0.005617224	0.012345202	0	0.050471479	0	0.369155455	0.043178401	0	0.064405123	0.012404229	0.09393939	0.991980483	0.076288356	0.099466262	0.102237507	0.036119602	0.023314028	0.012691516	0.023024726	0	0.011245651	0.019311865	0.014704186	0	0.014817349	0.557547598	0.034213469	0	0.036854242	0.118369189
AC007099.2	0	0	0	0	0	0	0	0	0.072575086	0	0	0	0	0	0.121565533	0.066965852	0	0	0.054374859	0	0	0	0	0.065697472	0	0	0.070376466	0	0	0	0	0	0	0	0.120452422	1.010725581	0	0	0	0	0	0	0	0	0	0	0	0	0
KTN1-AS1	0.850781513	0.870040056	0.49149492	0.512272415	0.363339841	0.704248091	0.386631549	0.410124492	0.434118122	0.33603295	0.809186127	0.595236062	0.462769756	0.530230938	0.534009151	0.162729814	0.783457318	0.276258563	0.46246612	0.759843947	0.423256709	0.654288559	0.402716075	0.325435488	0.517767481	0.678281635	0.61171733	0.5888366	0.742307708	0.84909972	0.516843804	0.879777695	0.198412366	0.752030096	0.675471718	0.414195278	0.609182177	0.645877182	0.744808438	0.518751397	0.475515063	0.595795604	0.504893341	1.089922133	0.36145834	0.282589457	0.664513204	0.746644399	0.496387306
OR1F12	0.032664355	0	0	0.036474932	0	0	0	0	0	0	0	0	0	0	0	0.024510377	0.042028965	0.023518744	0	0.013712634	0.030136817	0	0	0	0.150195602	0.021081219	0	0	0	0	0.036143275	0	0.048562939	0	0.044087161	0.284568288	0.03098223	0	0	0.082357855	0	0	0	0	0	0	0.034240984	0	0
SCARNA22	0.239887023	0	0	0.267871903	0	0.155801347	1.111952334	0.589759019	1.170490986	0.322143589	1.517751719	0.713291214	0.700487272	3.423344071	0	0	0.308660719	0	0.438478866	0.805644679	1.327948686	0.69693848	0.723882146	0.353189609	2.206073002	0.154820475	0.18917194	0.513180018	0	0	0	2.051546473	0	1.099748419	151.8509956	21.31666899	0	0.825574566	2.254809544	96.37055001	0.346223119	0.26361664	0	0.265645428	0.799657067	0.766723848	0.251465786	0.330361429	0.578760768
PIGHP1	0.265361751	0.110718372	0.173738863	0.296318476	0	0.448101219	0.492014307	0.06523883	0.258958183	0.249447469	0.559642964	0.473423372	0.15497506	0.13770491	0.722938391	0.318591522	0.204863309	0.191063781	0.291025796	0.13367998	0.097931319	0.462569788	0.120113188	0.117208941	0.488069248	0.479532444	0.46037419	0.368990058	0.787196522	0	0.234899301	0.529528957	0.157808065	0.243307172	1.647533304	1.109665226	0.251696348	0.456623101	0	2.319430426	0.382990176	0.583222654	0	0.411397787	0.17691528	0.16962917	0.389438164	0	0.34145178
AL078623.1	0	0	0	0	0	0	0	0	0	0	0	0	0	0	0.0450342	0	0	0	0	0	0	0	0	0	0	0	0	0	0	0	0	0	0	0	0	0	0	0	0	0.111142243	0	0.072661698	0	0	0	0	0	0	0
TRAPPC8	3.59283798	4.105781249	1.459545985	2.729159417	3.827608169	4.305504445	4.118230236	4.844517663	4.176241715	4.816071122	3.472896181	2.46756647	2.332993614	1.448150809	3.546431004	5.194119741	7.068310362	2.584545109	2.748226018	3.619072801	3.828265354	4.268880558	3.604090886	6.077992986	0.823027561	3.765914795	4.573263473	2.090328583	4.419784033	3.94121822	5.369076812	1.136470059	0.904775946	6.335827208	7.906405988	6.810107663	6.766244699	4.373600881	3.808386534	7.343828667	5.185455875	4.28441413	5.03227035	4.090345684	3.303337	3.653047201	5.390112088	3.809518328	2.892024131
RPL34P3	0	0	0	0	0	0	0	0	0	0	0	0	0	0	0	0	0	0	0	0	0	0	0	0	0	0	0	0	0	0	0	0.126451336	0	0	0	0	0	0	0	0	0	0	0.162730102	0	0	0	0	0	0
PRELID3BP4	0	0	0	0	0	0.034107125	0	0	0	0	0	0	0	0.068128962	0	0	0	0	0	0.022045881	0	0	0.039617018	0	0	0	0.041412421	0	0	0	0	0	0	0	0	0.045750208	0	0	0	0.088271466	0	0	0	0	0	0	0	0.072320803	0
RF00019	0	0.138397965	0	0	0	0	0	0	0	0.356353527	0	0	0	0	0	1.393837908	0	0	0	0.222799967	0	0	0	0	0	0.171261587	0	0	0.245998913	0	0.293624127	0	0	0	0	1.387081533	0.251696348	0	0	0	0	0	0	0	0	0	0	0.365444059	0
AC004022.2	0.155367243	0.081030933	0	0	0	0	0	0	0	0	0	0	0	0	0	0	0	0	0	0	0	0	0	0	0	0	0	0	0	0	0	0	0	0	0	0.812125457	0	0	0	0.261155478	0	0	0	0	0	0	0	0	0
DUX4L21	0	0	0	0	0	0	0	0	0	0	0	0	0	0	0	0	0	0	0	0	0	0	0	0	0	0	0	0	0	0	0	0	0	0	0	0	0	0	0	0	0	0	0	0	0	0	0	0	0
PIK3CDP1	0	0	0	0	0	0	0	0	0	0	0	0	0	0	0	0	0	0	0	0	0	0	0	0	0	0	0	0	0	0	0	0	0	0	0	0	0	0	0	0	0	0	0	0.036014836	0	0	0	0	0
MIR1289-2	0	0	0	0	0	0	0	0	0	0	0	0	0	0	0	0	0	0	0	0	0	0	0	0	0	0	0	0	0	0	0	0	0	0	0	1.647419658	0	0	0	0	0	0	0	0	0	0	0	0	0
AC004233.1	0.147956634	0.128609951	0.645805643	0.165217045	0	0.448441377	0	0.060624899	0.481287412	1.258373393	0.416050362	0.073323521	0.648065938	0	0.201542857	0.074014889	0.190374621	0.071020419	0.120197058	0.124225639	0.364021021	0	0.297648909	0.145225991	0.793714587	0.732086949	0.15556903	0.263764401	0.411481735	0.173123497	0.436572715	0.492078718	0	0.075366531	0.199697436	0.128898202	0.140337273	0.169731613	0.231785521	0.870446673	0.3559037	0.3793825	0.271395269	0.054614603	0.24660477	0.63052948	0.155098141	0.135839404	0.51561746
RPL37P2	2.089608213	1.580244355	1.368117877	1.866703155	14.56397746	2.64645145	18.24195902	39.68543921	0.509795726	0.561225764	6.830764124	12.1160093	3.813628441	4.744102094	16.50919238	1.019187599	7.662744326	0.376136015	1.336825812	2.105343238	0.385583242	3.490763292	1.1822988	0.846055248	0.480416594	1.348610408	0.57674372	1.676328457	0.871710434	8.435397138	0.693648634	6.999323768	5.281346571	9.579690059	1.833227104	1.183288485	0.594599735	8.090343094	5.892359436	1.668392229	0.980161269	0.459262439	6.324360844	1.041293055	7.662219284	1.202180249	1.423804539	6.04319688	0.840245017
KLF17P1	0	0.013888961	0	0.029737112	0	0	0	0	0	0	0	0	0	0	0.036275328	0	0	0	0	0	0	0	0	0	0	0.034373995	0	0	0	0	0	0	0	0	0.107829522	0.11600075	0	0.091649042	0	0.514773165	0	0	0	0.029489945	0	0.017023176	0	0	0
RNU7-61P	0.491571768	0	0	0	0	0	0	0	0	0	0	0	0	0	0	0	0	0	0	0.206363903	0.453534387	0	0	0.361874599	0	0.634510143	0	0	1.367108714	0	0	0	0	0	0	7.280283126	0	0	0	0.413139404	0	0.540198032	0	0	0	0.314231085	2.061194969	0	0
LINC02500	0	0	0	0	0	0	0	0	0	0	0	0	0	0	0	0	0	0	0	0	0	0	0	0	0	0	0	0	0	0	0	0	0	0	0	0	0	0	0	0.051118669	0	0	0	0	0	0	0	0	0
PDE10A	0.485679913	0.383755095	0.111295304	0.027116932	0.148096001	1.088262566	0.255145093	1.964191744	1.779323875	0.461444341	0.169007824	0.075817519	0.14182201	0.063008807	0.056234396	1.957042855	5.027485186	0.944178161	0.096173221	1.179506415	0.345035798	0.155213866	0.100759025	0.223460789	0.022332291	0.048585143	0.319805981	0.074028337	0.166589157	0.208847393	0.053740729	0.01730667	0.072207286	0.241211962	0.688299554	7.690188356	0.840720431	0.108645827	0.102715449	0.402064806	0.108650355	0.093401587	0.409803633	0.381859925	0.70831302	0.439307679	0.262198089	0.204001126	0.285130764
RF00494	0	0	0	0	0	0	0	0	0	0	0	0	0	0	0	0	0	0	0	0	0	0	0	0	0	0	0	0	0	0	0	0	0	0	0	0	0	0	0	0	0	0	0	0	0	0	0	0	0
CBLN4	0.029747895	0.025858085	0.03246113	0	0.086389334	0.057961811	0	0	0	0.133161206	0.020912584	0	0	0.012864298	0	0	0	0.064256569	0.018124953	0.029139347	0.009148676	0	0	0.014599438	0	0.147192085	0.023458822	0.0053032	0.00919242	0.156635545	0.010972066	0	0.014742321	0	0.066918012	0.50104345	0.733614951	0	0	0	0	0.588429999	0.054566245	0.153729993	0	0.012677312	0.394994208	0	0.039872738
SHH	6.797116416	1.452766566	8.96282861	10.14223212	4.459459256	2.632510848	6.777729838	6.628643201	5.672784486	3.097227088	2.761556985	10.02579081	7.508200217	5.297047062	2.399845504	4.33217754	7.336665558	2.845553322	11.74237933	13.78255275	8.440258743	2.948293242	12.78342391	7.729089796	7.156710128	1.106299542	9.490513665	20.98672503	2.63191493	6.048532236	10.99178829	3.011690311	11.64515768	10.64167039	3.390073404	2.281516931	3.505813387	3.656338331	2.321719831	8.543900011	11.2618725	5.853932427	2.598384351	8.410171855	2.122948248	4.234634986	0.3057221	2.172136235	17.22228763
NRBF2P1	0	0	0	0	0	0	0	0	0	0	0	0	0	0	0	0	0	0	0	0	0	0	0	0	0	0	0	0	0	0	0	0	0	0	0	0	0	0	0	0.029338188	0	0	0	0	0.058182266	0	0	0	0
AC025470.1	0	0	0	0	0	0	0.02280086	0	0	0	0	0.043878643	0	0	0	0	0	0	0	0.006194979	0	0	0	0	0	0.009523897	0	0	0	0	0	0	0	0	0	0.077135932	0	0	0	0	0	0	0	0	0	0	0	0.02032243	0.011867634
AL355312.2	0.181478777	0.080087835	0	0.171472936	0	0.32639947	0.129417171	0.205921445	0.102172747	0.103106945	0.206088261	0.103772581	0.183437659	0.144885055	0.114095025	0.240927422	0.269431493	0.070359149	0.272178067	0.216835815	0.296233122	0.141950924	0.073719376	0.441898079	0.160474351	0.459488141	0.39630993	0.059727656	0.103530269	0.024501649	0.046340121	0.019897836	0.020754552	0.213327983	0.263784075	1.544538103	0.026482018	0.024021606	0.196823459	0.621824811	0.050369984	0.184089832	0.102426023	0.170047702	0.232674891	0.446184734	0.307308049	0.403723814	0.112267374
CHRM1	0.405962654	0.332027363	0.211426832	0.669679757	0.96458343	0.856907408	1.525370509	1.270250195	2.491044919	0.322143589	0.175125198	0.054868555	0.377185454	1.747581239	1.533296716	0.207697165	0.569835173	1.953083367	0.191131814	0.092959001	0.936374073	0.335066577	0.062643647	0.244515883	0.318183606	0.19650291	0.101861814	0.054278656	0.059872351	0.080968528	0.030627255	0.236716901	0	2.890364434	0.18679391	0.104493475	0.638844054	0.222270076	0.303532054	0.007754309	0.073239506	0.010139102	0.423098266	1.859517998	0.645876862	0.029489379	0.058030566	0.127062088	0.46746062
RNU6-365P	0	0	0	0	0	0	0	0	0	0	0	0	0	0	0	0	0	0	0	0	0	0	0	0	0	0	0	0	0	0	0	0	0	0	0	0	0	0	0	0	0	0	0	0	0	0	0	0	0
AC091885.2	0	0	0	0	0	0	0	0	0	0	0	0	0	0	0	0	0	0	0	0	0	0	0	0	0	0	0	0	0	0	0	0	0	0	0	0	0	0	0	0	0	0	0	0	0	0	0	0	0
IGHD2-15	0	0.504482903	9.49959268	0	0	0.628231237	0	0	0	0	36.71979965	1.438087126	0	0	5.270454076	0	0	0	0.589353315	0	0	0	0	0	4.447727826	0	0	0	0.896705716	5.093181582	0	0	0	0	0	6.741514545	3.669895141	0	4.545986984	0	0	0	0	0	0	1.236651367	0	1.332102538	0
AC005777.1	0	0	0	0	0	0	0	0	0	0	0	0	0	0	0	0	0	0	0	0	0	0	0	0	0	0	0	0	0	0	0	0	0	0	0	0	0	0	0	0	0	0	0	0	0	0	0	0	0
MGAM2	3.659144124	0.321899897	8.887779494	0.434856985	1.568344271	9.728039869	0.715235206	3.861216316	3.310320214	31.45655967	0.542364108	5.500216345	2.424499563	3.684264339	0.285251542	3.082037286	2.557361077	0.648076548	7.63523755	2.931899608	0.521992408	0.320205746	1.951164813	6.977680036	2.03559021	4.206253405	0.081120043	1.542385117	1.307814854	1.315416169	4.955383801	0.130913231	0.098315855	10.8858745	2.667721564	1.523489779	2.658785524	1.959753397	1.536679501	39.80923631	1.285823119	5.607747987	0.276294261	0.077298198	0.416386	3.23852054	0.050065168	0.399696045	10.75455972
OR6C76	0	0	0	0	0	0	0	0	0	0	0	0.047476785	0	0	0	0	0	0	0	0	0	0	0	0	0	0	0	0	0	0	0	0	0	0	0	0	0	0	0	0	0	0	0	0	0	0	0	0	0
AC020915.3	2.535733393	2.362015779	1.087471836	1.79290186	1.639993677	1.481493605	0.667253524	1.878386831	1.125610638	1.776964495	1.144292132	0.839592225	1.083194406	1.07740871	1.267010932	2.492672773	0.356190822	1.865623525	0.958025588	1.431744837	0.704921062	1.029451226	1.202906076	0.855910934	1.960252275	0.950476512	2.156825572	1.13703106	1.324197252	0.583045159	0.502348811	1.830836033	2.222453872	0.592245117	1.89805973	3.260597738	2.426155752	2.095947247	0.832647542	2.354497942	0.615287578	1.241178787	2.051432879	2.133599728	2.159339846	1.026356702	1.822384067	0.823463681	0.854890351
AP001885.1	0	0.029341407	0	0	0.163377952	0.012179592	0	0.046103738	0	0	0	0.027880363	0.027379897	0.024328729	0	0.014071624	0.072387598	0.013502319	0	0	0.017301812	0	0.014147165	0	0.04311431	0.012102914	0	0.010029316	0.017384539	0	0	0	0	0	0.379662418	8.740464254	0.071148686	0	0	0.630431611	0	0.06182379	0	0	0	0.035962657	0.058974152	0.051651255	0.030162642
AC098828.2	0	0	0	0	0	0.033988077	0	0	0	0.070275652	0.11036589	0.233406811	0.07640568	0	0	0.078535868	0.067334363	0	0.095654203	0	0.04828202	0	0.039478738	0.077048344	0.120313754	0.0675482	0	0.055975133	0	0	0	0.07459084	0	0.239910214	0	0	0.148909358	0	0	0.175926727	0.113292905	0	0	0	0	0	0	0.144136749	0.126256712
TRBV30	0	0.10495953	0.658808441	0.07490825	0	0.827803577	0.207299093	0.082460713	0.600083932	0.405382033	0.282951476	0.498665558	0.685599959	0.348113084	1.096537425	0.201346991	0	0.33810168	0.081744755	0.028161517	1.237834346	0.097446655	0.050606973	0	0.154227699	0	0.052900431	0.071753358	0.124375289	0.353218409	0.074227128	0	0	0.10251197	0.362165671	0	2.290605692	0.115432685	0.315269791	0.056379203	0.048409273	0.0737183	0.615243564	0.594285074	0.670853244	0.300171529	0.91416533	0.923829501	0.21579447
CHIC2	7.598849167	8.804336676	8.341574553	6.097236025	13.28009876	7.506362312	13.81503753	12.05359148	7.9002221	10.89189959	13.05097583	8.862020968	12.55615463	5.047177509	10.66087296	12.291638	13.49512437	12.3513022	9.342904525	6.504220722	9.151897241	11.53412033	8.392886219	9.06086772	6.538294889	4.728015259	10.28030365	10.1234298	7.255288128	16.29199814	8.408165244	6.712666285	7.306106325	18.35695388	14.18669982	14.82570555	11.41551791	7.360016051	8.340058063	11.51085372	7.634377389	5.900372437	13.68809566	12.64738287	12.55152168	14.165194	8.204118973	10.43345562	11.03290158
MAGEA4-AS1	0	0	0.061776248	0	0	0	0	0	0	0.012670846	0	0	0.027552205	0	0	0	0	0	0	0	0	0	1.09618717	0	0	0.694207604	0	0	0	0.066242345	0	0	0	0	0.17829081	0.016440131	0	0.357194786	0	0	0	0	0	0	0	0	0	0	0.075881158
RF00284	0	0	0	0	0	0	0	0	0	0	0	0	0	0	0	0	0	0	0	0	0	0	0.282766463	0	0	0	0	0	0	0	0	0	0	0	0	9.796263324	0	0	0	4.410263141	0	0	0	0	0	0	0.392915291	0	0
RF00096	0	0	0	0	0	0	0	0	0	0	0	0	0	0	0	0	0	0	0	0	0	0	0	0	0	0	0	0	0	0	0	0	0	0	0.302029953	0	0	0	0	0	0	0	0	0	0	0	0	0	0
DNAH6	0.281797135	0.08216419	0.072637604	0.200695798	0.135318146	0.113847736	0.29484208	0.087281193	0.214728595	0.244337116	0.149746112	0.056080503	0.09718911	0.094994378	0.111832374	0.053279328	0.134185417	0.111833248	0.201437247	0.100601258	0.206765233	0.038678693	0.296283345	0.091472816	0.045912242	0.422451162	0.293962612	0.103241688	0.094620568	0.035050014	0.07856629	0.03162687	0.11546006	0.074596916	0.835555116	0.599248509	0.025255309	0.103089913	0.104281187	1.264364325	0.374686482	0.295042302	0.044770647	0.255541702	0.062870774	0.282259223	0.062801319	0.100839196	0.174875916
GFRA2	0.026229774	0.010943996	0.223252615	0.082011167	0.045703524	0.105621102	0.13779442	0.167662422	0.029862946	0.105671663	0.221272411	0.046795697	0.337008397	0.01361149	0.128626372	0.070855401	0.067499282	0.124646053	0.031962828	0.017618192	0.232321324	0.030481914	0.12268384	0.131302995	0.132669278	0.013542729	0.057916532	0.047695396	0.058358035	0.174940748	0.029023379	0.007477353	0.257376782	0.280580787	0.092046217	0.132536336	1.238974834	0.009027014	0.024654583	0.008817881	0.011357039	0.057648845	0.39452655	0.127803521	0.113667139	0.053654573	0.104484122	0.144489778	0.135003678
PRDX4	58.12913611	44.42814534	181.8892598	47.9925435	111.6861636	61.66795696	80.5201828	71.55164568	49.8718914	23.63415574	83.20133176	103.0928708	100.9663738	103.669594	72.33864304	76.95558131	73.13265062	91.29346579	118.3324882	57.62538588	46.13354645	52.06906448	121.6965076	64.44921995	137.6261075	68.26249402	42.87168704	50.81432266	59.46468161	81.23856456	72.40595161	57.98258643	54.274288	100.9835514	64.70420688	14.29650754	63.32159278	65.66331323	51.3667878	93.20850252	32.56070234	90.89512814	82.01306572	63.28960472	71.1092107	79.28987689	58.42551322	104.9730382	31.73963768
DOK7	0.364502112	0.108630901	1.43676135	1.486885096	2.268282585	1.222331331	1.37925122	0.512070594	2.885575334	0.809155007	0.517714863	0.210129823	1.618280258	2.267894998	3.424945287	0.150710545	0.861432172	3.208269453	0.262877018	1.258507526	1.482453259	0.875279349	0.791269091	0.72285147	0.70119847	0.374472744	0.950317982	0.83943953	0.655122385	1.697306026	0.049386544	0.190853368	0.884758688	1.182231824	0.803215356	0.213860375	0.282229594	0.230407191	0.594327745	1.144102002	5.684853062	0.188017326	1.66468333	0.98027183	0.880297255	0.513558519	0.155957446	0.522464429	0.3230493
MMAB	3.689836162	3.689702938	11.33003884	6.739384516	13.08283369	8.84897157	11.11510382	5.326817848	6.202919904	2.519147498	8.917897289	5.556640621	6.98120761	10.02536627	8.169203817	4.96513997	7.888268768	3.703630153	7.877283291	8.933818181	8.180923939	8.635555291	9.142033059	4.509624876	10.12724291	5.298109254	7.443569977	7.990392378	7.026808383	7.271076769	11.20929943	9.30915033	12.4103248	4.02133762	2.811807634	1.07566813	2.875820851	8.580594161	10.84387738	6.446616756	3.911523116	3.887192899	9.671394074	4.555882444	5.029639541	4.18711672	4.232740877	9.709947419	6.260707031
FTLP16	0	0	0	0	0	0	0	0	0	0	0	0	0	0	0	0	0	0	0	0	0	0	0	0	0	0	0	0	0	0	0	0	0	0	0	0	0	0	0	0	0	0.064234074	0	0	0	0	0	0	0
PRH1	0.200798289	0.095998142	0	0.16816735	0.145782001	0.108678395	0.025854546	0.123414973	0.149686115	0.112354767	0.211739916	0.14926574	0.048862114	0.043417006	0.09117415	0.113004875	0.043060926	0.120481067	0.010195286	0.147517947	0.030876783	0.04861457	0.126235028	0.110864484	0.07694172	0.075595935	0.145151461	0.071593195	0.015512208	0	0.166638246	0	0	0.102283149	0.361357266	0.641422003	0.190457728	0.143968779	0.157283032	0.745356972	0.036225912	0.110330625	0	0.018529955	0.027889825	0.181840198	0.14032689	0.115220923	0.201855736
AL606469.1	0	0	0	0	0	0	0	0	0.027337701	0.02257172	0	0.049978364	0	0	0	0	0	0.072612805	0	0.042336989	0	0	0.101440884	0.02474703	0	0	0	0.10787136	0	0	0.074393557	0	0	0.051370909	0	0	0.127541199	0	0	0.028252807	0	0	0	0	0.056029783	0	0	0	0.027034789
RNU6-84P	0	0	0	0	0	0	0	0	0	0	0	0	0	0	0	0	0	0	0	0	0	0	0	0	0	0	0	0	0	0	0	0	0	0	0	0	0	0	0	0	0	0	0	0	0	0	0	0	0
MIR1286	0	0	0	0.301657548	0	0	0	0.33207152	0.219686747	0	0	0	0	0	0	0	0	0	0	0.11340719	0	0	0	0	0	0	0	0	0.250431326	0	0	0	0.401628634	0	0	0	0	0	0	0.227040574	0.3898909	0	0	0	0	0	0.283182192	0	0
AC027020.2	0.439307545	0.379681984	0.246536101	0.462524738	1.202869319	0.195648405	0.639989309	0.077145121	1.622959979	0.328683548	1.164732029	0.559824624	0.256561893	0.374523924	0.20517046	0.555684825	0.436052711	0.451867042	1.093597005	0.432077122	0.822209054	0.07293203	0.321944236	0.101639957	0.981143811	0.793868069	0.564190068	0.369203917	0.67487521	0.044059894	0.736088278	0.679841338	0.093304266	0.21098843	0.406583646	0.743570148	1.369105921	0.73434322	1.356755429	1.392464832	0.951062879	0.827595144	0.667677046	0.542076795	0.355644886	1.492367472	1.605212742	0.466709847	0.191789706
Z83838.1	0.06483433	0	0	0	0	0	0.050087943	0	0	0	0	0	0	0	0.044157858	0	0	0	0	0.013608863	0	0.047090438	0	0	0	0	0	0	0.030051759	0	0.035869758	0	0	0	0.043753528	0.02824148	0	0.055782065	0	0	0.023393454	0	0	0	0	0.020722266	0	0	0
ALG1L9P	0.024478268	0.051066024	0.026710873	0.072890314	0.07108608	0.037095559	0.050428677	0.020059831	0.053083491	0.109572649	0.068832278	0.012130803	0.095304391	0.052927398	0.033343689	0.042858145	0.041994656	0.035249318	0.10439973	0.071932561	0.022584161	0.011852695	0.110798288	0.024026504	0.356423359	0.089522043	0.051475358	0.034910205	0.022692145	0.014320964	0.081255983	0.011630082	0.072784944	0.049875212	0.187217479	0.177709992	0.147045458	0.084242303	0.115041303	0.082290624	0.111874817	0.062765867	0.014966741	0.090355588	0.01359961	0.057373893	0.111192354	0.056183917	0.091866789
OSER1-DT	4.26606039	3.956244469	3.09844903	1.194762604	2.987664064	2.004534712	2.458571034	1.719905648	0.379276204	4.411790339	3.876538776	3.650478253	3.564922645	1.459256289	2.466456779	1.368970718	2.312131414	2.350626411	5.516088209	3.005964965	2.417259445	0.7173429	8.744287697	3.958437978	1.103793388	6.427245238	3.71031424	10.21928988	0.890142453	6.66897686	6.071276545	2.483097	1.570320191	9.181339727	9.979147035	3.154880778	4.241532514	3.13933604	1.869552744	11.64387864	6.929213842	5.532211046	2.465815147	2.308903539	1.554685515	13.00379078	1.926830704	4.250418666	7.75520013
PDIK1L	3.530861912	2.879501643	1.190503897	3.603128129	2.765068268	3.040445248	4.464564222	3.998917273	4.667338183	4.905852609	4.783065414	2.998261031	1.950088602	1.389650545	2.170648423	3.706260881	4.840902674	3.042148281	1.982098514	3.003402504	4.233721003	3.150438553	3.830908819	3.830763813	1.155330403	4.374062478	4.828368701	4.86233824	3.101593353	4.839364815	3.438671967	2.280752694	0.737278584	6.244436998	4.033814823	10.43206638	3.248686669	4.107392757	5.500293403	8.457924713	3.216019601	3.938264022	3.335339144	4.488441221	2.049837575	4.881841478	3.569594264	2.841035446	3.270285484
AC105339.1	0	0	0.034846453	0.0118864	0	0.006913443	0	0	0.017312907	0.057178486	0.022449292	0	0.015541517	0.041428794	0	0	0	0	0.006485606	0.004468654	0	0	0.008030286	0	0.024472766	0.006869918	0	0	0	0	0.01177832	0	0	0	0	0.009273471	0	0	0	0	0.007681557	0	0	0	0	0.006804436	0.022316807	0	0
AC136475.4	0.214184842	0	0	0.119585671	0	0	0	0	0	0	0	0	0	0	0	0	0	0	0	0.04495785	0	0	0.080790418	0	0.246213505	0	0	0	0	0	0	0.152644827	0	0	0	0.653084222	0	0	0	0.18001074	0.154563892	0.117686	0	0.118591709	0	0	0	0.147482781	0.086125114
RF00017	0	0	0	0	0	0	0	0	0	0.071651154	0	0	0	0	0	0.080073047	0	0	0	0.044797858	0	0	0	0	0.2453373	0.068870318	0	0	0	0	0	0	0	0	0.576114075	0.557794353	0	0	0	0.358740266	0	0.234534377	0	0	0	0	0	0.146957931	0.085818619
MORN4	2.39934771	1.500394813	1.055090111	1.919464271	0.727981457	1.131916633	1.309524544	1.658110299	2.281261459	2.196142099	1.309101138	1.52625011	2.317993809	1.409255168	0.975621475	2.794651347	1.551290436	2.269034524	2.712855248	3.698284317	2.268755219	2.271569986	2.260330645	1.775087107	1.152655579	1.201830915	1.562626495	2.145059791	1.549244748	0.87995255	0.937797121	3.590070211	1.206804511	1.331635393	1.820596161	3.421412562	2.02669667	1.273527645	2.075735299	1.585126425	1.516104423	1.508554616	1.182384486	2.723077141	1.591674098	2.083156951	2.252380649	0.75620152	1.939186489
RF00019	0	0.306646471	0	0	0	0	0	0	0	0	0	0	0	0	0	0	0	0	0	0	0	0	0	0	0	0	0	0	0	0	0	0	0	0	0.793568897	0	0	0	0	0.494147131	0	0	0	0	0	0	0	0	0
AP003392.2	1.153302994	1.052622981	0	4.990402034	5.023872033	1.591720491	0.445493724	1.594901193	3.282626964	3.291130412	1.824220816	0.642990878	0.631448863	0.187027102	0.196375092	2.055336531	1.298452543	1.037990735	0.702690491	0.968322931	0.665038404	0.418833221	1.413832316	0.424506742	0.994323769	2.232987618	1.250535661	1.233605814	1.202792763	0.759079947	0.47855086	1.027417104	0.428661331	1.321813003	3.307808817	24.36506519	3.144994274	0.744207842	2.032580719	4.846443012	4.785535901	5.069550764	0.528872833	0.957856111	0.961126283	1.658777555	2.417940252	0.794138052	1.275314191
OR10AE3P	0	0	0	0	0	0	0	0	0	0	0	0	0	0	0	0	0	0	0	0	0	0	0	0	0	0	0	0	0	0	0	0	0	0	0.172588545	0	0	0	0	0	0	0	0	0	0	0	0	0	0
RNU6-612P	0	0	0	0	0	0	0	0	0	0	0	0	0	0	0	0	0	0	0	0	0	0	0	0	0	0	0	0	0	0	0	0	0	0	0	0	0	0	0	0	0	0	0	0	0	0	0	0	0
SLC49A3	1.962010918	1.845445779	5.754607013	0.39258836	0.889248151	1.951936315	1.50699541	1.742621912	1.060628336	2.490094399	1.363335981	0.573276789	3.543501235	0.94164326	1.26678274	0.791433033	0.539922778	2.727355989	0.228028911	0.233291115	0.690593587	2.668873718	1.711143498	1.694815871	1.90340546	0.27081872	0.688645962	0.624734563	4.026697036	1.572516603	0.840782248	0.355632426	2.208805587	0.537257328	1.806239646	0.671856688	4.6147821	0.448851528	0.852802399	1.010347726	0.204604245	1.408315067	1.601820592	3.591839659	2.551855712	3.356591731	3.744880988	2.046016795	1.258651442
DSE	2.520123725	3.299431071	0.666793466	0.249747379	0.382745712	1.272318871	1.329835553	0.684864338	0.802231158	3.637684619	0.884411797	0.712531181	1.361579133	0.297928095	0.519551788	0.737230881	1.613603252	2.786482533	0.260373594	0.910414434	2.837308227	0.968872587	0.331425796	1.62735123	0.344331619	0.271935937	1.296021799	0.258452577	1.43839575	1.090023167	0.296087941	0.105314358	0.486897154	0.784261631	3.759886734	9.686662083	5.557266294	0.50856185	0.319090988	1.401388889	0.344413149	0.390614693	1.527447857	2.321920782	0.808790071	1.196091245	2.761082945	1.179783674	0.78370642
LRRC3B	0.01833438	0.004781098	0	0	0	0.005953888	0	0	0	0.024621185	0	0	0.080306551	0	0	0	0	0	0	0.003848425	0	0	0	0.020245506	0	0.011832809	0.014458265	0.004902744	0	0.016089741	0	0.013066509	0	0	0	0.0718772	0.008695105	0	0	0	0.006615391	0	0	0.060909224	0.015279293	0.005860011	0.019219336	0	0.036861865
COX6CP15	0	0	0	0	0	0	0.219579845	0	0	0	0	0	0	0	0	0	0	0	0	0	0	0	0	0	0	0	0	0	0	0	0	0	0	0	0	3.21899332	0	0	0	0.477753624	0	0	0	0	0	0	0	0	0
AC105265.4	0	0	0	0	0	0	0	0	0	0.065797302	0.206665539	0	0.143073381	0	0	0	0.126086895	0.070556233	0	0	0	0	0	0	0	0	0	0	0	0	0	0	0	0	0	0	0	0	0	0.16471571	0	0	0	0	0	0	0	0	0.078807294
AC120053.1	2.485242594	2.592329266	0.533491618	2.001760143	1.419789922	1.905179514	1.259004001	0.851384453	1.292152073	1.696068486	3.351014325	0.848002463	0.832780385	0.951398735	0.554973085	1.467425624	1.205705933	1.672067684	2.010687736	2.103734195	2.255347632	0.769378417	4.518116313	1.439631558	1.030349992	2.392775681	1.86344642	2.505761809	0.490995113	0.929597907	5.3646245	1.567927841	0.363430259	1.369704779	3.629283843	5.111093908	2.936913367	1.962983004	0.957374976	6.129170048	2.675467377	3.134029344	0.597856246	1.263259509	0.407433968	4.375326305	1.964576455	1.009936435	3.604148802
MCF2	0.030009886	0.006260596	0	0.020106478	0	0.031185218	0.018547377	0.00737789	0.004880951	0.020150094	0.012658057	0	0	0.015573113	0.008175744	0.022518541	0	0.021607493	0.01828458	0.012598277	0	0	0.018111543	0.013255215	0.013798995	0.030988886	0.004733085	0	0.038948187	0	0	0	0.008923294	0.009171908	0.02430265	0.125492565	0.039850242	0	0.028207685	0.035310353	0.004331254	0.032978463	0	0.006646453	0	0.030693509	0.03145839	0.016531297	0.019307472
ITGA3	7.231852197	6.876551795	29.29251058	24.05572764	12.39310608	10.67935421	11.44339846	15.58706854	25.37039013	18.1250958	13.051808	11.6068097	13.76123039	7.858114834	8.588415154	37.46491416	9.564955452	23.55936106	7.120099935	3.96961032	11.17123397	21.87709228	17.66872101	12.4717153	9.002542346	21.08998562	14.60717324	6.599954711	20.67116168	23.26502855	16.52883361	27.23064112	15.18166072	18.59186672	15.95428088	5.186296246	8.031686449	17.31878904	7.921853058	13.76286973	27.45819192	6.649583164	10.28005337	11.24358774	59.43176631	13.778658	11.91973994	15.14128465	7.085420538
FGL2	2.132297815	8.500317887	2.280704837	2.011711074	2.145845365	3.761573237	6.763224123	3.21799981	1.894276169	5.211868959	8.51902416	1.182262192	7.551897222	0.42909574	3.633100501	1.309582376	3.78491494	6.394471156	0.613143217	0.197936933	4.577387074	9.496829498	1.783797824	15.03915505	1.100188953	0.299758019	8.72939045	1.136619672	5.532175512	5.113501715	8.588833028	0.140428942	1.203189279	6.011493449	8.187485535	30.51302672	17.44815084	0.920318984	2.116695183	5.104176874	0.650031672	1.554416351	12.70188459	13.38046234	3.952775634	3.607794683	6.690902021	8.363703169	4.906766658
AC126773.1	0.054818789	0.028590439	0	0	0	0	0	0	0	0.073615994	0	0.081500367	0.080037394	0.426709	0	0.123403252	0.070534899	0.039470214	0.033400279	0.092052637	0.151730883	0	0.041355241	0.040355303	0.126032507	0.176897252	0.129688259	0	0	0	0	0.078136292	0	0.251313624	0.59191245	0	0	0.188659636	0	0.276433313	0.079118629	0	0	0	0.091368495	0.21025334	0	0	0.26451589
CTXND1	0.017408347	0.020428263	0.014247091	2.26466449	0	0.014132923	0.006724434	0	0	0.017533214	0.045892348	0.019411045	0.088958834	0.022584405	0.011856609	0.022859751	0.005599795	0.003133557	1.911848468	0.003654049	0.012045979	0.012644022	0.00984963	0.006407649	0.030017321	0.081454894	0.034320018	0.027930698	0.00806905	1.688117417	0.019262425	3.98870459	0	0.019951894	0.005874022	0.053080866	0.037151696	0.052422188	0	0.054865393	0.034546937	0.01913038	0.031931945	0.009638804	0.065284049	0.019474118	0.03193506	0.011986989	0.028000037
TRIM33	3.727093654	5.501572066	1.835291407	5.333515924	6.2213314	3.864927918	2.806787278	3.176253333	5.216309665	6.216422392	5.363547088	2.0022667	1.504467258	1.414013969	2.636603279	3.873079928	6.35117627	3.497640641	5.018798389	2.926815228	4.773717075	2.889048039	4.153778501	4.761179644	1.476149485	5.219167354	6.127736359	4.343390262	3.347707583	2.550669308	3.732436792	2.410684961	1.015104418	5.394020559	8.099475493	18.34420398	5.228469786	4.338491787	4.092053042	13.81160327	5.736331968	4.963118791	4.090450755	2.896045704	2.641440855	4.690918046	5.220265825	3.29533283	2.848767618
RNU6-279P	0	0	0	0	0	0	0	0	0	0	0	0	0	0	0	0	0	0	0	0	0	0	0	0	0	0	0	0	0	0	0	0	0	0	0	0	0	0	0	0	0	0	0	0	0	0	0	0	0
LINC01282	0	0.017771557	0	0	0	0.044261746	0	0	0.027710487	0.068638549	0	0.050659887	0	0	0.046415931	0.02556878	0	0	0	0	0	0	0	0.025084489	0	0	0	0	0	0	0	0	0	0	0.045990925	0	0	0	0	0.057276145	0	0	0	0.037733726	0	0	0	0	0
AL121781.1	0	0	0	0	0	0	0	0	0	0	0	0	0	0	0	0	0	0	0	0	0	0	0	0	0	0	0	0	0	0	0	0	0	0	0	0	0	0	0	0	0	0	0	0	0	0	0	0	0
AC011611.3	0.210797032	0.137425044	0.690070001	0.235388315	0.45912363	0.171135047	1.058536932	0.064780209	0.214281449	0.106154522	0	0.313396843	0.307771209	1.982684496	0.143571245	0.158175931	0.67807715	0.037944125	0.12843552	0.066370113	0	0	0.079512538	0.271564945	2.544350452	0.068023056	0.2493479	0.056368631	0.195415657	0	0.116623994	0	0.313397388	0.161064502	0	0.229555087	0	0.272047858	0.990689606	0.17716347	0.03802978	0.40538587	0.386662739	0.116715918	0.527014763	0.03368734	0.055242923	0.072575006	0.042381427
LALBA	0	0	0	0	0	0	0	0	0	0	0	0	0	0	0	0.036087452	0	0	0	0	0	0	0	0	0	0	0	0	0	0	0	0	0	0	0	0	0.022808089	0	0	0	0	0	0	0	0	0.015371368	0	0	0
PRR22	0.415086903	0.355037525	0.978363366	4.505320623	6.075380133	2.329256017	1.539247417	0.510242784	2.403416799	0.34559978	1.190558288	1.505771182	1.260566796	7.99142159	1.334393758	1.058994867	1.025450893	0.717282634	1.325229132	1.157054754	1.056991271	2.918381647	3.89547597	0.550025346	6.069449185	1.907395108	1.191489932	2.95696543	1.154396893	0.845103404	3.362045026	1.372620148	1.184871187	0.456706154	0.582653576	0.144647668	0.881912786	2.457067162	2.184892969	0.753533332	0.754846917	0.419655503	0.883211774	1.654768033	0.581146124	1.634488823	1.357581072	0.960352993	1.108276664
CYCSP22	0	0	0	0	0	0.057448874	0.136670641	0	0	0	0	0	0	0	0	0	0	0	0	0	0	0	0	0	0	0	0	0	0	0	0	0	0	0	0	0	0	0	0	0	0	0	0	0	0	0	0	0	0
UFC1	75.90092916	47.48084823	38.63474038	34.57361629	63.8743132	67.08399023	61.38801638	46.24512096	32.33133907	46.09387428	41.63138235	53.52036651	46.64909466	38.62792293	49.86303825	28.83312816	39.41396492	44.21530138	62.98875536	45.10494204	41.92420818	19.09761611	43.25307235	51.25442875	34.37894107	47.67503848	41.42815573	56.8695535	36.7337823	44.55227366	38.68026573	31.67010963	28.74029074	42.65917991	59.8359324	13.07317228	45.71432157	35.71499471	32.10178495	48.44141271	122.8966464	72.58441889	45.49701805	56.11672058	36.28610977	49.10876359	42.22889055	36.62813342	64.37038001
AC010086.1	0	0.059463764	0	0	0	0.055537552	0	0	0	0	0	0	0	0	0.038827014	0	0	0	0.052100626	0	0.026298097	0	0.150522072	0.125899338	0	0	0	0.015244178	0.158543026	0	0.157697368	0	0	0	0.038471496	0	0.24332242	0	0	0	0.020569339	0.18793962	0	0	0	0.018220624	0	0	0
AL391361.1	0	0	0	0	0	0	0	0	0	0.041173772	0	0	0	0	0	0	0	0	0	0	0	0	0	0	0	0	0.096713671	0	0	0	0	0	0	0	0	0	0	0	0.288191404	0	0	0	0	0	0	0	0	0	0
WTAP	13.44478297	13.90607555	3.990480699	9.373219237	10.4855017	13.74619516	14.72589819	10.31193139	15.07450512	12.04930296	14.27502331	13.27480219	13.61474511	7.313240882	11.86145974	16.97766979	14.22857087	15.1168484	11.00271083	12.02248492	12.57052626	14.74867667	9.137770437	15.73980708	7.02405319	13.73268234	14.33796758	14.91456936	13.1551189	12.34040914	11.49047404	7.617055408	4.962765898	15.09874723	16.68168938	29.17931013	13.7183576	12.3021939	13.1014877	14.05751113	11.55066838	11.79040117	14.69885469	16.79649159	14.5220741	14.36456471	13.41438414	19.84718536	13.56315435
AP002748.2	0	0.044939569	0	0	0	0	0	0	0	0.057856248	0	0	0	0	0	0	0	0	0	0	0	0	0	0	0	0	0.067949691	0	0	0	0	0	0	0	0.11629889	0.150134304	0	0	0	0	0	0	0	0	0	0.055080736	0	0	0
STK31	0.586817276	0.318698079	0.476285578	0.059570413	0.760527935	0.589011238	0.157360228	0.202690913	0.189307939	3.67315591	0.70573123	0.331669455	0.382362048	0.320877163	0.019818544	0.047308239	0.012480217	0.132690907	0.029548686	2.605999285	0.407176028	0.105673593	0.632943207	0.396288681	0.100349027	0.820050226	0.122381976	0.243808233	0.080925407	0.187263456	1.341562604	0.069125912	0.043261308	0.022233309	0.595657974	0.126750941	0.763596975	0.191939744	0.319094024	1.744500011	0.79094316	1.097869719	0.373623894	0.47260225	0.040416114	0.688228587	0.854080788	0.494233094	1.755096942
ZNF761	6.978045821	3.655949287	2.29059617	3.608372046	4.765964305	3.730606074	3.567729964	3.573396686	6.295465324	4.792176314	3.769695172	3.518035794	2.10822299	5.537335287	2.634108995	3.74690562	3.756768931	2.070168369	5.604232435	4.921520813	2.541197236	3.68686961	3.728630324	4.790424401	3.305131645	4.072494459	4.720269293	3.313516506	2.777428968	2.902774965	2.801326151	2.466149769	1.513136306	4.043764515	5.048269854	3.236327411	4.338051167	6.162474555	8.041787327	8.484256749	3.029635906	4.040369584	3.547060561	1.021388075	4.569529538	4.354906878	3.527402442	5.35242982	3.621858855
AC127070.2	0.073517322	0.071892292	0	0.082093749	0.080061706	0.071621827	0.085194019	0	0.014946509	0.037022325	0.058142496	0.013662489	0.05366896	0	0.012517934	0.013791312	0.011824269	0.086016762	0.050392147	0.073299345	0.09326435	0	0.159451515	0.060885429	0.021127729	0.628676461	0.065221708	0.029488585	0.034076466	0.048387566	0	0.104788358	0.05465005	0.014043166	0.421712678	0.640474873	0.278925527	0.015813181	0	0.185361964	0.039789663	0	0.202278056	0.071234983	0.015316754	0.276095777	0.04816614	0.037966759	0.288227474
RNU6-479P	0	0	0	0.318895122	0	0	0	0	0	0	0	0	0	0	0	0.214290726	0	0	0.3479991	0	0.526963764	0	0	0	0	0	0	0	0.264741687	0	0	0	0	0	0	0.995175957	0	0	0	1.680100244	0	0.313829333	0	0.316244557	0.475986349	0	0	0	0.229666971
FTH1P4	0.054224011	0.141401175	0.71003586	0.121099414	1.889629987	0.352173026	3.853963786	0.399927002	0.308673783	0.182043167	0.800501961	1.209241435	1.029196941	1.195891197	1.107939035	0.406881125	0.209308806	0.156167865	0.297341003	0.091053874	0.300169233	0.55137538	0.081813082	0.399174513	0.623325328	0.10498676	0.085520769	0.40599685	0.201069636	0.571025783	0.119998287	1.159327799	0.483697415	0.331449192	1.463725633	9.495112372	0	0.279919044	0.50967666	2.233044628	0.117390298	0.178763544	0.198925044	0.300232175	0.271131465	0.415944221	0.227365087	0.224024477	0.130822958
AC074131.1	0	0	0	0	0	0.07697695	0	0	0	0	0	0.176208304	0	0	0	0	0	0	0	0	0.109350188	0	0	0	0	0	0	0	0	0	0	0	0	0	0	0.516272112	0	0	0	0	0.085529427	0	0	0	0	0	0.124241989	0	0
RNU6-171P	0	0	0	0	0	0	0	0	0	0	0	0	0	0	0	0	0	0	0	0	0	0	0	0	0	0	0	0	0	0	0	0.399444407	0	0	4.538917432	21.24049618	0	0	0	5.652673719	0.404466261	0	0	0	0	0	0	0	0.225374131
USP6	0.031928175	0.013876637	0.026130202	0.023768581	0	0.024192756	0.008222067	0.006541249	0.025964751	0.142920847	0.044890616	0.007911393	0.00388469	0.003451787	0.014497256	0.073870406	0.003423477	0.053640267	0.022695593	0.052497366	0.041731602	0.011595028	0.018064938	0.019586824	0.030585529	0.03262632	0.092319935	0.008537822	0.014799225	0	0.020608401	0.011377254	0.027689924	0	0.136462868	0.257293163	0.063091587	0.004578386	0	0.107335597	0.082562079	0.029238758	0.019521837	0.014731889	0.017738622	0.034016142	0.064149435	0.007328337	0.044934842
RPL12P16	0	0	0	0	0	0	0	0	0	0	0	0	0	0	0	0	0	0	0	0	0	0	0	0	0	0	0	0	0	0	0	0	0	0	0	0	0	0	0	0	0	0	0	0	0	0	0	0	0
RF00019	0	0	0	0	0	0	0	0	0	0	0	0	0	0	0.361469195	0	0	0	0	0	0	0	0	0	0	0	0	0	0	0	0	0	0	0	0	0	0	0	0	0	0	0	0	0	0	0	0	0	0
TFDP1	33.99361346	20.17473115	69.50878119	39.35554518	18.43563627	55.71324561	52.20171843	22.53372889	47.15390154	26.62463801	24.34244938	62.47971527	22.97274317	21.82692767	47.77925141	40.07511528	49.66954096	31.4763407	63.59076583	38.76397814	28.03535969	51.05712434	58.53968734	64.78329185	39.86013017	67.90725652	30.99770095	47.64336679	49.65127382	81.83535197	54.6695002	15.48073972	24.64395877	41.31528353	61.92510205	24.09830151	15.43347375	48.48126505	43.50950654	31.21725955	67.71642033	61.91397222	34.90419325	31.80324677	37.82125696	43.70592369	63.65626825	78.48402043	48.39766376
AC009560.1	0	0.036034493	0	0	0	0	0.106754256	0	0	0	0	0	0.100876623	0	0	0	0	0	0.084193331	0	0	0	0.05212285	0.050862559	0	0	0	0.073902652	0	0.121266228	0.076450521	0	0	0.105582605	0	0.240768377	0	0.118890347	0	0.116135962	0	0	0	0	0	0.088332241	0	0	0.11112918
KRTAP9-2	0	0	0	0	0	0	0	0	0	0	0	0	0	0	0	0	0	0	0	0	0	0	0	0	0	0	0	0	0	0	0	0	0	0	0	0	0	0.039238335	0	0	0	0	0	0	0	0	0	0	0
AC099754.1	0.066048189	0	0	0	0	0	0	0	0	0	0	0	0	0	0	0	0	0	0	0	0	0	0	0	0	0	0	0	0	0	0	0	0	0	0	0	0	0	0	0	0	0	0	0	0	0	0	0	0.053116811
CR383656.5	0	0	0	0	0	0	0	0	0	0	0	0	0	0	0	0	0	0	0	0	0	0	0	0	0	0	0	0	0	0	0	0	0	0	0	0	0	0	0	0	0	0	0	0	0	0	0	0	0
SRP14P4	0	0	0	0	0	0	0	0	0	0	0	0	0	0	0	0	0	0	0	0	0	0	0	0	0	0	0	0	0	0	0	0	0	0	0	0	0	0	0	0	0	0	0	0	0	0	0	0	0
RF00019	0	0	0	0	0	0	0	0	0	0	0	0	0	0	0	0.208338206	0	0	0	0	0	0	0	0	0	0	0	0	0	0	0	0	0	0	1.498963473	13.06168443	0	0	0	3.500208842	0	0	0	0	0	0	0	0	0
RF01225	0	0	0	0	0	0	0	0	0	0	0	0	0	0	0	0	0	0	0	0	0	0	0	0	0	0	0	0	0	0	0	0	0	0	0	0	0	0	0	0	0	0	0	0	0	0	0	0	0
RBM22P2	0.049590757	0.025863787	0.054113814	0.018458648	0.288027945	0.010736035	0.102163941	0.060959105	0.026885589	0.05549607	0.069723986	0.02457591	0.07240428	0.150116571	0.0225171	0.086826727	0.085077376	0.011901989	0.030214916	0.069394697	0.045753469	0.024012489	0.024940813	0.012168881	0.152017158	0.010668445	0.078213316	0.03536246	0.015324078	0.058025957	0.10974485	0	0.024575953	0	0.133865536	0.014400975	0.094073938	0.142222741	0.15537552	0.263962828	0.262434834	0.127157971	0	0.073220901	0.055103161	0.137367834	0.190609402	0.068294121	0.186113808
RRP7A	14.10408757	22.29760054	17.50668035	13.51007545	39.93498279	12.03242886	13.33643631	10.13151671	23.99692905	12.79952554	20.6512641	8.365707224	17.48215111	15.13370892	19.21223828	22.46745343	13.26099303	13.02711429	16.56022176	27.64037718	14.47665765	26.49586976	15.01807183	9.285071023	9.407020624	24.39693053	14.56327343	20.47235635	17.44006945	4.254715628	24.54732227	19.77876086	17.63791208	24.57281244	13.7319302	2.220678343	9.747653257	22.51268224	21.3011007	33.1101578	15.35718361	16.16928373	21.57262179	23.2813944	16.50443604	16.51029549	17.20279784	15.90299385	23.42974445
MIR4279	0	0	0	0	0	0	0	0	0	0	0	0	0	0	0	0	0	0	0	0	0	0	0	0	0	0	0	0	0	0	0	0	0	0	0	0	0	0	0	0	0	0	0	0	0	0	0	0	0
EFHD1	0.933374311	1.73196981	0.321633217	0.219423249	0.427983856	1.046503149	0.607226045	0.350241881	0.295626956	1.266619614	0.248648709	0.394390211	1.448828933	0.344149477	0.347967397	0.567673827	0.353968714	0.481040005	0.700388098	0.107238909	0.416978208	0.599431032	0.489189687	1.468248088	0.429179504	0.634094343	1.177675905	0.919545618	0.264134482	1.10363393	0.163071066	0.168049351	0.817995934	0.270252724	0.344781244	0.761788935	7.930496701	0.304315658	2.770490102	0.264235949	0.33323408	0.475062752	2.072516081	2.121594795	0.720529795	1.928114525	1.287402657	0.595343336	1.611882872
AC006006.1	0	0	0	0	0	0	0	0	0	0	0	0	0	0	0	0	0	0	0	0	0	0	0	0	0	0	0	0	0	0	0	0	0	0	0	0	0	0	0	0	0	0	0	0	0	0	0	0	0
AC105020.6	0.147835059	0.192756409	0.080659374	0.220108383	0	0.160026034	0.228420775	0.242300336	0.120222985	0.29779091	0.363744934	0.109894908	0.143896317	0.031965191	0.100688626	0.166396661	0.126812128	0.106443093	0.180147439	0.113779934	0.181860954	0.107375485	0.130114396	0.090691662	0.169941942	0.461153838	0.1165809	0.303079818	0.182730499	0.086490621	0.245370367	0.105358796	0	0	0.365811135	0.279049955	0.420665877	0.084796073	0.115797532	0.33132626	0.177805628	0.054152966	0.090390755	0.190994042	0.082134046	0.173253129	0.154970698	0.033931946	0.297227181
RF00019	0.293979195	0	0	0	0	0.381866046	0	0	0	0	0	0	0	0	0	0	0	0.211668699	0	0	0	0	0	0	0	0	0	0	0	0	0	0	0	0	1.190353346	39.95338767	0	0	0	0.247073565	0	0	0	0	0	0	0	0	0
AC068790.3	0.488016095	0.11312094	0.35501793	0.544947361	0	0.176086513	0.167563643	0	0.220481274	0.1092259	0.114357423	0	0.079168995	0.281386164	0.147725205	0.244128675	0.279078408	0.195209831	0.330378893	0.31868856	0.400225644	0.315071646	0.490878489	0.079834903	0.623325328	0.594924971	0.342083074	0.4639964	0.50267409	0.285512892	0.479993148	0.07728852	0.080616236	0.165724596	1.976029605	3.968106663	0.102863245	0.093306348	0	2.552051004	0.117390298	0.238351392	0.099462522	0.48037148	0	0.45060624	0.113682543	0.074674826	0.087215306
RNU6-1056P	0	0	0	0	0	0	0	0	0	0	0	0	0	0	0	0	0	0	0.170747222	0	0	0	0	0	0	0.361730081	0	0	0	0	0	0	0	0	0	0	0	0	0	0	0	0	0	0	0	0	0	0	0
AC087072.1	0.071225363	0	0	0	0	0	0.55025353	0.087553299	0	0	0.150212957	0.529462006	0.727941049	0.462014693	3.201706959	0	0	0	0	0.029900708	0	0	0	0.052433137	0.327504899	0	0.056167441	0	0.066028212	0	0.078811226	1.624344001	0.529462926	0	0.096133049	0	0	0.24512309	0.669480268	0.119722108	0.051398919	0	1.437127128	0	0.23742787	0	0.074663238	0.196176621	0
OR4G11P	0	0	0	0	0	0	0	0	0	0	0	0	0	0	0	0	0	0	0	0	0	0	0	0	0	0	0	0	0	0	0	0	0	0	0	0.027790818	0	0	0	0	0	0	0	0	0	0	0	0	0
RNU6-271P	0	0	0	0	0	0	0	0	0	0	0	0	0	0	0	0	0	0	0.17399955	0	0	0	0	0	0	0	0	0	0	0	0	0	0	0	0	0.248793989	1.625239277	0	0	0.240014321	0	0	0	0	0	0	0	0	0
ZNF346-IT1	0.0402495	0.146943342	0.131761688	0.314614651	0.350659524	0.209129325	0.062189728	0.247382139	0.130927403	0.24322922	0.763968986	0.239359468	0.058765711	0.104433925	0.219307485	0.271818438	0.362520978	0.086940432	0.318804545	0.287247474	0	0.116935987	0.242913472	0.088890002	0.277609858	0.441602025	0.126961034	0.301364105	0.373125868	0.211931046	0.178145108	0.229479471	0	0.307535911	0.543248507	5.645452868	0.4962979	0.069259611	0.189161874	1.488410955	0.348546764	0.575002738	0.369146138	0.089142761	0.201255973	0.102915953	0.253153476	0.16628931	0.258953364
TPP2	10.88942128	9.093393989	6.716684753	10.12156682	7.506045775	12.42580351	9.592894469	5.939516186	10.34710911	7.335541578	5.928717652	16.21596585	3.890443232	3.710404967	6.878246994	8.087792826	9.165650789	6.938795884	14.57916255	10.69959552	8.723349724	7.786625678	12.90205746	14.77726074	4.033058889	17.48953157	9.683434801	8.443586	10.92235903	10.92031839	4.791178638	4.665252735	1.967575824	8.157444704	38.92554167	14.84915428	6.870318729	9.185617491	8.181699323	26.937093	16.53366661	14.2164409	5.449771359	6.388355511	5.640353646	12.02832103	11.51279046	14.53771323	14.35401563
OR2J2	0	0	0	0	0	0	0	0	0	0	0	0	0	0	0	0	0	0	0	0	0	0	0	0	0	0	0	0	0	0	0	0	0	0	0.031817621	0	0	0	0	0	0	0	0	0	0	0	0	0	0
AC025262.2	0.028395718	0.014809631	0	0	0.247387638	0.092211971	0	0	0	0.038132527	0	0.084433146	0	0.110516015	0	0.170458532	0	0.081781088	0	0.035761926	0	0.082497453	0.042843404	0.125422446	0	0.018326287	0.179140095	0.060745741	0.052647495	0.049838582	0.031420006	0.040474007	0	0	0.038325771	1.533758399	0	0.097724262	0	0.190920482	0.061474275	0.031204621	0.052085961	0	0.094656376	0.018151606	0	0.039105283	0.022836205
LINC02133	0	0.010360364	0	0	0	0	0	0	0	0	0	0	0	0	0	0	0	0	0	0	0	0	0	0.007311809	0	0	0	0	0.009207644	0	0.010990237	0	0	0	0	0	0.009420897	0	0	0	0	0	0	0.0219978	0	0.012698308	0.031235399	0	0
OFD1P12Y	0	0	0	0	0	0	0	0	0	0	0	0	0	0	0	0	0	0	0	0	0	0	0	0	0	0	0	0	0	0	0	0	0	0	0	0	0	0	0	0	0	0	0	0	0	0	0	0	0
MRAP2	5.278517281	3.646429605	1.641360184	6.827436443	4.24684027	2.776997997	7.295089046	17.99340249	6.807023944	1.00062018	6.315153653	1.967100133	4.636295229	2.692217343	2.807808093	9.593814714	9.605326596	5.204513508	5.677008082	13.85695751	11.74470795	2.93358336	3.330681609	2.675989548	0.992630386	6.975190923	2.053829121	7.925330057	5.009557059	2.982259288	0.400681693	5.856229771	0.372714357	7.576839238	0.883504248	2.814965897	3.170462129	2.396581997	6.021901941	2.809271193	2.110626306	2.90798662	2.605797961	13.71103029	5.083746449	5.421909234	6.438481869	8.132445778	1.568093115
DOCK6	7.699630718	2.756785061	11.58845902	10.66586858	10.54629317	7.758744195	7.06427297	5.780207514	6.991020581	7.937011817	6.260395276	7.428324267	7.291461301	13.14240271	7.233046564	6.173847648	6.72674345	5.802530981	8.292369394	8.07021434	6.765668063	6.277210274	10.37833645	7.810787493	21.18921143	11.43567399	5.676299166	5.407528693	7.160160887	8.240427845	6.246342671	11.12594815	16.90018411	5.914408967	8.244118284	2.260453952	6.283016899	8.178565894	6.312469421	7.229092366	10.17996204	11.78166044	4.958432677	6.200529598	6.302082233	9.335101772	3.771481233	5.306770851	9.066166025
OR52E2	0	0	0	0	0	0	0	0	0	0	0	0	0	0	0	0	0	0	0	0	0	0	0	0	0	0	0	0	0	0	0	0	0	0	0	0	0	0	0	0	0	0	0	0	0	0	0	0	0
AC139453.2	0	0	0	0	0	0	0.125559207	0	0	0.054563616	0	0.241629815	0	0.105424491	0	0	0	0.058510047	0.148536201	0.068228716	0.224923558	0	0.061304382	0.059822088	0	0	0	0.130381102	0	0	0	0	0	0	0	0.070795038	0	0.139833091	0	0	0.175926382	0	0	0.089988289	0.27088654	0	0.085184887	0.447644213	0.196057171
HSPE1P20	0	0	0	0	0	0	0	0	0	0	0	0	0	0	0	0	0	0	0.06321783	0	0	0	0	0	0	0	0	0	0	0	0	0	0	0	0	0	0	0	0	0	0	0	0	0	0	0	0	0	0
ECI2	5.291240293	5.461173406	1.865065259	6.398447119	4.621216205	3.462063124	6.667909551	6.093682809	3.589352317	3.755058755	11.67012632	1.275403323	5.057842418	5.012440693	7.136233953	3.105554177	14.04611865	8.708694662	6.583407308	13.20949812	10.86323313	4.442431073	2.870274122	2.72374057	2.694959785	6.850949708	4.394663708	11.7921293	8.420103878	2.643545511	0.789816198	9.343370183	4.29354079	9.927116833	4.755174362	2.966619744	10.49093905	2.760779766	4.370263093	7.07227172	4.829657508	3.339105723	7.591560069	7.766604434	8.175135718	6.262387399	7.908074517	6.132500874	3.149331541
GAPDHP25	0	0.062493387	0.098064393	0	0	0.038911425	0.323995435	0.036823116	0.048721736	0.02011386	0.063176478	0.044536165	0.043736718	0.155451098	0.448857353	0	0.038544046	0.021568639	0.073006804	0	0.02763796	0	0	0.022052298	0	0	0.02362287	0.032041709	0.055540214	0	0	0.170791415	0.133608727	0.045777074	0.040431582	0.026097272	0	0	0.140784812	0.025176327	0	0	0.054947827	0	0.049928638	0.019148947	0	0	0.024090941
RBM22P6	0	0	0	0	0	0	0	0	0	0	0	0	0	0	0	0	0	0	0	0	0	0	0	0	0	0	0	0	0	0	0	0	0	0	0	0	0	0	0	0	0	0	0	0	0	0	0	0	0
AC005332.2	0.030817963	0.037503525	0.067257593	0.022942095	0	0.026687452	0	0.037882774	0.033415867	0.020692677	0.043329671	0	0.029996886	0	0.013993155	0.023124898	0.026435485	0.00739644	0.01877693	0.056062547	0.056866593	0	0.100745845	0.060498391	0.047235205	0.026519437	0.08910977	0.027469811	0.019046165	0	0.011366744	0	0	0	0.45754589	0.707004502	0.360514708	0.053030227	0	0.207206608	0.037065682	0.101599424	0.075372079	0.102381332	0	0.078799984	0.086147923	0.028294059	0.074352617
AL133406.3	1.607376077	0.028907523	0.181446317	1.485426448	0	0.575975404	0.342560793	1.15826055	1.217007726	0.595459498	0.350682005	0.329617012	0.404625273	1.006696711	1.208015352	0.540678079	1.212391918	0.838067196	0.236394953	0.86093037	1.636412429	0.322060296	1.087161263	1.346494581	0	0.643892917	0.524506303	1.037505814	0.667971171	0.291845895	1.226599864	0.237008604	0.082404396	0.254100836	0.673286735	0.241435941	0.262862175	1.144511876	1.302454681	0.652164605	0.319984398	0.670005323	0.305006144	2.762025016	0.277145471	0.992064128	0.639122839	0.228993597	0.133724761
C2orf83	0	0	0	0	0	0	0	0	0	0	0	0	0	0	0	0	0	0	0.00875417	0	0	0	0.021678311	0	0	0.009272908	0	0.007684176	0	0	0.015898192	0	0	0	0	0	0.013628025	0	0	0.024150938	0	0	0	0	0	0	0	0	0
SLC2A5	0.788512551	1.355237203	0.645323194	0.060034044	0.351288228	1.117356141	0.941440793	0.187246065	0.222246969	2.596088422	0.56691757	0.699383474	1.24937499	1.063648529	1.36092369	0.352988982	0.207526256	2.545147699	1.411260359	0.10344403	0.512555521	7.11985187	0.135193886	1.405001246	0.916725017	0.260231636	0.392165048	0.74278073	1.769295635	0.235901134	3.281763996	0.153260606	0.819279209	0.287548145	1.421025435	1.069446148	6.000248399	1.009919582	0.52639174	0.572333566	0.071127564	0.280631788	2.284591565	1.939850636	0.604850426	0.406674086	2.028858876	1.406738494	0.576483657
ZNF75D	3.311243001	1.525137857	1.756242827	2.641792852	1.953850804	2.29909232	1.5831066	1.562182472	1.716514131	3.507722752	1.78061501	3.164255644	1.964631042	2.042350214	1.018305213	1.973209369	1.895463792	1.662246491	2.376513874	2.841067149	1.610682249	0.900684903	5.533414993	2.291925531	1.546823074	3.808642712	1.678384275	1.949636289	1.496087539	1.366099005	3.902328803	0.764679174	0.503405182	2.123481573	3.952831965	3.857784491	3.770536055	1.937115862	2.459326292	7.779610678	1.453385655	3.039574468	1.258312486	1.767658206	1.158031022	4.08998093	2.138878956	1.556366171	3.168656497
AP001625.1	0	0	0	0	0	0	0	0	0	0	0	0	0	0	0.088220344	0	0	0	0	0	0	0	0	0	0	0	0	0	0	0	0	0	0	0	0	0	0	0	0	0	0	0	0	0	0	0	0	0	0
RN7SKP191	0	0	0	0	0	0	0	0	0	0	0	0	0	0	0	0	0	0	0	0	0	0	0	0	0	0	0	0	0	0	0	0	0	0	0.793568897	0.768334378	0	0	0	0.247073565	0	0	0	0	0	0	0	0	0
CHODL	0.009694755	0.010112493	0	0.010825732	1.098007596	0.157413259	0.659094497	0.095337701	0.007884005	0.130190587	0.102230286	0.014413418	1.387159567	0.025154631	0.105647641	0	0.049896657	0.020941035	0.005906871	0.081397983	0.026833751	0.014082979	0.146274278	0.05709499	0.579513196	0.018770669	0.298161399	0.077773402	0.080886161	0.408376667	0	0	0.014413443	0.014815018	0.143935387	0.025337894	0.14712803	0.083411591	0.045562753	0.219993727	0.125929844	0.138498881	0.177829856	0.075150259	0.064634422	0.223101023	0.477646781	0.226969944	0.506782114
OR10AG1	0	0	0	0	0	0	0	0	0	0	0	0	0	0	0.045083906	0	0	0	0	0	0	0	0	0	0	0	0	0	0	0	0	0	0	0	0	0	0	0	0	0	0	0	0	0	0	0	0	0	0
ADAM21	0.033844106	0.082372302	0	0.025194874	0	0.014654002	0.052292717	0.069337733	0.064219941	0.022724576	0	0	0.049413606	0.01463568	0	0.050791256	0.116125176	0.040613633	0.006873571	0.009471932	0.010408426	0	0.008510654	0.024914617	0.025936712	0.014561745	0	0.072401244	0.010458193	0	0	0	0	0.499948334	0.197944386	0.226048715	0.021400818	0.097062473	0.530194118	0.123257919	0.008141063	0.024794643	0	0.037478192	0.037606145	0.028845893	0.023651786	0	0.027217869
ASGR2	0.252892946	0.119333506	0.946144171	0.053789539	0	0.078213528	0.260497535	0.059212753	0.097932646	0.097031201	0.025397452	0.053711688	0.439562796	0.109362032	0.229656332	0.189763474	0.23242524	0.433538299	0.154083939	0.025277506	0.255545681	0.12245405	0.054509198	0.239360428	0.941346411	0.101037458	0.208924833	0.064405123	0.323750377	0.042272725	0.053300444	0.068659521	0.465502104	0.220833016	0.048761462	0.272774133	0.536851127	0	0.509369626	0.091089772	0.060832375	0.079402602	0.331342016	0.120020525	0.100358568	0.115470459	0.618565438	0.165844091	0.174325532
DDX39B	12.53441362	7.22021806	5.015293257	13.91064487	12.3779259	11.04250662	7.041941604	5.523467335	11.43916759	16.62266894	11.39884176	9.651623129	7.510219254	9.37703228	7.63640431	15.45847485	9.773668758	5.281235235	11.06313823	16.62137989	8.883629891	6.956205928	12.10322786	7.318212695	17.63095306	17.89704361	8.959816983	13.31790766	15.34100058	4.161091313	7.978807172	6.923151987	5.789711482	4.322663675	10.38514068	21.91052359	22.807741	9.131158683	9.975609514	10.46975555	13.61274002	19.18716801	6.67223611	10.03705254	6.797427438	13.19636022	12.55624261	8.09166267	15.40443601
IGKV1-35	0	0	0.344429676	0	0	0	0.162566131	0	0	0	0	0	0	0.136496973	0.143319365	0	0	0	0	0	0	0	0	0	0	0	0	0.056269739	0	0	0	0	0	0	0.284014132	0	0.099795394	0	0	0	0	0	0	0	0.175363392	0.269025911	0	0.289790728	0
HEXA	4.510602671	7.394748878	3.61171837	3.587095993	2.879434387	4.089306623	3.71062253	8.265792292	4.789644907	4.989189568	4.041801752	3.287610169	5.436538875	4.503718204	6.387150078	9.722097172	5.41214824	8.570341581	3.995601438	3.194214095	5.490999195	5.640415796	2.780353773	5.401748143	3.903180069	3.452799821	6.422110604	3.157526132	4.84495552	5.429469151	2.267920997	3.229858504	5.327351761	8.128278265	5.606582194	4.53652984	9.97297133	2.81907103	2.234963072	4.526318753	2.802029743	2.947422584	5.909821553	10.32164458	5.457179156	4.938319287	4.641080148	4.47956581	4.700241742
AC008805.2	0	0	0	0	0	0	0	0	0	0.046284998	0	0	0	0	0	0	0	0.04963266	0	0	0	0	0	0	0	0	0	0	0	0	0.076274773	0	0	0	0	0	0	0	0	0	0	0	0	0	0	0	0	0	0.055436855
ORAOV1P1	0.075913615	0.039592329	0	0.593387126	0	0	0	0.186632601	0.37040854	0.101944174	0.320200785	0	0.110836594	0.787881259	0.206815287	0.569633575	0.586064656	0.109317505	0.138759135	0.254950848	0.490276414	0.330825228	0.114538314	0	1.221717643	0	0.538780842	0.527795905	0.070374373	0	0.167997602	0	0	0.232014434	0	0	0.072004272	0.261257774	0.356773662	0.12760255	0.164346417	0.750806885	0.278495061	0	0.379584051	0.291160955	0.159155561	0.313634268	0.061050714
AL732292.2	0.278938399	0.181848488	0.228284785	1.557394783	0	0.181164357	0.215494638	0.171441575	0.680518015	0.187292784	0.147068965	0.103676049	0.916335094	0.090468924	0.284972226	0.156980416	0.089726953	0.200839138	0	0.322023673	0.772063189	0.101299198	0.473469427	0.205342796	0	0.180023808	0.329951058	0.484835773	0.258584904	0.367182858	0.308646756	0.397586526	0.103676229	0	0.282362887	0	0.396860754	0.839974123	0	0.234432592	0.251615639	0.383163721	0.127913429	2.548342771	0.348687675	0.178307872	0.877206231	0.384141197	0.05608147
AL390243.1	0	0	0	0	0	0	0	0	0	0	0	0	0	0	0	0	0	0	0	0	0	0	0	0	0	0	0	0	0	0	0	0	0	0	0.114327722	0.479666377	0	0	0	0	0	0	0	0	0	0	0	0	0
TSR1	12.62705587	7.440144789	6.302224515	13.38151795	12.57915948	9.700706044	7.001924075	8.841067349	19.54336467	7.50167554	7.264862075	8.080000794	5.092586683	8.138124278	10.07707017	11.01693935	9.901357144	9.43817177	8.191001366	15.51220156	9.584420745	15.45959117	9.591112062	8.766045075	8.765111961	7.702632731	10.74220282	4.91084125	22.36864346	6.102938892	4.822849092	6.289682604	6.335374822	6.867229757	12.4007126	4.715868752	6.493629608	6.411416549	8.488575154	8.962554594	17.49066749	5.978321451	10.12765246	13.25232941	9.806434727	5.091903641	12.07443924	6.851499438	5.283997089
RNU6-326P	0	0	0	0	0	0	0	0	0	0	0	0	0	0	0	0	0	0	0	0	0	0	0	0	0	0	0	0	0	0	0	0	0	0	0	0	0	0	0	0	0	0	0	0	0	0	0	0	0
SLC25A53	0.367978633	0.395258117	0.444563358	0.259262433	0.419818087	0.423929888	0.304588842	0.183088081	0.170999414	0.658876587	0.203253822	0.462414867	0.626805631	0.318260289	0.352069412	0.292556148	0.326923333	0.274411692	0.592539009	0.365968068	0.295045818	0.209997898	0.532071884	0.345062894	0.322289701	0.726604493	0.431820535	0.311600358	0.357372271	0.238351473	0.392628434	0.30595866	0.188874006	0.368189451	0.727254594	0.858693644	0.648196235	0.339215262	0.061764323	1.332789529	0.354063087	0.505473834	0.249099491	0.451150928	0.248250003	0.375241036	0.44084579	0.253381666	0.528452125
AKIP1	5.697316792	8.812219617	8.365148568	6.420190712	5.451993302	7.053397933	8.923820361	8.60599438	8.460614191	6.985613686	11.4381289	8.063291989	8.280216396	6.748588361	8.524386592	8.354543218	10.51794949	7.875732136	9.150863299	12.80165016	7.818538458	5.567932421	10.46481797	8.397850758	7.043847221	8.61609599	5.243352686	9.280470171	5.426629068	9.130081593	7.212940505	7.098648122	5.67920351	10.240411	4.117587487	2.98715044	5.898558636	6.483452437	6.923735828	6.179846985	7.460731887	8.10907707	6.122047957	7.738366823	8.887492946	9.100678713	8.145304814	10.32379467	11.94218323
PTGES3L	1.007928667	0.821374475	0.824894602	1.817233234	1.280594832	0.75009402	0.892235329	0.232310538	1.092895412	0.500529473	0.509282936	1.030226281	0.643830213	0.258799407	1.54459736	0.315133421	0.432297926	0.823996006	0.959556343	0.872711213	0.707138875	0.04575489	1.702935282	0.595141804	1.351760418	1.301012393	0.803119668	1.13987596	0.72025312	1.308367491	0.418229323	1.49651791	0.093657097	0.224621818	0.240904844	1.179942081	0.965981678	1.933133723	1.282936103	1.358904609	0.189416535	2.572939017	1.290331197	0.267412677	0.209993978	1.825532971	0.253138703	1.084432213	0.489731042
AC024940.5	0.189784037	0.263948861	0	0.635771921	0	0.287607972	0.390981833	0.155527167	0.308673783	0.169906956	0.400250981	0.282156335	0	0.082070964	0.086173036	0.332286252	0.081397869	0.409940645	0.115632612	0.557704979	0.350197438	0.27568769	0.477242976	0.372562879	0.145442577	0.326625474	0.59864538	0.710494488	0.175935932	0.444131165	0.419994004	0	0	0.290018043	1.109991939	2.424954072	0.180010679	0.435429624	0	2.233044628	0.228258913	0.208557468	0	0.420325045	0	0.242634129	0.464203719	0.26136189	0.254377974
RN7SL799P	0	0	0	0	0	0.065352914	0	0	0	0	0	0	0	0	0	0	0	0	0	0.042242276	0	0	0.15182092	0	0	0	0	0	0	0	0.111340692	0	0	0	0	0	0	0	0	0.169137608	0	0	0	0.111428451	0	0.06432247	0	0	0
CFAP73	0.243222648	0.23558124	0.454982423	1.12518615	0.151356515	0.225668231	0.34896148	0.448469706	0.339076184	0.058325534	0.329754864	0.103315645	0.253652691	0.247924686	0.425972389	0.560557722	0.15647632	0.725511021	0.16936225	0.211505067	0.705264366	0.201894114	0.222805556	0.038367933	0.798838717	0.627893003	0.219202712	0.55748119	0.418739749	0.152461017	0.211457004	0.173339433	0.490750168	1.221234725	0.234484437	0	0.379002786	0.269053125	0.326594662	0.438033088	0.827445172	0.248190637	0.191203156	0.230862191	0.289562959	0.133266022	0.273174015	0.239253642	0.097801404
AC079799.1	0	0	0	0	0	0	0	0	0	0	0	0	0	0	0	0	0	0	0	0	0	0	0	0	0	0	0	0	0	0	0	0	0	0	0	0	0	0	0	0	0	0	0	0	0	0	0	0	0
ARL4AP4	0.173663385	0.120764247	0	0.129281806	0	0	0	0.142316366	0.047075731	0.116606029	0	0	0	0	0	0.217186547	0.074483764	0.041679937	0.035270179	0.194412326	0	0	0.174681985	0	0	0.11208046	0.091299199	0.061918439	0.321983133	0	0	0	0.086063279	0	0.859444308	16.84402548	0.329440394	0	0	1.800107404	0.1670961	0.254456216	0	0	0	0.259028327	0.182045695	0.079720422	0.232770579
EGR4	0.025230019	0.111847913	0.206483924	0.169039905	0.549519028	0.090124885	0.058474565	0	0.010258826	0.889384644	0.452281924	0.056265083	0.128928558	0	0	0.132523083	0	0.036331859	0.023058417	0.105916686	0.023277743	0	0	0.139299646	0.058005706	0.236106109	0.039792162	0.431787984	0.023389043	0.265693949	0	0.01798088	0.093775302	0.173498383	0.051079529	0.076930409	0.107688341	0.217073666	0.118574334	0.042408925	0.009103469	0.097040202	0.046279154	0.041908723	0.504621624	0.04838392	0.198358582	0	0.020290309
AC006480.1	0.079327719	0.041372937	0	0	0	0.154564828	0.122569702	0.097513065	0.064511187	0.319586893	0.167300674	0.353815086	0	0	0	0.238100807	0	0	0	0.033302111	0.219568235	0	0.179534262	0.058397753	0.364760748	0.102394494	0	0.296979177	0.073539358	0	0.175553049	0.226140484	0	0	0	0.621984973	0.225727677	0	0	1.133400958	0.057245886	0.174349629	0.145509986	0.175691421	0	0.152127748	0	0	0
CFAP65	0.250856284	0.117452099	0.251961817	0.120961264	0.074505565	0.090719959	0.066068087	0.024528907	0.034773118	0.212460419	0.066131401	0.02119056	0.162319396	0.159023709	0.128141328	0.068449172	0.051350533	0.071837366	0.10594801	0.046671711	0.115722625	0.033127601	0.124730144	0.014689652	0.203168858	0.10302722	0.05170352	0.150931712	0.013213175	0.070045974	0.037850966	0.195032462	0.22462033	0.013068595	0.157748129	0.14403987	0.597548522	0.07848413	0	0.071874238	0.049371107	0.100243993	0.062746772	0.129426069	0.061766458	0.089289544	0	0.023554622	0.220082049
AC090227.2	0.088193758	0.091993941	0	0	0	0	0	0	0.358606307	0.296087857	0	0	0	0	0	0.595602165	0	0.317503048	0	0.037024112	0.325477619	0	0	0	0	0.170757877	0.625936566	0	0	0.154792774	0	0	0	0	0	2.612336886	0	0	0	0	0.063643956	0.096917882	0	0	0	0.225507014	0.369802627	0	0
COLGALT1	33.89628111	57.78758996	57.61535272	29.60257864	26.23076369	36.33509983	34.86197496	32.53453772	48.12350269	21.87207043	37.84054456	32.61669647	39.47388735	50.18311195	42.57989092	61.0085697	36.77944433	50.98813851	33.2550426	32.19752794	31.53313525	54.44831874	40.51985709	33.39083395	49.70698926	24.93320555	34.73621491	35.59204528	48.49878614	54.19768858	26.94312964	57.57762869	45.19945044	42.42821918	30.44486586	13.8613794	43.77117638	40.88910767	34.42611	29.56804991	21.63011272	33.19417688	32.93431443	41.93402831	42.60417818	28.21230811	43.03785611	49.41937302	22.6878158
LCORL	1.03719095	0.93066837	0.185913746	1.248306564	1.249958592	0.877469707	1.085313657	0.992043804	1.631029563	0.973382927	1.601163513	0.657689766	0.576058612	0.170621216	0.631093796	1.123680586	1.519151016	1.073914816	1.598985101	1.550938284	1.483661435	0.434197119	1.621284585	1.777918187	0.192415658	0.839151048	1.664117196	2.063756616	0.822963469	0.713478653	1.580922406	0.447344289	0.133315725	2.425431994	1.936459989	5.489240587	1.227596752	0.987529386	1.137856192	4.029427021	1.123792894	1.599647423	1.299407654	1.052572346	0.667576549	1.018400645	1.005787946	0.683313363	2.10814225
AC022511.1	0	0	0	0	0	0	0	0	0	0	0	0	0	0	0	0	0	0	0	0	0	0	0	0	0	0	0	0	0	0	0	0	0	0	0	0.384167189	0	0	0	0	0	0	0	0	0	0.04026911	0	0	0
XPO5	9.088655537	8.549866372	6.335291214	6.754162767	10.48398735	10.05295302	8.986824337	7.348631286	11.90360856	12.20985439	7.828894154	9.201766355	4.356468601	6.37252822	5.344204562	6.421178103	9.915028371	5.251877459	13.37552632	11.89246456	7.138776012	12.55850919	7.902330539	11.22626559	8.785332375	16.19147479	9.941959944	21.8987469	10.97954173	11.30157988	6.879631895	12.01168985	4.948769816	11.43689317	13.558742	5.011934768	5.737064134	11.10437511	14.22154576	14.47859211	12.10176151	11.85919142	6.58974805	8.361814847	5.899840189	9.21966983	9.206445118	14.28516625	9.168352924
MFSD1	13.47323105	15.65967211	4.065351406	10.88482888	6.323542408	12.89014547	11.61788322	7.388716907	10.98903185	15.84294005	10.82297423	9.19772025	10.81264629	3.295751409	10.31964476	10.697111	8.879540819	13.95524367	6.198240405	10.34336626	8.601029215	13.61619832	9.398455665	15.62904094	2.750812	12.72847985	5.884792764	7.642383974	13.98304715	13.85407032	7.83684349	3.063288394	1.896875027	12.64287808	14.88616996	27.81289083	21.70238435	4.264089513	7.728521744	14.14963396	8.417418636	7.80181621	14.67642114	18.02827214	9.602538532	13.8468471	18.59363132	13.63490582	7.565589648
RF01848	0	0	0	0	0	0	0	0	0	0	0	0	0.201753247	0	0	0	0	0	0	0	0	0	0	0	0	0	0	0	0.128100817	0	0	0	0	0	0	0	0.131067684	0	0	0	0	0	0	0	0	0	0	0	0
RTL10	4.443005273	5.836740383	5.266690733	5.384607188	8.793806875	3.343671417	3.902375713	4.616296892	5.380307002	3.942151072	4.090173186	4.049812312	3.771181294	6.724728107	4.593150757	4.838787282	4.503098095	5.023856848	6.926092633	4.590815744	5.575412956	10.34061852	3.498107531	2.689936295	9.100091668	4.858763983	7.53573361	6.362417637	6.272194838	6.351441249	4.667471217	8.418688672	5.353887397	4.47922913	4.069213202	4.427494385	2.993421746	6.811020511	6.193848795	8.712911453	10.16263841	5.846414893	9.677836427	5.554617399	3.89367049	4.474340255	6.288492853	3.557103441	3.558943424
FAM156A	0.049915959	0.049700117	0.163406028	0.025335947	0	0.023577686	0.007011402	0	0.036902586	0.051797452	0.019140331	0.060718267	0.019876114	0.058870516	0.03708779	0.023835303	0.023355079	0.039207398	0.082944701	0.030479899	0.012560047	0.026367225	0.075313102	0.016702747	0.114760532	0.084931026	0.046520037	0.033976431	0.025240203	0.007964519	0.01004223	0.064680011	0.026985943	0.006934451	0.030623497	0.083019181	0.034433036	0.015616952	0	0.076275737	0.055669199	0.094747203	0.008323664	0.030150435	0.03025337	0.052213337	0.042811593	0.018747811	0.029194954
GHRH	0	0	0.344429676	0	0	0.034166962	0	0	0	0.035322762	0.332840289	0	0	0.204745459	0.214979048	0	0	0	0.064105097	0	0	0	0.238119127	0	0	0.033951859	0	0	0	0	0	0.449900542	0.078211892	0	0.142007066	0	0.049897697	0.090523527	0	0	0.113889184	0	0	0.116511153	0	0.100884717	0	0.072447682	0.042307074
SLC17A1	0.058680779	0.015302319	0	0	0.639044388	0.057167813	0.022667	0	0	0.068951967	0.030939166	0	0	0.247417458	0.019983375	0	0.018876022	0	0.11619833	0.049268877	0.067675141	0	0.044268722	0.010799584	0	0.028403952	0.138824809	0.039229148	0	0	0.113628515	0.104551251	0	0.022418224	0.198003981	0.038341539	0	0.075731522	0	0.012329503	0.010586568	0	0	0.01624544	0.024451354	0.056266427	0.015378289	0.060609362	0
AP000593.1	0	0	0	0	0.366912002	0.027352765	0.455504818	0	0.034248917	0.028278054	0.08881974	0.062613344	0	0.109274262	0	0	0	0.030323325	0.076980138	0.035360107	0.038856176	0	0.031771513	0.031003301	0.096825536	0	0	0	0	0	0	0.120057729	0.062613453	0	0	0.550351872	0.03994619	0	0	0	0.030391777	0	0	0	0	0	0	0	0.033869427
MIR6781	0	0	0	0	0	0	0	0	0	0.314593348	0	0	0	0	0	0	0	0	0	0	0	0	0	0	0	0.30238374	0	0	0	0	0	0	0.696574663	0	1.26475043	0	0	0.806225162	2.201962445	0.787546989	0	0	0	0	0	0	0	0.645237167	0
L29074.1	0	0.058572921	0	0.188112291	0	0	0	0	0	0.113112215	0	0.083484459	0	0	0	0.084271634	0	0	0.034213395	0.094293619	0.051808235	0	0.254172102	0.08267547	0.129100714	0.579851966	0.044281821	0.060063204	0.05205595	0	0.062133944	0	0	0.085810582	0.303161152	0	0.106523174	0	0	0.707907406	0.243134213	0.24683206	0	0	0	0.143581245	0.058863714	0	0.451592359
GPR34	2.877275624	4.071972479	1.120111032	0.43418034	0.541994493	2.020245681	3.820894301	1.988295448	0.961243462	4.678433858	3.575270949	0.763051416	5.245479767	0.161417582	1.567741396	0.40846391	1.380808454	2.922740717	0.284283497	0.195874452	1.521033894	1.513708446	0.87997862	3.423356234	0.822414404	0.542032264	1.152889157	0.665430522	1.975264095	2.620558158	0.206511575	0.066505008	1.040526467	3.469987663	4.534209011	11.97772722	9.64775079	0.214101288	1.096412836	6.104306126	0.527505401	0.478557178	5.505983144	4.684618548	2.125644434	1.272570702	2.804208716	3.469823105	1.438396617
NBDY	15.78720188	10.91352583	17.462517	17.10333192	19.13605672	15.57758725	19.84763404	12.41521807	11.70618574	15.90702481	15.63413314	29.39002388	15.06116355	24.1195239	11.13982339	4.94452375	16.65435533	17.24110078	26.39524242	11.60024273	16.19405485	10.19882177	25.07726122	18.75381385	9.739040394	16.82115852	16.14580652	11.97783643	4.854174761	20.06737971	29.25179953	9.504112175	6.35618685	25.32394304	10.27020362	11.58380908	11.29110806	15.55714009	8.295162645	5.488620484	8.915981238	22.43500016	18.05846492	23.17230804	14.34963426	23.1671954	18.76947865	12.20760024	12.85399023
IGHVII-67-1	0	0	0	0	0	0	0	0	0	0	0	0	0	0	0	0	0	0	0	0	0	0	0	0	0	0	0	0	0	0	0	0	0	0	0	0	0	0	0	0	0	0	0	0	0	0	0	0	0
AC134698.4	0	0	0	0	0	0	0	0	0	0	0	0	0	0	0	0	0	0	0	0	0	0	0	0	0	0	0	0	0	0	0	0	0	0	0	0	0	0	0	0	0	0	0	0	0	0	0	0	0
GEMIN4	10.76696883	4.707191283	8.03938751	12.34325408	10.03900842	7.06063746	5.792425434	11.53034771	16.50274922	6.686818098	6.212902982	7.922357211	5.085262321	10.48470485	12.6707178	12.74677699	12.4918766	9.636943506	4.590520213	10.71233551	9.130465012	18.4656583	7.135292841	6.16822837	12.04737962	5.750917046	8.182319611	4.358483138	17.60387215	6.991648559	4.2000861	6.725821444	13.34090065	7.346316888	8.311154279	2.089506117	4.376785481	5.580631415	9.115688036	4.592449285	12.62742118	5.208388226	8.215507459	13.43008316	10.41980551	3.089693126	12.62576	6.699426484	3.438415271
IGHV3-73	7.47931507	39.43740261	17.74561592	6.589526211	5.978062831	9.002251737	48.45177504	5.229556518	3.850299296	0.460731677	17.79971982	4.998751359	10.21877885	1.068237176	143.0078014	1.441681315	1.765793586	7.657853843	0.710730428	0	22.79088134	4.28609191	6.418863419	7.475981426	8.203360705	0	27.48837115	6.09181086	2.035542494	42.03137417	0.379628448	0.097804466	1.530232669	14.6800895	14.44767539	4.363857957	264.3059321	4.486818295	3.547326228	0.173008034	0.049517036	1.885130433	12.20885386	40.04437663	21.72981161	64.61008167	7.049098126	16.8204618	0.717380814
GAPDHP21	0	0	0.097190552	0.165762316	0	0.096411725	2.431248915	0	0.024143791	0	0	0.176557231	0.346775877	0.693296504	1.334572901	0.022277749	0.687610512	0.021376443	0.036178124	0.04985425	0.136958404	0.172509525	0.022397344	0.087423171	0.273028837	0	0.023412369	0.095268568	0.082567952	0.052108458	0.065702032	0.507808533	0.794508922	0.408322433	0	0.051729443	0	0.51087535	0.139530294	0.049903968	0	0	0.217832771	0	0.049483729	0.037956626	0	0.163545262	0
UBASH3B	0.512465341	0.853886721	0.893277276	0.475635384	0.347896587	0.816958566	1.105453297	0.286338443	4.973926386	1.003235429	0.78602168	0.341368146	1.778231756	0.543958083	0.580212012	1.32591049	6.503934523	0.82901029	0.113540934	0.040512456	1.826770679	2.99704429	0.36149924	1.31549509	0.275422498	0.141745524	0.973571049	0.345261776	0.937804313	0.730073563	0.184105684	0.09486306	0.217684413	0.910253056	0.929719992	2.759898697	1.518194608	0.14888011	0.531735688	0.819447406	0.115266825	0.186500508	1.208583883	1.691422311	2.612352115	0.410547394	2.183686358	1.310667085	0.508473652
OR2D2	0	0	0	0	0	0.035090393	0	0	0	0	0	0	0	0.03504652	0	0	0	0	0	0	0	0	0.061138695	0	0	0.017434738	0	0	0	0	0	0	0	0	0.036461274	0.258880232	0	0	0	0.454081147	0	0	0	0.059830051	0	0	0	0.037202864	0
IFRD2	16.82666583	16.98294398	56.75017085	21.93778514	37.79272701	21.23276033	36.78299578	24.11982518	36.55156612	14.31399734	35.09528265	32.1985073	31.85641369	33.31581481	44.70834471	18.90601867	21.59876663	16.12285954	24.9981385	31.51118988	18.3642329	32.09399823	26.03401574	23.05556496	70.59270171	13.87837096	17.13606273	29.64143409	39.05332153	41.11683048	24.85782939	45.02035464	42.34693553	31.37976473	10.83760282	1.372321371	8.826730555	33.24983773	21.86776497	18.84681416	26.84465018	28.77980691	24.25634215	26.52339355	34.61608162	20.77404391	20.57724476	30.94913445	15.35774127
AC016876.3	0	0.036711197	0	0.157201821	1.226485191	0.137149073	0.217518062	0	0.057242321	0.141788551	0.296899789	0.209299065	0.30831306	0.273955191	0.191765348	0.105636273	0.181138919	0.101362476	0.085774426	0.029549761	0.389656305	0.204500728	0.371711782	0.051817724	0.323660945	0.045428543	0.111016397	0.301161983	0.587279096	0	0.155772424	0.200659866	0.209299429	0	0.095004727	0	0.200293573	0.121123029	0	0.118316919	0.050795645	0	0.387343483	0.311790409	0.234641158	0.089991062	0.516508364	0.096937039	0.169824169
AHCYL1	17.65255082	26.89792728	31.60090072	24.92471303	18.29149262	26.65123275	32.52165173	32.33985624	35.68360697	40.37426918	26.66628126	17.43817755	15.23282389	19.8274333	31.0519218	27.43805614	42.29521145	23.10190183	34.90693694	14.37068499	27.84415517	32.62000586	26.12091842	29.44829751	18.12146804	28.83012802	29.37659307	27.97435816	40.10657931	20.16453643	30.72010123	26.75777536	18.36243288	42.14841917	28.46418179	29.20421991	29.24826757	30.94088134	27.8102732	23.19543834	26.46781961	28.65342216	29.92718932	23.63298732	28.86499265	22.12972263	31.42707557	28.2677734	16.51217034
RPL21P89	0.44946712	0.167440792	0	0.860402257	0	0.125108148	0.099210594	0.236787615	0.261083821	0.215567176	0.27083364	0.190923773	0.093748297	0.249903451	0.174929418	0.433628985	0	0.184926829	0.352097591	0.619975496	0.177723325	0.186546702	0.532836162	0.42541575	0	0.455841869	0.20253955	0.583783479	0.297621811	0.225394189	0.284192945	0.091521524	0	0.098121736	0.606646887	0.111877383	0.304514854	1.104891015	0	0.809470139	0.231680353	0.070561199	0	0.63993813	0	0.287316217	0.336544146	0	0.309829105
BX005040.2	0	0	0	0	0	0	0	0	0	0	0	0	0	0	0	0	0	0	0	0	0	0	0	0	0	0	0	0	0	0	0	0	0	0	0	0	0	0	0	0	0	0	0	0	0	0	0	0	0
RN7SL672P	0	0	0	0	0	0.061435862	0	0	0	0	0	0	0	0	0	0	0	0	0	0	0	0	0	0	0	0.061049083	0	0	0.087690464	0	0	0	0	0	1.65973558	3.213916043	0.089721411	0	0	2.226000324	0	0	0.17351033	0	0	0	0	0	0
AC010620.1	0	0	0	0	0	0	0	0	0.022128157	0	0	0	0	0	0	0	0	0	0	0	0	0	0	0	0	0	0.021457797	0	0	0	0	0	0	0	0.036725965	0	0	0	0	0	0	0	0	0	0	0	0	0	0
AL662789.1	0	0	0	0	0	0	0	0	0	0	0	0	0.043048628	0	0	0	0	0	0	0	0	0	0	0.021705359	0	0	0	0	0	0	0	0	0	0	0	0	0	0	0.138569908	0	0	0	0	0	0	0	0	0	0
TCTN3	19.63084153	22.9028664	8.375636322	19.29251177	8.916086885	13.85558829	21.8359654	28.20248489	16.25934125	10.42618774	20.28848999	22.17277801	17.33287619	11.63548813	18.33825306	21.83730873	24.64832532	15.09907764	18.58739532	16.77124501	17.56246129	18.65061865	11.30714917	19.38269069	6.203083022	16.97477049	20.34493444	14.72327485	15.45572321	20.60765848	11.48878417	12.41239721	9.087673414	20.16034825	17.24110298	9.434564492	16.69614411	13.65604842	16.8778406	19.07119685	14.17307253	14.03760651	12.50916345	18.60671903	20.22092801	14.6778968	17.80858384	19.60335817	15.98939601
MAP10	0.494647587	0.137886254	0.167512726	0.009523318	0.594405792	0.077546177	0.856523769	0.629009193	0.027742012	3.349935994	0.6115325	0.088755662	0.199228462	0.188090965	0.05808592	0.057595204	0.065840597	0.171935667	0.207849292	0.010740783	0.322607936	0.074332176	0.360294014	0.182069444	0.235289356	0.022016564	0.558207872	0.424183569	0.893390251	0.149685845	1.122970316	0.012156016	0.266267448	0.130326652	2.267629895	0.520089824	1.253828651	0.058701263	0.080162455	0.487401095	0.055389791	0.431113674	0.172079215	0.132218288	0.213219141	0.223518755	0.750964379	0.422817529	0.514399146
AC005999.1	0	0	0	0	0	0	0	0.062686971	0	0	0	0	0	0	0	0	0	0	0	0.0214085	0	0	0	0	0	0	0	0	0.047275301	0	0	0	0	0	0	0	0	0	0	3.043038708	0	0	0	0	0	0	0	0	0
RNU6-651P	0	0	0	0	0	0	0	0	0	0	0	0	0	0	0	0	0	0	0	0.119887601	0	0	0	0	0	0	0	0	0	0	0	0	0	0	0	0	0	0	0	0	0	0	0	0	0	0	0	0	0
RNA5SP462	0	0	0	0	0	0.173885432	0	0	0.217725258	0	0	0.398041972	0	0	0	0.401795111	0	0	0	0.449578504	0	0	0.605928135	0	0	0	0.211129397	0	0	0	0	0	0	0	0	2.332443649	0	0	0	0.900053702	0	0	0	0	0	0	0	0	0
AL049650.1	0.145739382	0.057007181	0	0	0	0.236636311	0.056295683	0	0.059259365	0.048928249	0.230521221	0.216674123	0	0	0.049630643	0.027339643	0.046880425	0	0.022199214	0.091773012	0.0672311	0.105853354	0.109945648	0.080465433	0	0.047029306	0.028732069	0.097429378	0.067552557	0	0.080630684	0	0	0	0.049176201	0	0	0.062695517	0	0.122486045	0.157756585	0.160155917	0.200496141	0.040347119	0	0.069871554	0	0	0.146506877
TMSB4XP4	1.164500111	2.049767912	0.95303357	2.058885984	0.845441248	2.048359132	8.021770478	0.95430262	0.710249385	1.368328349	0.306988616	1.875563468	2.621159898	3.965700877	1.718440932	0.983032699	0.686745127	0.803519041	1.6555297	1.527693945	2.014485264	0.140966521	1.64718328	1.535917596	0	0.594981598	1.147887986	3.010157875	0.539764606	0.851610728	1.395902402	1.452348838	0.432823091	1.63123417	3.405412161	3.381665872	1.196575843	3.172717791	1.596244621	5.505182839	0.70028948	0.746487248	1.157016294	1.880580499	0.404357336	1.581833181	0.762942313	0.467744742	0.936506096
AC116563.1	0	0.039492348	0	0	0	0.049179718	0.350995055	0	0	0.203373478	0	0.112577528	0.442226813	0	0.103146513	0.056819511	0	0.218082902	0.046136244	0	0	0	0	0.111486619	0	0	0.11942673	0.161988642	0.07019666	0	0	0	0	0.11571427	0.102202055	0.19790431	0.143644886	0	0	0.190920482	0	0.083212323	0	0	0	0.14521285	0	0	0.060896545
PADI4	0.020185714	0.100013608	0.132160832	0.011270275	0.439652214	0.072105975	0.046783589	0.037219729	0.057454259	0.067768342	0.17028517	0.195068701	0.073679661	0.026187571	0.068741197	0.083307233	0.545428736	0.203475531	0	0.004237024	0	0.087967664	0.038070207	0.059439517	0.046408469	0	0.023877306	0.005397804	0.336830555	0.035428841	0.022335595	0	0.045015932	0.107963634	0.47678239	1.028756027	0.162742741	0	0	0.033929995	0.021850163	0	0.240671851	0.0447064	0.084110681	0.025806929	0.031740044	0.236290151	0.024350419
CPA1	0	0	0	0	0	0	0.015861468	0	0	0	0	0	0.074940867	0.013317918	0	0.007703022	0	0	0	0	0	0	0.023233123	0	0	0.00662532	0.032381366	0	0	0	0.011358961	0	0.091572979	0	0.013855534	0.008943296	0.477111496	0	0	0.017255394	0	0	0	0.022735829	0	0.006562169	0.010761117	0	0.008255745
LINC01063	0.430831578	0.539274828	0	0.769746847	5.254854655	0.335778765	0.399408166	0.423677456	0.700724968	0.057856248	0.908615732	0	1.00644723	0.447145255	0.58686809	0.193970054	1.441303644	0.496326604	1.522496064	0.253210881	0.794988437	0.625842744	0.260015138	0.190296126	0.59430846	0.61171883	0.067949691	0.829493564	0.958547489	0.756171595	0.476717332	0.614088384	1.024845481	0.92172401	0.697793341	0.150134304	0.899018853	0.296542588	0	0.579344912	0.062180876	1.230968504	0	2.767139877	0.718082855	0.330484417	0.451626771	0.830650146	0.970144965
AC022634.1	0	0	0	0	0	0	0.087088999	0	0	0	0	0	0	0	0	0	0	0	0	0	0	0	0	0	0	0	0	0	0	0	0	0	0	0	0	0	0	0	0	0	0	0	0	0	0	0	0	0	0
AL354761.1	0	0	0	0	0	0	0	0	0	0	0	0	0	0	0	0	0	0	0	0	0	0	0	0	0	0	0	0	0	0	0	0	0	0	0	0	0	0	0	0	0	0	0	0	0	0	0	0	0
MTND4P27	0	0	0	0	0	0	0	0	0	0	0	0	0	0	0	0	0	0	0	0	0	0	0	0	0	0	0	0	0	0	0	0.031566138	0	0	0	0.154347822	0	0	0	0	0	0	0	0	0	0	0	0	0
CDC45	3.519073507	1.923274596	16.00399872	4.54139821	5.415755235	5.460711298	6.23503373	6.877240844	19.68982992	2.822718109	8.488246027	7.550210061	5.753299362	13.88758375	14.61041723	17.20349441	13.43476688	4.98410618	11.40748632	11.54876503	5.443687515	10.89731636	8.1789653	4.894207732	14.77627077	7.785903183	4.21249884	13.88435046	14.76823272	4.567637781	5.642617969	21.25013366	13.12673658	8.050395429	3.455621695	0.532380673	1.948745268	9.554589698	11.04230781	8.438873152	5.816511905	7.109127582	7.923800981	9.403997503	7.164882365	5.53625266	9.796651105	7.254950576	5.338183468
RNA5SP454	0	0	0	0	0	0	0	0	0	0	0	0	0	0	0	0	0	0	0	0	0	0	0	0	0	0	0	0	0	0	0	0	0	0	0	0	0	0	0	0	0	0	0	0	0	0	0	0	0
TRIM26BP	0	0	0	0	0	0	0	0	0	0.080215037	0	0	0	0	0	0	0.051238499	0	0	0	0	0	0	0	0	0	0	0	0	0	0	0	0	0	0.107495388	0	0.07554233	0.068523785	0	0.066936265	0	0.131283187	0	0	0	0	0	0	0.096075825
RF00017	0	0	0	0	0	0	0	0.121649963	0	0	0	0	0	0	0	0	0	0	0	0	0	0	0	0	0	0	0.078041229	0	0.091742169	0	0	0	0	0.151230531	0.267142005	0.086215739	0	0	0	0.665386235	0	0	0	0	0	0	0	0	0
OR52V1P	0	0	0	0	0	0	0	0	0	0	0	0	0	0	0	0	0	0	0	0.014018038	0	0	0.025190776	0	0	0.021550734	0	0	0	0	0	0	0	0	0.135207173	0.203634278	0.031672258	0	0	0.028064035	0	0	0	0	0	0	0	0	0
SPTLC1	19.88675223	16.3657674	10.33147791	12.64116654	14.92603643	22.41933679	23.96361646	24.62703394	16.83900714	17.39293569	21.52361138	20.65726846	15.4512211	5.955417391	19.55204467	18.71763295	16.06377374	15.49324607	28.12913449	14.6254352	15.28490235	18.0641005	16.96289575	26.74508521	7.915447826	24.14573015	16.2189857	16.08510019	16.46746853	18.91958695	10.95704423	10.30540362	7.811995342	24.51484937	19.48365671	14.53282002	14.53185174	15.37514143	26.85214346	23.2862445	16.68174542	18.07049546	20.81023512	19.07193291	20.41224129	18.59693094	20.56306815	21.07657151	19.88270543
ANKRD17	7.804645892	12.7530144	5.739255063	9.732909014	11.84600737	8.242293661	8.996153963	7.640761312	10.69701677	9.333763346	9.532428681	4.498426343	4.803087817	5.928453136	7.473115194	7.995993002	12.91319966	8.753707497	13.13385193	10.93744113	9.02273913	11.66652789	10.15432428	11.51657422	8.244604691	8.510240161	11.32737885	7.478370265	12.23559082	8.641193135	7.533662068	8.682284612	4.898294978	11.38626107	18.14366999	21.32869689	7.993245576	10.19026824	9.807794192	20.50068336	14.02281267	8.527421408	7.454906417	8.874335479	6.595460715	11.0462104	10.12358109	5.81651217	5.914100942
NDUFB1P2	0	0	0	0	0	0	0	0	0	0	0	0	0	0	0	0	0	0.122671632	0	0.143047706	0	0	0	0	0	0.109957724	0	0	0.157942484	0	0	0	0	0	0.229954624	1.187425857	0.323200993	0	0	0.143190362	0.368845652	0	0	0	0	0	0	0.234631697	0
HINT1P1	0.079327719	0.12411881	1.038756166	0	0	0.051521609	4.535078963	0.195026131	0	0	0.167300674	1.297321984	0.694927849	0.617486304	2.161165031	0	0.204140687	0	0.338332459	0.099906334	0.073189412	0.230469074	0	0.058397753	0	0	0	0	0	0	0	1.017632179	0.589692836	0	0	0.345547207	0.075242559	0.409511194	0.745638077	0.133341289	0	0.174349629	0.582039943	0	0	0.050709249	0	0	0
UCKL1	12.66777916	6.878530241	68.31576447	10.25635664	17.06306087	18.49138412	17.75438693	13.6505114	17.58278568	14.82839998	28.89327865	31.18354046	28.13049152	30.27768994	14.53529508	13.5090032	13.18362626	11.5939691	22.60230643	23.67375095	13.54795353	20.32176633	27.30861698	7.258682843	95.60182028	34.29039394	13.16230117	20.10285304	12.60206208	22.97885775	27.74568498	33.95316013	70.7153274	13.25442177	20.5355102	2.092895382	13.90970552	21.21710698	16.32342817	27.09080558	24.94605525	38.99541509	11.16690823	13.99595845	16.14494239	35.129175	11.41831051	18.41541752	24.18486316
RPL21P129	0.188195886	0	0	0	0	0.20371515	1.066202552	0	0	0	0	0	0	0.081384178	0.170903846	0.047072231	0	0.045167798	0	0.158010855	0.057877819	0	0.047324931	0.04618065	0	0	0	0.067099898	0	0	0.069413235	0	0.093265227	0.095863705	0.338677939	0.054651399	0	0.107946465	0	0.158168433	0.045269759	0	0	0.20840384	0	0	0	0	0
MIR5587	2.263085121	0.885224717	3.704243686	6.317733555	0	2.204736041	3.496705453	0.695470541	5.061085238	3.418976765	1.193201037	0.8411453	0	2.201979463	0.770679605	1.698152923	0.727973393	0.407362402	1.37886436	5.225289781	1.565977224	4.109307075	3.414538422	2.498983083	3.902251772	8.763423103	2.676961416	1.815495348	4.720394239	0	0	1.612851001	2.523440287	0	9.163474815	1.971575009	3.756449272	1.947109826	0	30.43200442	2.85797386	11.19127244	0	1.253044473	0	3.616621923	2.965398422	0.779154315	2.275003017
MTCO1P2	0.08530833	0.355936728	0	1.762315149	0	0.360138249	2.504397149	0.262161726	0.208124286	0.085920232	0	0.253659749	0.062276607	1.272742041	1.510663579	0.224045069	0.164648321	0.030711532	0.155931318	0.143251188	0.354182615	0	0.160891302	0.157001071	0.392260491	0.082585602	0.201819282	0.136872338	0.079083577	0	0.04719705	0.790365818	0.126830095	0.065181865	0.115140864	1.56071336	0.040457592	0.807371998	0.200463153	0.107545535	8.126147176	0.187494054	0.547680544	0.236171256	0	0.136330698	0.134138933	0.058741364	0.240121229
AL139148.1	0	0	0	0	0	0	0	0	0	0	0	0	0.064383021	0	0	0	0	0	0	0	0	0	0	0.03246228	0.101382031	0	0	0	0	0	0	0.125707504	0.131119936	0	0	0	0	0	0	0	0	0	0	0	0	0	0	0.060728204	0
MIR3167	0	0	0	0	0	0	0	0	0	0	0	0	0	0	0	0	0	0	0	0	0	0	0	0	0	0	0	0	0	0	0	0	0	0	0	0	0	0	0	0	0	0	0	0	0	0	0	0	0
RF00017	0.302887655	0.315938788	0.991539977	0.2254814	0	0.196718872	0.311995604	0.248215075	0.574736034	0.135582318	0.425856262	0	0	0.523927773	0.412586051	0.30303739	0.77944626	0.508860104	0.73817991	0.296691538	0	0.293324276	1.14249076	0.297297651	1.856963806	1.498683048	0.07961782	0.539962141	0.46797773	0.886019243	0.223431154	0.575630323	0.300207262	0.308571386	0.272538813	1.143447122	1.340685599	0.173732022	1.423490874	0.339414191	0.291433602	0.110949764	0	0.78262542	0.504834007	0.968085666	1.164193455	0.556164023	0.487172363
AL161912.2	0	0	0	0	0	0	0	0	0	0	0	0	0	0	0	0	0	0	0	0	0	0	0	0	0	0	0	0	0	0	0	0	0	0	0.013459266	0.104250225	0	0	0	0.008380946	0	0	0	0	0	0	0	0	0
RNU2-52P	0	0	0	0	0	0	0	0	0	0.105968286	0	0	0	0	0	0.118423822	0	0	0.192315292	0	0	0	0	0	0	0	0	0	0	0	0	0	0	0	0	1.512405566	0	0	0	0.132639493	0	0	0	0	0	0.100884717	0.165438017	0	0.253842442
SNRPGP3	0	0	0	0.295013109	0	0	0.612308554	0	0	0	0	0	0	0	0	0	0.169967356	0	0.080484373	0.221818469	0.121874879	0	0	0	0	0	0	0.070647029	0.244915218	0	0	0.188284368	0	0	0	0.805566441	0	0	0	0.11101984	0	0	0	0	0	0	0	0	0
Z94160.2	0	0	0	0	0	0	0	0	0	0	0	0	0	0	0	0	0	0	0	0	0	0	0	0	0	0	0	0	0	0	0	0	0	0	0	0	0	0	0	0	0	0	0	0	0	0	0	0	0
VN1R105P	0	0.017185681	0	0	0	0	0	0	0	0	0	0	0	0	0	0	0	0	0	0	0	0	0	0	0	0	0	0	0	0	0	0	0	0	0	0	0	0	0	0.05538792	0	0	0	0	0	0	0	0	0
RBMXP4	0.079327719	0.23444664	0.086563014	0.118109305	0	0.103043219	0.571991941	0.032504355	0.086014917	0.124283792	0.167300674	0.078625575	0.115821308	0.274438357	0.108058252	0.039683468	0.408281374	0	0.048333208	0.077704927	0.121982353	0.076823025	0.13963776	0.019465918	0.121586916	0.085328745	0.041704572	0.070709328	0.147078715	0.139231595	0.029258842	0	0.078625711	0.040408158	0.178448032	0.069109441	0.175565971	0.136503731	0	0.177788386	0.057245886	0.058116543	0.388026629	0.351382842	0	0.152127748	0.083156675	0.036415501	0.106327302
GOLGA2P7	0.109816033	0.060455835	0.059916047	0.040875672	0.318911104	0.368502677	0.094265203	0.239983324	0.302644753	0.364582647	0.27019995	0.163266046	0.053445112	0.237446412	0.191141086	0.283831664	0.27474886	0.166923271	0.40517291	0.202333194	0.191379516	0.203835008	0.174895228	0.062877092	0.392739344	0.173247734	0.173199131	0.143565112	0.299753304	0.11778738	0.108010666	0.417405183	0.090703517	0.121199809	0.164687747	0.015945088	0.086800673	0.346438971	0.086017658	0.189716304	0.286171195	0.2145405	0.190243574	0.141875737	0.152528688	0.074098439	0.134302683	0.075616807	0.10794114
MIR4684	0	0	0	0	0	0	0	0	0	0	0	0	0	0	0	0	0	0	0	0	0	0	0	0	2.522187121	0.472013643	0	0.195571653	0	0	0	0	0	0	2.961366861	2.548621353	0	0	0	7.683385263	0	0.401854634	0	0	0	0	0	0	0.294085756
LGMN	44.32895613	61.94219382	28.2226507	27.6013175	31.22299746	47.18694935	37.24094441	46.02056463	43.07285746	34.3707958	31.43330375	53.5905989	66.22649927	62.91708746	38.72986216	37.53357851	55.70182054	44.68657933	14.3713632	16.03308331	53.88370052	59.13207512	16.54100408	46.91153341	29.82852297	14.1855898	39.09343182	31.26347557	55.93796984	37.72751288	31.99667068	26.6155576	36.19972927	42.42638916	38.99803942	12.46203285	76.40375308	29.04809203	37.9150938	14.78867412	9.701173572	14.40121679	66.75381623	89.56761249	46.3253501	20.12674681	45.46893544	71.97795186	12.07297831
AC004837.1	0	0	0	0	0	0	0	0	0	0	0	0	0	0	0	0	0	0	0	0	0	0	0	0	0	0	0	0	0	0	0	0	0	0	0	0	0	0	0	0	0	0	0	0	0	0	0	0	0
RNU6-369P	0	0	0	0	0	0	0	0	0	0	0	0	0	0	0	0	0	0	0	0	0	0	0	0	0	0	0	0	0	0	0	0	0	0	0	0	0	0	0	0	0	0	0	0	0	0	0	0	0
AC243960.4	0	0	0	0	0	0	0	0	0	0	0	0	0	0	0	0	0	0	0	0	0	0	0	0	0	0	0	0	0	0	0.115206689	0	0	0	0	0	0	0	0	0.087505221	0	0	0	0	0	0	0	0	0
TAGLN3	0.016742534	0	0	0.018695694	0	0.08699126	0.155213894	0.082322588	0.027230853	0.23607675	0.10592907	0.024891514	2.126688745	0.065161871	0.022806264	0.050252432	0	0.072329003	0.030602936	0	0.046341035	0	0.012630551	0.160227	0.03849234	0.043221796	2.680199876	0.008954146	0.046562608	0.088156688	0.037051397	0	0.124457785	0.281435711	0.045194879	0	0.031760678	0.144049164	0	0	0.024164093	0.018398705	0.614213005	0	0.223243179	0.214049092	0.07020262	0.069171154	0.296220382
MED15P6	0	0	0	0	0	0	0	0	0	0	0	0	0	0	0.041342125	0	0	0	0	0	0	0	0	0	0	0	0	0	0	0	0	0	0	0	0	0	0	0	0	0	0	0	0	0	0	0	0	0	0
XPOTP1	0.087531754	0.019565017	0	0.027926595	0	0.12182132	0.540983204	0.076855585	0.050844931	0.016792305	0.052743666	0.074363137	0.01825707	0.129780274	0.238467167	0.037532154	0	0.03601369	0.121901269	0.057744028	0.011536946	0.018164577	0.07546728	0.055231903	0	0.016140583	0.029582768	0.020062813	0.081144762	0.109736328	0.027672666	0.17823416	0.018590817	0.019108778	0.135019229	0.141619598	0.023721174	0.236689956	0	0.147131381	0.063166228	0.068707423	0.022936937	0.069236194	0	0.047960207	0.039324299	0.051662025	0.050281551
NPVF	0	0	0	0	0	0	0	0	0	0.016919306	0	0	0	0	0	0	0	0	0	0	0	0	0	0	0	0	0	0	0	0	0	0	0	0	0	0	0	0	0	0	0	0	0	0	0	0	0	0	0
BX295541.1	0	0	0	0	0	0	0	0	0	0	0	0	0.175121818	0	0.163384076	0	0	0	0	0	0	0	0.090485268	0	0	0	0	0	0	0	0	0	0.178323114	0	0.161888055	0	0	0	0	0.907254132	0	0	0	0	0	0	0	0	0
AC080013.6	1.255222794	1.163830325	0	0.311478957	2.430152053	0.362328714	0.430989277	0.514324726	1.928134376	1.966574232	0.58827586	1.658816778	0.203630021	0.180937847	0.189981484	2.82564748	0.179453906	1.405873963	1.274647867	2.341990346	1.930157974	1.215590372	0.946938853	1.02671398	0.961950437	1.620214271	2.749592152	2.088523331	0.905047164	0.979154289	1.697557161	0.198793263	0	0.426259077	0.941209622	2.065568701	2.381164522	0.479985213	0.655467891	2.461542218	1.8116326	0.919592929	0.255826859	0.772225082	0.697375349	1.961386587	3.070221808	0.576211796	1.458118213
AL158073.1	0	0	0	0	0	0	0	0	0	0	0	0	0	0	0.036998206	0	0	0	0	0	0	0	0	0	0	0	0	0.014526155	0	0	0	0	0	0	0	0	0	0	0	0.022827449	0	0	0	0	0	0	0	0	0
AC011602.1	0	0	0	0	0	0	0.139973859	0	0	0	0	0	0	0.117527605	0	0	0	0	0	0	0	0	0	0	0	0	0	0	0	0	0	0	0	0	0	0	0	0	0	0	0	0	0	0	0	0	0	0	0
IKBKG	1.741882958	1.130047421	2.225275323	1.451700238	0.592216142	1.534173082	1.194715953	0.814699693	1.20924201	2.458980707	0.860159659	1.958064222	1.836074601	1.124388493	1.122715741	1.377192878	0.907439773	1.706905025	2.45394095	1.219938723	1.481665614	0.999787774	2.352514411	1.382383529	2.090268235	3.438383314	0.984991328	1.236052751	2.111031761	1.043941063	1.758167022	1.259568534	0.682165496	0.973849195	1.3418038	0.207269574	2.087389352	1.008866624	0.95840587	2.649407158	1.134373708	2.80125361	0.903984394	2.013605896	1.03384397	2.02055307	1.906123486	1.415901564	2.159351121
FNBP4	8.85049212	8.18595902	3.708876429	11.06435091	6.637648726	7.69674242	5.349208996	4.265387849	7.418939432	6.968433174	11.80540162	5.868970629	4.080642679	5.059875925	4.887971478	9.176754906	6.816460714	5.136059053	8.391767404	12.60477025	6.228037379	6.388143979	9.934796429	4.713611982	6.407515219	8.919603778	7.542845094	8.090219485	8.947578952	4.074008859	7.447484515	4.068117265	2.558875643	4.904420443	6.851897012	14.39605346	12.97773675	6.745289827	7.699331562	9.664557684	11.37497461	10.39404734	5.213533139	6.836977517	4.118823427	10.82306011	8.983876742	5.496238237	8.816145842
AL513283.1	0.036973955	0	0	0.082574569	0	0	0.22851466	0	0	0	0.07797738	0	0.053983298	0	0	0.027744175	0	0	0.022527685	0	0	0	0.027893116	0	0	0	0.14578602	0.019774199	0	0	0	0	0	1.412541639	0.149711518	0.322113056	0.035069898	0	0	0.155373019	0	0.081262836	0	0	0	0.023635137	0.077517197	0	0
SULT4A1	0.021050107	0.010978568	0.034455057	0	0	0.116208446	0.048786957	0	0	0.106005481	0	0.015647842	0.645412106	0.013654488	0.086021802	0.007897693	0	0.735082523	0.230859354	0.243015408	0.145659517	0.04586731	0.198502256	0.046488629	0.048395775	1.304208984	0.174298471	0.028144745	0.068299453	0.517243666	0.011646025	0	0.015647869	0.064335347	0.014205691	1.412073993	0.009983042	0	2.572176559	0.176914733	0.053166941	1.330112038	0.173753939	0.069931229	0.228052428	0.154744195	2.228680625	0.028989244	0.998797393
TRPM1	0	0	0.052676393	0	0	0.002612714	0	0	0	0.005402193	0	0	0	0	0	0	0	0.002896459	0	0	0	0	0	0	0.027746089	0	0	0	0	0	0	0	0	0	0	0.003504611	0	0.006922244	0	0	0	0	0	0	0	0	0	0.005540003	0
TRIM60P5Y	0	0	0	0	0	0	0	0	0	0	0	0	0	0	0	0	0	0	0	0	0	0	0	0	0	0	0	0	0	0	0	0	0	0	0	0	0	0	0	0	0	0	0	0	0	0	0	0	0
MC3R	0	0	0	0	0.481995103	0	0	0	0	0	0	0	0	0	0.037680829	0	0	0	0.0337084	0	0	0	0.020868374	0	0.063597584	0.017852915	0	0	0	0.048551239	0.030608419	0	0	0	0	0	0	0	0	0	0	0.151992989	0	0	0	0.070730982	0	0	0
C9orf147	0.139631562	0.118339121	0.399963448	0.233881172	0.304122638	0.215383119	0.107872753	0.171641158	0.156133596	0.117194262	0.110430131	0.129745928	0.178383691	0.090574243	0.118876656	0.196453954	0.157204964	0.087969413	0.170150899	0.249126156	0.144930372	0.126771406	0.092170675	0.256977306	0.321023429	0.281614659	0.123875688	0.121350048	0.210344822	0.183805156	0.193128791	0.199024687	0.233543077	0.133361033	0.188461065	1.186043522	0.231771608	0.150169995	0.082028869	0.792131081	0.2267177	0.095902445	0.128062339	0.251265321	0.145455666	0.133886586	0.091482024	0.192294196	0.252660405
AC002401.2	0.139469199	0.218218186	0.456569571	0.233609217	0	0.951112873	0.107747319	0.085720788	0.056709835	0.889640724	0.147068965	0.518380243	0.305445031	0	1.139888905	0	0.179453906	0.301258706	1.019718294	0.175649276	0.128677198	0	1.630839136	0.410685592	0.320650146	2.475327359	0.219967372	0.372950595	0.064646226	0.489577144	0.617293513	0.198793263	0.311028687	0.319694308	1.129451547	0.243008082	0.661434589	0.719977819	0	1.406595553	1.35872445	0.536429209	0.127913429	0.463335049	0	0.980693294	0.146201038	0.288105898	1.514199683
AC009283.1	2.603425054	3.17628693	1.826278283	5.035576466	1.620101369	2.928823769	0.9338101	2.114446095	1.965940932	2.778176297	5.686666647	0.96764312	2.172053557	26.83911402	2.659740778	2.895416554	3.529260157	2.175757323	3.08748039	3.591051864	3.174037557	3.241574325	8.101587966	0.547580789	5.771702621	1.20015872	3.372833039	6.016936263	2.284166653	1.387135242	3.343673195	4.439716204	2.211759549	6.464929335	2.509892326	4.374145484	3.439459865	5.119842272	5.243743126	1.172162961	4.461983996	5.517557576	0.767480576	3.191863673	1.007319949	3.863337217	3.89869436	1.536564788	2.542359961
AC126120.1	0	0	0	0	0	0.041436528	0.394309338	0	0	0.085676486	0	0.094852555	0	0	0.086906424	0	0	0.045936611	0.11661672	0.0535668	0	0	0.048130462	0.046966703	0	0	0	0.034121012	0.05914442	0	0	0	0	0	0	0	0	0	0	0.107240441	0	0	0	0.07065038	0	0	0	0	0.051308579
RNF11P2	0	0	0	0	0	0	0	0	0	0	0	0	0	0	0	0	0	0	0	0	0	0	0	0	0.313362642	0	0	0.036447444	0	0	0	0	0	0	0	0	0	0	0	0.572761447	0	0	0	0	0	0.043563855	0	0	0.054806891
RPL13P6	0.047900763	0.02498238	0.156809038	0	0	0.217773448	0.740117368	0.117763382	0	0	0	0.640936594	0.139873657	0.124286381	0.456744622	0.035943333	0.12326706	0.034489149	0.029185228	0.060326828	0	0.139165032	0	0.035262541	0.550637231	0	0	0.076854036	0	0	0	0.273102566	0.071215301	0.292797769	0.905124908	2.295184165	0.045434005	0.082425576	0	1.247997785	0.034567005	0.052639105	0.087863857	0.053044215	0.079837966	0.091859886	0.200851267	0.329833696	0.038522415
AC019322.1	0	0	0	0	0	0	0	0	0	0	0	0	0	0	0	0	0	0	0	0	0	0	0	0	0	0	0	0	0	0	0	0	0	0	0	0	0	0	0	0	0	0	0	0	0	0	0	0	0
FAM57B	0.006094691	0.006357305	0.119710314	0.040834132	0	0.027708573	0.056501643	0.007491857	0.079301557	0.077753153	0.102828707	0.009061118	0.106781596	0.047441021	0.124530546	0.173784552	0.094103878	0.039494282	0.011140215	0.112577381	0.016869267	0.008853385	0.022989143	0.01345997	0.084072904	0.015733788	0.182635511	0.02607622	0.05649975	0	0.006743806	0	0.144978141	0.0745087	0.057582133	0.111502184	0.271699046	0.020974964	0	0.046100312	0.026388957	0.033487886	0.022358851	0	0.091424207	0.023375727	0.0191666	0	0.102930015
LINC01311	0.643295649	0.400444214	1.154852443	0.857375467	0	0.741269384	0.224442513	0.382629121	0.607521273	0.348338655	1.181640612	0.678737315	1.030128341	1.023018832	0.565342825	0.576138042	0.50731433	0.313767718	0.568960467	1.960100052	0.612663754	0.783754346	1.502869506	0.10693457	2.528587134	1.138385844	0.310922739	1.875593061	0.865677836	0.473483778	1.285850155	1.419755345	0.894700743	0.475669731	0.952282677	0.686981327	0.590484858	0.85699782	2.145580016	1.360357983	0.778702517	0.66132202	0.304513631	0.781310083	0.415046921	1.459163032	1.41395122	0.34293574	0.934561793
KISS1	2.960523906	0.463213498	5.814983389	0.708405949	3.316180693	0.741649571	1.895076263	0	0.275150678	2.044634906	0.535173385	1.697713574	0.555746249	0.658419811	0.691328955	0.44429812	1.142784749	0.517677749	0.515372433	0.071019453	0.195102945	0.184310247	1.691015238	0.31134486	1.166822815	0.573206977	0.66703787	0.474999136	0.548900255	1.261921342	1.778310296	0.180848596	2.012108475	0.323151275	0.856248528	0	0.040115215	1.892184302	0	0.319906252	2.075385411	0.929536811	1.008513498	0	1.97376568	0.865132691	0.133003766	1.456106441	1.904713386
FDPS	25.53396699	25.61627953	41.92629984	26.86464113	29.65138459	53.06695284	40.47450669	23.97184823	45.48455143	27.09259638	30.61629342	23.44143901	29.29687219	18.67655254	33.78200879	37.92046728	47.36173752	22.52512482	41.04596973	41.27899713	43.92415889	28.57438395	27.79294682	28.35586291	42.59136032	30.13232009	23.09953221	50.46137907	70.81056881	30.29242121	32.69762895	50.35062282	27.99787993	31.83443345	30.06554654	6.471119614	17.50257683	26.20166725	47.37950393	28.06870002	55.89575773	25.28571386	57.11826595	37.57296653	25.20436056	22.26654316	29.09137205	34.13127598	29.75138561
LINC01549	0.7559465	0.175226555	0.137482434	0.046896342	1.097652713	0.054552292	0.648898421	0	0	0	0.619996617	0.124875913	0.061317163	0.653809028	0	0	0	0	4.989692982	0	0.038747336	0	0.063365034	0.185498744	0.193108631	0	1.225378463	0.359369761	0.077865202	0	0.046469925	0	0.062438065	0.064177662	0.453467941	0	0.039834296	0.144533362	0.986873925	0	0	0.276908235	0.46220819	0	0	0.214768585	0	0.347018308	0
AC010132.4	0.021919501	0.091455965	0	0	0.190965896	0.014236234	0.033867944	0.053888799	0	0.264920714	0	0.032588232	0.128013025	0.028436869	0	0.016447753	0.056407295	0.047346946	0.040065686	0.064413294	0.08089356	0	0.099216303	0.080681106	0	0	0.051856343	0.023445725	0	0	0.072762119	0.031243093	0	0	0.946713772	1.012089583	0.124744243	0	0.412063148	0.773730376	0.031635884	0.048175556	0	0.024273157	0.03653404	0.168141195	0.045955005	0.030186534	0.211535368
DSPP	0	0	0	0	0.059739617	0.004453503	0	0.008428982	0	0	0	0	0.010011538	0	0	0	0	0	0	0	0	0.009960818	0	0	0.015764871	0	0.005407385	0	0	0	0	0	0	0	0.064784838	3.697773914	0	0	0	0	0	0	0	0	0	0	0	0	0
GALNT6	17.3540156	17.52492718	9.285818442	24.69256106	21.69010765	7.915183439	8.803397408	15.20654337	11.93538628	8.733765624	12.30018605	12.19643512	9.677345599	17.85970085	12.1031419	5.745336492	12.27269804	8.066573976	7.761062009	18.07101204	26.05393629	9.989973277	25.49093288	6.87138148	7.347195966	5.083767463	17.14507494	7.179159354	16.73093956	16.97010853	14.84430421	15.60230831	4.289997323	5.089348882	12.05291495	3.232086879	6.728141092	13.02075036	11.45128367	21.00639832	23.04089646	16.75187405	13.03386833	8.795188569	4.93867421	18.86806474	8.060459052	10.47133767	4.992372893
AL603910.2	0	0	0	0	0	0	0	0	0	0	0	0	0	0	0	0	0	0	0	0	0	0	0	0.162311401	0	0	0	0	0	0	0	0	0	0	0	0	0	0	0	0	0	0	0	0	0	0	0	0	0
TYRO3P	0	0.005781505	0	0.024757107	0.482886036	0	0.01712804	0	0	0.014886487	0	0	0.016185011	0	0	0.049908746	0	0	0.020262425	0.004653678	0.010227578	0.016103015	0.016725558	0	0.050972112	0.028617463	0	0.011857209	0	0.077825572	0	0	0.065923517	0.050820167	0.389010114	0.202806191	0	0.038150396	0	1.434762131	0	0.012181915	0.061001229	0.024551333	0.073905459	0.014172345	0	0	0.008914984
AC008808.2	0	0.109940035	0	0	0	0	0.081425918	0.064780209	0	0	0	0	0	0	0	0	0	0.037944125	0	0.486714162	0.048621437	0	0.039756269	0.038794992	0	0.102034584	0.166231933	0	0	0	0	0	0	0	0	0	0.099970782	0	0	0	0	0	0.096665685	0.116715918	0	0	0.055242923	0.072575006	0.042381427
AC099482.1	0	0	0	0	0	0	0	0	0	0.041858574	0	0	0	0	0	0	0	0	0	0	0	0	0	0	0	0	0	0	0	0	0	0	0	0	0	0	0	0	0	0	0	0	0	0	0	0	0	0	0
VTRNA2-1	0	0	0	0	0	0.153347782	0	0	0	0	0.995900078	0.351029141	0.689455976	0.612624207	0	0.177169498	0	0	0.143857896	0.19823934	0.217839351	0	0	0	0	0.152382357	0	0.505098443	0	0	0	0	0	0	2.54941819	0	0.447900588	0	3.328951098	1.389059257	0	0	0.433092714	0	1.574128085	0	0	1.300635549	0
FOXCUT	0	0.046963874	0	0	0	0.058483989	0	0.110690507	0.073228916	0.604623852	0	0.133875979	0	0	0	0.067569148	0.115863633	0	0	0.11340719	0	0.261613544	0.203795649	0	0	0	0.142020976	0.144476357	0	0.474140027	0.099638217	0	0	0	0	0	0.512462835	0.154950181	0	0.151360382	0	0.098955195	0	0.299150257	0.150085786	0	0.094394064	0	0
IGHV1-12	0.146272575	2.288629756	3.830730056	1.143355682	2.548696056	11.78010184	4.068118295	0.899022895	0.118952336	2.455362718	3.084861217	2.39213517	2.135631927	0.189764084	7.969954944	0.109758665	1.317454288	1.158498928	0.267365162	0	14.57504655	1.487368707	1.213826768	3.338072524	0	0	0.692092464	0.078228661	1.355994009	0.770188434	0.161851348	0	0.217467212	3.576417622	0.592273372	1.019448541	28.85790716	0.251699563	0	0	0	0.964451121	0.268306218	9.070819501	2.194180977	4.394636688	3.219988726	4.633117608	0.117634302
TCEAL8	33.20040322	22.63939274	4.819760607	17.48182017	24.37112391	22.05698283	22.17990028	29.40952555	19.79553768	17.8437759	25.30621217	23.89554754	22.96503383	20.8196978	9.793685427	20.97225808	31.92062057	44.02847509	46.8859017	52.98992723	24.63189052	23.31207886	35.02416682	22.07435056	8.293083349	33.66901897	30.41921949	16.81116008	9.554098542	17.09814123	5.647578948	3.952276859	3.648181539	36.37329399	40.27329684	74.22286145	29.97781776	17.01649705	7.034747452	26.02643013	13.15690351	29.60833372	47.03592428	41.98262956	21.26747519	43.71643542	33.07948047	18.62000283	24.39130894
MIR3976HG	0	0	0	0	0	0	0	0	0	0	0	0	0	0	0	0	0	0	0	0	0	0	0.012429295	0	0	0	0	0	0	0	0	0	0	0	0	0	0.031254601	0	0	0	0	0	0	0	0	0	0	0	0
RF00019	0	0	0	0	0	0	0	0	0	0	0	0	0	0	0	0	0	0.203681201	0	0	0	0	0	0	0	0	0	0	0	0	0	0	0	0	0.763622901	7.886300034	0	0	0	2.61525038	0	0	0	0	0	0	0	0	0
AL137076.1	0	0	0	0	0	0	0	0	0	0	0	0	0	0	0	0	0	0	0	0	0	0	0	0	0	0	0	0	0	0	0	0	0	0	0	0	0	0	0	0	0	0	0	0	0	0	0	0	0
ANXA4	23.75113068	25.16921303	22.67033635	17.23351435	26.13464096	32.93312454	28.55531456	33.74689339	39.15464559	31.52892112	28.81581704	35.79544313	23.37804081	23.44424022	17.34703244	35.99722234	37.86105741	18.69660721	51.45748913	77.34540264	24.30544862	36.83609966	31.81677098	31.99515762	20.47537844	74.42738265	19.77594255	32.16082046	31.93709457	36.04589252	43.26081815	8.573034414	22.36210572	39.69071582	36.86672478	12.83843022	23.32870354	28.54876859	23.53482966	20.08316087	21.87609003	33.9128786	36.55975699	10.77698877	26.60230566	27.6382131	16.95232351	43.13033542	17.98322866
AC009120.5	0.041076545	0.042846493	0	0.022934238	0.894662143	0.053356626	0	0.025246533	0.016702212	0.027580787	0.043314832	0	0.059973225	0.026644957	0	0.107879235	0.105705726	0.014787813	0.075081998	0.146574909	0.113694237	0.029834695	0.092964317	0.030238836	0	0.22533802	0.048588683	0.054920807	0	0.072095264	0.113628515	0	0	0.062771028	0.027720557	0.053678155	0.17532547	0.070682754	0	0.345226078	0.044463585	0	0	0.136461693	0.034231895	0.078772998	0.021529605	0.056568738	0.330342904
AC026477.1	0	0.025387938	0	0	0	0.063231066	0.225639678	0.119675126	0	0.032685023	0	0.217113803	0	0.063152008	0.132616945	0	0	0	0.029659014	0	0	0	0.036722917	0.035834985	0.111915229	0	0	0	0.090252848	0	0	0	0.072371394	0	0	0	0	0.083763653	0	0	0.035128157	0	0.089290219	0.053905322	0.081134037	0	0	0	0.039147779
TUBB2BP1	0	0.017955189	0.11270087	0	0	0.02235955	0.05319328	0	0	0.023115929	0	0	0.050264586	0.133989565	0	0	0.177187554	0	0.041951671	0.014452581	0	0.050009937	0.025971661	0	0	0	0.027148671	0.018412027	0	0	0	0	0	0	0	0	0.097962184	0	0	0.028933988	0	0	0.063148995	0	0	0	0	0	0.027686604
CDCA4	8.770242825	5.899619403	16.44504365	6.342370956	10.8114206	9.570964157	14.12248786	10.97144215	16.2826956	4.75107312	16.35725258	13.07440373	10.03483557	17.05913417	14.75852978	15.24806851	13.61828778	8.926472491	9.523930809	13.78039514	9.599841276	18.70266166	6.319205956	6.377229808	22.16607374	5.968258455	12.31725376	9.444717809	11.62577355	13.80138036	9.440255201	20.15421948	29.85652609	10.33886048	7.263381698	3.887839218	5.115655663	10.69748182	18.16947603	6.297868802	5.691739995	6.267844896	12.01612545	11.27116744	16.26839139	6.399535497	15.43517609	17.89512518	8.655693931
RF01518	0	0	0	0	0	0	0	0	0	0	0	0	0	0	0	0	0	0	0	0	0	0	0	0	0	0	0	0	0	0	0	0	0	0	48.11672748	0	0	0	0	0.280016707	0	0	0	0	0	0	0	0	0
RN7SKP290	0	0	0	0	0	0	0	0	0	0	0	0	0	0	0	0	0	0	0	0	0	0	0	0	0	0	0	0	0	0	0	0	0	0	0.207548789	0	0	0	0	0	0	0	0	0	0	0	0	0	0
AC093074.1	0	0	0	0	0	0	0	0	0	0	0	0	0	0	0	0	0	0	0	0	0	0	0	0	0	0	0	0	0	0	0	0	0	0	0	0	0	0	0	0	0	0	0	0	0	0	0	0	0
RF00019	0	0	0	0	0	0	0	0	0	0	0	0	0	0	0	0	0	0	0	0	0	0	0	0	0	0	0	0.168809217	0	0	0	0	0	0	1.278063593	21.44866075	0.299386183	0	0	2.387510873	0	0	0	0	0	0	0	0	0
LIFR-AS1	0.041173234	0.006135335	0	0	0.051243889	0.02674111	0.018176284	0.007230274	0	0.067139577	0.024809594	0	0.060114394	0.022892293	0.008012165	0	0.015136363	0.029645243	0.007167498	0.007407727	0.027133776	0	0.022186462	0.038970019	0	0.007592216	0.051022247	0.003145719	0.010905405	0.020647133	0	0	0.008744758	0.017976795	0.039694011	0.1588514	0.1562117	0.010121305	0	0.00988682	0.029712164	0.032318635	0.107890888	0.013026943	0.02941069	0.045119097	0.03699477	0.00810027	0.061493805
OR51B3P	0	0	0	0	0	0	0	0	0	0	0	0	0	0	0	0	0	0	0	0	0	0	0	0	0	0	0	0	0	0	0	0	0	0	0	0	0	0	0	0	0	0	0	0	0	0	0	0	0
CD177	0.299738883	2.720092743	19.74238953	0.174047118	1.357911833	1.51845575	3.112221646	2.004378913	1.833035997	0.796986587	2.452717525	4.349336673	9.400281515	0.513296292	3.47868935	0.134949178	0.185122382	0.397100974	0.043830354	0.015099798	0.420348944	8.534082746	22.09671234	0.33539597	3.390481048	1.145213428	0.482195569	0.269311785	0.322326445	5.387110361	3.555423052	0.017089385	0.659531708	4.452200216	0.436922979	0.459587457	0.170581891	1.609226714	2.648341877	0.231761129	0.051912703	0.105404494	0.615784762	0.796617638	12.16991088	1.072984193	0.427320908	14.33195326	0.636382291
AC098479.1	0	0.101551753	0	0.217428492	0	0.252924264	0	0	0.633382568	0	0	0.289485071	0	0.252608034	0	0.146107313	0	0.140196151	0.237272114	0.245224638	0.179646738	0	0.293783338	0	0	0	0.153548653	0.833084446	0.180505696	0	0.430902939	0	0	0	0	0.508896796	0.184686281	0.335054613	0	0.490938383	0.140512629	0.42794909	0	0.215621289	0	0.497872628	0.816447358	0	0.156591117
ST3GAL3	1.437540397	2.038029176	0.927936805	0.422035408	1.234766658	0.920500868	2.335859055	0.862802976	0.587265246	1.581534329	1.295252892	1.244205922	2.17769085	1.006907107	1.12158774	0.724189793	0.911810024	1.763953465	0.48933702	0.560986546	0.877976427	0.872545644	0.72298605	1.023478779	0.899956632	0.784033465	1.224103821	0.905976991	0.450472014	1.824206533	0.545150894	1.404483575	2.669027022	0.660063572	1.530339481	1.140655764	2.374941707	0.487763501	1.712802658	1.457750718	1.051994622	1.15699403	1.448418778	1.255582713	1.046141504	1.514292542	1.174412573	1.152510051	1.742274424
CTDSP1	28.71717136	22.83812352	35.73885968	27.06628253	35.03850501	32.77859943	30.67846771	28.23563317	32.50504064	28.05637584	23.21150864	27.10491525	28.41515431	29.34699347	30.13117592	37.38505035	21.35224351	38.56731761	35.43837464	31.00046841	35.40868746	41.22729479	36.44678457	25.58140308	22.48892379	32.46988539	33.94649844	29.08486023	26.0277987	39.95926166	36.75929328	39.22329437	33.44265713	22.74178294	19.37553779	10.56650757	40.28286371	25.58634948	27.1297425	25.46807341	37.07506137	22.00755584	23.63245933	41.64232332	31.15862831	37.48058242	27.75592849	23.06309958	29.88998781
MKRN5P	0.122641627	0	0.066913741	0.136948826	0	0.053102027	0.031582377	0	0.033245029	0.027449181	0.086216299	0.182334155	0.119374109	0.132589084	0.055686461	0	0	0.014717251	0.024907911	0.051485473	0.018858621	0.029692335	0.015420121	0.015047274	0.46993716	0.026383857	0	0.021863498	0	0.035875626	0.090469056	0	0	0	6.676364915	0.71229363	0.038775307	0.035172741	0	8.864332577	0.029500947	0.067386667	0.037493371	0.022635091	0	0.052264748	0.06428062	0.028149406	0.147944981
RLIMP2	0	0	0	0	0	0	0	0	0	0	0	0	0	0	0	0	0	0	0	0	0	0	0	0	0	0	0	0	0	0	0	0	0	0	0	0	0	0	0	0	0	0	0	0	0	0	0	0	0
AC007599.1	0	0	0	0	0	0	0	0	0	0.017149893	0	0	0	0	0	0	0	0	0	0	0	0	0	0	0	0	0	0	0.023677919	0	0	0	0	0	0.241315244	0.422780246	0	0	0	0.901587013	0	0	0	0	0	0	0	0	0
TRGV11	0	0	0	0	0	0	0	0	0	0	0	0	0	0	0	0	0	0	0	0	0	0	0	0	0	0	0	0	0	0	0	0	0	0	0	0	0	0	0	0	0	0	0	0	0	0	0	0	0
AC093330.2	0.015000439	0.031293587	0	0	0	0.009742455	0	0.009219594	0.006099357	0.030216069	0.047453468	0	0.021901178	0.009730274	0.030649839	0.005627946	0.019300945	0.037801764	0.009139546	0.003148624	0.027679437	0	0.005658158	0.011042697	0	0.00484056	0.011829161	0.004011225	0.006952946	0	0	0	0	0	0.151845975	0.078409311	0.042683873	0.012906056	0	0.220623469	0.005412442	0.024726423	0.013757572	0.016611145	0	0.023972106	0	0	0.012063548
RPL22P23	0	0.040515466	0	0	0	0	0	0	0	0	0	0	0	0	0	0	0.299864688	0	0	0	0	0	0	0	0	0	0	0	0	0	0	0.110726817	0	0	0.31454933	1.827282278	0	0	0	1.371066261	0	0.341472331	0	0	0	0	0	0	0
AC013489.2	0	0	0	0	0	0	0	0	0	0	0	0	0	0	0	0.081523646	0	0	0	0	0	0	0	0	0.249781816	0	0	0	0	0	0	0	0	0	0	0	0	0	0	0	0	0	0	0	0	0	0	0	0
AC123904.3	0	0.019212494	0	0	0	0	0	0	0	0	0	0	0	0	0	0	0	0	0	0	0	0	0	0	0	0	0	0	0	0	0	0	0	0	0	0	0	0	0	0	0	0	0	0	0	0	0	0	0
AL591623.1	0	0.007979066	0	0	0	0.00993631	0.023638442	0	0	0.010272436	0	0	0	0	0	0	0	0.011015412	0.009321404	0.0128451	0	0	0	0	0	0.009873755	0	0	0	0.026851808	0.01692833	0	0	0	0.454277706	1.759328923	0.014511065	0	0.071900815	0.282874021	0.022080556	0.016812286	0	0.016941673	0	0.009779641	0	0	0.036910763
MS4A6A	5.34371023	6.932349506	2.762990952	0.520386618	0.812009018	3.056972551	5.880424836	3.144329081	1.393802583	5.315981122	5.329123056	0.916094527	7.80956821	0.832982733	4.662272253	1.266650242	3.144704267	6.509497828	0.451148894	0.297804031	3.014503903	4.813942186	1.367200996	6.998533523	1.702363793	0.504616899	2.478573813	1.337560163	4.497774292	4.598609699	0.286474929	0.391167196	2.448055178	4.8188769	4.158322948	6.121466335	21.01571061	0.766268916	2.749886445	1.575365969	0.444661448	1.297370788	7.313440935	12.47721576	3.564349515	3.465549424	9.509757759	8.022289072	2.715075264
AP000355.1	0	0	0	0	0	0	0	0	0	0.04194578	0	0	0.09120928	0	0	0	0.241141187	0	0	0	0	0	0.047127744	0	0	0	0	0	0	0	0.069124013	0	0	0	0.168633391	0	0	0	0	0	0	0.068650167	0	0.207535491	0	0	0	0	0.1004793
AC135776.1	0	0	0	0	0	0	0	0	0	0	0	0	0	0	0	0	0	0	0	0	0	0	0	0	0	0	0	0	0	0	0	0	0	0	0	0	0	0	0	0	0	0	0	0	0	0	0	0	0
AL139383.1	0.234417286	0.142635557	0	0.065441019	0	0.114186655	0.120733152	0.096051957	0.095316856	0.144282552	0.082396945	0.058085604	0.199650281	0.152058517	0.23948806	0.102608263	0.050270475	0.08439169	0.249947237	0.180417172	0.162208716	0.028376974	0.280003273	0.23009095	0.134735729	0.23954308	0	0.125369711	0.072437465	0.102859042	0.432306532	0.027844008	0	0.358224241	1.05464531	0.238258739	0.129701506	0.168072998	0.183616412	1.132836321	0.140970325	0.450810215	0.250826985	0.064897092	0.162796634	0.287209259	0.02047767	0.403535948	0.534144031
GNE	15.03947534	13.39463361	15.28803659	14.80705104	8.108641368	12.19998223	16.75778691	49.93623243	16.66939874	9.322577832	15.28743896	12.28268717	13.46906442	6.158064529	10.07540109	12.18898326	15.32877771	19.30386071	6.608138841	55.76316643	19.07850323	3.809493471	18.22674313	8.213899296	6.494965703	19.71296853	4.209481503	9.161837444	7.470964984	32.31571173	1.302464517	8.958581914	0.879080531	34.6118557	2.453297164	16.8654797	25.65827591	5.077878986	3.036191416	12.32237115	1.89246935	6.449631134	9.399780361	17.84873427	13.06724621	6.317037361	5.917044586	7.788555701	12.84784797
AL391422.4	1.042609299	0.674044705	0.213319358	0.242549713	0.378473518	0.606615168	0.385954722	0.961215351	0.194304613	1.779315366	0.618424732	0.258345242	1.157541897	0.12680722	0.473405509	0.407470595	0.992163665	1.837630827	0.244834572	0.328268839	1.342698327	0.26819889	0.483396489	0.679579789	0.224722214	0.133175888	0.702286268	0.609877557	0.332245544	1.73462094	0.060086067	0.077400492	0.371371932	0.199157627	0.718264641	1.949081487	4.151394422	0.224259661	0.510415054	0.191681122	0.963995012	0.310305715	0.956223536	1.154561803	0.760267947	1.083021733	1.036009894	0.388871657	0.506581621
KRT77	0	0	0	0	0	0	0	0	0	0.015283887	0	0	0	0	0	0	0	0	0	0	0	0	0	0	0	0	0.035900545	0	0	0	0	0	0	0	0	0	0	0	0	0.006376899	0	0	0	0	0	0	0	0	0
AC007560.1	0	0.197961646	0	0	0	0.082173706	0.977454583	0.155527167	0	0.169906956	0.266833987	0.940521116	0.738910625	0.164141929	0.344692144	0.094938929	0.325591476	0	0	0.10622952	0.116732479	0	0	0.372562879	0	0.081656369	0	0	0	0	0	0.18033988	0	0.580036086	0	0	0.12000712	0	0	0.212670917	0	0	0.232079218	0	0.421760056	0.242634129	0	0.17424126	0.20350238
RF00619	0	0	0	0	0	0	0	0	0	0	0	0	0	0	0	0	0	0	0	0	0	0	0	0	0	0	0	0	0	0	0	0	0	0	0	0	0	0	0	0	0	0	0	0	0	0	0	0	0
PGAM1P5	0.063341525	0.01321417	0	0.127315543	0	0.008227786	0.215312556	0.062289715	0	0.008506115	0.026717218	0.056502789	0.036992357	0.016434997	0.310616115	0.038023703	0.032600414	0.045606691	0.023155834	0.010636416	0.058440215	0	0.009556957	0.018651754	0.087376149	0.106287821	0.059940412	0.013550381	0.011743928	0.022234703	0	0.090284224	0.075337184	0.019359041	0.085492213	0	0.048063688	0.065397225	0	0.17035237	0	0	0.092949345	0.014028593	0.063344191	0.024294165	0.013279773	0.03489242	0.040752061
AC002429.1	0	0	0	0	0	0	0	0	0	0	0	0	0	0	0	0.152030583	0	0	0	0	0	0	0	0	0	0	0	0	0	0	0	0	0	0	0	4.589240476	0	0	0	0	0	0	0	0	0	0	0	0	0
LBH	19.01640236	15.54930887	20.32514835	2.192887406	9.274499815	17.59421495	19.09444057	5.136820562	7.479570752	23.894388	9.524296436	7.756157224	21.8950542	5.55860218	5.989548554	12.62708694	7.869657247	30.87851918	8.726067848	4.621686847	13.36611343	11.02653494	7.661817638	14.42255804	12.3893984	3.174929252	20.05910842	6.075270615	10.08937284	27.0052804	3.680110637	4.712298954	27.42676334	7.27507223	17.53638524	33.450585	31.23254751	5.302063781	5.811044442	8.785794331	6.541784678	6.808401086	15.75492927	18.34183566	14.40396619	32.60055698	17.46675252	17.97501273	20.24386478
SLC12A5-AS1	0.013362691	0.027876952	0.087488821	0	0	0.052072643	0.10323384	0.016425998	0.130402293	0.179447186	0.084544993	0.516532185	0.33167011	0.104015073	0.546069774	0.16043156	0.27509868	0.259775221	0.081416902	0.005609714	0.049314791	0.174700488	0.010080801	0.118044655	0.061443655	0.034496541	0.663872116	0.035732789	0.074325875	0.093813802	0.014785885	0.057139775	0.456933112	0.163361322	0.108213941	0.1164143	0.139420036	0	0.251204272	0.336918498	0.019286047	0.014684528	0.710820171	0.088785237	0.222720885	0.170838647	0.070038376	0.165622374	0.010746449
SLC25A6P3	0	0	0	0	0	0	0.10541831	0	0	0	0	0	0	0.044256698	0	0	0	0	0	0	0	0	0.051470573	0	0	0	0	0	0	0	0	0	0.050717609	0	0.184172986	0.386352441	0	0	0	0.372718484	0	0	0	0	0	0	0	0	0
ZEB2P1	0.015472589	0.008069644	0	0	0	0	0	0	0	0.020778095	0	0	0	0	0.021076377	0	0	0	0	0	0	0	0	0	0	0.009985841	0.012201493	0	0	0	0	0	0	0	0.062650176	0.01347955	0	0	0	0	0.022331213	0	0	0	0	0	0	0	0
TSHZ1	4.055570969	1.892313481	4.160732116	2.219865877	4.258855413	4.190888784	2.09808661	3.342810524	4.48775375	6.681338163	2.023730052	2.573309386	4.144895101	1.456286381	4.878240898	3.589324375	3.25210092	3.308534361	3.907268005	2.318198541	4.276290902	3.129742751	4.537375633	4.494306853	2.264414988	3.215689128	6.810395438	2.651187376	3.588447134	3.489146132	3.161290456	2.028382653	2.75096942	3.043420835	6.143378976	3.094677558	7.401501779	3.657561515	5.037311504	4.805358566	7.146783531	3.00432561	2.783016853	3.937685825	2.667615805	6.809870667	3.780641273	3.306207398	5.51550182
SENP2	4.989977999	4.061900145	2.081279616	4.203597302	5.210979556	4.093887393	5.047396039	4.313779963	4.367503679	5.13108816	5.857320532	5.26710192	3.627505925	1.736437982	4.518188469	5.809523511	3.788832927	4.077715255	5.795211688	4.751522399	4.217952044	3.815711443	5.08971745	6.758711045	1.884809197	7.010544935	6.999282619	4.576851364	4.48240285	5.667458112	3.531312398	3.016699549	1.411610643	5.695098347	7.813260852	5.611659653	6.44688826	4.167314775	5.268246598	7.427922617	4.971312919	4.251733013	4.940966223	6.090872823	3.4229985	7.799321606	5.072986376	6.537875269	5.516620512
RF00019	0	0.138397965	0	0	0	0.172346623	0	0	0	0	0	0	0	0	0.361469195	0	0	0	0	0.222799967	0	0	0	0	0	0	0	0	0	0	0	0	0	0	0	0	0	0	0	0.446044313	0	0	0	0	0.442288201	0	0	0	0
HNRNPLP1	0	0.010419034	0.13079608	0	0	0.064873979	0.771674671	0.073670764	0	0.026827414	0.210658411	0.356408002	0.233340197	0.15550288	1.088501508	0.029980714	0.334159672	0.014383882	0.024343708	0.008386541	0.036862888	0.058039514	0	0.014706429	0	0.025786222	0.015753826	0.032052383	0	0.035062987	0.022104948	0.39864605	0.237605748	0.335810366	0.080890101	0	0	0.309384206	0.093887806	0	0.014416352	0	0.183220435	0.022122371	0.066593693	0.012770217	0	0.055023556	0.016065977
SLC28A3	0.947608228	2.1776563	0.368375804	1.580618822	1.702738378	5.531363244	1.583117336	1.121159502	5.307628326	1.033939031	1.074187305	0.264155842	0.190237013	2.543243513	3.218953509	4.901852742	4.099828825	1.901882767	0.194860251	1.312772783	3.98345263	0.559216388	0.093827308	0.082838764	2.600730442	0.989988717	0.957442418	0.399100597	0.439231715	0.187108784	1.671099983	0.37143675	2.39501713	2.217380692	0.311753612	2.600469664	6.662421725	1.98729805	1.029873014	0.209058494	1.188154591	1.217072675	2.737645507	0.38039292	1.036490125	0.053002834	3.41463022	0.587251208	0.457247298
AC025188.1	0.199905852	0.02606495	0	0	0	0.097375842	0	0	0.040642048	0.100669871	0	0	0	0	0	0.075001754	0	0.035983679	0.060899843	0.02098033	0	0.072597758	0	0.036790584	0	0.032254266	0.039410821	0	0.046329795	0	0	0	0	0	0	0.69662317	0.142208437	0.085997351	0	0.630037592	0.036064908	0.054920133	0.275013873	0.055342798	0	0.031946827	0	0.068825298	0
AC017053.1	0	0	0	0	0	0	0	0	0	0	0	0	0.075613911	0	0.070545802	0	0	0	0	0	0	0	0	0	0	0	0	0	0	0	0	0	0	0	0	0	0	0	0	0	0	0	0	0	0	0	0	0	0
AC243772.2	0.025390244	0.035312379	0.027706028	0.10395819	0	0.016490405	0.013076869	0	0.00688265	0.06819297	0.017849183	0.012582755	0	0.010979858	0.011528653	0.006350699	0	0.006093764	0.041253069	0.003552977	0.015617046	0.012294286	0.019154375	0.006230412	0	0.016386587	0.046719009	0	0.023537576	0.103981598	0.028094434	0	0	0.012933348	0.06853855	0.376034946	0.072248147	0.043690441	0	0.078243449	0.067182725	0.055803692	0	0.028116578	0	0.027050658	0.168566537	0.058277136	0.095289429
RF00322	0.230660599	0	0	0	0	0	0	0	0	0.154876725	0	0	0	0	0	0	0	0	0	0	0	0	0.522030393	0	0.53030601	0.297731682	0	0	0.213829825	0	0	0	0	0	2.17926228	2.009489913	0	0	0	12.79460955	0	0	0	0	0	0	0	0	0
RNU6-512P	0	0	0	0	0	0	0	0	0	0	0	0	0	0	0	0	0	0	0	0	0	0	0	0	0	0	0	0	0	0	0	0	0	0	0	5.326123749	0	0	0	0.978699171	0	0	0	0	0	0	0	0	0
POU5F1B	1.292301825	0.615638558	0.915694568	3.054789189	3.996602677	0.828421341	1.875728051	0.034384271	0.22747415	0.052588739	1.887750894	2.353794469	0.808631529	1.320913799	0.213374727	0.029385016	0.014396489	0.092644546	4.860625493	0.380464197	0.727770385	0.024379844	6.212421398	4.10187559	0.938918663	1.03983901	1.235264534	0.969393225	0.098537251	1.168454406	2.537986155	1.610744665	0.341009686	0.025647118	2.023600688	0.165707937	0.106125699	1.405479089	1.130559823	15.4171139	4.662869666	4.125157772	0.400206756	0.792971428	0.055946157	1.72727434	1.108372985	1.317439469	0.670361897
RNA5SP416	0	0	0	0	0	0	0	0	0	0	0	0	0	0	0	0	0	0	0	0	0	0	0	0	0	0	0	0	0	0	0	0	0	0	0	0	0	0	0	0	0	0	0	0	0	0	0	0	0
ZNF37BP	1.356615379	0.940838971	0.631700683	2.634709262	1.324546605	1.317839981	0.483371115	0.474406387	2.988712236	1.036538458	1.486033234	1.147553143	0.542133163	0.861024926	0.593414279	1.252710655	0.850201375	0.53891313	1.419769145	2.82792594	0.960311306	1.342095844	1.078570986	0.82864908	1.216663457	2.303965968	1.026003234	1.17743441	1.179024627	0.461842714	0.834664371	0.575097125	0.339050382	0.79081948	2.860979912	4.872660358	3.200244461	1.02130239	1.484005891	4.735110916	2.244913945	1.513302424	0.654284175	1.152615206	0.540914675	1.637212584	1.271917674	0.78112955	1.159195668
GAPDHP15	0	0	0	0	0	0.039949063	0.047519331	0.037805065	0	0	0	0	0	0	0	0	0	0	0.037476826	0	0	0	0	0	0	0.059546336	0	0	0	0	0	0	0	0	0.166039031	0.026793199	0.029170961	0.052921447	0	0.155086176	0	0	0	0.034057106	0	0	0	0	0
SEM1	9.31937074	6.457029911	5.946133207	9.310821684	6.980077732	8.239233543	8.205769508	3.557673803	5.908483654	13.61365067	9.103428137	7.069280856	9.541014628	12.80131333	9.708483736	8.408812849	6.739360995	7.347059225	9.28444336	13.55011612	6.881486336	4.803204167	3.175647032	10.80663376	6.323979939	7.030250891	8.867949191	14.83794815	4.981360237	3.710176662	11.77598854	8.265405176	5.338829512	6.975123239	3.120818468	3.917368542	4.997716862	7.719553305	11.16120912	5.314468527	7.130117106	12.17993765	6.64437347	8.652550176	3.105717721	11.46749288	9.810229649	4.514076973	13.92963162
RN7SL644P	0	0	0	0	0	0	0	0	0.094151463	0	0	0	0	0	0	0	0	0	0	0	0	0	0	0	0	0	0	0	0	0	0	0	0	0	0	0	0	0	0	0.097303103	0	0	0	0	0	0	0	0	0
RNU6-1183P	0	0	0	0	0	0	0	0	0	0	0	0	0	0	0	0	0	0	0	0	0	0	0	0	0	0	0	0	0	0	0	0	0	0	0	0	0	0	0	0	0	0	0	0	0	0	0	0	0
AP003393.1	0	0.006987922	0	0	0	0	0	0	0.005447996	0.008996414	0.014128609	0	0	0	0	0.005026927	0.017239763	0.009647099	0	0	0.006180875	0.009731603	0.005053914	0	0	0	0	0	0	0	0	0	0	0.010237455	0	0.081708482	0	0	0	0.005630363	0.004834438	0	0	0	0	0	0	0	0.00538763
ADAM21P1	0.012975282	0	0	0	0	0	0	0	0	0	0	0.019290654	0	0	0	0	0.033390385	0	0	0.005447078	0	0.018848401	0	0	0.029831147	0	0	0	0.024057012	0	0	0	0	0.039656297	0.035025542	0.011303924	0	0	0	0.010905021	0.009363455	0.014258797	0	0	0	0	0	0	0
FBXO22	1.740331003	1.95272431	2.255655022	2.197943613	2.869086335	2.60283149	4.055020339	2.861728787	3.129269465	2.320076111	3.638270256	1.272981068	2.04163309	1.922569717	2.32232583	2.041527851	3.33119936	1.913333399	5.588873783	1.594129337	2.292806561	2.92549892	1.48872231	1.639212144	2.894573905	2.535762402	2.233401928	2.652716261	3.755073551	2.534327914	2.063033824	2.231448918	3.446093794	2.477538608	2.598524158	3.678943642	2.21536164	2.131589312	2.357292228	5.593000771	2.179067532	1.528317302	3.8939195	2.420925959	2.575561855	1.91729542	2.915745472	2.958377251	1.815197558
GTPBP6	23.99679564	18.35099111	60.24207508	19.32898218	50.76754897	21.90627912	30.51241222	22.75765445	52.33280731	8.375570274	23.6401949	30.69811422	38.96519534	53.08944749	42.14140566	27.7612768	17.88545157	18.53815032	23.62642677	17.21321422	26.1535103	30.96426656	35.33626786	20.57740574	72.59144989	21.68348502	23.09601748	27.65333032	34.0533374	31.21549819	34.44446778	53.58430818	129.8919036	17.80969099	12.49389089	2.35321845	16.20715585	33.68519707	15.26218505	13.73158853	22.52961677	26.15932664	27.35293178	38.24702648	23.42112994	15.97341349	16.87255676	21.77610131	23.00040331
AC015871.4	0	0	0.043434716	0.014815924	0	0.008617331	0	0	0.010789924	0	0	0	0	0	0	0.029867955	0.051215827	0	0	0	0	0.019273741	0	0	0	0.008563079	0	0.007095963	0	0	0	0	0	0.060826793	0.107447824	2.381156631	0.062924087	0	0	0.624462038	0	0.029161133	0.024337511	0	0	0.008481458	0.027817012	0	0.010670368
RPS8	610.8082242	472.7725999	309.5203311	446.7942445	573.5931339	461.9794504	519.5880769	443.872897	527.8412766	268.8065903	587.6823151	759.2342339	475.4185218	580.1085374	892.5436225	354.6184096	519.2861531	402.3119377	446.9496559	516.7130338	379.8067731	685.1882	352.2870861	299.7444041	327.6031968	388.043626	416.1683012	548.5152206	438.7709888	473.1297941	383.4583613	616.8030557	601.0810537	334.4086304	528.4959802	81.11365674	244.3667419	421.2329661	641.2683887	390.574621	511.3920381	541.1340339	509.7271533	505.456442	618.3509073	314.0955474	483.9634384	358.8343609	329.6229257
MGST3	10.80790836	9.039737926	12.47916972	13.18474369	6.934510189	15.23982345	17.05783324	22.63545098	9.230452067	11.9758921	19.28579883	17.32072464	11.51184669	9.154688333	15.58770827	8.728629328	18.09951037	9.100217117	7.381052219	14.78787372	12.122017	9.675092277	10.08682939	8.539654723	9.289350368	11.78292359	10.26811149	10.72242949	9.718172277	12.15347143	13.15174654	13.8992009	10.86792455	22.94687933	11.63431892	5.068574128	12.27248145	12.81208	11.28948059	8.41450039	13.99151874	13.99904457	15.54298142	6.723349504	14.97393791	10.37920123	6.334537199	13.97970339	10.66389047
AC009474.2	0.220484396	0	0	0	0	0	1.703358355	0.271028961	0	0.296087857	0	0	0.321915107	0.28604145	0	0	0	0.158751524	0.268675776	0	0	0	0	0	0	0	0	0	0	0.386981934	0	0.314268761	0.327799841	0	0	0.384167189	0.209130054	0.758800153	0	0	0	0	0	0	0	0	0	0	0
AC113192.5	0	0	0	0	0	0	0	0	0	0	0	0	0	0	0	0	0	0	0	0	0	0	0	0	0	0	0	0	0	0	0	0	0	0	0	0	0	0	0	0	0	0	0	0	0	0	0	0	0
LINC01570	0	0	0	0	0	0	0	0.033297144	0	0.018187872	0.05712706	0	0.079097479	0.035141497	0	0	0	0	0	0.079600169	0	0.039348378	0	0	0	0	0	0.043460367	0	0	0	0	0	0	0.329040762	0	0.025692581	0	0	0.091062344	0	0.02976701	0	0.029996096	0.045147757	0.017315353	0	0	0
DMXL2	1.442067277	1.714883796	0.888701906	1.469638345	1.154177018	1.582613088	1.812046608	1.193336177	2.304825355	3.851222285	2.473340601	0.552132965	1.271526201	1.087566593	1.505803123	2.206541067	2.6966176	2.203273851	1.028156247	2.232816482	1.228290819	2.375582474	1.474555323	2.035246488	0.599172431	0.632143425	1.313598881	2.219632739	2.750191949	0.975821179	1.638910477	0.482909107	0.461726031	1.775564943	5.244037997	16.18638521	3.948918276	0.982862456	2.521085126	6.145684278	1.084533201	0.930782298	1.446078597	2.628652613	1.46963845	1.414665751	2.445084508	1.366835421	1.196407395
RPL7P42	0	0.023032356	0	0.049313679	0	0.057364266	0	0	0.035913445	0	0.093136458	0	0	0	0	0	0	0	0.053814294	0	0	0	0.033315636	0	0	0	0	0	0.040939436	0	0	0	0	0	0.059605322	0.307786378	0.125662831	0	0	0.408271782	0	0	0	0	0	0	0	0	0
AL445669.1	0	0	0	0	0	0.025794925	0.736392274	0.146463333	0	0	0	0.059047286	0.057987357	0.103050694	0.162302063	0	0	0	0	0.03334622	0	0	0	0	0	0	0	0.021240895	0.03681838	0	0	0	0	0	0.214421265	0	0	0	0	0.233656325	0	0	0	0	0	0.025388207	0	0	0
AC117500.5	0	0	0	0	0	0	0	0	0	0	0	0	0	0.066159247	0	0	0	0	0	0	0	0	0	0	0	0	0	0	0	0	0	0	0	0	0	0	0	0	0	0	0	0	0	0	0	0	0	0	0.041011959
COX5AP2	0	0	0.249143294	0	0	0.049429361	2.587029542	0.187106288	0	0	0.321013477	0.792042909	0.333353715	1.184821437	3.524783373	0	0	0	0	0	0.070217253	0.110554962	0	0.112052541	1.049844385	0.049118171	0	0.04070273	0	0.667887602	0	2.495006814	0.678895103	0.465206607	0	0.066302967	0.072187024	1.309604325	0	0.063963207	0	0	1.116807606	0.084278372	0.380547462	0	0	0.209620196	0
YY1P2	0	0	0	0	0	0	0.048872729	0	0	0	0	0	0	0	0	0	0	0	0	0	0	0	0	0	0	0	0	0.016916535	0	0	0	0	0	0.04833634	0	0.137781481	0	0	0	0	0	0	0	0	0	0	0	0	0
MRPL42P3	0	0	0	0	0	0	0	0	0	0	0	0	0	0	0	0	0	0	0	0	0	0	0	0	0	0	0	0	0	0	0	0	0	0	0	0.080133033	0	0	0	0	0	0	0	0	0	0	0	0	0
BRSK2	0.447420747	0.004531065	2.915153386	0.708193861	0.567669156	0.505005814	0.241623714	0.032038191	0.052988329	1.715019105	0.302319081	0.858935712	0.621539119	0.467743863	0.076922823	0.029335758	1.564989883	0.140744506	1.172474153	0.007294335	0.044085408	0.271334516	0.376858099	2.70852889	1.807634422	0.319598981	0.517256319	0.044140321	0.185238643	0.213476344	0.264359546	0.14859818	0.439155864	0.106209708	0.246244325	0.442768964	0.177168268	0.351314688	0.020415123	0.635239988	1.984275264	2.649341501	0.239038569	0.043292932	0.296845029	1.538334824	0.054642718	3.439769338	8.471527243
AC010883.1	0.602731213	0.275057261	1.479836046	1.009567473	1.969155872	1.125449428	1.164104202	0.185225823	0.183808258	1.264696877	0.794468027	0.112011811	0.770007994	0.684199649	0.410512755	0.565339855	0.387764722	0.488220768	0.780374867	0.790715962	0.973161725	0.109443857	1.705124401	0.610095116	1.732155309	1.118363983	0.178239893	2.377325776	0.27937565	0.396705098	0.41682822	0.429553282	0.56006003	0.805929536	1.016884768	1.444005314	2.358230358	0.518576989	0	1.456368302	0.598061292	0.745147537	0.138197926	1.668627062	0.251148576	0.529771503	0.631823583	0.207513461	1.030039055
RNU6-160P	0	0	0	0	0	0	0	0	0	0	0	0	0	0	0	0	0	0	0	0	0	0	0	0	0	0	0	0	0	0	0	0	0	0	0	0	0	0	0	0	0.404466261	0	0	0	0	0	0	0	0
DNAJB6	5.160109011	9.200069595	7.057003333	6.77681404	5.353520669	7.246151021	6.333796086	6.515260506	4.162140727	5.589560046	5.006490273	8.641769936	9.152952641	3.183593029	4.182484032	4.529843609	4.957712133	5.381338629	3.678137477	5.43155414	4.712809901	3.326286718	5.564351734	7.519218405	4.049596659	7.386551924	6.206395336	5.770962969	4.902342402	7.493412673	8.114931209	3.663231303	3.45195267	5.719827179	6.508048939	11.07291852	5.572148212	4.598082764	6.199183505	11.48963821	6.807579435	5.732135397	7.343004421	4.736702157	4.600523561	8.549577381	6.565286405	8.561699819	7.216319897
MMP24OS	9.002566302	2.866027524	17.02439397	10.60987464	11.52438505	8.085606829	8.409016894	15.31262388	3.639035919	13.74408933	22.01511558	11.57502443	19.79887456	20.46577181	13.33390338	11.63311805	9.949581402	9.703892007	9.653093269	8.881867029	11.86266235	3.919949542	26.74413334	13.10438507	8.776049801	18.38663882	7.319862061	13.78112146	10.85427572	20.24519351	28.82194296	36.45929577	8.911660519	12.01304886	4.733807509	3.799643013	12.13808336	12.83781978	7.140419687	4.091194444	12.10951797	18.57344361	12.75587412	12.59756647	16.7813085	22.85965795	5.609962712	12.49160938	21.71994184
AP006284.1	0.173615505	0.258709181	0.568351699	1.827910006	0.86432207	0.628231237	0.459864489	0.365855471	0.695856407	1.257332555	1.307685173	0.442488346	0.941515151	0.868771053	0.523666911	2.521771137	0.781863897	0.446447628	0.17378367	1.421248174	0.926763196	1.855476205	1.262976758	0.16432519	1.995775307	1.432633633	0.11735232	1.591749437	1.172615167	0.435314665	0.260715881	0.459575823	0.645296627	0.909634755	0.48539636	0.475363205	0.976286207	0.256071516	2.331275376	0.625347485	0.653284938	0.463346038	0.409449935	0.645437093	1.074807886	0.562834917	1.780955992	0.187860614	1.25661457
MTCO1P17	0	0.031851263	0	0	0	0.039664294	0.094361196	0	0	0	0	0	0	0	0	0	0	0	0	0	0	0	0	0	0	0	0	0	0	0	0	0	0	0	0.082427727	0	0.057926043	0	0	0.051326891	0	0	0	0	0	0	0	0	0
RN7SL833P	0	0	0	0	0	0	0	0.129788516	0	0	0.222674841	0	0	0	0	0.079227205	0	0.076021857	0	0	0	0	0	0	0	0.068142815	0	0.056467872	0.097879849	0	0	0	0	0	1.99509927	1.011820625	0.100146786	0.181684544	0	1.064852267	0	0	0	0	0	0	0	0	0.084912084
VEGFB	51.10214653	32.74567505	63.72617803	20.45882493	47.17562166	24.29038798	31.1874441	29.84581443	18.19816757	46.3146567	27.34245276	39.58881659	58.57229739	40.53827563	42.82883555	25.29670813	23.92370296	46.93948626	16.62624828	13.34593431	46.59280583	30.8716681	35.21311812	44.00582507	51.09129424	21.58217461	29.37062726	34.13934225	19.41353365	88.80596676	21.69017578	44.67701663	79.40860983	22.18478472	22.39713383	13.3575802	61.44877175	20.50577604	27.54662145	9.444447004	39.7484309	24.22884326	34.24768232	50.24911094	46.61431366	66.41218053	37.71986793	33.49052355	43.71922627
HMGA1P2	0.462745029	0.627489537	0.908911645	1.860221547	3.225201799	0.841519621	5.576921428	0.682591457	0.677367469	0.434993272	1.171104721	3.302274141	2.026872894	1.200667814	9.07689313	0.48612248	2.500723416	0.399818653	0.676664917	1.631803459	0.597713529	1.344402932	0.837826557	1.021960674	0.851108411	0.597301215	0.802813017	0.494965296	1.801714262	1.137058028	0.307217836	2.902136214	1.651139941	4.525713658	2.373358832	3.547617994	0.702263885	6.051665417	2.609733269	2.955731911	1.135376741	1.627263208	4.583564551	0.614919973	1.542548355	0.887411861	0.388064485	2.421630849	0.595432888
AC113367.1	0.056364432	0.176379361	0.369031796	0	0	0.073214919	3.04811495	0.346427995	0.045836896	0.037845816	0.237743064	3.435730708	0.905234962	3.656168907	4.453137419	0	0.580189321	0	0.034342016	0.047324053	0.052003003	0.245631513	0.042521273	0.04149314	0.51834422	0	0.088896588	0.090433509	0.104503298	0.296783137	0	1.928145181	1.675969113	0.344532713	0.152150428	0	0	2.036779358	1.324488689	0	0	0	0.620332045	0	0.563668045	0	0.059085006	0.232867549	0
AL035419.1	0	0	0.174046911	0	0	0	0.492886673	0	0	0	0.224254096	0.079043796	0	0.137949068	0.434532118	0	0	0	0.032393533	0	0	0	0	0	0	0.034313048	0	0	0	0.093314793	0	0.227343359	0	0	0	0.277908179	0	0	0.249868079	0	0.038366924	0	0	0	0	0.033985986	0.055732665	0	0.042757149
GIMAP6	2.58247913	3.593006396	2.734400176	0.658897793	1.001436286	3.668080522	4.096766202	1.394140282	1.638976538	3.359950219	2.731280779	1.800089635	5.963450614	0.894747597	3.152440011	1.328295824	2.129782624	5.760331308	0.751715409	0.260578596	3.471456282	3.818200527	1.462610072	6.763901437	1.867522826	0.489625192	3.378070358	1.147540292	3.63013423	4.425024189	0.703782439	0.338603909	2.392528358	2.962734794	4.023412562	4.940274204	17.63341004	0.672506754	1.584647648	1.468423929	0.884802247	0.943172235	5.833414635	7.314923305	3.448559419	3.188967703	4.707352119	4.907298259	4.122912445
AC016252.1	0	0.098980823	0	0	0	0	0	0	0.051445631	0	0	0	0	0	0	0.047469465	0	0.045548961	0	0.02655738	0.05836624	0	0	0	0	0	0.049887115	0	0	0	0	0	0	0	0	0	0.300017799	0	0	0.053167729	0	0	0.232079218	0	0	0	0	0	0
CRYBA4	0.40671351	0.597790469	0.363116366	0.412872846	0.644244996	0.168096398	0.057128665	0	0.060136199	0.024826109	0.07797738	0	0.431866382	0.287804961	0.10073001	0.027744175	0.095148187	0.106486842	0.292859909	0.077609113	0.034112944	0.214839235	0.529969203	0.054437363	2.125147389	0.214763297	0.14578602	0.237290391	0.068552102	0.194683883	0.409118697	0.1054021	0.054970134	0.339009993	0.049903839	0	0.17534949	0.063623194	0.52130307	0.528268264	0.026681806	0.121894254	0	0.081888233	0	0.307256782	0.348827385	0.101837679	0.237879477
AC104984.6	0	0	0	0	0	0	0	0	0.270946987	0	0	0.247670561	0	0.108060103	0	0.062501462	0	0	0	0.104901651	0	0	0	0	0.382998785	0	0.065684701	0	0	0	0	0	0	0	2.136022949	16.98018976	0	0.143328918	0	4.340258964	0.06010818	0.091533555	0	0	0	0.053244712	0.087314509	0.11470883	0.0669862
AC135048.1	0.018396244	0.02878338	0.060222367	0.041084648	0	0.143375473	0.028424139	0.067840378	0.014960263	0.135873446	0.193986672	0	0	0.023866035	0.050117815	0.069020019	0.023670301	0.013245526	0.03362568	0.092673851	0.050918278	0.160338607	0.041634326	0.094797825	0	0.14247283	0.130563456	0.206610053	0.06821565	0.193728379	0.223910914	0	0.136750854	0.028112178	0.074488369	0.160266067	0.261733319	0.031655467	0	0.154610452	0.039826279	0	0.067488067	0.122229492	0.091985092	0.12935525	0.115705116	0	0.295889963
TRBV7-7	0	0	0	0	0	0.056124405	0	0	0.070274435	0	0	0	0.126168457	0	0	0.064843015	0	0.124439235	0	0.036277228	0.159455894	0	0	0.254459372	0	0	0	0	0	0	0	0	0	0	0.116634045	0	0.327858067	0	0	0.072626812	0	0	0	0.095693598	0	0.165718411	0.543513947	0.119006279	0.208487308
ZNF330	11.36294504	15.67597072	9.096284526	10.49675486	12.87664362	11.90319833	12.75208217	11.61320623	19.56779998	8.614101774	12.86737459	8.350091848	11.94640162	7.623861859	16.15479383	11.49869164	12.84057801	11.84226275	14.53095218	19.92469527	10.53823632	15.44133708	13.90640114	15.79848039	11.68931623	7.241947487	10.39662427	14.1081504	18.46980405	12.88759709	11.04239756	6.05041719	7.031668519	18.37611958	11.66602605	13.71064825	10.69927828	13.40826201	15.39289836	13.22681442	10.59762209	10.55090258	14.85682201	16.65521415	9.656741987	14.93539356	15.19602986	8.46746566	8.662773713
AC006254.3	0	0.017691143	0	0	0	0	0.104822053	0	0	0	0.071538071	0	0	0	0.046205904	0	0.043645464	0	0	0.014240043	0	0	0	0	0	0	0	0.018141262	0	0	0	0	0	0	0.183131284	0.413718511	0	0	0	0.285084883	0	0	0	0	0	0	0.035557945	0	0
LYPD6	1.668199046	0.01553643	1.813850301	0.771735066	1.920510589	0.545598796	1.59255376	4.870228338	0.852732025	0.576056487	1.960140309	0.744045078	0.600208893	1.027998757	0.852142262	3.639067823	2.468427167	1.810265741	2.628143414	3.263977455	3.05074641	1.575139124	2.018074976	2.48243243	1.465638108	1.19583667	1.602116818	1.867198309	1.088055197	0.376448152	0.039554373	2.46269818	0.549177084	3.204777166	2.098787123	3.000061038	0.163880177	1.250746288	1.792020301	3.595207556	1.040457913	1.937972515	1.322339704	1.293127954	0.873855329	1.972794323	0.655769609	2.198908779	1.2313855
AL445190.1	0	0	0	0	0	0	0	0	0	0	0	0	0	0	0	0.078126827	0	0	0.063437336	0	0	0	0	0	0	0	0	0	0.096520407	0	0	0	0	0	0	0	0	0	0	0.087505221	0	0	0	0.345892485	0	0	0	0	0
AC091953.5	0	0	0	0	0	0	0	0	0	0	0	0	0	0	0	0	0	0	0	0	0	0	0	0	0	0	0	0	0	0	0	0	0	0	0	0	0	0	0	0	0	0	0	0	0	0	0	0	0
SHLD2P2	0.024280063	0.006331567	0	0	0	0.031538734	0.112545783	0	0.009872562	0.008151407	0	0.0541466	0	0	0	0	0.015620482	0	0.014793484	0.010192873	0.03360194	0	0	0	0	0	0.009573479	0.006492662	0.033762604	0	0	0.034607734	0	0	0.065541723	0.867253541	0	0.062670134	0	0.020406076	0	0	0	0	0	0.007760363	0	0.033437392	0
RETREG2	18.33202376	23.33062724	25.60609724	18.08688603	27.91962352	15.61710636	17.30604902	19.45043697	16.3654076	20.22245193	17.61906365	18.83062476	22.88681169	17.2729013	20.72097224	21.68973209	15.64598959	18.68697147	23.09034284	21.22446761	19.73891031	27.55626636	21.88569679	24.92240353	18.63761358	23.6421669	18.21390933	20.83187037	14.22387423	33.54451098	19.98703405	31.86195799	25.17807014	23.7853539	18.30453356	13.11449138	19.00778613	12.57082032	18.38052252	22.98214115	31.78327016	18.6046899	15.13083886	24.98743361	21.64654391	25.47210533	20.28876707	20.22295092	14.19603482
TTC17	8.306970415	6.721818902	3.227425718	7.103922978	8.149322376	6.347896955	5.699034915	5.494365195	7.563656598	10.29537678	7.050291203	5.499498019	3.868230516	4.309380225	4.463234804	5.880366169	6.742721304	5.326757983	8.794964855	9.841641591	5.688070408	4.122708573	9.275862636	5.79441921	4.337756534	6.241046037	6.938455927	5.960533159	6.074934876	6.860870062	4.695826262	4.393746877	2.694442651	7.683164984	10.856858	11.17489379	6.893656052	5.569555465	8.217745702	9.929624715	10.01021735	7.703614582	4.148117795	6.503416302	3.826788517	8.048426068	5.370724431	4.413504563	10.10848115
RPL18P13	0.158097774	0.054970018	1.207622502	0.058847079	0.45912363	0.136908038	6.188369755	1.489944797	0	0.070769681	0.444566994	5.40609554	1.461913244	4.375579576	7.896418452	0.079087966	2.237654596	0	0.03210888	0.154863597	0.097242874	0.765529965	0	0.116384977	1.211595454	0	0	0.140921578	0.097707828	0.647463622	0	2.929492986	3.055624531	2.335435277	0.142256639	0	0.049985391	4.352765728	0.990689606	0	0.03802978	0	2.126645064	0.116715918	0.878357938	0.03368734	0.110485846	0.725750065	0.042381427
REG3G	0	0.02542922	0	0	0	1.087231621	0	0	0	0.043650893	0	0.700726464	0	0.063254695	0	0	0.020911973	1.579771265	0.019804827	0.006822872	0	0	0	0	0	0.031467576	0.012816527	0	0.0150666	0	0.017983483	0	0.072489071	0.596069604	0	0	0	0	0	0	0.011728425	0	0.238494416	0.089988289	0.027088654	0	0.017036977	0	0.156845736
AC103810.7	0	0	0	0	0	0	0	0	0	0	0	0	0	0	0	0	0	0	0	0	0	0	0	0	0	0	0	0	0	0	0	0	0	0	0	0	0	0	0	0	0	0	0	0	0	0	0	0	0
HNRNPUL1	56.43834414	35.96030928	50.46897565	45.80699605	38.2099905	60.15484527	44.95054139	49.84513793	70.89344698	50.13645774	33.73168207	34.30594972	33.39572802	54.43732079	52.20774226	48.86634231	50.27589196	37.95362436	53.41092106	63.90679758	50.96338807	53.32490089	52.05703359	56.6011584	41.16578413	50.65147164	75.50397698	43.10323917	41.63946115	39.58275732	45.08622475	54.10014484	35.38935703	34.89063772	34.03286256	26.33497494	35.95310959	89.81419777	48.61211544	27.52406315	52.98449288	63.76879666	45.20096578	40.74204298	35.23630264	54.5161397	43.71730579	35.16054416	69.29340001
COL27A1	3.327000459	0.724481882	2.182479578	0.148413443	4.482265011	2.813791483	0.728688618	1.151543695	3.782953006	2.395119617	2.830141836	1.338568371	1.236293933	1.476749309	0.292007571	4.27555038	3.000990689	3.537657642	4.422509298	3.663608414	0.668499571	2.413351274	2.089415329	0.266697544	0.630847298	3.606814572	1.031195341	1.214115759	1.667316197	0.436447454	1.209719647	0.388050475	1.991920682	1.284140514	1.898029813	3.514739791	10.08106133	0.579135719	1.098147699	4.614029946	2.649950864	4.435856918	0.542635323	0.57447628	1.568529509	2.211703407	1.597728178	0.634720004	9.433618459
AC104058.1	0	0	0	0.1127407	0	0	0	0	0	0.067791159	0	0	0	0	0	0.075759348	0	0	0.123029985	0.042384505	0.09315016	0	0	0	0	0.130320265	0	0	0	0	0	0	0	0	2.452849319	7.388427557	0.095763257	0	0	11.87949668	0.145716801	0.110949764	0	0	0	0.129078089	0	0	0.081195394
SMARCAL1	6.195039965	5.055330836	5.339945165	3.853420439	5.848686845	4.631663175	5.432013807	4.929618665	3.251683112	4.918826396	5.775027407	4.543869554	4.677252013	5.233232809	4.716704482	5.174414025	6.046525276	5.902114796	8.786943112	5.349736981	4.650776034	5.021392475	5.593133968	6.9231614	4.427201196	7.392130389	4.342001275	4.157241901	3.952408304	5.415923123	3.890058369	6.907987804	6.601317149	6.722244606	7.479215427	2.636962214	5.585563108	4.499154402	4.151382458	6.305325151	7.959494084	6.652540888	4.115486475	6.195089278	4.191054198	5.541130714	4.685352802	5.190281688	4.617469792
MTND6P15	0	0	0	0	0	0	0	0	0	0	0	0	0	0	0	0	0	0	0	0	0	0	0	0	0	0	0	0	0	0	0	0	0	0	0	0	0	0	0	0	0	0	0	0	0	0	0	0	0
IGLV5-45	0.075531178	1.733286347	19.5335873	2.445933621	2.632154617	3.679187978	24.97458013	1.021308125	0.798508754	0.355007103	4.141639871	0.336881871	15.21839477	1.567824168	10.1857831	3.343906921	0.680297554	1.359584842	0.460200322	0	6.341484593	23.80913888	6.381832518	6.950362268	4.862251578	0	3.037710624	1.333040035	17.15486124	21.47603519	0.501453798	0	3.144236261	7.502481866	3.466117048	2.500473594	14.68651362	2.079532913	12.77914729	0.190439574	0.054506159	0.913029923	1.52400635	19.40482977	31.22086786	21.72706117	4.117198011	23.30005044	2.308239837
AC084855.1	0	0	0	0.05853844	0	0.034047497	0	0	0.085263038	0.070398511	0	0	0.076539256	0	0	0	0	0	0	0	0	0	0	0.038591522	0	0	0.041340022	0	0.048597687	0.276029072	0	0	0	0	0	0	0	0	0	0	0	0.057608531	0	0	0.087375117	0.067021315	0.054953188	0	0
TELO2	11.89107352	7.146186574	27.97363739	11.17712734	25.88378514	16.54860968	14.85357417	12.63446353	13.20794657	9.969618311	17.52927449	12.22051768	26.09889326	23.97970699	15.39795671	14.68718001	11.88696918	8.032025688	14.82197867	10.48571067	15.19356246	27.91905299	20.84960739	11.76882101	38.51130034	19.44386654	13.48279603	18.94613656	19.0171842	13.88059191	26.48726517	15.16437591	21.75929005	10.68010771	6.664181554	0.616262535	8.702257251	21.39891613	18.11853034	10.85584942	12.76182174	21.48609319	10.09487111	15.79208491	10.5875803	16.77604078	12.84320423	16.96034586	13.47119503
RN7SKP106	0.110242198	0	0	0	0	0	0	0	0	0.074021964	0	0	0	0	0	0	0	0	0.067168944	0	0	0	0	0	0	0	0	0	0	0	0	0	0	0	0	0.192083595	0	0	0	0	0	0	0	0.1220797	0	0	0	0	0
AC107909.1	0	0	0	0	0	0	0	0	0	0.067677224	0	0	0	0	0	0	0	0	0	0.021156635	0	0	0.03801902	0	0	0	0	0	0	0	0	0	0	0	0.54416153	0.922001254	0	0	0	0.76239843	0.036367975	0	0	0	0	0	0	0	0
GCSAM	0.332912205	0.202566622	0.103793241	1.637467024	0.552453282	0.643509396	0.355170254	0.613845133	0.837980374	1.027189277	0.417920004	0.565655206	0.37033427	0.267365204	0.215945118	0.874326555	0.509946998	0.485109072	0.352552617	2.006524837	1.162788798	0.230286307	0.448479719	0.700217306	0.291577188	0.276245891	0.293784073	0.589248138	0.815639537	0.222593891	0.192955215	0.13557669	0.082491528	0.436062022	1.454981198	10.2684244	1.285627422	0.259151414	0.707794431	2.111783416	0.554844742	0.296159323	0.363486483	0.570544305	0.660567892	0.709366499	0.664725842	0.392975531	0.554588364
AL139124.1	0.142450726	0.074294394	0	0.318137652	0	0.046259307	0.330152118	0.175106597	0.579221588	0.047824167	0.450638871	0.105892401	0.207983157	0.092402939	0.097021423	0.427563444	0	0	0.086793125	0.179404249	0.197142026	0	0.483591101	0.104866273	0.16375245	0.137904223	0.056167441	0.266646387	0.264112847	0	0.236433679	0	0	0.217685752	0	0.496406059	0.202672356	0.24512309	0	1.137360023	0.205595676	0	0	0.867606802	0	0.04552992	0.522642667	0.196176621	0.057280361
RN7SL362P	0	0	0	0	0	0	0	0	0	0	0	0	0	0	0	0	0	0	0	0	0	0	0	0	0	0	0	0	0	0	0	0	0	0	2.122128063	1.36976466	0	0	0	1.227039504	0	0	0.206002901	0	0	0	0	0	0
AL591441.2	0	0	0	0	0	0	0	0	0	0	0	0	0	0	0	0.042057058	0	0	0	0	0	0	0.084565671	0	0	0	0	0	0	0	0	0	0	0	0	0	0	0	0	0	0	0	0	0	0	0.035828217	0	0	0
TRAJ38	0	0.252241452	0	0	0	0	0.747279794	0	0	0	1.019994435	0	0	0	0	0	0	0	0	0	0	0	0	0.356037912	0	0	0	0	0	0	0	0	0	0.739078238	3.263872078	6.320169886	1.376210678	0	0	0	0.349015241	0	0	0.53557546	0	0	0	0.666051269	0
CHCHD4P2	0	0	0.233720137	0	0	0	0	0	0	0	0	0	0	0.092622946	0	0	0	0	0	0	0	0	0	0	0.328284673	0	0	0	0	0	0	0	0	0	0.289085813	0	0	0	0	0.300017901	0	0	0	0	0	0	0	0	0
AC079174.1	0	0.050124904	0	0.107320474	2.511936017	0.062420411	0.148497908	0.118140829	0.781577848	0	0.405382404	0	0	0.124684735	0	0.288468285	0.123662147	0.207598147	0.175672623	0.524508255	0.177343574	0.139611074	0.362521107	0.070751124	0	0.124054868	0.15158008	0.154200727	0.08909576	0.337368865	0.212689271	0	0	0.440604334	1.167461936	0.418643732	0.364637017	0.330759041	0	0.323096201	0.208066778	0	0	0.106428457	0	0.184308617	0	0.132356342	0
ZNF662	1.880771037	0.311545556	0.367867198	0.416073222	2.73092531	0.184380292	0.118798326	0.043621229	0.076955357	0.365350224	0.636138541	0.41327277	0.405854312	0.053710347	0.096676968	0.093197446	0.121759652	0.315123341	1.246825179	0.039726069	0.420167853	0.060140155	0.200780921	0.087078306	0.57109878	0.08015853	0.219208116	0.151828408	0.213829825	0.747401794	0.013088571	0.042150445	0.131895794	0.641700672	0.622646366	2.694777498	0.785372037	0.071240409	0.305755732	0.198828431	0.055484474	1.085403817	0.282065511	0.117889983	0.147865582	0.72967309	0.223194485	0.496845345	0.551744321
RF00019	0	0	0	0	0	0	0	0	0	0	0	0	0	0	0	0	0	0	0	0	0	0	0.186953033	0	0	0	0	0.132536162	0	0.869909802	0	0	0	0	0	0	0	0	0	0.20827689	0	0	0	0	0	0	0.259778705	0	0
RNU6-906P	0	0	0	0	0	0	0	0	0	0	0	0	0	0	0	0	0	0	0	0.117646711	0	0	0	0	0	0	0	0	0	0	0	0	0	0	0.756486239	5.127016319	0	0	0	2.826336859	0	0	0	0	0	0	0	0	0.225374131
MIR410	0	0	0	0	0	0	0	0	0	0	0	0	0	0	0	0	0	0	0	0	0	0	0	0	0	0.179190364	0	0	0	0	0	0	0	0	0	0	0	0	0	0	0	0	0	0	0	0	0	0	0
AC019163.1	0	0	0	0	0	0	0	0.060426129	0	0.033006515	0	0	0.071771237	0.063773176	0	0	0	0	0	0	0	0	0	0	0.113016035	0	0	0	0	0	0	0	0	0	0	0.385426754	0.093251434	0	0	0	0	0.054019803	0	0	0.081932077	0	0	0	0.039532839
NIFKP9	0.135682705	0	0	0	0	0	0	0	0	0	0	0	0	0	0	0	0	0	0	0	0	0	0	0	0	0	0	0	0	0	0	0	0	0	0	0	0	0	0	0	0	0	0	0	0	0	0	0	0
C14orf177	0	0	0	0	0	0	0	0	0	0	0	0	0	0	0	0	0	0	0	0	0	0	0	0	0	0	0	0	0	0	0	0	0	0	0	0	0	0	0	0	0	0	0	0.023450338	0	0	0	0	0
IQCA1	0.787913443	0.235566075	0	0.005604015	0	0.123858811	0.054279403	0.030845137	0.032649679	0.208921574	0.074088299	0.082073257	0.065945454	0.04557514	0.034180769	0.293730719	0.148518756	0.791339815	0.04586599	0.031602171	0.078713834	0	0.026501961	0.121916915	0.011538039	0.048583831	0.087066583	0.091255861	0.088394923	0.079274625	0.011106118	0.00715323	0.014922436	0.015338193	0.494469792	2.186055972	0.504572194	0.051814303	0	0.236198193	0.043458969	0.038604947	0.184109706	0.439037423	0.100375364	0.166818578	0.889073596	0.124403886	0.092827738
HSDL2	18.78131394	10.77300972	11.73403619	19.47013938	20.56661246	15.05027483	20.32947104	19.3954757	15.96509051	8.67713103	34.22812005	15.85808434	10.44141665	7.802846472	23.8337408	10.8692846	29.09049105	8.861046001	29.12087696	14.2569086	14.95783976	9.859006717	19.38034688	22.05518325	10.37588604	29.8326284	23.18793534	20.09367131	16.85573161	21.75252892	39.85384493	21.32697853	12.67100561	27.44065941	8.176401044	11.79521141	17.25434925	20.83351158	30.3061413	26.49987346	23.13582131	18.37877224	28.86252688	10.52394153	16.12911776	13.75886499	11.92733885	20.96432515	38.82834238
PPIAP45	0.062995542	0.229984853	0	0.140689025	0.548826357	0.040914219	0.876012868	0.077436846	0.153688417	1.184351428	0.265712836	0	0.091975745	0.245178386	0.085810964	0.094540026	0	0.226787892	0.230293522	0.105783177	0.290605017	0.183019559	0.570285304	0.602870919	0.144831473	0.528536285	0	0.20214549	0	0.110566267	0.418229323	0	0	0	0.680201912	0.219524108	0.59751444	0.216800044	0	0.952998038	0.863739399	0.830724705	0.231104095	0.837117946	0.314990967	1.12753507	0.19810855	0.433772885	0.658603815
LINC01210	0	0	0.056545195	0.038576023	0	0.011218415	0	0	0.042140372	0	0	0	0	0	0	0	0	0	0.010524166	0.029005065	0.015936404	0	0	0.01271564	0	0.022295575	0.027242503	0.027713495	0	0	0.01911263	0	0	0	0.256447092	0	0.098300763	0	0.081178339	0.072584976	0.04985932	0	0	0.019127695	0	0.165622951	0	0.523325997	0.013891147
THEMIS3P	0	0	0	0	0	0	0	0.023240819	0	0	0	0	0	0	0	0	0	0	0	0	0	0	0	0	0	0	0	0	0	0	0	0	0.02810894	0	0	0	0	0	0	0.015889977	0	0	0	0.020936746	0.031512337	0	0	0	0
MIR3163	0	0	0	0	0	0	0.63467599	0	0	0	0	0	0	0	0	0	0	0	0	0.17244107	0	0	0	0	0	0	0	0	0	0	0	0	0	0	0	5.725669888	0	0	0	0	0	0	0	0	0	0	0	0	0
AC060234.3	0	0	0	0	0	0.034839299	0	0	0	0	0	0	0	0	0	0	0	0	0	0	0.04949123	0	0	0.039488999	0	0	0	0	0	0	0	0	0	0.163945799	0.07240074	1.44870203	0.050879584	0	0	0.045083191	0	0	0	0	0	0	0.056231169	0	0.043139592
PIK3AP1	4.130895842	8.266037912	3.415246288	2.406422602	2.203406184	8.367033324	4.518344355	5.505350181	8.381217303	10.2916414	4.678245429	2.130724063	5.892783017	0.738249308	2.791970027	6.16382365	10.01343968	11.38503111	0.796160303	4.348690473	2.289667278	9.812369655	1.415074481	11.98942498	1.102358127	1.741084236	2.235426633	5.044106006	9.935140081	2.62639083	5.870986295	1.945141951	0.932193398	6.916504801	11.17940707	20.44976424	17.17696001	2.030933743	3.763959	5.628380101	1.125483694	2.136587156	5.296348707	7.509349546	4.619350919	2.135402036	5.832627619	8.489783703	2.567863184
AC145146.1	0	0	0	0.078416833	0	0.091218587	0	0	0	0.094304329	0.148102236	0	0	0	0	0.052694441	0	0	0.042786775	0.058961115	0	0	0.052977323	0	0	0.135966459	0.055378203	0	0	0	0.077703809	0	0	0	0.568693402	4.037804087	0.066608167	0.120839369	0	0.531179234	0.050676686	0.077171147	0	0	0	0.08978031	0	0	0.056475485
ALKBH7	30.58353452	10.22175977	49.6546865	37.235115	100.1874027	39.47235155	68.71687104	53.52924429	28.07234252	17.04814867	74.6706029	74.14796988	65.2343817	70.9319886	89.94546058	22.34588344	46.21955609	32.67466422	26.73314738	27.19223825	43.10509265	38.08014375	35.49447892	30.87374804	57.89994004	35.16712504	23.14268407	35.51258633	23.13624005	64.31293985	35.77915931	54.19678182	44.51949899	37.94950872	33.60150696	1.167023351	14.83659154	31.34913731	35.83674963	16.85296431	30.51760483	28.60376426	50.61767368	37.22231043	72.68360627	40.16737133	15.36015241	49.63935911	48.26321177
TSPAN14	5.826862221	4.564571912	7.880215186	9.746820476	4.220636679	6.672814562	8.207962848	6.490876948	7.993905529	5.942944109	6.405984726	6.711528819	5.898417674	5.628210924	6.073927257	7.893045735	9.294073104	6.661245193	4.852445527	6.094241705	7.541226185	6.764643536	5.492194764	6.320707937	6.890894956	5.385568004	9.088195213	7.325431034	7.103314883	6.655189306	5.200994622	6.508567885	4.859823228	8.248523006	3.880227169	4.952165911	7.331430028	7.165163877	7.161301835	3.885607508	4.55085593	5.314554489	7.724003233	8.22159829	8.147221628	5.801435196	5.315602662	7.161093709	6.457457692
BIVM	4.551967174	3.324820393	1.833468355	3.629833511	3.013771247	4.240244494	2.901541981	1.916905802	2.80423434	2.927371467	2.929799067	5.551158508	1.819843101	1.332101474	1.480958026	2.109553091	2.698873709	1.980716691	7.156093933	4.285196902	2.98389251	2.289202341	6.321210367	5.37610076	1.653746814	7.619117855	2.550409098	5.280040704	3.430831208	3.86457549	6.470645584	1.408771154	0.702059503	2.735442109	9.738184597	6.539213557	2.775942017	2.76841865	3.045087051	5.583925917	4.913439247	6.673686219	2.96114553	2.967290079	1.345330398	5.363276136	6.227934002	4.688337444	6.191040989
LINC00526	3.022576487	2.343760304	0.837652972	1.142920118	1.671944613	1.630720764	8.104897012	1.749618423	0.156065465	1.836218455	1.686390799	1.711898915	1.984713938	4.439973523	15.00955048	2.232052202	2.119470269	0.725430965	1.598011869	1.611289358	4.42649562	0.162618979	1.845899471	1.236163632	2.757591252	1.548204748	6.772355453	2.50602909	0.756102259	1.824490825	3.185234527	3.328064278	4.921717936	3.054856719	0.820232812	0.069662317	1.80509909	3.825162157	1.428046045	1.357520997	0.796313174	1.1950621	4.22421309	2.88668032	0.71969136	1.441440834	0.687339816	2.268481816	1.916341208
ZNF114	0.097135983	0.359691244	0.190791949	0.130161274	0	0.050470148	0.045025605	0.035821126	1.058510097	0.352197801	0.061457391	0.072207161	0.184368613	0.025203523	0.013231623	0.043732801	0.037495228	0.524543423	0.207142322	0.754394768	0.125467563	0	0.095263078	0.042904471	0.022332291	0.031345253	0.053620164	0.233773696	0.486260242	0.426219169	0.171970334	0.013845336	0.072207286	0.044531439	0.655523385	0.423119029	0.138200619	0.300865367	0.182605243	0.155111296	0.035048502	0.053372336	0.160357943	0.301185293	0.032380024	0.068302254	1.384813206	0.093639861	0.187483242
RF00019	0	0	0	0	0	0	0	0	0	0	0	0	0	0	0	0	0	0	0	0	0	0	0	0	0	0	0	0	0	0	0	0	0	0	0	1.536668757	0	0	0	0	0	0	0	0	0	0	0	0	0
AL445686.2	0.020751473	0.054114083	0	0	0	0.040432875	0.064126432	0.12754304	0	0.125401916	0.043764467	0	0	0	0.084801424	0.015571298	0.160204525	0.02988264	0.088504961	0.087115558	0.114874454	0.030144398	0.046964672	0.10693457	0	0.053571099	0.049093064	0.066589103	0.019237285	0.072843658	0.06888483	0	0.0617035	0.126845262	0.168049884	0	0	0	0	0.052321461	0.119800387	0.068412623	0	0	0.069174487	0.053060474	0.021753096	0.028577978	0.133508828
AL645949.1	0.054818789	0.028590439	0	0.061213872	0	0	0	0.067385628	0.089159886	0.147231987	0.231223601	0	0	0.071118167	0.074672795	0.041134417	0.070534899	0	0.033400279	0.184105274	0	0	0.124065724	0.040355303	0.126032507	0.106138351	0	0.029317871	0.152456365	0	0	0.078136292	0	0	0.369945281	1.575998487	0.155987316	0.188659636	1.54580179	0.552866625	0.039559314	0.060241462	0	0	0	0.035042223	0.114929518	0	0.044085982
TXNL1P1	0	0	0	0	0	0	0	0	0	0	0	0	0	0	0	0	0	0	0	0	0	0	0	0	0	0	0	0	0	0	0	0	0	0	0	0	0	0	0	0	0	0	0	0	0	0	0	0	0
INPP5D	10.49384828	11.47025942	6.128793004	8.90617762	21.60710589	8.556421165	6.756765996	6.874350965	1.471934101	2.270609472	5.973564919	7.759640486	9.400618269	7.465744445	8.163557553	1.713264352	2.586691314	5.13081415	21.31529566	5.967104621	8.923358293	5.233461256	15.21551322	11.86232524	11.15774597	11.15764999	6.401250707	6.681877544	20.797974	8.614973001	8.916926035	14.51928193	3.204516269	6.640380865	1.892827737	3.614118881	12.31894303	10.77616842	2.061692288	12.27996319	21.83088121	19.62852269	7.49548236	10.20536232	2.170478014	6.213457284	9.508540989	9.475866367	8.828196249
AC008694.1	0	0.03653965	0	0	0	0	0	0	0	0	0	0	0	0	0	0.052571323	0.090146238	0	0	0	0	0	0.105707089	0	0	0.04521626	0	0.074938671	0	0	0.077522258	0	0.104160697	0	0.09456078	0	0	0	0	0.058882018	0	0	0.128511156	0.232750083	0	0	0	0.096484062	0
EIF3G	48.22909259	23.46714814	43.92483515	43.08806662	61.57105647	48.85571696	49.46045158	37.78194938	54.80237928	35.45549223	38.84370135	37.75358411	62.78686638	100.8112465	67.77396719	45.39503055	33.00645124	41.26021826	40.45997322	66.24023201	48.7492743	43.8613138	50.18436706	46.12422666	70.5109492	42.3196045	36.69215332	50.62892431	47.88528149	38.4848048	49.50186139	68.47041105	72.68228075	32.80702157	46.26497849	4.385357085	30.45742672	45.54656793	53.38565537	35.54686801	51.97436414	44.96795793	48.21532828	54.81059611	39.08829535	45.77861328	41.36640139	37.49620588	56.47394649
DLGAP1-AS2	1.598112065	4.167432876	1.423990241	3.664126074	3.954457457	1.467854064	4.134901063	4.359027753	1.199651752	2.108003615	9.133952056	10.65662923	1.712007682	2.551731483	5.809383352	3.22145661	2.518636424	0.905549533	3.681646111	3.834815318	2.259662499	1.18134479	6.113676667	3.940107984	2.347996336	2.789063268	2.550331263	6.058712375	1.42890381	1.925268682	3.243662302	1.428728622	1.462125813	3.872760646	2.476055084	2.199602487	2.224389297	3.042858008	2.888730297	4.530071614	2.251924261	1.413271168	4.267008059	3.068200507	1.071757343	1.589785335	2.210535727	1.992482604	1.863192317
RPL23AP15	0	0.03407183	0	0	0	0.042429561	0.302819263	0	0	0.131594603	0	0	0	0.084753022	0	0	0	0	0	0	0	0	0	0	0	0	0	0	0	0	0	0	0	0	0.176348644	0.227654631	0	0	0	0.054905237	0	0	0.119831753	0	0	0	0	0	0.052538196
IGKV1-12	0.602731213	2.829160402	2.959672091	0.588914359	0	11.64595495	1.978977144	0.370451645	0.367616516	0.354115126	0.635574422	2.016212603	3.190033117	0.195485614	1.642051019	0.452271884	0	2.712337599	0.22952202	0	6.673108974	0.875550854	0.51153732	4.658908159	0.519646593	0	0.891199466	0.282055601	5.657356915	1.057880262	0.500193864	0	0.896096048	0.921062327	4.575981456	2.625464207	18.00830455	0.518576989	4.957181786	0	0	0.248382512	2.349364745	4.004704948	0.125574288	0.866898823	0.078977948	1.245080764	0.908857989
AL627171.1	0.091699932	0.047825596	0	0.051198758	0	0.029778545	0.070843039	0.056360763	0.037286283	0.18471536	0.09669672	0.034083105	0.100413886	0.059482626	0.031227843	0.103213423	0.117989571	0.033012549	0.027935708	0.14436007	0.084604274	0.066603448	0.051883755	0.03375283	0.052706255	0.162750881	0.054235075	0.073563649	0.085008799	0.080473307	0.02536661	0.032676263	0	0.070065521	0.185651439	1.038543716	0.217444093	0.039448326	0	0.134870432	0.049630608	0.025192722	0	0.228479439	0	0.058618031	0.240315163	0.094713713	0.165929119
MOB1AP2	0	0	0	0	0	0	0	0	0	0	0	0	0	0	0	0	0	0	0	0	0	0	0	0	0	0	0	0	0	0	0	0	0	0	0	0	0	0	0	0	0	0	0	0	0	0	0	0	0
RN7SL794P	0	0	0	0	0	0	0	0	0	0	0	0	0	0	0	0	0	0	0	0	0	0	0	0	0	0	0	0	0	0	0	0	0	0	0.433628719	0.093297746	0	0	0	0.360021481	0	0	0	0	0	0.068457486	0	0	0.086125114
OR11H2	0	0	0	0	0	0	0	0	0	0	0	0	0	0	0	0	0	0.021918992	0	0	0	0	0	0	0	0	0	0	0	0	0	0	0	0	0	0	0	0	0	0	0	0	0	0	0	0	0	0	0
GRAMD4P5	0	0	0	0	0	0	0	0	0	0	0	0	0	0	0	0	0	0	0	0	0	0	0	0	0	0	0	0	0	0	0	0	0	0	0	0	0	0	0	0	0	0	0	0	0	0	0	0	0
OR10Z1	0	0	0	0	0	0	0	0	0	0	0	0	0	0	0	0	0	0	0	0	0	0	0	0	0	0	0	0	0	0	0	0	0	0	0	0	0	0	0	0	0	0	0	0	0	0	0	0	0
RN7SL455P	0	0	0	0	0	0	0	0	0.086472443	0	0	0	0.155249839	0	0	0	0.273635389	0	0	0	0	0	0	0.078277839	0	0	0	0.056868353	0	0	0	0.151562239	0	0	0.143517779	0.463180299	0	0	0	0.536202206	0	0	0	0	0	0	0	0	0.085514298
NANOGNBP3	0.159217051	0.138397965	0	0.533373258	0	0.241285272	0.082002385	0.195716489	0.129479091	0.071270705	0.111928593	0.157807791	0.15497506	0.275409821	0	0.07964788	0	0.038212756	0.161680998	0.623839906	0.146896979	0.077094965	0.600565939	0.273487529	0	0.376775492	0.083704398	0.51090931	0.147599348	0	0.234899301	0.226940982	0	0	0.358159414	0.231180255	0.05033927	0.09132462	0	0.535253175	0.114897053	0.116644531	0	0.176313337	0	0.33925834	0.111268047	0.146177624	0.34145178
FGD6	2.698848425	2.20166304	0.772086236	1.863555277	1.794668743	2.026239639	2.241839383	2.77073414	1.74804508	6.27633149	2.153321585	1.375947559	1.913542366	1.382704547	1.240346059	4.061474916	2.592915985	2.143113965	0.858564089	3.049291716	2.591928252	6.158232785	2.290509701	3.751584669	0.610876198	1.335257231	3.689173014	2.396590028	2.529595754	1.540530232	2.659251164	0.676597739	0.217488863	3.882441858	5.185930079	19.48849093	3.324426617	2.373403585	2.553609972	6.297866805	2.132870917	1.200762771	2.130234899	2.09271152	2.278990795	3.614533471	3.805535594	2.216059469	1.728676128
AL691447.1	0	0	0	0.086521932	0	0	0	0	0	0	0	0	0	0	0	0	0	0	0	0	0	0	0	0	0	0	0	0	0	0	0	0	0	0	0	1.012533677	0	0	0	0	0	0	0	0	0	0	0	0	0
LINC01266	0.007358498	0.003837784	0	0	0	0.009558365	0	0	0	0.024704263	0.015518934	0	0.032231009	0.009546414	0	0	0	0.00529821	0	0.006178257	0	0	0	0.010834037	0	0	0.01160564	0	0.02728626	0	0	0	0	0	0.029795348	0.262836349	0.055836441	0	0	0.049475345	0.015930512	0.0161728	0.026995227	0	0.024529358	0.009407655	0	0	0.041424595
AKR1B10	1.788148679	2.708124392	6.529154296	16.70359485	2.097120895	7.158017729	17.56021819	10.29288425	15.17085626	1.385365203	24.36757347	8.614504703	3.489382555	2.855166031	4.848122678	0	0.707937429	0.420910004	8.370236388	2.533519229	3.696149224	0.574454739	7.938214469	1.480905399	1.264950116	59.0230867	4.948950553	19.79781715	2.66183801	13.70058058	77.26035343	20.56153826	2.632924413	8.670608233	0.185651439	0.014978996	6.686405855	24.76368664	8.646237859	0.939276226	0.161299475	13.71743696	11.54301348	0.209439486	31.4945211	1.351878344	20.51089913	4.546258203	0.940265008
RASA4CP	0.709549981	0.404755201	4.210073364	1.304035021	1.545425757	1.550524866	0.719466324	0.908551607	1.544738432	1.980146842	0.498809208	1.340607717	1.629491898	0.747924008	1.258504409	0.92065254	0.741789995	1.463472271	1.396027941	1.200796812	0.593272614	0.214733325	2.994243839	2.04039474	1.002575079	1.259323557	0.209828378	1.363747122	1.781475984	0.726461525	3.737501486	0.811196073	0.494487313	0.361432395	2.124855541	0.173855302	2.292440661	0.317959147	0.208418432	1.615082808	0.83206197	0.787860921	0.610087468	0.450163253	0.886974809	2.215882946	0.604336065	0.641261094	0.903496392
RNA5SP20	0	0	0	0	0	0	0	0	0	0.23969017	0	0	0	0	0	0	0	0	0	0.149859501	0	0	0	0	0	0	0	0	0	0	0	0	0	0	0.481809688	11.19572951	0	0	0	6.900411717	0	0	0	0.395305697	0	0	0.748410078	0	0
LMOD1	8.442259239	10.91301583	3.213578318	1.863500708	4.276174131	7.278053349	4.130268679	1.327366213	1.572052025	27.88132072	1.990671586	1.268602166	41.29981933	1.048218378	1.676630851	2.056834808	2.059810891	16.87635442	1.50447609	0.567435775	2.717094705	3.104280877	2.033696849	5.219797325	2.15274059	0.409371691	13.82108011	1.35693533	6.090192182	12.25946293	0.18382009	0.645790252	11.96754213	1.107779823	6.49223691	7.177183437	16.03649911	1.013517001	2.235787605	8.174146743	1.956278326	2.547541815	22.59116731	7.626184543	9.313558134	11.77792866	3.253350483	3.816502286	50.00331739
FAM72B	0.039546163	0.283594906	0.032364806	0.066239343	0	0.211895996	0.061102997	0.109376673	1.061276034	0.411574812	0.125103175	0.220478244	0.129912328	0.243696375	0.026934401	1.31308709	0.012720933	0.313211052	1.024032961	0.062256173	0.273645872	0.344677784	1.267927431	0.305678445	0.022729898	0.019141997	0.06237123	0.042299705	0.953174819	0.017352306	0.021879015	0.436847048	0.02939715	0.105756662	0.17347055	0.413426213	0.412606081	0.017012334	0.046464094	0.041545506	0.035672511	0.401987128	0.344560738	0.678784065	0.230695659	0.050558777	0.507823258	0.040845874	0.461151287
PPIAP16	0.061572644	0.096338624	0	0.137511244	0.536429868	0.119970236	0.85622613	0	0.200289354	0.206714315	0	0.183082961	0	0.639041268	4.948491019	0.092404625	0.158450061	0.044333075	0.037515303	0.180939193	0	0	0.046450343	0.135981626	0.141560126	0.07947663	0.048555426	0.098789788	0.17123949	0	0.204391333	1.843021729	0.457708197	0	0	0	0.175205466	0.105951561	2.314999532	0.931472415	0	0	0.225884085	0	0	0.236157243	0.322723032	0.084795028	0.099035039
BMS1P7	0	0	0	0	0	0	0	0	0	0	0	0	0	0	0	0	0	0.020523011	0	0.011965968	0	0	0	0.020983223	0	0.018395969	0	0	0	0	0	0	0	0	0	0	0.027035824	0	0	0.071867406	0	0	0	0.031564333	0	0	0	0.039253972	0
LINC02490	0	0.39032371	0	0	0	0.032404606	0.077090428	0	0	0.033500789	0.105224052	0	0.072846014	0	0.067963426	0	0.962959813	0	0	0	0.046032608	0	0	0	0	0.064401196	0	0	0	0	0	0	0	0	0	0	0	0.858542602	0	0	0	0.82243128	0	0.110501426	0.415795064	0.063787342	0.313809217	0	0
AC025518.1	0.259243901	0.090138156	0.282888927	0	0	0.448995236	1.735756525	0	0	0	0	0.128474642	0.126168457	0.560542322	0.470847482	0.12968603	0	0.186658853	0.052651161	0.072554456	0.159455894	0	0.130382231	0	0	0.055771064	0.068145512	0.323510458	0	0	0	0.123171618	0	0	0.583170227	5.194560379	0	0.297397178	0	0.508387682	0.249440288	0.094962766	0	0.47846799	0	0.110478941	0.181171316	0	0
MTHFD1L	9.423962408	7.409900344	7.507345898	6.628775924	13.0594658	7.214461891	11.38675214	6.012405852	17.70733807	6.151267985	7.418473764	10.69013421	9.286234624	10.67645011	8.70448923	8.415851078	11.03457459	9.266460208	14.00174831	11.93634957	7.3117403	21.43665335	12.26353814	10.52939048	11.39613991	10.62251615	11.00614479	6.729674734	16.61450497	10.90116007	6.859260769	16.42885171	6.739058118	9.281386028	9.551749913	5.067548551	8.683749592	15.64086449	13.33193753	12.92951074	12.57998014	14.41202302	9.43186396	9.800998921	11.21805311	6.978546074	24.07105029	13.19208656	6.651925771
MIR6788	0	0	0	0	0	0	0	0	0	0	0	0	0	0	0	0	0	0	0	0	0	0	0	0	0	0	0	0	0	0	0	0	0	0	0	0	0	0	0	0	0	0	0	0	0	0	0	0	0
PTPN23	13.22567226	11.98612915	28.44265828	16.40329115	17.90820126	12.74465958	14.49355471	14.48883395	17.84553532	16.87874052	10.78489351	15.20558934	14.61056465	18.5694991	17.83812103	16.09760103	13.41778748	14.45363484	15.19695954	17.87519922	17.92412486	22.69332369	14.34587119	20.40613347	24.36694494	9.344623209	13.21293729	10.77883963	15.92765844	17.32612777	11.02840634	22.29568981	22.80842366	13.04736915	5.6502477	4.249797342	9.943415522	12.20728151	14.86775646	10.76573179	17.23590264	13.57530932	12.63564827	14.96226444	13.98831644	19.42127787	13.34900303	11.03322112	12.47078982
RF00045	0	0	0	0	0	0	0	0	0	0	0	0	0	0	0	0	0	0	0	0	0	0	0	0	0	0	0	0	0	0	0	0	0	0	0.201353302	0	0	0	0	0	0	0	0	0	0	0	0	0	0
RGS7BP	0.17803901	0.057141704	0.022416638	0.068818427	0	0.137869427	0.158705231	0.084174329	0.050118077	0.813819011	0.028883149	0.020361133	0.189958583	0.026651042	0.027983114	0.015414839	0.123351509	0.103538331	0.06258262	0.043120112	0.164262512	0.049735847	0.201468683	0.257088805	0.01574327	0.035355212	0.307798601	0.054933349	0.01904399	0.012018621	0	0.01952069	0.122167011	0.094178045	0.231057398	0.226692856	1.188588441	0.023566298	0.032182141	0.235958358	0.088947479	0.142975455	0.21352984	0.272985711	0.022826475	0.196977467	0.086138086	0.04715138	0.545190264
AL035460.1	0	0	0	0	0	0	0	0	0	0	0	0	0	0	0	0	0	0	0	0	0	0	0	0	0	0	0	0	0	0	0	0	0	0	0	0	0.015242062	0	0	0	0	0	0	0	0	0	0	0	0
RPL7AP10	0.303270572	0.059313413	0	0.211656055	0.330267188	0.147725677	0.527158186	0.139797492	0.092485065	0.07636147	0.15989799	0.225439701	0.055348236	0.344262276	0.309830739	0.256011044	0.146330935	0.027294826	0.207875569	0.2864571	0.034975471	0.220271327	0.200188646	0.139534454	0.522931337	0.856307936	0.418521991	0.101370895	0.351427019	0.133070905	0.167785215	0.162100701	0.112720047	0	1.023312611	1.420107283	0.503392696	0.195695615	0	1.62487571	0.410346617	0.458246371	0	0.041979366	0.252736115	0.16962917	0.278170117	0.104412588	0.70119562
LBX1	0	0	0	0	0	0	0.015976327	0	0	0	0	0	0	0.040243073	0	0	0	0	0	0	0	0	0	0.007611845	0	0	0.008153963	0.005529957	0	0	0	0	0	0	0.027911734	0	0.05884487	0	0	0	0	0	0	0	0.292977805	0.006609688	0	0	0
AC234779.1	0	0	0	0	0	0	0	0	0	0	0	0	0	0	0	0	0	0	0	0	0	0	0	0	0	0	0	0	0	0	0	0	0	0	0	0	0	0	0	0	0	0	0	0	0	0	0	0	0
IFNA14	0	0	0	0	0	0	0	0	0	0	0	0	0	0	0	0	0.038972313	0	0	0	0	0	0	0	0	0	0	0	0	0	0	0	0	0	0	0	0	0	0	0	0	0	0	0	0	0	0	0	0
MAPRE3	3.987714314	6.587447033	14.92727746	18.74096573	3.700730252	3.192373652	2.839620011	4.699402417	2.368729951	7.759059763	6.508620169	7.9520938	6.075344944	5.139649664	8.325077611	3.343530062	3.59167214	2.509182807	4.410352865	0.95712521	2.807350322	1.297063158	5.401910345	4.843721329	8.25124876	11.44704725	3.657378864	5.257535965	2.242153147	12.17219844	4.901629936	11.55317018	4.39492496	3.007165981	4.036670931	1.646399078	7.186480121	9.815482521	4.033429908	2.58645094	11.56078932	6.125523972	3.76862029	1.526366836	5.346073916	4.981820895	2.117357914	3.521849584	1.882352887
SELENOS	14.45946739	23.37124885	17.12499594	18.09344537	14.70609806	23.13128733	28.00056992	25.69233644	20.75917253	29.28140657	19.64694538	14.39461824	22.85511778	14.9160818	16.61606512	22.25556564	18.46145165	21.61887193	25.80885521	21.69675887	20.78960204	19.16534555	15.71358614	13.2586779	15.99930134	16.84484587	16.95942014	25.39668772	21.03663037	16.5602784	23.70847194	19.57712463	14.83263817	20.63610062	13.47634234	9.093928991	21.06316145	13.63261241	21.629048	20.01532062	12.22146466	10.58736504	20.92909613	22.6867262	22.75975621	20.62377211	22.65262028	18.84928629	14.90060526
AL354919.2	0.279198118	0.232982793	0	0.12470759	0	0.435199293	0	0.137280963	0.04541011	0.262454041	0	0.083018065	0.081527848	0.072442527	0	0.167601685	0.071848398	0.321641822	0	0	0.051518804	0	0.168501431	0	0.385138443	0.072076571	0.26420662	0.029863828	0.207060538	0.196013196	0	0	0	0.085331193	0.226100636	0.145940608	1.165208793	0	0	0	0.080591974	0.122726555	0	0	0.093069957	0.107084336	0.995092729	0	0
AC016586.1	0.263034016	0.045727982	0	0.783251178	0.763863584	0.256252215	0	0.161666398	0.463461952	0.11774254	0.277366908	0.325882317	0.25602605	0.568737386	0.059716402	0.42764158	0.056407295	0.189387783	0.053420915	0.276056976	0.12134034	0.127364488	0.529153615	0.322724423	0.705524078	0.622450739	0.276567164	0.328240143	1.016004283	0.076943776	0.048508079	0.374917119	0.130353153	0	3.727685478	1.642258569	0.166325657	0.30174509	0	5.858244273	0.474538266	0.722633333	0.321653653	0.339824195	0.51147656	0.336282389	0.643370067	0.120746136	0.246791263
FANCC	2.084458142	1.338167681	2.617830962	1.879030662	1.981102217	3.71436161	3.484220376	3.126013506	4.441243024	0.849942797	2.485785224	1.02549135	1.44422379	2.246972723	2.643220649	2.761376513	3.730495606	2.431354233	2.419983632	3.218645699	2.021071212	3.528955745	2.370206248	3.135941612	2.683702306	3.852411651	2.217605844	2.403909812	3.102316172	1.915736652	1.874525817	3.624735853	1.808699427	2.669910795	2.639479159	3.962088301	2.483974464	3.117295269	5.414734749	4.373314526	1.966430917	2.561366175	2.210677746	2.320872122	2.160347549	2.03503549	1.958617173	2.42697903	2.929037631
RGS10	16.93291984	9.23098948	4.861080173	7.782620177	14.18882708	17.79520176	13.21109502	12.04130585	16.78919112	19.71585661	21.51764618	9.222365442	15.49100746	13.73364507	17.42154488	12.02304477	18.6133261	28.97088518	5.734897314	30.88733593	17.01478448	18.40457547	4.444763573	9.609042378	2.753186154	3.431524102	9.500148346	9.132821315	19.93809402	18.62211466	9.460935221	5.666878236	5.483578175	16.21367644	6.529829697	15.46119515	22.80787068	13.9299223	15.87101366	4.428379238	5.012215681	7.3431552	17.9681588	28.59083183	19.40062573	9.64528802	25.53321731	10.05992771	10.36252972
AL133351.3	0	0	0	0	0	0	0	0	0	0	0	0	0	0	0	0	0	0	0	0	0	0	0	0	0	0	0	0	0	0	0	0	0	0	0	0	0	0	0	0	0	0	0	0	0	0	0	0	0
AL354920.1	0.661064327	1.29635201	0.865630138	0.76771048	2.073344014	0.772824141	0.653705076	1.105148073	1.139697646	1.367121711	0.948037155	0.589691811	1.042391774	0.58318151	1.188640767	1.091295364	0.95265654	0.932910191	2.110550099	0.388524633	1.244219999	0.384115123	0.418913279	0.914898127	0.607934579	1.245799676	0.583864012	0.636383951	0.392209907	1.531547548	1.111835979	0.829181775	1.061447105	2.343673144	0.999308982	0.391620168	1.555012888	0.227506219	1.864095192	1.444530633	0.801442405	0.290582716	0.6790466	1.259121849	0.837383393	0.794444904	0.803847862	0.946803039	1.935156887
AC025154.1	0	0	0	0	0	0	0	0	0	0	0	0	0	0	0	0	0	0	0	0	0	0	0	0	0	0	0	0	0	0	0	0	0	0	0	0	0	0	0	0	0	0	0	0	0	0	0	0	0
EEF1A1P42	0.022528834	0.023499579	0	0	0	0	1.322758223	0.138467087	0	0	0.047512889	0.066988281	0.032892903	0.087682127	0.46032328	0	0	0.032442085	0.013726486	0.0094577	0.020785573	0	0	0.033169573	0	0.014539864	0	0.024097484	0	0.039541355	0	0.064223218	0	0.034427386	0.060814446	0.098134368	0	0	0	0.018934263	0.01625766	0	0	0.049895836	0	0.043203823	0	0	0
RNU1-98P	0	0	0	0	0	0	0	0	0	0	0	0	0	0	0	0	0	0	0	0	0	0	0	0	0	0	0	0	0	0	0	0	0	0	0.252950086	0.163271055	0	0	0	0	0	0	0	0	0	0	0	0	0
DUSP12	9.547149531	6.576888064	8.412333207	4.389785012	9.192374254	11.07498224	10.93861547	6.129376864	8.206833553	9.107138198	9.511071829	7.059032662	5.292415896	5.607841	9.388557168	8.198262111	8.517949746	7.266170784	9.041656534	9.687625786	6.374706376	10.55592831	6.534761849	7.905173215	12.59852984	5.14018035	6.656447379	8.355193972	11.02764821	4.988157596	4.952449161	8.562664407	7.944588207	8.243952156	7.993337565	3.128280834	7.796444374	6.852456318	8.637891272	8.767605985	14.77392211	10.3419411	8.053754739	7.952778853	6.949346674	7.071091104	9.419263275	7.710620764	6.966260658
RNA5SP99	0	0	0	0	0	0	0	0	0	0	0	0	0	0	0.358298413	0	0	0	0	0	0	0	0	0	0	0	0	0	0	0	0	0	0	0	0.710035329	2.062371226	0	0	0	0	0	0	0	0	0	0	0	0	0
VIM-AS1	0.270956728	0.392544428	0.147835027	0.067236923	0.786871523	0.31285411	0.186069668	0.129527897	0.171382131	0.293115087	0.507949036	0.179038959	0.461540936	0.058586803	0.225555326	0.293681567	2.924684271	0.531084416	0.09171663	0.044235636	0.319432101	0.37173551	0.090848663	0.421097049	0.17304162	0.038860561	0.498570625	0.177114088	0.307004668	0.15852272	0.099938332	0.0214561	0.022379909	0.299044709	0.365710968	1.114701985	1.056568707	0.077708449	0.282983126	0.126513573	0.108629242	0.033084418	0.828355039	0.650111176	0.200717135	0.298298686	1.025682486	0.414610228	0.460025711
AC093206.1	0	0.03146674	0	0	0	0	0	0	0	0	0	0	0	0.156545824	0	0	0	0	0	0	0	0	0	0	0.138711834	0	0	0	0	0	0	0	0	0	0.081432623	0	0	0	0	0.101414502	0	0.066301972	0	0.267248922	0	0	0	0	0
KRT12	0.080304975	0.050259143	0.105155284	1.345098601	0.139925734	0.146037685	0.223343399	0.394857404	0.039183549	0.161761979	0.304851042	0.477565087	0.867636217	0.291710188	0.196901003	0.012051701	0.495973303	0.023128235	1.125358633	0.229244101	0.800183327	0	0.702751146	0.153704637	0.036925432	0.041462366	0.012665502	1.511778308	0.029778122	0.084568093	0.781949201	0.091570544	0	0.073630719	0.411873734	0	0.015233898	0.386918985	0.150964753	1.120366794	0.023180445	0.123548238	0.176763068	0.01778558	0.107077808	0.811076379	0.01683622	0.066355402	0.012916461
DRD5	0.012869475	0	0	0	0	0.267470123	0.357924571	0	0.062794581	0.017282381	0.271414828	0.497467049	0	0.016695982	0.753810653	0	0	0	0.007841181	0	0.023747294	0	0.038834879	0.00947397	0	0	0.010148709	0.006882779	0	0.045175573	0.868648543	0.018343584	0	0.01966646	0.17369963	0.022423493	0	0.575776253	0	0.183873632	0.009287101	0.212137854	0.047212682	0	1.501502004	0.008226651	0	0	0.010349799
MTND1P8	0	0.016462074	0	0	0	0.061500532	0	0	0	0.021193657	0	0	0.138254067	0.122847275	0	0.023684764	0.040613252	0	0.019231529	0	0	0.045851216	0	0.023236158	0.072568191	0.04074223	0	0	0.08778277	0	0	0.044990054	0	0	0.170408479	5.142178924	0.029938618	0.054314116	0	0.132639493	0	0	0	0	0	0	0.033087603	0	0.177689709
AC023790.2	0.012478518	0.019524307	0	0.055736975	0	0.097254274	0.057841882	0.030678268	0.081182618	0.067029461	0.05263392	0.055656306	0	0.01618878	0.050993782	0.028090545	0.064224036	0.053908133	0.007602977	0.062862413	0.023025882	0.018126781	0.028241345	0.045930817	0.028689048	0.032213998	0.068882833	0	0.011567989	0.109507996	0.013807543	0.071145321	0	0.133483128	0.235792007	0.097840333	0.035507725	0	0.058645691	0.083900137	0.018009942	0.013712892	0	0	0.020798405	0	0.039242476	0.017184843	0.050176929
ZNRF3-AS1	0	0	0	0	0	0	0	0	0	0	0	0	0	0	0	0	0	0	0	0	0	0	0	0	0	0	0	0	0	0	0	0	0	0	0	0	0	0	0	0	0	0	0	0	0	0	0	0	0
AL450384.1	0	0.113600266	0	0.405375155	0	0.282932228	0.112182439	0	0	0.195002172	0.153122651	0	0.212011886	0.094192826	0	0.108961386	0.093420314	0.052276531	0.044237174	0.274319087	0.133973838	0.105468898	0.10954633	0.053448791	0	0.562301967	0.171766289	0.155320829	0.067307209	0	0.080337836	0.103488018	0	0	1.665918242	1.3915596	0.137732142	0.124935618	0	2.440823599	0.10478908	0.319148474	0.266357262	0	0	0.09282371	0.304437998	0.099988326	0.175169724
L3HYPDH	2.361901338	1.182741738	1.512777601	2.675661129	1.491103572	1.044900586	1.190017481	0.8520705	0.76551803	1.281357382	2.219885148	1.552181938	1.324408726	1.210125129	1.142382954	1.913572151	1.101101309	1.109085991	0.928096916	1.544784585	1.389596228	1.529028129	1.136230537	0.812668728	2.715094127	1.198488978	1.315943504	1.565242993	1.697701404	1.306726667	1.335135049	0.756254051	1.755749835	1.124647593	2.206094358	2.713728957	2.824688127	0.957162293	1.407647225	3.193341218	1.037483662	1.805593423	1.11449686	1.468858497	1.01269356	1.504345449	3.247382085	1.638136369	3.599361223
AL358944.1	0	0	0	0	0	0	0	0	0	0	0	0	0	0	0	0	0	0	0	0	0	0	0	0	0	0	0	0	0	0	0	0	0	0	0	0	0	0	0	0	0	0	0	0	0	0	0	0	0
C9orf116	0.707821151	0.293650188	1.474543356	1.652643177	0.140150937	1.201525945	1.938758093	1.127154777	1.556782315	0.78850865	2.680221428	1.028417456	0.892519995	2.629617105	0.810784714	1.207109776	2.338966016	1.586833905	0.284242827	3.396922558	1.187364705	1.425471006	0.558251386	0.900027169	1.183515559	0.176498664	0.608922554	1.798126071	0.969346576	0.903511468	0.676406652	0.504448569	1.100169424	1.425818318	0.629661158	0.58861668	1.068089117	1.245669779	1.285265633	0.68952612	0.313439653	0.848551415	1.298348757	0.961967082	2.091377791	0.493599044	1.854964893	0.642467909	0.620987948
AL357793.2	0	0	0	0	0	0	0	0	0	0	0	0	0	0	0	0	0	0	0	0	0	0	0	0	0	0	0	0	0	0	0	0	0	0	0.238070669	1.628868882	0	0	0	3.97294293	0	0	0	0	0	0	0	0	0
PPIP5K1	1.541069883	2.037423708	1.628949762	3.400231583	4.076335549	2.925495879	2.931927981	2.460372378	3.309747473	2.8100296	3.344065965	1.893644633	1.772905093	2.495485827	3.019823331	3.282429709	2.90504206	1.887639176	2.547611989	3.382834662	3.210237148	3.279710494	1.619210062	1.055194962	1.41721408	3.24979201	2.041065669	2.812162949	3.504425879	1.231824598	3.020055956	3.498638335	1.55135588	2.610341964	1.889529311	2.057518588	1.317299203	2.670976538	4.10124027	2.190892331	2.242946987	1.856742586	1.954897376	3.055333641	3.088458796	2.425980719	2.502979884	2.132518825	2.323404939
THAP5P1	0.114449915	0.059690725	0	0.255602961	0	0.074332704	0.176837203	0.140686789	0	0.07684723	0.241372729	0	0	0	0.155900836	0.257639613	0.147261793	0	0.139465288	0.480465577	0.316781652	0	0.259022714	0.168506493	0	0.07386473	0.090253788	0.183628346	0.106098768	0	0	0	0	0	0.772366675	0.498537574	0.217112117	0.196940498	0	1.058078398	0.165182786	0.377313893	0	0.126739231	0	0.073160672	0.959793077	0	0
NOP56P1	4.191574323	0	0	0	9.129401867	1.884693712	6.600971516	0.099085857	0	0	0	6.231710878	1.176893938	6.065309021	0	0.725823427	0.103716639	0	1.375157735	0	0.148739772	0	2.06753973	0	0	0	0.06356584	0	0	2.405113525	0	0.114893956	1.438089626	0	0	0	1.146842232	6.519154002	5.68248373	0.067745978	1.10521493	0	3.548566104	0	1.209158872	0	0.929477032	0	0.777904257
AL138966.1	0	0	0	0	0	0	0	0	0	0	0	0	0	0	0	0	0	0	0	0	0	0	0	0	0	0	0	0	0	0	0	0	0	0	0	0	0	0	0	0	0	0	0	0	0	0	0	0	0
FLJ46284	0.029722094	0.032940465	0	0.045635468	0.129471612	0.02895577	0.011480943	0.018267842	0.021149375	0.162149465	0.06268334	0.016570698	0.027122076	0.024099639	0.005060837	0.025090415	0.033462784	0.008025105	0.011318271	0.037432382	0.054844451	0.010793868	0.067266957	0.013675103	0	0.023977895	0.029298095	0.065570176	0.003444168	0.013041641	0.02055478	0.005295571	0	0.04541975	0.175507432	0.576131788	0.084574464	0.019179189	0.034921471	0.415289306	0.083113281	0.065324406	0.006814865	0.028799374	0.012384727	0.042748821	0.035051296	0.035815419	0.053781511
SGPL1	10.79107066	13.4809342	9.755926866	14.22376187	11.72549989	10.18504998	14.17296089	18.06560447	11.515066	16.12116509	13.69375911	13.57787845	14.73774317	9.618879295	9.12296873	13.70289862	17.73479718	13.36193299	8.13923223	10.74688407	16.04279445	19.32384361	13.32923183	15.45145564	8.868422308	11.43419316	14.52398778	11.00901731	11.64124298	15.755117	8.828962922	8.598353004	7.878756323	24.76000954	16.79215532	22.82217905	11.05221326	13.37174942	8.904329033	19.48521282	14.76801626	11.00456852	13.75436736	12.79256971	14.6143578	12.57474224	14.0538336	12.39517319	10.42106979
AC108156.1	0.062340702	0	0	0	0	0	0	0	0	0.586020042	0	0	0.091019656	0	0	0	0	0.044886086	0	0.15702534	0	0	0.09405953	0.045892621	0.143325949	0	0	0.133362791	0	0	0	0	0	0	0	0.054310538	0	0	0	0.157181936	0	0	0.228701766	0	0	0	0	0	0
AC021683.2	0.005903894	0.015395718	0.115962738	0.019777902	0.102871174	0.007668899	0.018244279	0.007257322	0	0.055498256	0.06225601	0.017554913	0.181017827	0.099571034	0	0.00443011	0.007596493	0.021254388	0.284175284	0	0.010894112	0	0.962040654	0.0086924	0.298616891	0.243859775	0.046557378	0.015787434	0.0054731	0.072535302	0.045728821	0.067321207	0.017554943	0.018044044	0.023905501	0.077151119	0.00559986	0.010159167	0.027746721	4.212655367	0.434568298	0.019463721	0.086635597	0.013075676	0.009840238	0.634030352	0.024755443	0.626054097	0.275383315
OR11J5P	0	0	0	0	0	0	0	0	0	0	0	0	0	0	0	0	0	0	0	0	0	0	0	0	0	0	0	0	0	0	0	0	0	0	0	0.027969346	0	0	0	0	0	0	0	0	0	0	0	0	0
SH3BGR	1.163331716	2.845351063	0.393963041	1.523017507	0.524230125	1.003068872	0.836753429	0.764319799	1.207028051	2.558832852	1.522827812	0.447298002	3.631288534	0.546444402	0.765009053	0.797677519	1.135541106	1.068679157	1.393160278	0.505211964	0.925270823	0.553588257	0.817091051	1.033581632	0.184454264	1.747555527	0.854120799	1.609051061	1.692044698	0.985703816	2.108397994	0.628957949	0.417478861	1.563187552	1.272364312	1.013481869	2.111723943	0.897363659	2.922203004	1.062003164	1.056617378	0.969827103	2.612171905	2.154482152	1.170066779	2.23093561	1.871275499	0.911532372	3.822918114
CST12P	0	0	0	0	0	0	0	0	0	0	0	0	0	0	0	0	0	0	0	0	0	0	0	0	0	0	0	0	0	0	0	0	0	0	0	0	0	0	0	0	0	0	0	0	0	0	0	0	0
Z93930.1	0	0.063832531	0	0	0	0	0	0.150448729	0.099531546	0	0.258121041	0.181962044	0.178695733	0.63512877	0	0	0	0	0	0	0	0	0	0	0	0.157980076	0	0	0.113460723	0	0	0	0	0	0.165191893	0.853007963	0	0.421211513	0	0.308589841	0	0	0	0.135533382	0	0	0	0	0.098428702
OR7E101P	0	0	0	0	0	0	0	0	0	0	0	0	0	0	0	0	0	0	0	0	0.05392904	0	0	0	0	0	0	0.125043864	0	0	0	0	0	0	0	0	0	0.201163393	0	0	0	0	0	0	0	0	0	0	0
AC141273.1	0	0	0	0	0	0	0	0	0	0	0	0	0	0	0	0	0	0	0	0	0	0	0	0	0	0	0	0	0	0	0	0	0	0	0	0	0	0	0	0	0	0	0	0	0	0	0	0	0
TRGV5	0.187077669	0.027876952	0.087488821	0.014921563	0.116417712	0.190933023	0.10323384	0.016425998	0.032600573	0.12561303	0.084544993	0.07946649	0.039020013	0.017335845	0.163820932	0.020053945	0.051581002	0.298260439	0.040708451	0.005609714	0.049314791	0.174700488	0.020161602	0.560712113	0.061443655	0.01724827	0.073763568	0.021439673	0.074325875	0.375255209	0.088715311	0	0.019866657	0.367562974	0.072142627	1.012804408	1.166058483	0.068981832	0	0.112306166	0.028929071	0.029369055	0.02451104	0.503116341	0.133632531	0.213548309	0.168092103	0.276037291	0.021492898
BTNL3	0.516150356	0.711444947	3.902359998	2.70342033	5.139174014	8.19713029	6.816784288	2.401938627	0.979406733	16.14018594	8.267807349	0.456769476	11.41162667	4.081483244	5.775359256	0.147544434	0.079062684	0.513209845	5.241379892	1.429070031	5.226983813	0.64266868	16.13159494	0.25331222	7.57207434	5.187120417	1.143559883	12.29712877	4.169681578	5.543357604	13.0814362	2.68004278	5.974555139	4.45082608	4.378939194	0.139181883	0.489570028	5.815394614	5.198075281	18.10583439	2.296920795	3.254693144	2.299296316	0.122479962	5.346067994	9.238393902	0.296296777	1.675501102	4.556159731
AC060764.1	0.198144567	0.172235352	0	0	0	0.25738108	0.102051426	0.081189292	0	0.310435727	0	0.098195376	0.192865438	0	0.089969205	0	0.084983678	0.285333136	0.040242187	0	0.06093744	0.095944174	0	0.048621918	0	0	0	0	0.244915218	0	0	0	0	0	0	1.323430581	0.125293777	0	0	0.16652976	0	0.072581674	0	0.146280522	0.110084949	0.042220476	0	0	0.053116811
RPL21P7	0.248330251	0.09713646	0	0	0	0.403212595	0.671468801	0	0.252435081	0.041685247	0.785585776	0.369198351	0.362571052	0.644333535	0.338269309	0.186339762	0.079881138	0.044700222	0.189129946	0.208500176	0.34367202	0.180367101	0	0.182810357	0	0.120202232	0	0.232418487	0.057552541	0.217927714	0.4808627	0.707918038	0.184599497	0.094871327	0.251378967	0.216342599	0.471083848	0.320487021	1.167085685	0.156531079	0.134403385	0.068223768	0.11387738	0.343744084	0	0.317483995	0.130158274	0.170994529	0.149782807
AC116366.2	0	0.156546246	0.196521437	0	0	0	0	0.036896836	0.048819277	0.060462385	0.063302958	0.133875979	0.131472836	0	0	0.090092197	0.038621211	0.043223638	0.018288241	0.012600799	0.027693291	0.087204515	0.067931883	0.022096447	0.13801758	0	0.023670163	0.064211714	0.528688355	0	0.066425478	0	0	0	0.972300631	3.843979202	0.085410473	0.05165006	0	1.992911701	0.064981817	0	0.055057832	0.232672422	0	0.076749134	0.15732344	0.248019091	0.144835027
TRIM50	0.180637818	0.062807108	0.039422674	0	0	0.023464058	0	0.029606376	0.068552852	0.016171867	0	0	0.052747536	0.031246295	0	0.009036356	0	0.017341532	0.00733733	0	0	0	0.036339465	0.035460804	0.083059977	0.015544224	0.009496583	0.006440512	0.05581903	0	0.026650222	0.05149464	0	0.018402751	0	0	0.091378915	0	0	0	0	0.066168835	0.022089468	0.013335614	0.020071714	0.023094092	0	0.049753227	0.009684752
MARK2P8	0	0.016427489	0	0.070344512	0	0	0.097334763	0	0	0.021149133	0.066428209	0.093656935	0	0	0	0.07090502	0	0.022678789	0	0.052891589	0	0.04575489	0	0	0.506910157	0.020328319	0	0.050536373	0.029199451	0.110566267	0.034852444	0.044895537	0	0	2.338194073	10.78412181	0.029875722	0	0	4.897351027	0	0.138454118	0	0	0.052498494	0.060403664	0	0	0.025330916
ZNF286B	0.254808615	0.122262512	0	0.108123006	0.088797194	0.076126593	0.023622373	0.119024275	0.335690608	0.112919978	0.128972784	0.022729793	0.037202969	0.072725698	0.027767518	0.390049911	0.183601719	0.183465392	0.176986286	0.348721328	0.126949547	0.170266666	0.180693729	0.138808799	0.023432964	0.161161694	0.425990518	0.079039665	0.108659275	0.026833554	0.090223049	0.01452772	0.037883054	0.054513929	0.570900262	0.53276755	0.381864939	0.061384921	0.04790129	0.308380058	0.069874227	0.156807994	0.046739271	0.28216926	0.135903648	0.302962771	0.261765456	0.084218583	0.102460197
RNA5SP77	0	0	0	0	0	0	0	0	0	0	0	0	0	0	0	0	0	0	0	0	0	0	0	0	0	0	0	0	0	0	0	0	0	0	0	0	0	0	0	0	0	0	0	0	0	0	0	0	0
AC026362.2	0	0.011238929	0	0.006015808	0.23467602	0.003498952	0	0.006622339	0.004381105	0	0.045447111	0.008009468	0.015731389	0.01397831	0.029353948	0.020212474	0	0.003878945	0	0.015831367	0.009940926	0	0.008128393	0	0.173402253	0.010430772	0.004248382	0.008643663	0.004994229	0	0.011922216	0.023036589	0	0.016465272	0.079984217	0.807261848	0.020439588	0.027810857	0.025319008	0.633886186	0.003887701	0.011840489	0	0.005965806	0.017958522	0.003443783	0.016942089	0.007419184	0.017330242
AC000067.1	0.208960821	0.381438293	0.342029469	0	0	0.271430918	0	0.128431842	0	0.070153221	0	0	0.457635413	0.135545774	0.142320624	0	0	0.150454406	0.190975116	0.043861317	0.096395811	0	0.07881992	0.076914113	0	0	0.08239196	0.279388076	0	0	0	0	0.310667445	0.159661501	0	0	0.198199912	0.179785402	0.491029953	0	0	0	0.383294597	0.578496142	0	0.200363375	0.219046852	0	0
RF00019	0	0	0	0	0	0	0	0	0	0	1.331361157	0	0	0	0	0	0	0	0	0	0	0	0.238119127	0.232361585	0	0	0	0	0	0	0	0	0	0	0	1.649896981	0	0	0	2.387510873	0	0	0	0	0	0	0	0.434686091	0
AC138207.5	2.346083353	3.517812322	0.960024036	0.245603823	0.638731897	1.190413714	0.906236621	0.540732597	0.596215865	1.47681963	1.082341283	0.326997806	2.033810845	0.475570137	0.898812156	0.440108093	0.377335842	2.269875094	0.625377356	0.123111962	0.811704576	0.852003032	0.60839728	1.619145518	0.505670768	0.283900626	1.040676932	1.019459083	1.223378458	1.029428714	0.405617681	0	0.762996207	0.56018155	1.385350104	3.704536416	7.371195253	0.126157483	0.344561361	1.540434209	0.529069558	0.563972029	2.017216673	3.734623991	0.244393969	0.984180978	3.765838485	1.817391727	1.179219168
Z98755.1	0	0	0	0	0	0	0	0	0	0	0	0	0	0	0	0	0	0	0	0	0	0	0	0	0	0	0	0	0	0	0	0	0	0	0	0	0	0	0	0	0	0	0	0	0	0	0	0	0
METTL21EP	0.076985566	0.080302798	0	0.128949889	0.223569829	0.033333622	0.079300552	0.015772331	0.156516232	0.017230616	0.162361117	0.09538019	0.018733613	0.049937917	0.017477971	0	0	0	0.085994643	0.080797164	0.248599722	0	0.348467015	0.009445593	0.088497794	0.091090352	0.010118311	0.061759469	0.047578737	0	0.028394973	0.01828864	0	0.019607553	0.329040762	0.178850621	0.03651051	0.022078909	0	0.722507807	0.083333549	0.197402276	0.023535633	0.113669417	0	0.344484399	0.080701472	0	0.020637597
AC060814.3	0	0	0	0	0	0	0	0	0	0	0	0	0	0	0	0.020804925	0	0.029944809	0	0	0	0	0	0	0	0	0	0	0	0	0	0	0	0	0	0	0.013149185	0	0	0	0	0	0	0	0	0	0	0	0.011148882
LYSMD1	5.332416875	2.57531683	1.683008645	1.895823873	6.24979296	3.144913551	2.771013591	3.056964612	2.275176856	3.114825368	3.782276014	3.181796436	2.618448236	2.311141921	3.110681677	2.251846923	3.030610128	3.572542274	3.525780358	3.879855318	2.74670407	2.240457135	2.868253119	3.247781243	2.116572233	3.418334846	3.007667906	4.45681909	3.092347582	2.87489928	2.619436289	3.220878882	1.048750369	3.233909326	5.163893303	4.55179912	4.025836925	2.695132282	2.303807598	2.582450734	7.023166341	4.992739389	2.916813805	3.654213427	2.510884929	3.171754354	3.271160795	2.453341955	2.624961615
TOR2A	4.331117834	3.037933814	13.53161976	5.780709551	10.32846649	9.044609028	8.87793607	9.093543123	7.654930835	5.444770062	7.550754796	8.401476316	10.67393791	14.24205958	6.793315246	6.422791225	6.955849093	5.542662598	4.892533477	6.509764019	7.569027499	6.567092951	5.610611319	7.016780912	12.51963872	6.345435908	4.749242828	7.498528538	6.528178327	6.575224931	8.098113172	7.896975913	11.45657853	6.739364981	1.941461915	0.936420181	5.967206939	5.644001137	7.131711789	1.634045836	3.935390619	4.872460954	6.42230605	7.509349546	7.218833565	4.405529752	5.7000679	5.202713603	7.195101793
AL136084.2	0.100413153	0.032731206	0	0.084095407	0.109351756	0.069292144	0.087271269	0.03857256	0.071451068	0.105347291	0.132355912	0.037321642	0.01832585	0.065134596	0.068390153	0.13656661	0.080750502	0.031630693	0.019118829	0.168615462	0.092643274	0.009116504	0.056813689	0.036959984	0	0.052654515	0.014847107	0.073840783	0.063996787	0.03304492	0.006944229	0.026835842	0	0.009590383	0.016940985	0.169490254	0.047621076	0.010799165	0.058989366	0.152960152	0.144923867	0.05517301	0	0.11119524	0.08368115	0.020058703	0.078944889	0.043213875	0.06056517
AC128687.2	0	0.082892067	0	0.236635956	0	0.034408425	0.163715008	0.1953707	0.043083443	0.071144785	0.335192517	0.078764489	0.154701253	0	0.144332223	0.07950716	0.06816712	0.038145243	0.258232548	0.155684429	0.097758295	0	0.199834956	0.117001858	0	0.512877015	0	0.425005536	0.049112857	0.092985058	0.058621071	0.151026684	0.078764626	0.0809591	0.071505325	0.092308724	0	0	0	0.133576875	0.114694054	0.116438445	0	0.058667277	0.176602709	0.135463577	0	0.437758078	0.255636381
LINC00189	0.055171808	0.071936385	0	0.061608073	0	0	0.085246269	0	0.157034593	0.259315216	0	0	0	0	0	0.062098968	0	0.119173177	0.033615368	0.011580679	0.025451332	0.080144719	0.041621559	0.060922771	0	0.017803642	0	0.029506671	0.230157217	0	0	0	0	0	0.186163817	0.264357919	0.340148975	0	0	0.11592228	0	0	0	0.122192009	0	0.070535773	0.115669635	0.189950224	0.022184942
ASXL2	4.312642956	5.162553331	1.78641653	3.203643465	3.751219508	4.757007645	4.08774614	3.232285186	3.872276227	7.278718492	3.54002215	2.796777443	2.235583371	1.218756659	2.408795413	3.597181572	5.240927701	3.323993366	6.682007604	4.713203868	3.297013554	3.404953604	3.691184729	6.095320942	1.529877662	5.826720819	3.980120676	2.706676842	4.382173222	4.109978135	2.481521818	3.482125867	1.115974335	5.506623779	10.51657027	11.78490302	6.043012277	3.272693465	3.809092373	10.40144991	8.434253592	4.552007361	2.512988628	3.76346322	2.364032641	4.740876744	3.919799939	3.392908023	4.044170302
DHX29	8.285071447	11.22213373	2.115033943	5.821149555	8.443161364	8.60626367	7.379348505	7.926366198	4.223888398	6.137161996	4.875892281	5.122919579	5.021712462	3.467784302	4.43490786	6.711183574	9.967576551	6.156903219	7.872983448	7.684810421	6.901789352	5.999206391	6.135566348	8.108849943	2.475657546	7.399267518	7.507536593	8.214918309	10.66348647	4.446940686	5.593000001	4.496154342	1.685669484	8.982595168	7.566060875	9.28720528	8.387113548	6.997503058	8.365038575	13.63351307	7.043855969	9.083748279	8.34220367	7.379039673	5.542616712	8.122349168	9.24272218	6.481266954	8.593590823
AL365220.1	0	0	0	0	0	0	0	0	0	0	0	0	0	0	0	0	0	0	0	0	0	0	0	0	0	0	0	0	0	0	0	0	0	0	0	0	0	0	0	0	0	0	0	0	0	0	0	0	0
RNF213	6.128370346	10.69547899	7.043508515	6.690937577	7.086525829	7.409016623	4.438533336	5.725740563	9.342692168	11.34888071	7.647637658	4.871576766	5.395554089	3.619200266	4.030273987	12.58123579	8.570007533	8.984458328	11.16085004	6.971755641	7.096027279	41.70927983	6.24956442	16.21232404	7.012215768	9.057160347	4.366779645	4.952514988	14.7483452	4.551893622	11.16978243	7.626577936	2.629282871	16.99471218	31.73872833	18.64661747	12.99039476	12.17989779	8.114196928	28.75194301	17.51716901	8.236289921	4.374039339	9.188802746	5.167542387	9.712864143	12.39065315	7.47707243	7.029400992
AL024507.1	0	0	0	0	0	0	0.845462541	0	0	0	0	0.162703288	0	0.567907112	0.596292249	0	0.84487423	0.078796377	0.06667866	0	0	0	0	0	0	0	0	0	0.101452107	0	0	0	0.162703571	0.167236682	0.147708079	0	0	0.188315366	0	0	0	0	0	0	0	0	0	0.150712331	0
RN7SL658P	0	0	0	0	0	0	0	0	0	0	0	0	0	0	0.134805344	0	0	0	0.060296874	0	0	0	0	0	0	0	0	0	0	0	0	0	0	0	0.667855013	0	0	0	0	0.499039676	0	0	0	0	0	0	0	0	0
RNA5SP427	0	0	0	0	0	0	0	0	0	0	0	0	0	0	0	0	0	0	0	0	0	0	0	0	0	0	0	0	0	0	0	0	0	0	0	0.219524108	0	0	0	0	0	0	0	0	0	0	0	0	0
AC122685.1	0	0	0	0.049168851	0	0	0	0	0	0	0	0	0	0	0	0	0	0	0	0.036969745	0	0	0	0	0	0	0	0	0	0	0.048721771	0	0.065463698	0.067287593	0.11886054	0	0.041764592	0.075768591	0	0	0	0	0	0.097520348	0	0.028146984	0	0.121278058	0
HIBADH	35.11045534	21.05168282	30.63615231	28.97237002	22.04188711	28.94028463	24.23271068	32.02038582	18.70618935	52.90476928	43.03998902	25.14021445	28.8917076	22.12185222	26.18154215	23.86624909	27.68711893	13.02104193	24.75842071	33.75999751	25.10507094	28.46407158	34.56981297	48.36781936	17.7468744	24.63431683	23.5446996	26.22647022	18.66753698	30.49477611	30.89423824	17.23973171	17.17597791	38.85967113	35.4021231	18.56637193	13.52908503	18.56920839	30.81799527	38.94679214	30.95403101	42.28590201	30.18878073	24.30032437	24.78489403	32.46116677	16.53525564	23.87405294	36.76945471
NF1P6	0	0	0	0	0	0	0	0	0	0	0	0	0	0	0	0	0	0	0	0	0	0	0	0	0	0	0	0	0	0	0	0	0	0	0	0.015841946	0	0	0	0	0	0	0	0	0	0	0	0	0
MIR668	0	0	0	0	0	0	0	0	0	0	0	0	0	0	0	0	0	0	0	0	0	0	0	0	0	0	0	0	0	0	0	0	0	0	0	0	0	0	0	0	0	0	0	0	0	0	0	0	0
AC092667.1	0	0	0	0	0	0	0	0	0	0.00778576	0	0.01723925	0.033859594	0	0	0	0	0.008348881	0	0	0	0	0	0	0	0.014967177	0.036576168	0	0	0	0	0	0	0	0	0.060611065	0.010998332	0	0	0.009745361	0	0	0	0.012840556	0	0.007412257	0	0.015968747	0.01865045
SMIM10L1	5.098838321	5.350854198	3.326165922	4.012543997	7.232714944	4.876839681	6.461499874	3.419444725	4.957658101	4.679901047	5.095757321	3.822518775	3.247351894	2.748834693	5.299855369	5.941254654	4.033634394	5.865934418	3.733261009	4.465689288	4.984380398	5.786821315	3.664279456	5.167404791	2.734801242	5.969704776	6.649354607	3.164300863	5.461938266	4.936738126	5.772140736	2.843482973	1.934289972	6.040284876	4.222803089	6.860083022	5.206474171	5.511648383	3.464906195	5.862994447	1.998472808	2.839053171	7.045809971	7.903500344	4.781007516	3.837579589	5.364430253	3.924748387	5.351145527
TMEM97P2	0	0	0	0	0	0	0.114966122	0	0	0	0	0	0	0.096530117	0	0	0	0	0	0	0	0	0	0	0	0	0	0	0	0	0	0	0	0	0	0	0	0	0	0	0	0	0	0	0	0	0	0.102469426	0
PFN1P8	0	0	0	0	0.481107451	0	0.170649529	0	0.089816681	0.074158285	0	0	0.080626988	0	0	0	0	0.039760971	0	0.069548056	0	0	0	0	0.126960923	0.071280145	0.043547868	0	0.051193144	0	0	0.157423762	0.082100881	0	0	1.491389383	0.157136394	0	0	0.88182057	0.039850727	0	0	0.061152262	0	0	0	0	0.088821481
AC104117.4	0	0	0	0	0	0	0.054700528	0.043518227	0	0	0	0.105267298	0	0	0	0	0	0.025490209	0	0	0	0	0	0	0.162785788	0	0	0	0	0	0	0	0	0	0	0	0	0	0	0	0	0	0	0	0	0	0	0	0
ADAM24P	0	0	0	0	0	0	0	0	0	0	0	0	0	0	0.019441228	0	0	0	0	0	0	0	0	0	0	0	0	0	0	0	0	0	0	0	0	0	0	0	0	0	0	0	0	0	0	0	0	0	0
AC004112.1	0.2120642	0.110600919	0	0.28416397	0	0.110184828	0.065532316	0.104271397	0.24143791	0.31325844	0.089447885	0	0.123848528	0	0	0.063650711	0.109144526	0.183226653	0.051683035	0.053415268	0.078261945	0	0.159981026	0.156112805	0.097510299	0.027372786	0.133784965	0.068048977	0.196590362	0.074440655	0	0	0	0	1.030404877	1.551883299	0.281600865	0	0.597986972	0.142582765	0.122426846	0.233041584	0	0.093934027	0.141382084	0.189783131	0.088920009	0	0.068217912
DPH3	6.759870835	8.197068217	4.106178045	4.747168405	6.160660595	6.358680743	14.60699129	7.895601689	5.647898321	9.660011805	9.196558469	9.1364154	6.477344055	2.905063304	5.538637624	5.887279744	6.520695983	6.249158819	7.073067059	8.764382737	5.475644672	4.95262641	7.474814758	7.027600656	2.961197793	3.765110509	6.937278121	6.847862929	6.781683121	8.613987529	5.560970582	4.499636951	2.027536806	10.84465559	9.078365805	9.790762895	7.138368469	5.330773449	4.549815721	9.020751592	6.42121415	6.790237702	8.848003889	7.243349865	7.68901026	8.803763439	6.556677399	6.492223487	7.020575004
YBX1P3	0	0	0	0	0	0	0.050969579	0	0	0	0	0	0	0	0.044935115	0.024753054	0	0	0	0	0	0	0	0	0	0.021289944	0	0	0	0	0	0	0	0	0.267142005	1.896746254	0	0	0	0.887181647	0	0	0	0.036529899	0	0	0	0	0
FP565260.4	0	0	0	0	0	0	0	0	0	0	0	0	0	0	0	0	0	0.042086174	0	0	0	0	0	0	0	0	0	0	0	0	0	0	0	0	0	0	0	0	0	0	0	0	0	0	0	0	0	0	0
AL096870.1	0	0.151344871	0	0.18002144	0	0.020941041	0.049818653	0	0.131103381	0.086597739	0.067999629	0	0.047075758	0.16731887	0	0.120970571	0	0	0.019645111	0.21657115	0.059495909	0.046837263	0.048647994	0	0	0.124855222	0.025426336	0.051731857	0	0	0.10703073	0	0	0	0	0	0.122329838	0	0	0	0.023267683	0	0	0.107115092	0	0.020610856	0	0	0.051860284
CYCSP48	0	0	0	0	0	0	0	0	0	0	0	0	0	0	0	0	0	0	0.056563321	0	0	0	0	0	0	0	0	0	0	0	0	0	0	0	0	0.080877303	0	0	0	0	0	0	0	0	0	0	0	0	0
AP001471.1	0	0.046544554	0	0	0	0.086942716	0	0	0	0.149806356	0	0	0	0.057889341	0.060782766	0	0	0.160641423	0.02718743	0.018732438	0	0	0.033662674	0	0	0	0.035188233	0	0	0	0	0	0	0	0	0.155496243	0	0	0	0	0.032200811	0.049035833	0	0.098826424	0.074372867	0.028523953	0	0.122902318	0.035885464
RPL36P20	0	0	0	0	0	0	0	0	0	0	0	0	0.137242804	0	0	0	0	0	0	0	0	0	0	0	0	0	0	0	0	0	0	0	0	0	0	0	0	0	0	0.158003158	0	0	0	0	0	0	0	0	0
FKBP9P1	0.858473657	0.710039991	0.681289469	0.832742323	0.982110322	0.304123508	0.857491678	1.087250939	4.01249139	0.215430031	1.005836039	0.863767195	0.721655843	0.70873428	0.236240712	8.14001108	0.680606704	1.161300912	0.972143236	0.782667031	0.936054055	0.35270166	0.804633313	0.842629923	0.697771066	0.27422655	0.69065811	0.561151517	0.281355032	1.141473605	0.18230509	0.185398575	0.02578414	0.119261324	1.345946091	1.269151524	1.735452872	0.567015499	0.570548974	0.903697644	1.232756551	1.086332307	0.286307097	0.537743782	0.505855938	0.559854747	0.409050043	0.955354047	0.795001054
GAPDHP20	0	0	0	0	0	0	0.322064976	0	0.048431438	0.019994016	0	0.044270805	0	0.077262437	0.081124169	0	0	0	0	0	0	0	0	0	0	0	0.023482118	0.015925398	0	0	0.065897768	0.042443447	0	0	0.040190679	0.129708882	0	0.051239732	0	0.075078958	0	0	0	0	0	0.019034852	0	0	0
RF00019	0	0	0	0	0	0	0	0	0	0	0	0.332691798	0	0	0	0	0	0	0	0	0	0	0	0	0	0	0	0	0	0	0	0	0	0	0.302029953	0	0	0	0	0.376141846	0	0	0	0	0	0	0	0	0
PRMT5-AS1	0.056329138	0.0832381	0.184400359	0.199184649	0.081791279	0.121948456	0.145057443	0.069242214	0.129789884	0.107162668	0.217794679	0.223322234	0.205606392	0.280130762	0.345285697	0.162026332	0.169115923	0.03379807	0.040040598	0.181295276	0.06063218	0.01363765	0.099154176	0.027644772	0.410098887	0.103003603	0.051823872	0.140586261	0.174063101	0	0.051940398	0.20072269	0.237280286	0.086079244	0.316781573	0.425302186	0.080142513	0.177702728	0.220609888	0.370842415	0.115172844	0.144436168	0.068882623	0.051981338	0.125181131	0.144030779	0.167302691	0.090502896	0.060400832
BNIP3P39	0.054126133	0.056458375	0	0.302202056	0	0.070307467	0	0	0.044016659	0.072685828	0.114151002	0.241411738	0	0	0	0.162458673	0	0	0.098934762	0	0	0	0	0	0	0.314391758	0	0.057894858	0	0	0	0	0	0	1.388029353	0.51869505	0.256693929	0.093137925	0	1.774113074	0.351535207	0.654283176	0	0.179814144	0.090214019	0.069198903	0	0	0.130586816
PHB2P1	0	0	0	0	0	0.021882212	0.208230774	0.041415661	0	0	0	0.050090675	0.049191522	0.043709705	0.091788807	0	0.086702449	0	0	0	0	0.146826927	0	0	0	0	0	0	0	0.059134318	0	0.048023092	0.150272287	0	0	0	0	0.057975742	0	0	0	0	0.185402611	0.037309751	0.056155693	0	0	0	0
RN7SL582P	0	0	0	0	0	0	0	0	0	0	0	0	0	0	0	0	0	0	0	0	0	0	0	0	0	0	0	0	0	0	0	0	0	0	0.145060981	0.280896439	0	0	0	0.18065594	0	0	0	0	0	0	0	0	0
AC025038.1	0	0	0	0	0	0	0	0	0	0	0	0	0	0	0	0	0	0	0	0	0	0	0	0	0	0	0.070376466	0	0	0	0	0	0	0	0	3.032176743	0	0	0	0.075004475	0	0	0	0	0	0	0	0	0
RPL27AP	0.206799158	0.07190331	0.225660822	0	0.600554818	0.089541004	2.875738795	0.338941965	0.056057997	0	0.436135551	0.922359329	0.402578892	0.536574306	0.84509005	0	0.354782435	0.099265321	0.083999783	0.057876773	0.12719815	0.200269678	0.104006055	0.050745633	0	0.044488642	0.108719506	0.147465523	0	0.24197491	0.076274773	0.589524849	0.614907288	0.632039321	0.093039112	0.240214886	0.065383189	0.593085177	0	0.115868982	0	0	0.75865896	0.076334893	0.114893257	0.044064589	0	0.094931445	0
CNTRL	2.884910835	3.171969066	0.552470028	2.104971944	1.969643787	2.394843895	2.095906757	1.816184724	2.962376747	3.014644127	1.934057622	0.904206634	0.943764709	0.921213241	1.496429498	2.398909242	2.589380566	2.313318377	2.376626541	3.897970233	2.95546259	1.808583849	1.888112477	2.198761902	0.783323415	5.394549039	1.792884745	2.162772856	1.812455834	1.140111158	0.997112238	0.989427655	0.525482256	2.627624448	2.750566933	5.412200558	3.787392581	2.005417671	2.843353864	4.878659995	3.207812163	2.449448442	1.15647758	3.910491397	0.859777828	3.095962016	1.435306999	1.811076648	3.247091489
RF00019	0	0	0	0	0	0	0	0	0	0	0	0	0	0	0	0	0	0	0	0	0	0	0	0	0	0	0	0	0	0	0	0	0	0	0	0	0	0	0	0	0	0	0	0	0	0	0	0	0
AC123905.1	0	0	0	0	0	0	0	0	0	0.037216219	0	0	0	0	0	0.041590621	0	0	0	0.023268388	0	0	0	0	0	0	0	0	0	0	0	0	0	0	0	0.338010318	0.157717305	0	0	0	0	0	0	0	0.092381824	0.035430862	0	0	0
BLOC1S2P1	0	0	0	0	0	0	0	0	0	0	0	0	0	0	0.27140212	0	0	0	0	0	0	0	0	0	0	0	0	0	0	0	0	0	0	0	0	0.347154404	0	0.17142329	0	0	0	0	0	0	0	0	0	0	0
RPP25L	22.21481244	22.57052813	62.83476	22.81326644	27.03321618	33.99237262	40.56114283	40.20163642	23.55898943	15.13735612	38.74297543	38.45697825	37.68647183	33.02364254	44.84833048	23.63379449	26.49903149	36.26047634	28.10761964	24.38098809	23.07999948	36.57810131	21.44053402	15.72696405	78.85145316	36.24174348	17.5832893	38.0802366	35.68921595	27.1340959	36.43063375	37.18271423	40.33498999	33.82162796	13.97248094	1.196124948	17.60675883	22.82237383	24.39096862	16.47790624	18.09190177	15.78199434	33.5960171	47.34545922	41.74034141	20.13352228	30.79995321	36.19000549	33.72129472
ZNF503-AS2	0.752333853	0.616590215	0.498435418	0.4500536	0.858319834	0.860909474	1.051727118	0.253219412	0.393310143	0.529208404	0.717773862	0.798937292	0.287685185	0.871452446	0.170801752	0.22177938	0.968021968	0.715804363	0.671207942	0.834701308	1.074231688	0.338269125	1.060796528	0.593396521	1.132523289	0.421964406	1.363134126	0.713708023	0.215873598	0.50303028	0.862191992	0.459575823	0.452731919	0.410599021	1.644024454	0.062421431	0.365290489	0.986349542	1.22068169	1.196845604	0.904854329	0.629908339	2.053568347	0.80336319	0.55233183	1.104970898	0.42248956	1.085416883	1.836718386
LINC01818	0	0	0	0	0	0	0	0	0	0	0	0	0	0	0	0	0	0	0	0	0	0	0	0	0	0	0	0	0	0	0	0	0	0	0	0	0	0	0	0.068482347	0	0	0	0	0	0	0	0	0
CCDC126	2.08634136	2.070511521	0.995450275	1.216742093	1.98690601	3.417754898	2.153428816	1.713208418	1.531804518	5.263191024	1.888282655	1.356257943	1.578562867	0.55886859	0.92047367	2.00920192	2.119325358	1.994813518	1.477035618	2.641748617	1.823591505	0.785282794	2.701813642	3.556768598	0.679687985	2.627586932	2.11819285	1.825041615	1.088423924	1.438046668	2.448742506	0.553821231	0.339065075	3.265684859	8.037399917	4.503521618	2.74802782	1.395337295	0.595460267	4.500775584	2.273613088	3.517982622	2.231098463	2.029755561	1.210748376	2.726729177	1.629214953	1.803028928	2.798702303
OR8B9P	0	0	0	0	0	0	0	0	0	0	0	0	0	0	0	0	0	0	0	0	0	0	0	0	0	0	0	0	0	0	0	0	0	0	0	0	0	0	0	0	0	0	0	0	0	0.020722266	0	0	0
EPHB4	44.73883656	22.97118018	41.40060764	20.25169863	74.86076791	27.47103391	30.88756483	32.059841	36.8487903	28.96664086	31.21198821	15.58765766	23.50605599	54.46833736	22.29868921	36.16168489	20.1097135	28.49169235	24.83691481	44.91453435	33.53405772	29.14740768	13.38999171	46.15546027	36.00724242	21.05474251	26.11219514	27.69258142	34.8521015	26.42518314	19.90771579	31.20359146	42.56477118	25.99832606	20.968717	5.220614197	25.95331594	31.25572708	30.17800652	11.85077701	41.41495663	37.9755439	24.11232746	30.30566434	16.9080559	35.96214846	34.24682648	19.11706873	29.09543253
KRTAP20-3	0	0	0	0	0	0	0	0	0	0	0	0	0	0	0	0	0	0	0	0	0	0	0	0	0	0	0	0	0	0	0	0	0	0	0	0	0	0	0	0	0	0	0	0	0	0	0	0	0
AL391244.1	6.733462472	7.872131037	10.57433208	7.0283222	3.517705249	5.877258729	5.504714524	5.50344431	5.659304602	7.319995403	6.637033094	7.768518176	5.236315747	8.242525104	6.939779084	8.750699706	5.332801528	7.763924046	7.915773595	5.434113243	6.343913276	6.41735432	10.30277806	6.635418644	10.59351887	8.016941419	7.716716762	7.989857218	11.53749517	5.273375993	9.277126963	13.152241	8.880844174	5.153936484	6.026723634	1.831222293	7.614487384	5.742238939	7.757884322	7.735114986	8.09853583	7.373435715	5.010153727	12.69048704	5.185894841	8.464327625	8.988034537	4.840939758	9.206689438
PNMA6B	0	0.02606495	0	0	0	0	0	0	0.020321024	0.016778312	0	0	0	0	0.034038349	0	0	1.601273707	0	0.010490165	0.023054665	0	0	0.018395292	0	0	0.039410821	0	0.023164898	0.043857953	0	0	0	0	0.033726678	0	0.071104218	0	0	0	0	0	0	0.415070982	0	0.063893654	0	0.034412649	0.04019172
CST9LP1	0	0	0	0	0	0	0	0	0	0	0	0	0	0	0	0	0	0	0	0	0	0	0	0	0	0	0	0	0	0	0	0	0	0	0	0	0	0	0	0	0	0	0	0	0	0	0	0	0
MX1	2.599750552	14.43736854	6.038312741	2.47165927	3.183651497	7.384560705	15.5298202	6.746532417	8.601057398	3.287894826	13.00611288	2.954454528	17.62193782	2.451670031	2.92502249	13.04173955	7.178260392	11.03315723	2.96653481	0.679376987	9.000309904	68.82631489	2.811911625	13.66580616	5.800991347	5.453576382	2.601772852	2.981786754	7.204347697	4.147569604	6.912401317	2.098334876	2.048977281	46.88651956	4.598665445	5.20587562	7.750821946	5.587432324	6.133600126	3.296436238	3.14186631	2.635095531	5.036813971	16.91115569	5.104588984	8.909961147	42.03865272	10.63053694	16.19703924
AJ003147.1	0	0	0	0	0	0	0.102051426	0	0	0	0	0	0	0	0	0	0.254951034	0.047555523	0	0	0	0	0	0	0	0	0	0	0	0	0	0	0	0	0	0	0	0	0	0	0	0	0	0	0	0	0	0	0
MYO5A	1.706156739	1.725488452	0.589518917	0.45631859	0.442509209	1.285049221	0.82760029	0.300827957	0.621459097	1.592053556	0.764446091	0.480543434	1.520248305	0.353433414	0.594386942	0.552638425	1.434816053	2.636438925	0.286962609	0.111460023	0.719970126	1.733894721	0.632240383	1.276396464	0.302553706	0.242875514	1.527518264	0.239540642	1.136485432	0.944154875	0.140504616	0.05594313	0.473679352	0.500988975	2.496002697	10.15327733	4.878971312	0.488651407	1.182698646	1.433932184	0.211591162	0.268934438	1.177299919	1.879132562	0.808092008	1.158527526	2.122492825	1.001538442	0.913504445
AC112200.1	0	0	0	0	0	0	0	0	0	0	0	0	0	0	0	0	0	0	0	0	0	0	0	0	0	0	0	0	0	0	0	0	0	0	0	0	0	0	0	0	0	0	0	0	0	0	0	0	0
ACTG1P21	0	0.03127794	0	0	0	0.11685101	0.787632903	0	0.048770458	0	0	0.044580701	0	0.233409823	0.122538057	0.045001052	0	0.043180415	0.018269953	0.037764594	0	0.043558655	0.022621317	0.022074351	0	0.019352559	0.047292985	0	0.083393632	0	0.066359053	0.085481103	0.044580778	0.045822851	0	0.026123369	0	0.05159841	0	0	0	0	0	0.033205679	0	0.038336192	0	0	0
AC243428.1	0	0	0	0	0	0	0.175497527	0	0	0	0	0.168866291	0	0	0	0	0	0	0	0	0	0	0.085686807	0	0	0	0	0	0.105294989	0	0	0.161896028	0	0.347142809	0	0.098952155	0.538668321	0	0	0.286380723	0	0.124818485	0	0.125779085	0	0.072606425	0	0	0
LINC01142	0.019637117	0.020483261	0	0	0	0	0	0	0	0	0	0.029194958	0	0	0	0.029470237	0	0.02827794	0	0	0	0	0	0.014456025	0	0	0	0	0.036408484	0.034465974	0	0	0	0	0.026504266	0.171076417	0.018625859	0	0	0	0	0	0.036020154	0	0	0.025105561	0	0	0
BRICD5	1.007686726	1.051106961	2.214899429	2.218334288	1.50499095	0.738616563	1.223343302	0.884780093	0.772647674	2.300473298	1.517994598	1.605162058	0.777665298	2.614608355	0.843196745	2.246812029	1.704079821	0.839561589	0.736762378	1.444349183	1.686764713	1.610185518	5.234505433	0.635843031	5.361615253	3.103098811	1.03304408	5.597123641	1.548033487	0.328460902	3.10610064	1.908243539	1.262729681	0.549962203	1.398936626	0.601978735	1.611194962	2.700060842	1.623722667	1.790601316	1.153107484	1.708509187	0.844977815	1.068065512	0.647825876	2.66862597	2.459728946	1.149841749	1.204015039
SSX6P	0	0	0	0	0	0	0	0	0	0	0	0	0	0	0	0	0	0	0	0.006735258	0	0.186446891	0.012103433	0	0	0	0	0	0.014873129	0	0.017752556	0	0	0	0	0	0	0	0	0	0	0.017630861	0	0	0	0	0	0	0
AC009269.2	0	0.066266822	0	0.070940652	0	0	0	0	0.05166362	0	0.13398232	0	0.0927552	0	0	0.095341213	0	0	0	0.053339822	0	0	0	0	0	0.16400474	0	0	0	0	0	0	0	0	0.428728959	9.906955565	0.180773437	0.109318666	0	0.907681276	0	0.069813729	0.233062604	0	0	0.040610373	0.399574872	0.174979571	0
HSPD1P18	0	0	0	0	0	0	0.569647712	0	0	0	0	0	0	0	0.334803435	0	0	0	0	0	0	0	0	0	0	0	0	0	0	0	0	0	0	0	0	0	0	0	0	0	0	0	0	0	0	0	0	0	0
MTCO2P15	0	0	0	0	0	0	0	0	0	0	0	0	0	0	0	0	0	0	0	0	0	0	0	0	0	0	0	0	0	0	0	0	0	0	0	4.699020619	0	0	0	0.192084632	0	0	0	0	0	0	0	0	0
FLJ13224	0.019805732	0.010329571	0.129672996	0.044232481	0	0	0.061203893	0.024346063	0.032212984	0.106388239	0.125309752	0.088336924	0.057834154	0.025694608	0.08093663	0.014861642	0.025483877	0.028520749	0.04826936	0.024943589	0.073092728	0.028770578	0.074707124	0.072900761	0.227674311	0.025564808	0.046855665	0.021184776	0.018360553	0.034761917	0.065745429	0.056460438	0.147228462	0.030266084	0.721759823	0.465872496	0.037571582	0	0	2.380326964	0.028585132	0.021764914	0.072658883	0.021932416	0.033010942	0.050642262	0.103808531	0.054551095	0.063712106
PLA2G12B	0.05316645	0.02772867	7.484017164	0.059368773	1.852775502	2.641578687	0.533960562	0	0.043236221	0.017849268	7.792829822	8.14151098	6.404055845	0.827694408	0.181055049	0.03989455	0.068408847	0.057420764	15.824241	0	1.226311951	0	12.53397443	0.469667033	3.544775989	13.82815854	3.878192476	1.634965152	1.99612416	3.359332533	16.17796053	1.364060155	8.971486435	0.243738568	3.767341707	0	0.025214262	1.509527964	0	22.67688494	0.153467695	1.606706027	0.146283975	0	0.974759279	9.804957006	0.055732665	10.50684067	5.537050783
RB1CC1	6.583898591	11.18037461	1.650005855	8.948117565	6.79261805	7.094434279	5.901694922	5.87629226	4.877045774	12.02486081	6.967573278	4.613209758	4.892602335	1.619411554	2.526391988	7.552376237	7.164252403	6.55219554	7.245601754	3.542548726	5.286072822	3.512148939	10.69425363	7.371644581	1.104485006	6.587240163	12.52037528	4.715241552	3.376629862	9.226584363	10.60960559	3.552825884	0.837170231	9.537651805	23.90054444	22.80606122	7.499790964	5.027711164	5.755464283	44.72398168	10.41169984	5.192711222	5.670016818	7.260335489	3.432539774	11.7626413	6.732447428	10.58002542	7.255093667
TRIP4	7.680593274	10.39106045	2.504943099	7.764867356	6.916437542	7.330366401	9.281048189	7.348472624	6.401608728	10.68031873	7.725929138	4.84912887	7.164074374	2.978115764	6.058500439	7.564770223	6.424278119	8.284854662	8.030620387	5.00315625	7.200997659	4.918584966	6.515805198	5.71750324	2.111074643	8.265734282	7.331544087	6.798407541	5.985188868	6.362550814	7.323838027	4.908005916	2.090390567	7.702916224	7.423096623	3.216465831	6.885882199	5.513705736	8.585897586	7.861904492	6.246649178	5.160915873	8.053037814	8.621825302	5.531917908	8.235861426	6.316724295	6.138294502	8.322955217
ATF4P3	0.028395718	0.118477045	0.278870618	0.095124965	0	0.202866337	1.272357074	0.034905245	0.16164451	0.114397581	0	0.464382301	0.373128874	0.405225387	2.591556135	0.127843899	0.548048151	0.081781088	0.224914191	0.369539907	0.130992413	0	0.192795316	0.125422446	0.065283884	0.054978862	0.156747583	0.273355834	0.289561221	0.149515747	0.282780054	1.861804327	0.717682986	0.130178553	0.306606165	0.222642348	0.080800248	0.684069835	1.201070425	0.954602411	0.122948551	0.031204621	0.468773647	0.157223857	0.141984564	0.14521285	0.11906524	0.156421131	0.205525841
RPL35AP3	0	0	0	0	0	0	0.160872733	0	0	0	0.219582135	0	0	0	0	0	0	0	0	0.043709021	0	0	0	0	0	0	0	0	0	0	0	0.148404693	0	0	0	0	0	0	0	0	0	0	0	0	0	0	0	0	0
AQR	3.581991322	3.891245788	1.385942447	4.007286836	5.638858143	4.770897986	5.746895379	2.877298584	4.677681026	4.691180288	4.548505638	2.204648795	2.294525595	2.150977573	3.423964048	4.214690529	6.151881011	3.471222712	5.134710261	4.812696675	4.100349145	5.605826312	2.551754126	3.415258407	1.401422225	4.846723173	4.408371828	3.545704823	4.206257732	3.785374435	3.421454703	3.288949891	1.515904647	4.664256766	5.771031531	6.5694634	3.893702318	4.474049039	4.781552986	6.408424941	4.309234009	2.969292244	3.935739638	4.054980849	3.591008784	3.919201217	3.608500573	3.537929634	3.820114839
PA2G4P4	0.25368763	0.158771269	0.249143294	0.056656494	0	0.494293613	2.077463117	0.218290669	0.247565775	0.051101458	0.214008985	0.678893922	0.185196508	1.118998024	1.589608188	0.20939576	0.293776065	0.091329134	0.247309005	0.234298104	0.163840257	0.294813232	0.09569085	0.186754235	0.058324688	0.261963578	0.120032957	0.203513649	0.258694289	0.267155041	0.05614133	0.542392786	0.414880341	0.503973824	1.095689036	0.287312856	0.048124682	1.265950847	0.238452786	3.944397781	0.14645648	0.111512961	0.372269202	0.224742325	0.253698308	0.275683279	0.159559509	0.244556896	0.306028325
AC093300.1	0	0	0	0	0	0	0	0	0	0	0	0	0	0	0	0	0	0	0	0	0	0	0	0	0	0	0	0	0	0	0	0	0	0	0	0	0	0	0	0	0	0	0	0	0	0	0	0	0
AC023813.3	0.055632426	0.17408872	0	0	0	0	0.085957973	0	0	0.149417249	0.351983237	0.16542004	0.081225333	0.144347448	0.151562223	0	0.143163599	0.200280216	0.067792033	0.046709455	0.153982918	0	0	0.081908536	0	0.287236502	0.043871044	0	0.051573056	0	0.061557563	0	0	0.595101958	0.450523344	0	0.105535018	0	0	0.607828474	0.120439397	0.061135584	0.102045964	0.061606083	0	0.213373984	0.174953005	0.076614432	0.402662872
STPG2-AS1	0	0	0	0	0	0	0	0	0	0	0	0	0	0	0	0	0	0	0.034022258	0	0	0	0	0	0	0	0	0.029863828	0	0	0	0	0	0.085331193	0.075366879	0.632409302	0	0	0	0.328511221	0	0	0.102426023	0	0	0	0	0	0
CXorf21	1.584159585	1.332052431	0.264588835	0.144405338	0.422492742	0.51443841	1.223846908	0.417282325	0.394370278	1.107097238	1.022743746	0.360490843	1.982511147	0.062913699	0.418368929	0.218333947	0.415984796	1.629449607	0.108339343	0.054288725	0.894844128	0.774897906	0.487791203	1.475590011	0.111492908	0.198220284	0.548139718	0.55329382	1.12390339	0.822779918	0.089432686	0.046081457	0.168229352	0.913986781	1.374521222	2.858783762	5.427685887	0.083447564	0.607765376	0.32605719	0.139982393	0.301986717	1.186043657	2.541890216	0.916049201	0.857656056	1.474226644	1.135339144	0.546000724
MRPS31P5	0.673578976	0.258428629	0.253453286	0.561956935	0.269807742	0.276564487	0.179439765	0.13324016	0.169997723	0.26512592	0.065313354	0.494957433	0.282600403	0	0.14764892	0.307908053	0.109581329	0.105916328	0.334925548	0.344525949	0.114291134	0.05623374	0.566555062	0.53575754	0.391602166	1.663930355	0.213691515	0.310551425	0.258384606	0.135888311	0.462611521	0.088284124	0.034531974	0.189301733	2.790092351	1.126414304	0.609517183	0.2664519	0.072773352	2.069217187	0.631345411	0.94440508	0.042604783	0.180046282	0.090330485	0.841357179	0.129855815	0.287882733	0.585286085
AC072039.2	0	0.249368542	0	0	0	0.04436257	0.105538376	0	0.055547218	0	0.144053884	0	0.099727687	0	0	0.051254046	0.087887448	0	0.166468818	0	0	0	0	0.100566517	0	0.176333115	0.053864448	0.146121873	0	0	0.151159573	0	0.101550748	0	0.092191375	0.178519605	0.064787443	0.117536242	0	0.114813229	0.246457232	0.300246742	0	0	0.113846393	0.174652357	0.071601875	0	0.054931736
VN1R4	0	0	0	0	0	0	0	0	0	0	0	0	0	0	0	0	0	0	0	0	0	0	0	0	0	0	0	0	0	0	0	0	0	0	0	0	0	0	0	0	0	0	0	0	0	0	0	0	0
RFC2	14.80985012	9.570115969	22.10986157	16.20437222	18.43222521	16.48915205	19.40426393	13.37027174	19.98463804	26.37177274	22.65301073	15.18284386	19.16756217	22.4155069	25.29090915	17.75821722	20.5738912	15.09654476	18.6170075	22.0791643	10.36052231	14.89386847	16.89181115	18.41026795	22.26277877	14.64352411	10.97299924	19.88108365	18.80851392	15.1152238	9.379106264	23.68031461	14.37634329	14.96340944	11.385614	2.658416099	8.001234522	13.13880826	33.526397	14.86330202	16.03102298	18.21232099	15.99583179	16.85064284	19.62071275	13.53297067	25.29158942	20.63825077	20.99567461
AL139300.1	0	0.006243102	0	0	0	0	0	0	0	0.008037515	0	0	0	0	0.016305796	0	0	0	0	0	0.022088301	0	0	0	0	0	0	0	0.011096957	0	0	0	0	0	0	0	0	0	0	0	0	0	0	0	0	0.007651935	0	0	0
MIR6718	0	0	0	0	0	0	0	0	0	0	0	0	0	0	0	0	0	0	0	0	0	0	0	0	0	0	0	0	0	0	0	0	0	0	0	0	0	0	0	0	0	0	0	0	0	0	0	0	0
RNU6-407P	0	0	0	0	0	0	0.445493724	0	0	0.387191813	3.040368027	0	0	0	0	0.432702428	0	0	0.351345246	0.121040366	0	0	0.435025328	0	1.325765025	0.372164603	0.682110361	0	0	0	0.638067814	0	0.428661331	0	6.615617635	8.03795965	0.820433289	0	0	7.511986669	0.416133557	2.534775382	0	0.31928537	0.480563141	0.184308617	0	0	0.463750615
RF01210	0	0	0	0	0	0	0.445493724	0	0.234473355	0	0	0	0	0	0	0	0	0	0.175672623	0.121040366	0	0.418833221	0	0	0	0	0	0	0	0	0	0	0	0	0	0	0	0	0	0	0	0	0	0	0	0	0	0	0
RBMY1B	0	0	0	0	0	0	0	0	0	0	0	0	0	0	0	0	0	0	0	0	0	0	0	0	0	0	0	0	0	0	0	0	0	0	0	0	0	0	0	0	0	0	0	0	0	0	0	0	0
AL136131.3	0	0	0	0	0	0	0	0	0	0	0	0	0	0	0	0	0	0	0	0	0	0	0	0	0	0	0	0	0	0	0	0	0	0	0	0	0	0	0	0	0	0	0	0	0	0	0	0	0
RN7SL763P	0	0	0	0	0	0	0	0	0	0	0	0	0	0	0	0	0	0	0	0	0	0	0	0	0	0	0	0	0	0	0	0	0	0	0.142507091	0	0	0	0	0	0	0	0	0	0	0	0	0	0
UBE2V1	1.6430618	1.44444617	0.937209019	1.633195754	1.572436494	2.797180678	1.250119374	1.254676203	2.328187065	2.294219984	2.415130036	1.619265807	1.44480952	0.670161039	1.254713745	1.587832901	1.345345599	1.097883102	3.58345898	3.412242991	1.464243959	0.678061255	3.619974148	3.669895143	0.600969451	5.587258211	2.296919571	2.599584854	2.007816783	1.649452261	3.68431851	0.603229038	0.333106688	1.217377522	4.284086139	7.373968795	2.243221501	1.756359341	0.994493624	6.407605228	3.337014548	5.676676291	1.244355009	1.550701052	1.307035991	3.584569255	2.198629357	1.808485409	3.363491385
TPI1P1	1.359359796	1.50134112	4.580914692	0.892906342	4.528183326	5.245312012	23.78342492	2.064156566	1.820763756	0.697977775	2.951183898	15.21687924	6.479507267	13.74524513	37.03372397	1.620037889	8.436726315	1.871151298	1.169276977	1.409878188	1.770598248	4.3558655	0.693720389	2.472327263	3.49294892	0.851512612	1.22961761	4.789680172	3.335745262	3.859499821	1.459899158	12.25229143	7.370688697	12.03613547	1.942656661	0.383142743	0.530911497	8.186947783	5.63702386	1.713702249	0.692446238	1.010530452	7.627051413	1.549598331	2.998714002	0.715608924	0.838219287	4.459879298	0.932447903
CLDN25	0	0	0	0	0	0	0	0	0	0	0	0	0	0	0	0	0	0	0	0	0	0	0	0	0	0	0	0.042538132	0	0	0	0	0	0	0	0	0	0	0	0	0	0	0	0	0	0	0	0	0
ACSM2B	0	0	0	0	0	0.002387248	0	0	0	0.004936007	0	0	0	0	0	0	0	0	0.015676596	0	0	0	0	0	0	0.002372219	0	0	0	0	0.004067115	0	0	0	0	0.028819603	0.031377199	0.006324885	0	0.003089177	0	0	0	0	0	0.004699215	0	0.005061924	0.144843904
AC005154.2	0.40899618	0.258217021	0.211405149	0.336522491	0	0.363499194	0.1663006	0.105843327	0.227572129	1.286377395	0.272389038	0.160016873	0.282860079	0.083779549	0.117289358	0.339203913	0.110789921	0.123992576	0.209848704	0.578352246	0.258185764	0.062539347	0.74700688	0.459552165	0.544391669	0.347318007	0.203702735	0.322349258	0.139687825	0.113344314	0.381100087	0.153411886	0.128013721	0.263160665	0.987830917	1.331485419	0.918791048	0.11112364	0.404667901	1.067400371	0.838839215	0.733319798	0.118455365	0.333725412	0.035878368	0.522891353	0.090260512	0.148223901	0.69246323
COX20	1.393258305	2.044898215	0.504535658	1.480069364	1.289019798	1.657631518	1.10494167	0.788123689	1.9502167	1.572966741	1.248151085	0.60491905	0.882089749	0.519861516	1.679523811	1.24437532	0.475936552	0.825612367	4.47358424	1.099914514	2.474205379	0.546274251	0.999914302	1.983242433	0.836235012	2.045068978	2.080735771	1.813380256	1.343030662	1.082021855	1.350646836	1.766211113	0.769898311	0.772506942	1.447806413	3.673598746	1.157782503	0.742575808	1.709418214	1.160595563	2.028651088	2.452436872	1.334360075	2.034393956	0.73981431	1.635435839	1.415270538	0.96785575	3.0639576
SPATA41	0.028653491	0.089664424	0	0.079990415	0	0.083744154	0.332045011	0.123277387	0.128159349	0.115436069	0.181289025	0	0.083670243	0.148692354	0.156124297	0.204257047	0	0.206308718	0.122207042	0.132317419	0.092527082	0.14568112	0.118888909	0.042187005	0	0.231158138	0.101681048	0.107270071	0.172657622	0.150873033	0.190231398	0.020420713	0.042599884	0.065680149	0.116021062	0.112331734	0.597914115	0.073958543	0.067331866	0.168571931	0.041354888	0.125951572	0.262793954	0.412492901	0.119394569	0.137372882	0.270328724	0.177571241	0.10369579
GINS4	0.991313953	2.025210909	1.828780034	1.816391669	1.145167543	0.917733961	0.99855689	1.191636374	4.672165313	1.360652143	2.772149258	1.172533503	1.343400248	1.641329349	2.06654745	5.634378349	3.572853526	1.364422232	4.121167428	1.324347417	1.323906224	1.829861306	0.867666955	1.173266852	2.065045504	1.021532357	1.801020525	1.482129505	3.269741171	1.922540384	2.145306359	4.44189476	1.595951154	1.765958268	0.946195025	1.312132683	0.997407118	0.782222477	2.368064818	0.962030003	1.023650546	1.673183238	1.537063839	1.57689067	1.743544518	1.631476315	1.538649103	4.457616548	1.083524725
IFNA11P	0	0	0	0	0	0	0	0	0	0	0	0	0	0	0	0	0	0	0	0.023931936	0	0	0	0	0	0	0	0	0	0	0	0	0	0	0	0	0	0	0	0	0	0	0	0	0	0	0	0	0
SIGLEC11	0.141754859	0.138005408	0.154683986	0	0.082332602	0.177995551	0.248229721	0.011616747	0.053796597	0.323615723	0.019930556	0	0.26215841	0	0.038618991	0.056729975	0.048638626	0.129282678	0.034547657	0.035705573	0.034876266	0.192190725	0.042775891	0.118267873	0.021727003	0.140280134	0.074524086	0.075812522	0.192736621	0.132693459	0.031370494	0.013470076	0.028100081	0.028882982	0.076530754	0.115262264	0.752947286	0	0	0.031769938	0.034098558	0.01038515	0.208015536	0.313952208	0.11025842	0.018123003	0.039625872	0.117130983	0.129201243
LINC02499	0	0	0	0	0	0	0	0	0	0	0	0	0	0	0.034238071	0	0	0	0	0	0	0	0	0	0	0	0	0	0	0	0	0	0	0	0	0	0	0.043250973	0	0	0	0	0	0	0	0	0	0	0
AL359538.1	0.035071202	0	0	0.019581279	0.152772717	0	0	0	0	0.011774254	0.036982254	0	0	0	0	0	0	0.037877557	0.010684183	0.022084558	0.016178712	0	0.026457681	0	0	0.067903717	0.013828358	0	0.016256069	0	0.097016159	0	0	0	0	0	0.016632566	0	0.247237889	0	0.025308708	0	0	0	0	0.022418826	0.202202021	0	0
TMEM38A	1.237354028	14.25982622	3.233971152	0.991705463	1.477904452	1.944276376	0.462542568	3.201478867	9.421381271	1.333331408	1.620450393	0.756610897	2.127103613	2.032464904	4.63510566	2.440988869	1.065675527	2.651176868	1.483483686	3.703150459	3.516891278	1.174126807	1.264685945	1.145956302	2.041810495	1.841874201	0.598047731	5.048547187	2.220129958	4.606179638	2.616821211	7.239580939	1.231349287	1.875610864	2.734049516	0.260799024	4.845971355	1.51103498	1.500705187	1.400549455	1.721034223	4.035396149	0.457593799	1.734872389	2.01244811	1.626577214	1.55858578	1.044403853	1.308069954
AC120498.10	0.712535711	0.216777802	0	0.198914779	0	0.269952829	0.366980968	3.722488857	0	0.358823304	0.250454079	0	0.433469847	0.30813178	0.080883206	0.133666492	0.76401168	0.256517314	0.072356249	0.04985425	0.547833616	0.172509525	1.746992802	0.131134756	0	0.383218997	0.374597901	0.254049514	1.486223137	0.104216917	0.131404065	0	0.176557538	0.453691592	0.400713008	0.31037666	0.056320173	0.613050421	0.279060587	0.399231741	1.414030066	0.130503287	0.326749156	0.197261457	0.296902376	0.189783131	0.124488013	0.245317893	0.859545694
AL356481.2	0.056791435	0	0	0.063416644	0.494775276	0	0	0.06981049	0.046184146	0	0.119772074	0.084433146	0	0.073677343	0.077359885	0.042614633	0	0.040890544	0	0.095365137	0	0	0	0	0	0.036652575	0.044785024	0	0.105294989	0.498385824	0.125680024	0	0	0	0.076651541	1.731662709	0	0.097724262	0	0.85914217	0.081965701	0	0.104171922	0	0	0	0	0	0.045672409
OR10H4	0	0	0	0	0	0	0	0	0	0	0	0	0	0	0	0	0	0	0	0	0	0	0	0	0	0	0	0	0	0	0	0	0	0	0	0	0	0	0	0	0	0	0	0	0	0	0.033052811	0	0
PPP4R1L	0.635307757	0.552798961	0.615438606	1.397126722	0.59302435	1.103122713	0.535883056	0.494069008	1.307434171	2.468049599	0.6289102	1.937243732	1.358230509	0.445743546	0.410623692	0.909652666	0.216873276	0.49943837	0.787991693	1.216500823	0.930061708	0.461436406	2.27166831	0.789818402	0.819735806	1.029235672	0.792391382	0.384843409	0.844363149	0.500637746	2.811885054	0.235625135	0.168665792	0.168411731	2.148066021	2.702417469	1.804699002	0.418320266	0.502707241	3.917388636	0.074850961	1.663454907	0.975078914	0.836333704	0.383577801	2.687387392	0.710144164	1.151676154	0.899328292
SNX19P3	0.020158573	0	0	0	0	0.058916476	0.046720686	0.012389895	0	0.02707089	0.042514054	0.044955329	0.073580596	0.026152361	0.054919017	0.007563202	0.207503004	0	0.006141161	0	0.037197442	0	0.007603804	0	0.092692143	0.019515186	0.007948401	0.032343278	0.186876485	0.088453013	0	0	0	0	0.027208076	0.043904822	0.009560231	0.017344003	0.094739897	0.033884375	0.01454719	0	0.036976655	0.145100444	0.083997591	0	0.042263157	0	0.016211786
MIR4663	0	0	0	0	0	0	0	0	0	0	0	0	0	0	0	0	0	0	0	0	0	0	0	0	0	0	0	0.211011521	0	0	0	0	0	0	0	0	0	0	0	0.663197465	0	0	0	0	0	0	0	0	0
AP005262.1	0	0	0	0	0	0	0.04647076	0	0	0	0	0	0	0	0	0	0	0	0	0	0	0	0	0	0	0	0	0	0	0	0	0	0	0	0	0	0	0	0	0	0	0	0	0	0	0	0	0	0
AC104758.3	0.009444371	0.00492566	0	0	0	0	0.01459255	0	0	0.012682818	0	0	0.01378912	0	0	0	0	0.027200261	0.005754316	0	0	0	0	0	0.043426634	0.006095294	0.007447714	0	0.017510474	0	0	0	0	0	0.025494182	0.189240152	0.017916024	0	0	0.031749926	0.006815416	0.020757216	0	0	0	0.036223174	0	0	0
RNA5SP362	0	0	0	0	0	0	0	0	0	0	0	0	0	0	0.346152704	0	0	0	0	0	0	0	0	0	0	0	0	0	0	0	0	0	0	0	0	0	0	0	0	0	0	0	0	0	0	0	0	0	0
AC138625.1	0.062082563	0	0	0	0	0	0	0	0	0.041685247	0	0	0	0	0	0	0	0	0.189129946	0.078187566	0	0.270550652	0.140505075	0	0	0.040067411	0	0	0.057552541	0	0.137389343	0	0	0	0.083792989	0	0	0	0	0.052177026	0	0.136447536	0	0	0.103475293	0	0	0	0.099855205
TSNAX	5.631060542	6.039083111	2.076180807	4.699883568	8.748508453	5.776083422	4.907069465	3.744464209	4.841098954	5.952120262	6.130426414	1.700081207	2.637630331	1.371312318	3.200401111	4.94643839	2.744859781	4.244701865	4.824368236	5.060693648	4.175771985	3.008136565	3.769615403	5.001302948	1.811588549	4.592395514	4.921774357	6.498519201	3.656794932	2.867175873	5.183470303	2.239410406	1.285777938	5.550725075	7.049043256	11.38528494	7.53310514	2.389351162	3.951607016	5.701734205	9.392709798	6.140565454	5.208562698	5.772818652	3.235273345	4.100209648	6.119430585	4.095772409	5.18544671
SUPT5H	23.92430684	17.91874049	38.72421884	18.77416872	21.73962179	21.21629569	15.13555567	16.59299527	22.27059009	20.77079817	11.5216038	18.0185536	16.26437753	28.71765349	18.80690305	16.69944518	17.11629599	22.18993527	20.61766728	22.44954098	18.45018964	20.98624274	18.62931992	17.46522204	30.38242463	21.0443272	21.84154315	19.13456805	25.37756715	13.64879138	18.01871335	25.58047948	24.55376906	14.12443381	14.43067251	5.969836162	30.15456207	25.49809403	24.60605653	13.06842679	17.76221986	22.66801579	15.19509425	21.74568887	16.53702574	20.19495849	23.24106786	13.76023986	23.80261735
KRT10	4.927058084	5.043641454	5.22239064	6.258541983	9.962593693	7.729551285	10.14316218	7.757246983	7.875831924	10.65470202	13.39823198	7.493083908	9.378581356	6.227192391	12.17303676	8.803171986	9.209685996	5.824476824	12.73907723	4.237552565	6.343289097	5.455085795	11.97097946	7.025546601	5.323033962	6.259514254	6.779997144	6.183710498	3.559803482	11.17510541	7.201394366	13.50231171	3.987922739	21.4444038	4.515945039	4.021818088	7.163984336	8.939837583	8.89078622	2.088260191	9.678435826	8.858586469	15.87415294	7.035101383	11.62401692	7.282793609	8.361474177	8.185155473	11.86450491
AC010655.2	0.271775328	0.307109683	0	0.303480252	0	0.235349467	0.069986929	0.167038997	0.257849852	0.030413858	0.191056359	0.336712242	0	0.176291407	0.061700935	0.03398871	0.641100436	0.097840819	0.220784928	0.19015405	0.208954665	0.065798573	0.512567607	0.433484226	0	0.70160336	0.25003844	0.581397302	0.251944506	0	0.150360391	0.064562767	0	0	0.550223752	1.73629642	0.472596013	0.077943218	0.212878545	0.79944347	0.32687228	0.447989003	0	0.250798176	0	0.231638625	0.189928842	0.249517696	0.364275408
LINC00683	0	0.057122861	0	0.020383921	0	0.003951942	0.065811573	0	0	0	0	0	0	0.023682003	0	0.004565854	0	0.00438113	0	0	0	0	0.009180729	0.004479373	0	0	0.014395186	0.006508472	0.045126424	0	0	0.017346003	0	0	0.008212665	0.042408066	0.017314339	0	0	0	0	0.013373409	0.022322555	0	0	0.00388963	0.02551398	0	0.004893472
AARSD1	1.43291047	1.380654209	0.689045329	3.100704058	1.833767546	1.035801341	0.537863912	0.517472141	1.69853916	0.864282373	1.417087301	0.722149583	0.590988857	0.966239368	1.367415326	1.23315519	0.656237354	0.932622345	1.820089787	1.563329139	0.911231887	0.658554179	2.74827016	0.673434561	2.307919245	2.920648131	1.027830803	1.740503235	2.198914151	0.497309397	1.146592702	1.53469043	0.722150838	0.643301361	0.961538124	1.572762218	1.650907878	1.797028872	1.065312285	1.78261176	0.847096927	3.629710752	0.683079814	1.201285346	0.41828714	1.52144176	1.799093773	0.66892838	1.054707122
RNA5SP363	0.260746764	0	0	0	0	0	0	0	0	0	0	0	0	0	0.355182775	0	0	0	0.158869154	0	0	0	0	0	0	0	0	0	0	0	0	0	0	0	0.351930554	18.6270978	0	0	0	2.191435101	0	0	0	0	0	0	0	0	0
ATP8B4	0.242957117	0.158391189	0.045190341	0.064742081	0.288637892	0.346073796	0.255950726	0.125570181	0.15940993	0.41895573	0.238728096	0.127244428	0.399066844	0.068053688	0.109063121	0.11601413	0.191829468	0.530760091	0.085790221	0.127493029	0.216515588	0.16443282	0.12080254	0.286574296	0.057127155	0.051673347	0.189415786	0.126983823	0.263620417	0.179292247	0.070263245	0.066898939	0.065674657	0.240484531	0.68192418	4.978857706	0.963681148	0.10926834	0.142729174	0.517441793	0.063755293	0.0849515	0.349432966	0.391338445	0.193269478	0.2382555	0.370449552	0.281359288	0.17318594
SEC14L6	0.106082115	0.023052727	0.115757615	0.019742917	0	0.028707501	0.027318011	0	0.014378083	0.094971577	0.074575065	0.013142895	0.116162763	0.011468643	0.036125607	0.01326682	0.011374584	0.120935713	0.005386189	0.01113343	0.024468394	0.051366338	0.013338041	0.019523305	0.040648456	0.039937475	0.020913761	0.042550672	0.016390258	0.03103157	0.0489085	0	0.013142918	0	0.298290196	0.269551271	0.218008217	0	0	0.029718754	0.025517624	0.009714646	0.097292644	0.176209379	0.073671236	0.022603887	0.166803661	0.073045717	0.06398446
AP003028.1	0	0	0	0	0	0	0	0	0	0	0	0	0	0	0.026488988	0.029183562	0	0	0	0	0	0	0	0	0	0	0	0	0	0	0	0	0	0	0	0	0	0	0	0	0	0	0	0	0	0	0	0.053560543	0
RF02171	0	0	0	0	0	0	0	0	0	0	0	0	0	0	0	0	0	0	0	0	0	0	0	0	0	0	0	0	0	0	0	0	0	0	0	0	0	0	0	0	0	0	0	0	0	0	0	0	0
AL512329.1	0	0	0	0	0	0.036699438	0.05820521	0	0	0.063234844	0	0	0.055000571	0	0.025657047	0	0.024235295	0	0	0	0.017377888	0	0.04262811	0.013865798	0.043303883	0.01215613	0	0.010073414	0	0	0	0	0	0.115132791	0.076266358	0	0.071461526	0.064822124	0	0.03166018	0	0	0.034549482	0.041715677	0	0	0.019744487	0.025939183	0.015147633
AC217774.1	0	0	0	0	0	0	0	0	0	0	0.122320416	0	0	0	0	0	0	0	0	0	0	0	0	0	0	0	0	0	0	0	0	0	0	0	0	0	0	0	0	0	0	0	0	0	0	0	0	0	0
AC096577.1	0	0	0	0	0	0	0	0	0	0	0	0	0	0	0	0	0	0	0	0	0	0	0	0	0	0	0	0	0	0	0	0	0	0	0	0	0	0	0	0	0	0	0	0.031990056	0	0	0	0	0
TMEM35B	5.00848719	6.767840596	2.129337477	3.377452136	1.133368094	4.963844431	2.412044108	2.198803284	2.724163312	5.284622317	2.126279071	2.030791147	2.801569215	2.151825917	3.189710818	5.246868915	2.259717844	6.392762027	8.679218342	3.304060675	6.301274946	3.496030878	3.876538063	6.536114646	1.27112395	7.619283129	6.027034423	2.835152624	6.060057825	2.854096693	3.202795925	2.6886681	3.723123576	3.329860089	4.345693452	0.085000116	6.077019964	1.231198513	0.611390874	3.170688096	9.153132893	5.218008324	2.266925635	10.15618367	2.276680912	5.654796273	6.000268218	0.985351335	6.774179266
SYF2P1	0	0	0	0	0	0	0	0	0	0.048750543	0	0	0	0	0	0	0	0	0	0	0	0	0	0	0	0	0	0	0	0	0	0	0	0	0	0	0	0	0	0	0	0	0	0	0	0	0	0	0
TMEM191B	0	0.075660232	0.284941822	0.178192485	0.126386718	0.103641438	0.134488671	0.035665156	0.212353227	0.038962698	0.244759187	0.172542626	0.995491709	0.301125397	0.197610155	0.185055126	0.186659844	0.02089038	0.079549867	0.042630569	0.401532622	0.400394023	0.218880668	0.02135883	0.90051964	0.196615262	0.022880012	0.170687597	0.161381	0.076385404	0.240780307	0.558294577	0.215678657	0.110843858	0.17622067	0	0.05503955	0.149777679	0.340894041	0.085346166	0.052343844	0.095651901	0.399149308	0.048194018	0.290151331	0.037093558	0.060828686	0.399566315	0.070000093
AL592148.1	0	0.070287506	0	0.225734749	0	0	1.041153871	0	0	0.090489772	0.426334753	0	0.196766088	0.611935866	0.826099262	0.151688941	0.086702449	0.242586599	0.082112147	0.480897456	0	0.195769236	0	0	0.154920857	0.17395559	0.106276371	0.108113768	0.06246714	0.118268636	0	0.28813855	0.100181525	0	0.636638419	5.69430737	0.255655617	0.115951484	0.950060201	1.189284443	0.048626843	0.370248089	0.370805222	0.074619502	0.224622772	0	0.141272914	0.092798154	0.216764332
AC012368.1	0.122241655	0.414404015	0.240103851	0.36855592	0.212997428	0.222301147	0.358864899	0.135238259	0.09940982	0.279068539	0.670293938	0.327131111	0.696061038	0.269599605	0.13321164	0.467805478	0.503319558	0.149626386	0.081928039	0.251456057	0.169174058	0.958894158	0.092218985	0.107987039	0.78691964	0.181454898	0.173516863	0.091527215	0.38529467	0.171641396	0.162313215	0.034847576	0.199913805	0.317565619	0.428973648	3.716696182	1.901523328	0.084139275	0.057450304	0.174653715	0.211714096	0.134333795	0.269071869	0.392566114	0.224119133	0.476662808	0.871365342	0.673382449	0.776635763
RNASEH2C	7.89998513	3.468746389	9.718003656	4.981388507	7.843600048	6.426752881	9.612156705	5.613239242	7.07745485	5.032132063	7.304120278	7.946627507	14.15137764	9.25978921	13.666899	7.826799225	6.981810282	6.120242693	8.331928689	4.365179869	7.558088612	9.614244652	8.725452559	5.33199758	10.2747686	5.747663016	6.121096383	7.903485881	11.79736795	10.57715728	8.166991872	8.173537983	15.51946492	8.391146871	5.495523643	2.642721113	8.108611972	6.559711357	7.852494693	3.258403774	5.677515984	6.114451408	7.676881715	10.62545786	7.759723365	8.202306782	7.907194386	6.087604106	8.916756484
AC004006.1	0	0	0	0	0	0	0	0	0	0	0	0	0	0	0	0	0	0	0	0	0	0	0	0	0	0.051333049	0	0	0	0	0	0	0	0	0	0	0	0	0	0	0	0	0	0	0	0	0	0	0
SNORD113-8	0	0	0	0	0	0	0	0	0	0	0	0	0	0	0	0	0	0	0	0	0	0	0	0	0	0	0	0	0	0	0	0	0	0	0.546919105	3.88320348	0	0	0	0	0	0	0	0	0	0	0	0	0
RN7SL539P	0	0	0	0	0	0	0	0	0	0	0	0	0	0	0	0	0	0.074193152	0	0	0	0	0	0	0	0	0	0	0	0	0	0	0	0	0	0	0	0	0	0	0	0	0	0	0	0	0	0	0
RANBP17	0.684658905	0.146530875	0.24109764	0.505625578	0.499051056	0.271054376	0.198087267	0.496249516	0.339392342	0.098902448	0.529250273	0.498810717	0.465961355	0.909462454	0.527620732	0.558777737	0.838828252	0.29459939	0.629883753	1.376422644	0.480681265	0.027736795	0.646146962	0.234940327	0.27593472	0.695375325	0.456022597	0.694401235	0.39447547	0.124476314	0.558374636	0.536541082	0.016221515	0.87952529	0.24298671	3.310274977	0.711494953	0.812019012	0.397406849	1.451155446	0.011810577	0.884277594	0.375257718	0.453093039	0.227319961	0.294679183	0.700549414	0.289250319	0.333438084
AC016831.1	0	0	0	0	0	0	0	0	0	0	0	0	0	0	0	0	0	0	0	0	0	0	0	0	0	0	0	0	0	0	0	0	0	0	0	0	0	0	0	0	0	0	0	0	0	0	0	0	0
RF00019	0	0	0	0.345195751	2.69320975	0	0	0	0.251394112	0	0	0	0	0	0	0	0	0	0	0.259550476	0.285212347	0	0	0	0	0.199510921	0	0	0	0	0	0	0	0	1.251711766	3.501070054	0	0	0	1.299046581	0	0	0	0.684653166	0	0.197609239	0	0	0.248608577
AC099811.3	0.141110013	0.220785459	0	0.236357561	0	0.137471777	0	0	0.057377009	0.189496229	0	0.104895767	0.206025668	0	0.09610828	0.158827244	0.181565129	0.152401463	0.171952497	0.118477159	0.260382095	0	0.212906513	0.051939648	0.16221125	0.091070868	0.222555224	0	0	0	0	0.201132007	0	0.215636945	0.571369606	2.458670011	0.535372938	0.242816049	0	0.474381245	0.101830329	0	0	0.078131008	0	0.180405611	0.295842101	0	0.113482503
CARMIL2	0.183054456	0.241724566	1.402502967	0.152219714	1.594797149	0.437615811	0.493462849	0.143628804	0.158366209	0.818539284	0.468198511	0.318474938	0.380996292	0.419383801	0.281184441	0.21626691	0.170386811	0.434664519	0.766488472	0.083387207	0.883976752	0.59405881	0.232118983	0.424341328	0.50144535	0.080436667	0.359350516	0.164555549	0.566861504	0.314451095	0.211169865	0.321983633	0.196875759	2.220018618	0.310150515	0.173047384	3.816114174	0.274780468	0.256261638	0.183307469	2.706624754	1.108532109	0.328630684	0.866910168	0.331069866	0.908735564	0.885960443	0.708009298	2.847196269
PTTG2	0.043394903	0.022632373	0	0	0	0.056368071	0.268198826	0	0.1058693	0.058274889	0	0.06451621	0	0.225190374	0	0.065124533	0.111671751	0.093734619	0	0.072869454	0.040037044	0.063037127	0	0	0.099768135	0	0	0.023208214	0.160913906	0	0.096033361	0.061853186	0	0	0.117140416	0.226830989	0.041160184	0.149344169	0.203944423	0.109413185	0	0	0.159197611	0.048054528	0.072327882	0	0	0	0
MYH1	0.029866412	0.002596111	0	0	0	0	0	0	0	0.006684586	0	0.007400515	0	0	0	0.003735147	0	0.014336127	0.006065721	0.002089674	0	0	0.007510397	0.010993202	0	0.003212576	0.011776142	0	0	0	0	0	0	0	0.013436924	0.173461945	0.07554233	0	0	0.041835165	0	0	0	0.005512231	0	0.009545865	0	0	0.004003159
RXYLT1	3.262174564	3.050040023	1.484260637	2.239702928	3.816185727	2.632791212	2.600349833	2.196293117	1.962317239	1.372536432	3.281914436	2.090791457	1.5090905	2.532295193	2.454738974	1.683791302	2.00229996	1.408177282	2.809321286	4.024545654	1.864698148	2.450313883	3.205942678	2.491991651	1.881621402	2.360794016	3.008837398	2.509101112	2.429286551	2.104102694	2.380898865	2.042827488	0.953996668	2.924113236	2.064051958	1.164906761	1.632736536	3.623261007	1.986393595	3.361707498	2.753392149	3.137287982	3.143418436	2.676367478	1.793182813	2.424258193	2.581842148	2.762183915	1.634655551
RNU6-1313P	0	0	0	0	0	0	0	0	0	0	0	0	0	0	0	0	0	0	0	0	0	0	0	0	0	0	0	0	0	0	0	0	0	0	0	0	0	0	0	0	0	0	0	0	0	0	0	0	0
AL356441.2	0	0	0	0	0	0.067622112	0.214496978	0	0	0	0	0.051598033	0.050671822	0.135075129	0.047275485	0.026042276	0	0	0.021145779	0	0.064040735	0	0	0	0	0.022398796	0	0	0	0	0.03840223	0.098936462	0	0.053035707	0	0	0	0	0	0	0	0	0	0	0	0	0	0	0
AL356121.1	0	0.100249808	0	0	0	0	0	0	0	0	0	0	0	0	0	0.144234143	0.247324294	0	0	0	0	0	0	0	0	0	0	0	0	0	0	0	0	0	0	0	0	0	0	0.323096201	0	0	0	0	0	0	0	0	0
GOLGA2P6	0	0	0	0	0	0	0	0	0	0	0	0	0	0	0	0	0	0.010536948	0	0	0	0	0	0	0	0	0	0	0	0	0	0	0	0	0	0	0	0	0	0	0	0	0	0	0	0	0	0	0
AC137675.1	0	0	0	0	0	0	0	0	0	0	0	0	0	0	0	0	0	0	0	0	0	0	0	0	0	0	0	0	0	0	0	0	0	0	0	0	0	0	0	0	0	0	0	0	0	0	0	0	0
KRT8P6	0	0	0	0	0.216438563	0.016135185	0	0	0	0	0	0	0	0	0	0	0	0	0.015136663	0	0	0	0	0	0	0	0	0	0	0	0	0	0	0	0	0	0	0	0	0	0	0	0	0	0	0	0	0	0
ANXA13	10.97486281	6.627866161	2.759690744	3.351917858	11.73732793	5.009508625	8.302148929	19.02073557	5.926520417	8.56460966	9.122062683	0.655943051	2.473147062	14.17671328	5.430395601	1.489787864	2.44309095	21.17042922	22.05259144	4.164093909	5.458976304	0.080113133	4.03570002	9.042015903	2.71701713	4.810173712	3.547595171	3.016921417	0.869140143	4.798331956	40.73776314	6.075312236	24.26993507	18.31228482	0.58485569	3.026906376	7.846498085	2.236925306	4.48029353	3.761023143	4.861087211	2.536773366	5.5060581	2.748236662	2.573778001	3.449854412	1.767396159	2.387004548	4.625321426
HCFC1-AS1	0	0.044682771	0	0.095668537	0	0.166930015	0	0.105314111	0	0.115051282	0	0	0.250174026	0.111147535	0	0	0	0	0	0.071932561	0.079044565	0.2489066	0	0	0	0.110586053	0.067561407	0	0	0	0	0	0	0	0	0	0.081261964	0	0	0.720042962	0.185476671	0	0	0	0	0.109531978	0.089809209	0	0.068900091
STUB1	14.50094266	13.3971142	42.51163431	13.48901583	30.68119432	20.03016021	33.00808418	17.44321796	22.94275203	19.73407669	21.43485714	26.27489496	57.14521329	23.31410725	27.49522615	19.1487639	19.19134003	23.4546466	12.88994077	11.06630887	19.32769298	48.39223631	25.28781945	21.07357042	43.16178018	18.85119771	13.01782295	18.50195662	26.35757267	28.31451235	35.51470024	27.42334178	28.12284856	21.56602217	11.06165143	0.563976012	12.31736287	26.28934554	24.70457348	7.802019916	15.36028734	17.54314102	23.4877997	24.96160895	29.54259836	19.38328207	20.38544964	28.49296007	13.005041
AC104596.1	0.147568297	0.169319557	0	0.098870043	0	0.268358619	0.273610318	0.290235738	0.240012095	0.237802846	0.12448751	0	0.086181997	0.076578026	0.201013873	0.354338996	0.07594998	0.297502856	0.089911185	0.161069464	0.163379514	0.171490768	0.133590455	0.304174122	0	0.190477946	0.186192854	0.315686527	0.054720231	0.155402194	0.065314028	0.084134944	0.043878719	0.225506155	0.199173296	1.157038975	0.195956507	0.050785837	0.138706296	0.421678703	0.212981742	0.064866299	0.216546357	0.392193054	0.147574508	0.2075286	0.185629271	0.203224305	0.142411606
GLIPR1L2	0.102853935	0.10728581	0	0.088348253	0.068929115	0.046247102	0.04889852	0.07780462	0.051472779	0.047811548	0.083429624	0.011762718	0.034654713	0.020528568	0	0.005936814	0	0.113932492	0.014461704	0.09299988	0.06569667	0.045972195	0.089530279	0.069892403	0	0.071487027	0.274523924	0.084627312	0.06601079	0	0.218862311	0	0.023525477	0.012090462	0.117464948	0.165425027	0.315184926	0.095300494	0	0.046546313	0.085642262	0.130417203	0.174151265	0.131420891	0.026373914	0.207359352	0.008293726	0.141645732	0.139981716
RNU6-858P	0	0	0	0.312934466	0	0	0	0	0	0	0.591024813	0	0	0	0	0	0	0	0	0	0	0	0	0	0	0	0	0	0	0	0	0	0	0	0.378243119	0.976574537	0	0	0	0	0	0	0	0	0	0	0	0	0
SYT2	0.250718042	0.026152124	0.050508082	0.116293758	0.168022476	0.090186012	0.017879347	0.037931504	0.028230906	0.095826736	0.056943348	0.017203769	0.135159623	0.035028487	0.015762549	0.060780943	0.009926059	0.03054956	0.028201625	0.01781196	0.074733413	0.00560312	0.061107237	0.01987657	0.133019902	0.039830325	0.069960037	0.02062886	0.071514991	0.013539888	0.034144097	0	0.114691995	0.041260607	0.275921884	0.309152294	0.146342616	0.053098441	0	0.265824968	0.086288564	0.089013851	0.049526553	0.046985138	0.03857363	0.073970014	0.149604999	0.164670767	0.068244238
NUPR2	0	0	0.488370436	0.055529001	0	0.064594257	0.230504215	0.061127593	0	0	0.10487505	0	0	0	0.203214025	0	0	0	0.242387433	0	0	0	0.075029244	0	0	0.256750373	0	0	0	0.174559015	0	0	0.221794917	0.075991461	0	0	0	0.256708509	0	0	0	0.054646899	0.091215215	1.266551586	0.331532781	0	0	0.136965767	0.039991761
AC114400.1	0	0	0	0	0	0	0	0	0	0	0	0	0	0	0	0	0	0.031703682	0	0	0	0	0	0	0	0	0	0	0	0	0	0	0	0	0	0	0	0	0	0	0	0	0	0	0	0	0	0	0
ADCY6	7.929678043	6.999415348	13.294535	14.77117656	12.92228298	9.913578568	10.83084764	8.18281873	7.124198257	8.484519008	8.602397773	7.760540561	7.444238994	9.658337505	8.412045786	8.949376961	8.964373433	11.76550773	10.24724937	11.46109785	8.102302847	10.32770013	13.50823475	7.312620769	20.72292118	13.54909268	10.60577523	11.25822989	12.64621619	6.721061736	8.904422224	13.30496598	13.24701133	9.556870425	6.203142181	5.044512608	7.653215037	12.73701546	10.90874713	11.95048711	8.020046538	6.86077194	5.487197135	11.09883024	8.587280484	11.54416257	7.527528142	6.476616014	7.446698937
PTP4A2P2	0.298664122	0.18691996	0	0	0	0.310361249	0.922935204	0.146852345	0	0.401075185	0.125975408	0.266418531	0.348848243	0.154986602	0.162733144	0.268930592	0.230573246	0.473092192	0.181971641	0.075228276	0.055110752	0	0.135187154	0.263836859	0	0.15420366	0.518150234	0.479189509	0.276871287	0	0.066094674	0.170281082	0.177612663	0.365122317	0.403107707	2.810083503	0.283283738	0.51392839	0	0.552224184	0.086210936	0	0.32870184	0.19844031	0.099558898	0.305467668	0.125231965	0.164522624	0.384303299
TTLL2	0.43910332	0.005089154	0.383322321	0.032688566	0.255035482	0.513338313	0.16584602	0.143937281	0.23012419	0.393113719	0.246949515	0.319158939	0.199455374	0.303820141	0.172794744	0.27823625	0.53988004	0.154567055	0.267539172	0.311325433	0.198061551	0.141746355	0.478485392	0.201133035	0.58328484	0.648653958	0.115423816	0.370523321	0.352787898	0.034252875	0.086376899	0.305985074	0.174086997	0.074557193	0.052680786	0.23802614	0.212873026	0.319026944	0.366874316	0.795491655	0.3802483	0.879294031	0	0.389002417	0.048791311	1.235041668	0.020457679	0.645027197	0.368827368
CTBP1	11.7060047	13.79656054	26.90926361	13.19575887	17.46608208	14.91442447	19.85470843	14.54382702	17.27469329	14.09932059	17.33587958	10.98388277	18.16462106	20.22550135	21.25106842	19.48377107	14.66516811	19.0182845	16.08262796	24.57416213	20.92208752	24.58998344	27.25596794	19.11473485	33.41860228	10.9504794	18.4963594	23.5326428	19.36641964	11.0785786	23.01256705	24.90515094	37.99576928	16.0031963	15.21875509	7.932930695	14.95391192	20.1740466	23.3948963	12.37016757	20.47689659	15.26413177	15.47919252	20.33008831	15.82266069	14.43395929	17.74862422	19.53877848	26.82332226
SNORD116-24	0.325933455	0	0	0	0	0	0	0	0	0.218847547	0	0	0	0	0	0	0	0.234676166	0.595759329	0.410484721	0	0	0	0	0	0	0	0	0	0	0	0.929142424	0	0	14.07722218	11.64193612	0	0	0	1.369646938	0	0	0	0.360931288	0	0.208348872	0	0	1.310599564
MRPL9	32.13718255	23.9331478	16.36040961	15.70716869	30.13214197	36.47832308	24.85323925	14.4022277	32.05607901	25.00079588	26.10555293	24.30779939	21.50364487	16.18754659	27.81677017	25.56765094	19.65327287	19.26675783	30.29867995	32.3110979	20.65759028	21.65913253	22.78361127	26.13106068	16.96862167	24.70334977	21.95000022	31.59583102	27.53708033	20.47672617	26.20303652	22.5732383	13.31026552	22.55738571	23.36298366	3.69071878	18.99251749	25.68530142	25.19861659	16.14732106	52.95092819	41.91751894	26.68180954	27.52479534	17.92829379	21.80212265	28.01581434	21.35407419	29.45174712
AP001486.2	0.756537892	0.180461418	0.057595809	0.726916223	0.715309767	0.30471611	0.19029108	0.245108139	0.806005022	0.358339851	0.507104607	0.575459859	0.299690183	0.213034587	0.295580424	0.228833828	0.316931112	0.325141005	0.389482662	0.728751543	0.384169261	0.127787957	0.796369464	0.552614291	0.148315587	0.359572294	0.490226522	0.398334285	0.30445553	0.123519366	0.415311888	0.100310311	0.052314624	0.286784906	1.155664778	2.355343838	0.467260265	0.827512156	0.689055332	3.213647641	0.761785662	0.47691256	0.645446211	0.448111054	0.136847239	0.502351827	0.688543127	0.347289787	0.372596817
SNRPCP14	0	0	0	0	0	0	0.226006572	0	0	0	0	0	0	0.379528168	0	0	0	0	0	0.061405844	0	0.212481244	0	0.107679759	0	0	0	0	0	0	0	0	0	0.223526101	0.592273372	0	0	0	0	0.122934164	0	0	0	0	0	0.093502908	0	0	0.117634302
ATN1	28.02753934	22.62428902	46.21592401	40.59986262	51.56801029	33.94862927	28.88655396	25.00933681	27.70862525	42.79632249	22.96122709	19.97799574	36.51742236	45.03669167	26.78750895	25.86001261	21.10618366	31.24278001	17.74050012	35.48856775	32.80133645	49.83358934	38.99113195	43.48118611	39.56581737	31.26401493	36.69129213	77.25113164	24.76240971	27.95046499	33.21436413	32.97538561	36.55773618	16.36805317	7.44508275	13.42923288	41.52773039	32.74472831	25.27309101	6.033119315	19.24875489	26.84881778	32.61819309	33.28238211	28.52619577	32.39094289	36.7469034	26.93465455	43.85472007
TPD52	14.75332992	31.8388595	5.209304513	31.02487345	19.4090496	20.03825424	19.64150685	28.87819034	26.15529245	32.7861765	24.07843883	14.89105271	8.796682758	9.933039722	12.75659496	30.13703519	38.67202126	17.34960295	17.94008171	16.05889809	29.57589752	6.461793885	28.94380544	12.56813396	3.851948254	12.73722797	24.40518807	19.00869624	17.15281967	18.61327866	45.6061636	16.3047096	5.036208467	43.44142655	18.49062969	30.8719134	11.51962937	24.71335357	23.10650259	30.5910652	20.89978371	10.87816621	24.65965557	17.6176035	15.36488814	14.20828992	35.34464059	40.77628111	14.01831492
PTBP1	45.15089903	34.01129477	61.78116616	58.0460472	83.61393065	78.20059613	70.51007735	51.68317133	83.74517508	53.90511087	66.79533511	60.40383795	44.9317348	67.83907467	72.03687719	58.99237198	67.15937949	39.39436486	68.08961621	75.33532711	57.96390866	71.51137606	66.22067663	63.04803977	67.14692632	62.96681196	70.40697623	52.16702661	71.26563139	55.26751953	60.46357673	80.91706041	61.69285404	60.08964858	35.59161693	15.81900355	34.5118368	84.12572446	87.52824714	39.20274585	66.91630729	59.04373125	62.95392393	57.37061297	62.63476918	49.8153283	57.22189273	61.42380348	70.18690044
HM13-AS1	0.061320814	0.127926135	0.200741222	0.273897651	0	0.199132601	0.094747131	0	0.049867544	0.205868858	0	0.182334155	0.268591745	0.07955345	0.083529691	0.276080076	0	0	0.373618666	0.051485473	0.169727593	0.089077004	0.323822534	0.225709106	0.281962296	0.237454716	0.193427342	0.590314438	0	0	0.474962544	0.524423945	0.091167236	0.281121784	0.662118835	0	0.05816296	0.422072887	0	0.515368173	0.442514211	0.067386667	0.337440335	0.203715819	0.204411316	0.235191364	0.12856124	0.337792873	0.64109492
AC040936.1	0	0	0	0	0	0	0	0	0	0	0	0	0	0	0	0	0	0	0	0	0	0	0	0	0	0	0	0	0	0	0	0	0	0	0	0	0	0	0	0	0	0	0	0	0	0	0	0	0
RNF122	3.178374633	2.930213865	5.307499051	2.83215743	3.775972342	4.618575795	2.232238358	3.038774388	3.015518131	2.069444894	3.283857886	2.601336401	9.023273546	4.727340277	3.607919245	10.55163864	3.20144616	3.802557921	2.660292908	1.186040079	3.998774817	4.920169274	1.57428866	2.58794581	3.616755122	2.362089685	3.215315362	1.648329824	2.425617763	4.367012402	0.905865012	1.670267806	5.011757744	2.109617327	3.293225959	3.020689333	10.58189117	1.795447899	3.24400463	0.971364167	0.915137393	2.434361368	5.476721669	4.763983858	4.280819417	3.930075397	4.307765074	2.962287978	2.801371488
WDR48	6.903799868	4.895532275	3.827916352	5.450985734	5.233200035	4.392836453	6.973214256	6.502668136	5.812985248	5.313132103	8.225884606	4.584286818	4.420142041	3.2366079	5.580325524	5.021151086	7.847393743	5.95114688	6.621881919	5.98645479	6.484124443	9.49937014	5.679497336	7.343377037	4.069362091	4.817464027	8.823223832	4.67313869	5.349457936	8.483421263	3.859424069	4.041173942	2.762484132	10.20121424	9.199167659	9.356687405	6.472307056	5.960553552	6.210663307	11.13335659	6.415392331	5.197169663	6.522764938	9.800287066	4.418511104	10.16257237	6.120411263	7.864172649	5.333132073
L34079.2	0	0.027876952	0	0	0	0	0.082587072	0	0	0	0.225453315	0	0.156080052	0.277373527	0.21842791	0.04010789	0.06877467	0	0	0.044877712	0	0	0	0	0.614436554	0.034496541	0	0	0	0.093813802	0	0.152372733	0.079466628	0	0	0.558788639	0	0.275927328	0	0.179689866	0	0.117476221	0.098044162	0	0	0	0.056030701	0.073609944	0.042985797
RN7SL557P	0	0	0	0	0	0	0	0	0	0	0	0	0	0	0	0	0	0	0	0	0	0	0	0	0	0	0	0	0	0	0	0	0	0	0	0	0	0	0	0	0	0	0	0	0	0	0	0	0
EXO1	2.679897296	1.11814858	2.181387949	2.741804801	3.659902911	3.34464848	3.111138777	4.514006984	9.312330156	2.635897116	4.674235366	1.001450527	1.194973758	2.452494517	4.341122801	7.222995015	5.880583139	3.087295341	7.206481369	5.017035478	2.419069164	8.332960086	2.939678399	3.71105024	2.680991495	3.753648589	2.633099769	3.509519148	6.748035404	2.262816101	1.93146518	3.664950674	1.410647819	4.7483099	3.744150066	1.514398195	1.909852435	4.187697076	6.603759836	4.504616597	4.348696182	5.420378371	3.135423867	3.777747485	3.633707385	2.227017939	7.068678954	4.299087442	2.481401842
AL049634.1	0.0348673	0.018184849	0	0	0	0.022645545	0	0	0.014177459	0.035117397	0.036767241	0	0	0	0	0.026163403	0	0.012552446	0	0	0	0.177273596	0	0.128339247	0	0	0.013747961	0	0.016161557	0	0	0	0	0	0	0.243008082	0.082679324	0	0	0.043956111	0	0	0.031978357	0.096528135	0.029057306	0.022288484	0.01827513	0.024008825	0.028040735
DTD1	13.34907509	9.480156641	14.80250939	10.55112744	24.09164708	15.49121232	15.96336897	7.163827074	13.70524579	9.743416212	14.85533499	7.124341507	11.20485048	21.84054066	15.1163399	13.43002272	12.93426563	14.8712362	27.01801666	6.280864241	12.14161554	12.62664526	17.721957	14.38910806	13.6678449	10.18494563	8.772429631	6.435946462	12.49192679	7.71499459	6.299026925	12.38949601	11.83821211	24.26725321	14.4308442	4.12763353	6.168488514	15.48417302	20.48903235	9.432584429	15.3728161	31.36832124	17.34842696	15.17147403	11.75524714	10.84791025	10.67917559	13.4342681	12.91592131
ARIH2OS	0.562938883	0.557835601	0.552854893	0.335258952	0.817400957	0.463114141	0.637853341	0.438259596	0.5340945	0.617374681	0.870633548	0.334773724	0.630131698	0.584254876	0.690139246	0.478734601	0.676040373	0.864689153	1.040404069	0.519913063	0.692505573	0.517906411	0.764424982	0.386784616	0.819684509	0.42386707	0.562307081	1.023630356	0.400094603	0.49401949	1.266552632	0.374447886	0.306876447	0.917604021	0.506533339	0.19617048	1.139091358	0.322893682	0.617321136	0.898927227	0.649980824	0.680487258	0.447456865	1.184432839	0.562962579	0.971599369	0.904836214	0.568519356	0.920536265
AC087633.2	0	0	0	0	0	0.007939327	0	0	0	0	0	0	0	0	0	0	0	0	0	0	0	0	0	0	0	0	0	0	0	0	0	0	0	0	0	0	0.057973272	0	0	0	0	0	0	0	0	0	0	0	0
RF00019	0	0	0	0	0	0	0	0	0	0	0	0	0	0	0	0	0	0	0	0	0	0	0	0	0	0	0	0	0	0	0	0	0	0	0	0.512222919	0	0	0	0.247073565	0	0	0	0	0	0	0	0	0
CCR6	0.01419114	0.022203933	0.30196686	0.007923329	0	0.046084166	0.054817022	0.008722181	0.023081144	0.02382155	0.059857695	0.094942335	0.062158714	0.055231856	0.019330818	0.021297233	0.036519252	0.015326697	0.086464519	0.00893625	0.039279126	0.010307301	0.064234691	0.188044633	0.065252988	0.137382106	0.022381914	0.015179248	0.032889112	0.012453749	0.054958988	0.060682279	0.1582375	0.043372315	0.067038357	0.123631656	0.215365356	0.07325851	0.066694556	0.131195712	0.061445182	0.07017717	0.026030655	0.078574724	0.070958684	0.045357539	0.029752223	0.175890491	0.07418254
TSIX	0.004859029	0	0	0.00994744	0	0.001051944	0.006256427	0.001990976	0.00065858	0.001087529	0.005123801	0.001204005	0.003547178	0.001050629	0.002206283	0.001215358	0.004168049	0	0.000493422	0.000339973	0.000747174	0.00470561	0.001221882	0	0.003723757	0.000522661	0.000638628	0.000433113	0	0	0	0.002308615	0	0	0.002186081	0.005644177	0.001536267	0	0	0.004764375	0.00116882	0	0	0.000896796	0.004049361	0.000517679	0.005093563	0.001115272	0.019538471
CUL1	22.16825186	18.39386184	16.43418824	18.57285459	29.52586799	23.85543453	24.71962806	33.5874244	19.96592161	15.14587863	26.9677559	19.43809027	20.87839037	23.77078619	20.49208398	19.83064981	26.43581622	19.87418743	24.39254968	37.61557958	18.03566158	27.31623657	21.32065508	34.89713425	12.18298841	21.67617555	20.80064913	27.21025676	21.10695635	24.87591422	26.82042883	16.97334754	9.524303843	30.41511093	25.92809675	12.62727666	18.05261553	21.34906045	19.14490911	41.13357038	29.86637919	33.71365566	22.1995415	21.31976767	18.10103106	25.51063986	29.3955566	19.1577971	28.6077141
CLN5	3.200101967	3.593336457	1.765344719	1.917445589	2.534523231	2.318033527	3.628886876	2.721320603	1.869572682	3.120623085	2.633738588	4.314601672	1.999438646	1.426822944	1.904085603	1.95402109	4.628815205	2.815003364	5.114376271	2.597470126	2.114526274	1.999616439	3.093970955	6.497986772	1.125614035	4.080248553	2.57392015	2.762623147	1.782589853	5.330204546	3.164067465	1.193418145	1.392490002	5.345637822	10.46756059	2.410817287	3.344893188	3.638505986	2.40100401	4.579923051	4.162911083	4.779845011	3.123678634	2.687255574	2.388942374	3.864462365	2.402491983	4.407033977	3.686301623
RF02120	0	0	0	0	0	0	0	0	0	0.214191216	0	0	0	0	0	0	0	0	0	0	0	0	0	0	0	0	0	0	0	0	0	0	0	0	0	0	0	0	0	0.804303308	0	0	0	0	0	0	0	0	0
AC097532.2	0	0.065084893	0	0	0	0.034735734	0	0	0.014497758	0.035910775	0.112793677	0	0	0	0	0.013377245	0	0.051344131	0.086896327	0.089808786	0.016448037	0	0.107592471	0.026247741	0	0.1380682	0.014058557	0.057206453	0.033053362	0	0.019726234	0	0	0	0.096247357	0	0.067637782	0.092030458	0.08378454	0.089898348	0.025730018	0.078364043	0	0.276384958	0	0.022792029	0.037376009	0.049102472	0.18638253
AC104365.1	0.044755042	1.914023194	0	0	1.559649825	0	0	0	0	0.060101416	0	1.064613753	0.457407734	0	0	0	0	0	0	0	0.165167747	0	2.667289622	0	0.205790392	0.548803922	0.035293272	0	0.082978738	0	0.396173449	0	0	0	0.543653916	3.665069661	0.04245028	0	0	1.429339014	0.322969327	3.049296952	0	0.198242857	0.074594876	2.60342799	0.234576293	0.49307676	0
CAPN2	35.1358637	29.13451884	23.41295198	39.80603286	24.75136954	30.96489747	22.87583922	30.27780678	44.70717746	61.26526547	23.93065651	18.20851876	34.66782578	13.29611234	15.54025635	32.04635913	43.89691154	26.43769013	9.380182756	36.80530261	28.9431491	36.61760908	23.12304098	18.61456268	14.09846756	31.95857703	8.028296192	30.47954855	32.51200763	34.88084021	17.7936154	2.070913893	8.396925506	28.86339259	37.45226387	25.61825368	28.6746038	22.88241608	25.64615041	38.94882072	31.22042955	36.65881416	29.04661994	17.84918525	55.12308476	33.98892398	35.52683573	26.42008418	13.30825013
PHF19	4.636164985	4.631532181	18.44282028	4.500669686	9.001632587	11.58444219	11.62928514	7.866884285	9.257187732	11.82381321	10.6416945	7.164164321	9.06430322	13.618173	10.79237605	9.734744232	5.031265987	8.26988632	5.6006509	10.88496798	7.309831898	10.27345078	6.148375197	7.57340707	17.31429826	13.474647	8.109275389	10.20853241	9.933416384	6.800490483	8.012759513	10.48041743	11.00449335	4.165095007	3.660694547	2.510295508	6.484180911	11.99339258	6.090798839	5.928884866	6.485577141	6.450444288	7.262359518	5.947727359	7.37838932	6.530760829	7.581695322	6.948973332	6.303647154
AL049833.1	0	0	0	0	0	0.023184724	0	0	0	0	0	0	0	0	0	0	0	0	0	0	0	0	0	0	0	0	0	0	0	0	0	0	0	0	0.096361938	0	0	0	0	0	0	0	0	0	0	0	0	0	0.057416743
TRIM49B	0	0	0	0	0	0	0	0	0	0	0	0	0	0	0	0	0	0	0	0	0	0	0	0	0	0	0	0	0	0	0	0	0	0	0	0	0	0	0	0	0	0	0	0	0	0	0	0	0
AC073873.1	0	0	0	0	0	0	0	0	0	0	0	0	0	0	0	0	0	0	0	0	0	0	0	0	0	0	0	0	0	0	0	0	0	0	0	0	0	0	0	0	0	0	0	0	0	0	0	0	0
GAPDHP71	0.029896189	0.68605651	2.936065534	0.767828236	0	0.233003011	1.385783068	0.073499379	0.048624584	0.301106295	0.252202014	0.844499818	0.174598024	0.775705627	0.366514628	0.314065172	0.192335941	0.086102522	0.473597978	0.21335929	0.30341134	0	0.315751185	0.132049954	0.137467161	0.038589351	0.801576017	0.639556354	0.083144199	0.15741638	0.661605709	0.12783814	0.311132053	0.091371587	0.363158648	0.052090466	0	0.257220391	0.140504084	1.381936891	0.086296889	0.919898543	0.712897378	0.132425438	0.099658159	0.133775347	0	0.041171664	0.216386129
AL049734.2	0	0	0	0	0	0	0	0	0	0	0	0	0	0	0	0	0	0	0	0	0	0	0	0	0	0	0	0	0	0	0	0	0	0	0	0.381672597	0	0	0	0	0	0	0	0.053905322	0	0	0	0	0
RPL21P126	0	0	0	0	0	0	0.193855009	0.077112842	0	0	0	0.373060259	0	0.081384178	0.085451923	0	0	0	0	0	0	0	0	0	0	0	0	0	0	0	0	0	0.186530454	0	0	0.054651399	0	0.215892931	0	0	0	0	0	0	0	0	0	0.086391587	0
FCF1P9	0	0	0	0	0	0	0	0	0	0	0	0	0	0	0	0	0	0	0	0	0	0	0	0	0	0	0	0	0	0	0	0	0	0	0	0	0	0	0	0	0	0	0	0	0	0	0	0	0
NUCB1-AS1	0	0.036117714	0.226703136	0	0	0	0	0.085126879	0	0	0	0.102957739	0	0	0	0.103928528	0	0	0	0.058144102	0.063892835	0	0.052243226	0	0	0.044694132	0	0	0.128396661	0	0.306508326	0	0	0	0.280406562	2.95622419	0.06568519	0.11916492	0	0.232808348	0.049974469	0	0	0	0.115423942	0.088536241	0.072594049	0	0
AL513128.1	0	0	0	0	0	0.041524879	0	0	0	0	0	0	0	0	0	0	0	0	0	0.026840508	0	0	0	0	0	0	0	0	0	0	0	0	0	0	0	0	0	0	0	0	0	0	0	0	0	0	0	0	0
AP000977.1	0.092803611	0.026889563	0.10126801	0.023028877	0.089835401	0.026788402	0.031864751	0.038026072	0	0.0692365	0.043493573	0.061321459	0.015055177	0	0.028092173	0.038687287	0.039803222	0.044546507	0.087957132	0	0.066595318	0.029957809	0.116684923	0.015181809	0.04741388	0.113133944	0.065052249	0.02757372	0.028677315	0.036196384	0.034229222	0.029395152	0.061321566	0.031515028	0.278349476	0.296448134	0.117365973	0.017743607	0	0.805962806	0.104176489	0	0	0.11418734	0.034373155	0.145013107	0.010809224	0.085203257	0.066341216
RF00614	0	0	0	0	0	0	0	0	0	0	0	0	0	0	0	0	0	0	0	0	0	0	0	0	0	0	0	0	0	0	0	0	0	0	0	0	0	0	0	0	0	0	0	0	0	0	0	0	0
DIP2A-IT1	0	0.03653965	0	0.078233616	0.610376976	0.09100546	0	0	0.056974834	0	0	0.208321032	0.102290782	0	0	0.052571323	0	0	0.128060417	0	0.064639247	0.101772558	0.052853545	0	0.322148511	0.09043252	0.055248814	0	0.064948311	0	0	0	0	0.107062735	0.567364679	11.23060717	0	0	0	1.530932466	0	0	0	0.155166722	0	0	0.07344211	0	0.112687065
AC090679.1	0	0	0	0	0	0	0	0	0	0.063115907	0	0	0	0.121948706	0.064021973	0	0	0	0	0	0	0	0	0	0.324168251	0.121332661	0	0	0	0	0	0	0	0	0	0.122837158	0	0	0	0	0	0	0	0	0	0	0	0	0.037797856
ZNF23	0.213979093	0.135207233	0.10776721	0.335437232	0.035850329	0.179063576	0.10172932	0.111282922	0.170666484	0.312218896	0.173568423	0.171299523	0.144192522	0.09609297	0.095290562	0.114247217	0.100599589	0.112587879	0.190547058	0.412869404	0.117693636	0.131506849	0.313538222	0.169639582	0.160831108	0.547087584	0.165496242	0.096833062	0.160218312	0.057779106	0.145703972	0.099710358	0.061178507	0.088036217	0.299916117	0.480380325	0.199056684	0.113294163	0.154714529	0.812728607	0.296952723	0.262278117	0.120769095	0.209614548	0.11659608	0.423502606	0.129408083	0.13034021	0.608915313
PDCL3P4	0.374823473	0.543019792	0.272673494	1.162638467	0	0.189341915	0.579141841	0.255971796	0.270946987	0.53131321	1.580991374	0.12383528	0.364837121	0.32418031	0.28365291	0.406259501	0.375108512	0.149931995	0.608998426	0.786762382	0.653215499	0.060498132	1.162484348	0.245270562	0.287249089	0.483813984	0.656847014	1.069125038	0.077216326	0.146193175	0.552992105	0.296809386	0.123835496	0.318214242	1.180433735	0.326542111	4.503267163	0.358322294	0.195729995	1.33007936	0.991784977	0.411901	0.229178228	1.106855951	0	1.916809619	0.742173327	0.229417659	1.172258499
AC080013.1	0.143576145	0.108577958	0.070502124	0.104211597	0	0.093249549	0.099828136	0.229437014	0.251033	0.130145393	0.166539671	0.085383195	0.073369208	0.037253184	0.136903104	1.141994628	0.04618457	0.217090904	0.048113354	0.24410918	0.092726446	0.125138583	0.043325482	0.063416856	0.099027696	0.097295606	0.101900135	0.072947243	0.359369253	0.088198899	0.079433867	0.061394137	0.021345836	0.043881112	0.610422999	2.995713116	0.483447403	0.037058949	0.168692359	0.530939029	0.056985491	0.126222954	0.079008055	0.238489432	0.155547371	0.137668874	0.285961811	0.118635898	0.138558958
ADCY4	0.840065501	1.384185519	1.399365642	1.896886382	1.165822294	1.448506386	0.551358539	0.397522582	0.78593771	1.205492696	0.932877022	0.652103968	2.170841924	1.306848106	0.592411582	0.987378987	0.913508697	1.070544554	0.400865457	1.221837005	0.799068333	0.588557505	0.936595995	0.519911566	2.469765315	0.537371178	1.494943743	0.964160736	0.926940494	0.606737015	0.275570629	0.524521458	2.265788911	0.380579026	0.95322705	1.560860765	4.255499768	0.428547601	0.890939063	0.474851687	0.47478533	0.616804769	1.084100801	1.66295948	0.817797298	1.311613871	2.096327522	0.742258697	1.404991327
RN7SKP245	0	0	0	0	0	0	0	0	0	0	0	0	0	0	0	0	0	0	0	0.039338119	0	0	0	0	0.215436817	0	0	0	0	0	0	0	0	0	0.252950086	1.551075026	0.088880273	0	0	1.260075183	0	0	0	0	0	0	0	0	0
AL512844.2	0.050566404	0	0	0	0	0	0.156260868	0	0	0.033952739	0	0	0	0.131202824	0.068880302	0	0.065063389	0	0	0.02122799	0.093307243	0	0	0	0	0	0	0.027043635	0	0.088751337	0	0.144150258	0	0	0	0.044052899	0	0	0.237648561	0	0	0	0	0	0	0.03232394	0	0	0
AC016493.1	0	0	0	0	0	0	0	0	0	0	0.091918103	0	0	0	0	0.032704253	0	0	0	0	0	0	0.032879821	0	0	0	0	0	0	0	0	0	0	0	0.352953608	1.822560618	0	0	0	0.366300925	0	0	0	0	0	0	0	0	0
AC009310.1	0	0	0	0	0	0	0	0	0	0	0	0	0	0	0	0	0	0	0	0	0	0	0	0	0	0	0	0	0	0	0	0	0	0	0	0	0	0	0	0	0	0	0	0	0	0	0	0	0
DEPP1	17.80631686	13.01935065	4.77796454	2.944882448	3.069300806	13.56528176	5.692270256	5.926791081	10.51863682	30.00834032	3.672527797	5.507115787	10.47850422	7.626235686	11.2295702	28.85263854	4.222196808	51.60197243	1.392171627	3.714342443	10.66133134	13.32055546	3.865139435	12.55251757	3.101017353	2.527071362	13.94658856	2.115640182	10.19908686	11.695454	2.650798008	2.13774494	4.235099124	9.875216584	16.61539874	19.4061817	80.66593366	2.45954155	3.926426489	4.373674855	15.15960997	7.975310391	10.70883158	37.6420196	22.01137278	15.32032126	31.095572	6.764701979	8.167864139
LINC01628	0	0	0	0	0	0	0	0	0	0	0	0	0	0	0	0	0	0	0	0	0	0	0	0	0	0	0	0	0	0	0	0	0	0	0	0	0	0	0	0	0	0	0	0	0	0	0	0	0
ZNF519	0.186141511	0.176330947	0.105704807	0.13574303	0.248218166	0.224518949	0.311086515	0.207799743	0.291936926	0.121158393	0.192278675	0.144018227	0.102608274	0.128136133	0.168175793	0.263672474	0.354372302	0.169581662	0.160861686	0.423407436	0.189262339	0.229009208	0.23929562	0.190163532	0.170307941	0.225557162	0.191724269	0.280368509	0.285250909	0.146683974	0.210169927	0.094756401	0.048006159	0.281549156	0.533234868	1.181483839	0.340500343	0.392209365	0.205313785	0.53956472	0.124731994	0.365276113	0.250851952	0.206128872	0.063316104	0.218550536	0.38427897	0.138635869	0.223018602
TIFAB	0.025313083	0.031684558	0.248596466	0.022612857	0.044106255	0.049320872	0.062578217	0.068455061	0.024702241	0.166565041	0.053384818	0.022580129	0.162615229	0.006567894	0.151715756	0.117764024	0.019542085	0.145805891	0.003084578	0.004250616	0.280252551	0.272103703	0.03819233	0.313058492	0.081475345	0	0.039923168	0.010830238	0.140796271	0.088856227	0.033610866	0.028864124	0.19569479	0.255302056	0.08882934	0.123493893	0.561822965	0.087115331	0.142757653	0.093606801	0.003653376	0.011126821	0.05571782	0.414860748	0.059066346	0.061488068	0.111446512	0.320712176	0.158785455
HMX1	0	0	0	0	0	0	0	0	0	0.009390846	0	0	0.020419988	0	0	0	0	0	0.008521433	0.005871361	0	0	0	0.010295872	0	0	0	0	0	0	0	0	0	0	0	0.012184407	0	0	0	0	0.020185583	0	0	0	0	0	0	0.019260811	0
AC093004.1	0	0.036884363	0	0	0	0	0	0.086933818	0	0	0	0	0	0.091749144	0	0	0	0	0	0	0	0	0	0.052062148	0	0	0	0	0	0	0	0.100803188	0	0	0.095452863	0.061611719	0.067079451	0	0	0	0	0	0.129723525	0	0	0	0	0	0
RN7SL815P	0	0	0	0	0	0.067155753	0	0	0	0	0	0	0	0	0	0	0	0	0	0	0	0	0	0	0	0.133465927	0	0	0	0	0	0	0	0	0.837352009	0.990886405	0	0	0	0	0	0	0	0	0	0	0	0	0
AC009061.1	0.252512656	0.098772442	1.653262445	0.634433454	0.54998178	0.123001063	0.682777749	0.077599871	0.205349296	0.084774629	0.93195281	0.469270536	0.737355023	0.900880019	1.375865906	0	0.32490602	0	0.153852234	0.185510288	0.116486727	0.366809726	0.571485904	0.139416951	6.095728031	1.100040216	0.049782089	0.067523687	0.292609234	0.443196152	0	1.799602169	0.281562811	0.09646916	0.511225437	0	0	1.520795254	0	0.901948552	0.182222694	0.346864	0.23159063	0	0.526090176	0.36318498	0.330876034	0.956309401	0.355379419
AC104772.1	0	0	0	0.038844533	0	0	0	0.04276095	0	0	0	0	0	0	0.047385173	0	0	0	0	0.014603478	0	0	0	0	0	0	0	0.018604264	0.032248117	0	0.03849133	0	0	0	0	0	0	0	0	0.058472166	0	0	0	0	0	0	0	0.287437439	0
TSSK6	1.187915929	0.497518253	5.126130744	0.723543555	1.254460244	1.472911893	1.084587361	1.261114349	0.644027653	1.510652332	1.556318039	1.311197085	0.814642311	1.82132515	1.201353503	0.904883108	1.736911308	0.855314334	1.458525641	1.858761545	1.311874077	0.941243445	1.955263899	0.821494439	3.806998728	1.208082937	0.596130063	1.24175087	0.634045218	0.884530135	1.73266434	2.61676846	2.756194584	1.182702631	1.603333078	0.015680293	1.741327797	0.805257305	1.099659517	1.074013662	2.143112794	1.285645377	0.495223061	0.976637604	0.749978492	1.392160648	0.603759391	0.817971727	2.12779694
RPS26P43	0	0	0	0	0	0.065134342	0.774771693	0.246554774	0	0	0	0	0	0	0.273217519	0	0	0.144416102	0	0	0	0	0	0	0	0	0	0	0	0	0	0	0	0.153253682	0	0	0	0	0	0	0	0	0	0	0	0.064107345	0	0	0
DDX17	38.46112597	39.55822306	23.27614054	43.71176322	40.19901848	29.03836259	30.96018692	37.80771299	35.34943283	43.72265251	42.07540825	22.51559561	31.18727725	19.43330409	31.34865557	39.88862674	40.40845929	24.71371301	34.42684246	54.69537443	35.76736893	25.34638694	35.7233485	19.5941609	25.29976166	41.03439623	39.34378893	26.13072092	41.48127446	29.30825777	31.54295739	23.63024389	16.6280282	36.49782042	49.99579329	111.4719042	60.21271678	38.60975601	41.25545726	66.07861996	45.41905212	44.94934049	33.95919181	32.25219882	24.28173285	42.33665748	35.71971485	27.95842663	44.75093679
ATP8B3	0.051301759	0.08472781	0.265909138	0.057286549	0.260719906	0.116617775	0.132111056	0.168166244	0.066056366	0.321500587	0.099178244	0.063559596	0.168530407	0.194119946	0.133940467	0.2566356	0.462066944	0.547912304	0.023443053	0.113067648	0.08677547	0.142835624	0.112880824	0.06609087	0.147433236	0.044146129	0.148338419	0.064019463	0.221939139	0.150069983	0.236523569	0.012187212	0.292374652	0.163326386	0.22503686	0.227192116	0.389278869	0.102990839	0.10046022	0.053895431	0.046276615	0.089262834	0.274464943	0.089949799	0.413281561	0.120244687	0.85148452	0.206063766	0.065324438
AC108099.1	0	0	0	0	0	0	0	0	0	0.006179857	0	0	0	0	0	0	0	0	0.00560772	0	0	0	0	0	0	0	0	0	0	0	0	0	0	0	0	0.040091112	0	0	0	0.007735268	0	0	0	0	0	0	0	0	0
ERICH1	2.688431574	0.971204799	1.645124471	3.632079701	3.626113682	1.599903303	0.976550091	1.080103077	1.509346883	1.059900764	2.282245413	1.310927458	2.169666777	2.475849621	1.684068852	3.005159734	1.983476756	1.362984503	1.243543978	1.698099519	1.760744903	1.648116907	1.923486449	1.917831197	2.679337583	0.901368434	0.928743588	1.361963729	2.212169128	0.589823174	0.931319215	1.265605474	1.805966142	0.895161593	1.751873102	3.561545046	1.675620692	0.86474819	2.361800558	2.192111053	1.319339333	3.591322719	1.736155851	2.007499381	1.053424447	1.886064986	1.638560991	1.396886057	2.340591219
TAZ	5.481426093	4.584692751	13.07862442	6.354936053	8.90909906	5.816561616	4.641967221	4.309825493	4.581592461	8.222474564	8.184585719	11.42610635	9.505394168	11.87402228	5.459402254	6.863113275	5.949613517	3.539678127	6.400868857	8.500566738	5.942155473	4.88085755	15.74052669	3.347857446	15.11388978	11.21554806	3.265730378	7.547963891	6.29441447	6.644187172	11.34330766	7.631918011	5.278681451	5.746055426	5.477995508	1.842635423	9.657281257	6.426576004	7.313444428	7.777714645	6.572812338	14.18314478	5.289400482	5.380712577	4.245161034	9.220662243	6.491716309	6.420389992	11.0435711
RF00212	0	0	0	0	0	0	0	0	0	0	0	0	0	0	0	0	0	0	0	0	0	0	0	0	0	0	0	0	0	0	0	0	0	0	0	0	0	0	0	0	0	0	0	0	0	0	0	0	0
RNA5SP341	0	0	0	0	0	0.332908861	0	0	0	0.17208525	0.540509871	0.381031632	0	0	0	0	0	0	0.312306885	0.107591437	0	0.372296197	0.38668918	0	0	0	0	0.137067313	0.237588694	0	0	0	0	0	0.691829295	0	0	0	0	0	0.184948247	0	0	0	0	0	0	0	0
DYNC1LI1	5.232369423	6.001059427	3.489793832	5.329480126	6.518252755	4.884672039	8.152564201	4.388087939	5.817937025	5.013793009	6.920060091	5.40900872	4.469433222	3.1402985	3.930063806	4.2014192	7.997141504	6.034836153	6.57265424	5.440105184	4.832005064	4.738033738	4.500653425	3.873450947	3.102964716	2.909827091	6.173847766	5.936677684	5.090837587	6.746056884	3.500840432	3.171387955	2.12289421	7.876269525	5.70251466	7.054843255	4.420242668	4.535476713	3.631155291	8.051165309	4.629859061	5.744581455	6.960559866	6.314060855	4.963624774	7.81165564	5.064583268	4.828545844	4.660194537
RF00019	0	0	0	0	0	0	0	0	0	0	0	0	0	0	0	0	0	0	0	0	0	0	0	0	0	0	0.234123688	0	0	0	0	0	0	0	0.801426015	12.93236082	0	0	0	1.497119029	0	0	0	0	0	0	0	0	0
TRBV5-7	0	0	0	0	0	0.056778917	0	0.107463378	0	0	0	0	0	0	0	0	0	0	0	0	0	0	0	0	0	0	0	0	0	0	0	0	0	0	0.235988418	0	0.082920371	0	0	0.073473772	0	0	0	0	0	0	0	0	0
LINC00994	0	0	0	0	0	0	0	0.017313264	0	0.00945701	0.029703924	0	0	0	0	0	0	0	0.008581471	0	0	0	0	0	0	0	0	0.007532586	0.013056777	0	0	0	0	0	0	0.19632405	0.026718354	0	0	0	0	0.015477727	0	0.046790529	0.023475137	0.018006666	0	0	0.011326929
RF00404	0.19598613	0.511077451	0	2.188495937	0	0.254577364	0	0.722743896	0	0.657973016	1.239993234	0.87413139	0.286146761	1.017036266	0.800902335	0.882373578	0.25217379	0.564449864	0	0.987309656	0.361641799	0.854091274	0.739258727	0.144276801	1.802347224	0.758923896	0.927313432	0.419264721	0.908427359	0	0	0	0	0.299495757	0.264522966	1.536668757	0.743573525	0	2.76324699	1.976588523	0.424293038	1.076865358	0	1.085152893	0.979971896	0.626408372	0.410891808	0	1.733760469
TP53BP2	8.633890718	5.549732969	3.752162045	6.673323565	8.808337813	8.7119765	6.882807386	6.275602981	7.888261318	10.25350618	6.059015514	3.333692873	4.318853048	3.954447845	4.506629714	6.929305775	10.29126666	5.812886722	6.635856655	7.383563371	7.069943241	9.931751415	6.9098665	7.582876558	3.48668899	6.812643578	7.096710653	6.006801668	5.442648964	5.455340713	5.300084575	5.043827395	2.574686919	8.275801126	9.727875116	6.845883678	6.143138612	8.457626274	8.303577961	9.279672355	16.27526054	10.85202033	5.958404394	5.930575201	7.791684408	7.781140033	7.261489069	6.265617997	7.370159165
RNA5SP87	0	0	0	0	0	0	0	0	0	0	0	0	0	0	0	0	0	0	0	0	0	0	0	0	0	0	0	0	0	0	0	0	0	0	0	0	0	0	0	0	0	0	0	0	0	0	0	0	0
RNU6-559P	0	0	0	0	0	0	0	0	0	0	0	0	0	0	0	0	0	0	0	0	0	0	0	0	0	0	0	0	0	0	0	0	0	0	0	0	0	0	0	0	0	0	0	0	0	0	0	0	0
RPS3AP34	0.345547888	0.020024289	0	0.814591253	0	0.09974478	0.593231079	0.188783297	0.062446169	0.15467842	0.485836018	0.285407816	0.2802846	0.498100348	0.679895324	0.345718713	0.247007617	0.027644312	0.070179076	0.161180514	0.212539802	0.055772926	0.231716436	0.254377919	0	0.049558411	0.030277199	0.041067543	0.071185345	0	0.042483388	0.054725418	0	0	1.399160527	1.036907087	0.182085066	0	0.180442505	3.0654838	0.19394701	0.253152983	0.281704351	0.127550622	0.191979129	0.269973186	0	0.264373743	0.061754243
RNA5SP392	0	0	0	0	0	0	0	0	0	0	0	0	0	0	0	0	0	0	0	0	0	0	0	0	0	0	0	0	0	0	0	0	0	0	0	0	0	0	0	0	0	0	0	0	0	0	0	0	0
OR4K3	0	0	0	0	0	0	0	0	0	0	0	0	0	0	0	0	0	0	0	0	0	0	0	0	0	0	0	0	0	0	0	0	0	0	0	0.057923213	0	0	0	0	0	0	0	0	0	0	0	0	0
AL590302.1	0	0	0	0	0	0	0	0	0	0	0	0	0	0	0	0	0	0	0	0	0	0	0	0	0	0	0	0	0	0	0	0	0	0	0	0	0	0	0	0	0	0	0	0	0	0	0	0	0
HCG15	0.261504749	0.257618692	0.380474642	0.259565797	0.253140839	0.490653466	0.269368298	0.250018964	0.543469248	0.27313531	0.490229883	0.043198354	0.296960447	0.753907697	0.395794759	0.566873723	0.186931152	0.292890409	0.601917048	0.780663449	0.402116245	0.168831996	0.109599404	0.192508871	0.668021137	0.24378224	0.481178627	0.295252554	0.188551493	0.254988096	0.289356334	0	0.302389001	0.932441731	0.745124284	0	0.468516168	0.249992298	0.273111621	0.415141049	0.943558646	0.25544248	0.373080836	0.386112541	0.193715375	0.352900996	0.274126947	0.320117664	0.514080139
MARVELD2	6.617953033	8.90508112	4.890085683	6.665350785	14.50748184	8.560644647	11.54972948	9.963772727	9.454379263	9.253078014	10.21285567	9.666129921	7.052425195	4.678044976	7.02171255	8.204561014	11.67402984	4.994223123	9.522905147	8.933559948	6.953113653	6.9188717	7.084748949	10.50086501	5.827086456	10.01607553	9.279003388	9.789762755	7.990896505	8.563851732	10.99435917	7.993128867	3.367678238	16.31585377	13.01417347	6.736181069	4.349290286	11.26147422	8.861797412	17.93124546	8.261500009	6.801664525	7.422791756	4.881194067	8.010039782	10.73851694	6.481738569	8.034770372	12.68771691
SAMD11	0.970295985	0.3357464	1.252227992	0.166690668	2.682316244	0.921040943	1.801934787	0.745456134	0.880114048	3.91528747	0.983815416	0.235803334	2.833333708	0.399425646	0.355845841	0.455051091	0.552208816	1.041220327	0.727614796	0.258500646	1.127627034	1.287514693	0.485647441	0.755500486	0.257398063	0.024085326	2.935578877	0.57880447	1.16761463	2.734640225	0.970403072	0.212771881	1.803205101	0.826921389	0.818506812	0.617727453	3.628217739	0.369248114	0.219237082	0.470469888	0.417428309	0.69718153	2.892180744	1.425757199	1.803831281	2.099306117	0.98778953	0.848003047	2.138389582
AC239800.1	0.041704976	0.021751001	0	0	0	0.081259395	0	0	0	0.028002746	0	0	0.060890757	0	0	0	0	0.030028105	0	0.0700317	0.038477883	0	0.031462193	0	0	0.053831876	0	0	0	0	0.046146768	0	0	0	0	0.762991302	0.197786421	0	0	0	0	0	0	0	0	0	0	0	0
AC010168.2	0.475089443	0.299641282	0.253182463	0.487331437	0.385027776	0.287032695	0.179248027	0.407442211	0.139267151	0.352381643	0.827195192	0.295671561	0.145182053	0.129003218	0.180601411	0.66324322	0.16348555	0.16705761	0.471222068	0.686460324	0.346584495	0.072223267	0.475097668	0.337540733	0.317519258	1.590132917	0.670884275	0.233403311	0.471150461	0.242398411	0.684618082	0.228348562	0.016426226	0.287025963	0.566667842	2.415978476	1.089880429	0.532334374	0.597142358	1.648219197	0.406627189	0.303537951	0.506657835	0.660687782	0.092075473	1.009962327	0.469066154	0.380390371	0.870771236
HNRNPA1P54	0.006173745	0.004829824	0.010105256	0	0.026893282	0.022053413	0.057234524	0.003794517	0.007530954	0.004145352	0.013020312	0.022946624	0.02253472	0.056065773	0.147170133	0.006948896	0.007943708	0.002222587	0.007523143	0.010367056	0.019936091	0.004484111	0.0069862	0.009089706	0.007096951	0.007968935	0.004868539	0.006603614	0.011446521	0.005417906	0.00341564	0.048398813	0.036714662	0.009434394	0.020831796	0.037649492	0.005855814	0.021247029	0.014507473	0.005188697	0.004455208	0.006784451	0.016986651	0.003418332	0.010290008	0.009866222	0.009707604	0.004251099	0
ZNF861P	0	0	0	0	0	0	0	0	0	0.031508567	0	0	0	0	0	0	0	0	0	0	0	0	0.035401122	0	0	0	0	0	0	0	0	0	0	0	0	0.040881641	0.044509683	0	0	0.039438973	0.101591291	0	0	0	0	0	0	0	0
UGT2B27P	0.018509801	0	0	0	0	0	0.057199194	0	0	0	0	0	0	0	0.025213592	0	0	0	0	0	0	0	0	0.013626142	0	0	0.029193201	0	0.017159183	0	0	0	0	0	0	0	0	0	0	0	0	0.02034079	0	0.040994665	0	0.047328633	0	0	0
M1AP	0.089957634	0.07819485	0	0.044645317	0	0.077900673	0.200769171	0	0.032513638	0.228185042	0.08431954	0.044580701	0.204308788	0.077803274	0.095307378	2.535059289	0.012860863	0.100754301	0.012179969	0.008392132	0.073774927	0.058078207	0.052783073	0.103013636	0.068939781	0.006450853	0.023646493	0.032073751	0.064861713	0.17543181	0.011059842	0	0.074301297	0.045822851	0.161888055	0.130616844	1.346239868	0.01719947	0	0.084005012	0.014425963	0.03295208	0.073337033	0.099617036	0.049978567	0.063893654	0.146688375	0.082590357	0.072345096
NIFKP1	0.033729896	0	0	0	0	0	0.208465004	0	0	0	0	0	0.049246855	0	0.091892056	0	0	0	0	0.014159953	0	0	0	0	0	0.021768908	0	0.01803923	0	0	0	0.048077111	0	0	0	0	0	0.058040957	0	0	0.02434077	0	0.061870388	0.037351719	0	0.021561413	0	0	0.02712602
RNU6-855P	0	0	0	0	0	0	0	0	0	0	0	0	0	0	0	0	0	0	0	0	0	0	0	0	0	0	0	0	0	0	0	0	0	0	1.167461936	0	0	0	0	1.938577205	0	0	0	0	0	0.184308617	0	0	0
AL353622.1	0.555008536	1.366902262	0.25234565	1.394448851	0.805885899	0.981268123	0.786084555	0.416924756	0.63940703	0.486527913	2.080893531	0.848064747	0.382656929	0.46001936	0.378009431	1.573301577	0.972003549	0.177605818	0.507237763	1.158502551	1.99135407	0.201556758	1.000222759	0.249684171	0.74433697	3.601864517	1.215757969	1.607810148	1.55782448	0.297647801	1.842359302	0.835033911	0.297969213	0.753897802	0.998795198	0.980465772	1.228329942	1.326437285	2.101204267	1.230921773	0.400515176	0.559084133	0.848371845	1.417003248	0.359742896	0.502608178	1.001984495	1.019109808	1.277042825
LLCFC1	0	0.050830888	0	0	0	0.042199715	0	0	0	0.043627247	0.068515336	0	0	0	0	0	0.083602578	0.023391341	0	0.013638351	0.059947124	0	0	0.023915873	0	0	0	0.01737473	0	0	0	0	0	0	0	0.028302675	0.030814396	0	0	0	0.046888288	0	0	0.143903266	0	0.041534336	0.136221986	0	0
MTCYBP37	0	0	0	0	0	0	0	0	0	0	0	0	0	0	0	0	0	0	0	0	0	0	0	0	0	0.017080811	0	0	0	0	0	0	0	0	0	0	0	0	0	0	0	0	0	0	0	0	0	0	0
LINC01248	0	0	0	0	0	0	0	0	0	0	0	0	0	0	0	0	0	0	0	0	0	0	0	0	0	0	0	0	0	0	0	0	0	0	0	0	0	0	0	0	0	0	0	0	0	0	0	0	0
AC104777.2	0	0	0	0	0	0	0	0	0	0	0	0	0	0	0	0	0	0	0	0	0	0	0	0	0	0	0	0	0	0	0	0	0	0	0	0	0	0	0	0.044368844	0	0	0	0	0	0	0	0	0
RF00019	0	0	0	0	0	0.196718872	0	0	0	0	0	0	0	0	0	0	0	0	0	0	0	0	0	0	0	0	0	0	0	0	0	0	0	0	0	2.110979302	0	0	0	0	0	0	0	0	0	0	0	0	0
AC005828.1	0	0	0	0.12780148	0	0	0	0	0	0.038423615	0	0	0	0	0.077950418	0	0	0	0	0	0	0	0	0	0	0	0	0	0	0	0	0	0	0	0.30894667	5.384205796	0	0	0	0.192377891	0	0	0	0.063369616	0	0	0	0	0
AC010872.1	0	0	0	0	0	0	0	0	0	0	0	0	0	0	0	0	0	0	0	0	0	0	0	0	0	0	0	0	0	0	0	0	0	0	0	0	0	0	0	0	0	0	0	0	0	0	0	0	0
AC073310.1	0	0	0	0	0	0	0.134553767	0	0	0	0	0.129469606	0.042381853	0.037658894	0.118623482	0	0.112050116	0	0	0	0	0	0.087594645	0.021369168	0	0.018734327	0	0	0	0	0.03211958	0.124125513	0.04315661	0.044359004	0.039179103	0	0	0.049950058	0	0	0	0	0	0	0.145145886	0.018555756	0	0.079951943	0
SPTBN5	0.979438221	1.400637206	1.161591735	0.922722959	13.95348086	0.576141713	1.089000705	0.125475557	0.254959842	0.401439267	0.328038411	0.224023623	0.227099132	1.598567843	0.086075255	0.672936795	0.281442137	0.19073858	0.245810679	0.124473997	0.356526992	0.201235479	0.352025683	0.066198004	0.793438884	0.607022246	0.772372871	0.272957033	1.209876807	0.166360202	0.190934217	0.481515372	0.162598073	0.014855844	1.508925785	0.313361857	0.601659945	0.418207249	0.296974024	0.706736932	3.684829253	3.0527012	0.258563862	0.191084712	0.380773648	0.584146877	0.374508334	0.632581356	0.371361329
VN1R1	0.203898872	0.11963513	0	0.227685425	0.333074389	0.091044136	0.078761321	0.031330165	0.062180779	0.111237427	0.053752363	0.094731621	0.074424912	0	0	0.047812423	0.065588763	0.165160957	0.194113395	0.35843998	0.11757585	0.148095725	0.509532428	0.121957738	0.087896024	0.254963595	0.120594097	0.15675654	0.04725521	0.022366997	0.014100946	0.108985682	0.018946357	0.058422674	0.395604044	0.555107711	0.519758842	0.153501433	0	0.514097822	0.16553379	0.168051407	0.187004759	0.211680909	0.148682519	0.065169898	0.106870287	0.087750061	0.256215809
RN7SL268P	0.402495005	0.682236946	2.305829543	1.235986128	0	0.065352914	0.15547432	0.247382139	0.981955525	1.62152813	0.212213607	0.897598005	0.146914277	0.261084813	0.274134356	0.906061459	0.388415334	0.21735108	0.367851398	1.60520647	0.46418788	0.292339966	0.759104599	0.148150004	0.694024644	1.168946538	0.79350646	1.183930412	0.65297027	1.059655228	0.556703462	0.573698678	0.59839971	0.153767956	0.271624253	0.876623116	0.763535231	0.692596113	0	1.437669672	1.089208638	0.995197046	0	0.77999916	1.006279866	1.093481997	1.05480615	0.138574425	0.809229261
FABP3	14.5253229	116.7282965	16.74310926	1.631773287	2.546211947	3.226879748	1.761133083	0.969998386	0.879389345	8.39896783	2.835306168	21.33442899	12.67328946	2.464528671	3.941282543	1.315820247	1.165750766	4.566349884	0.997190404	0.601190748	1.752693806	6.113495438	3.902507912	4.238447428	5.106650467	10.44962756	1.544166664	2.17263714	3.332494049	42.67814794	0.582096953	164.2970129	5.21412613	0.848571311	4.536336825	1.858680241	16.32763533	1.760179692	2.472378886	1.768526573	1.054529481	9.024887398	3.967061717	9.547441683	2.192042399	6.053083008	3.645763713	75.18459432	2.538424419
BOLA3	3.629469372	7.125741083	2.457171786	4.795552124	4.221580682	7.843136561	6.297892259	5.465922466	6.89987623	2.035088022	9.71838804	6.624952066	4.827502588	4.856541523	10.4574092	6.894172644	5.452419225	3.65309591	11.32320266	5.22115061	5.294683449	4.375188097	4.988731516	4.644286684	4.281431285	6.929148311	5.020009499	7.500135726	9.230727279	4.485851417	5.140934211	5.836875065	2.655635723	6.388483633	3.334196318	3.021238794	2.910857102	6.523373178	7.54639601	3.673222967	4.038446949	8.342430891	9.428549134	4.808300091	6.429435386	3.480139137	8.993726432	9.211598793	3.507224233
AC060234.2	0.015416904	0.040203008	0.05046913	0	0.134314317	0.03003882	0.023820744	0	0.025074785	0.010351658	0	0.022920669	0	0.020000842	0.042001048	0.011568394	0	0.011100364	0	0.012944163	0.042671873	0.022395195	0.011630497	0.022698561	0.070889235	0.009949902	0.060787898	0	0.014291968	0	0	0	0	0.023559306	0.020808233	0.980465772	0.277836534	0	0	0.090699499	0.022250843	0.05082583	0.028279061	0.017072328	0	0.049275312	0.064644161	0.063694363	0.037195422
TSPAN6	35.8309751	30.6572091	26.23437678	21.61138532	36.17630984	13.78936397	29.72970683	18.39339388	9.227134012	5.52296891	36.95371238	69.10745917	31.90615262	23.13510815	25.57041856	6.112601613	15.25437345	5.298765316	87.21233462	10.87831276	27.25686663	9.989195413	53.90208424	43.57919748	21.93607595	65.46157894	44.5920185	34.82141429	12.44928083	60.70675623	48.02434637	21.27131748	18.20586585	33.16220425	47.31700485	7.29841419	7.676433365	29.9919316	19.76376612	77.31610154	19.02891123	40.99572991	19.85436429	26.53525446	14.45906935	80.48487049	8.442263716	53.56990875	41.09392881
RPS3AP9	0	0	0	0	0	0.024589859	0.058499176	0	0	0	0	0	0	0	0.051573256	0	0	0	0	0	0.03493131	0	0	0	0	0	0	0.02024858	0	0	0	0	0	0	0	0.098952155	0.035911221	0	0	0	0	0	0	0	0	0	0	0	0
AC079145.1	0.110853523	0.260167708	0.907231587	0.061892769	0	0.035998463	0.599481388	0.476930815	0.225371801	0.446594624	0	0.082404253	0.080925055	0.143813816	0	0.124771864	0.213951515	0.119723885	0.641643443	0.186147107	0.153413665	0	0.585394526	0.326422929	0.254860559	0.107315486	0.131126576	0.237144186	0.102764796	0.291845895	0.245319973	0.237008604	0.082404396	0.592901951	1.122144559	0.193148753	0.473151915	0.381503959	0.520981872	0.139749558	0.679966847	0.487276598	0	0.368270002	0	0.602324649	0.290510381	0.152662398	0.401174284
MIR6753	0	0.286078719	0.598551571	0.408341315	0	1.068759239	0.282508215	0.224755724	0.44607126	0.736608815	0.771215304	0	0.800861973	0.711615314	0.498122184	1.097586645	0.705779083	0	0.557010755	0.153514611	0.337385337	0	0.82760916	0.134599699	1.261093561	0.118003411	0.28837186	0.195571653	1.186494758	0	0	0	0	0.279407627	0.740341715	0.796444173	0.693699691	0	0	1.383009347	1.05555829	1.406491218	1.67691386	1.012368248	0.609494716	0.584393177	0.574997987	0.75539961	0.73521439
SLC25A39P1	0.028155754	0	0.092171322	0.031440364	0.245297038	0.036573086	0.087007225	0.103830813	0	0.01890514	0	0.083719626	0.20554204	0	0.191765348	0	0	0.020272495	0	0.023639809	0	0	0	0	0.064732189	0.018171417	0.044406559	0.015058099	0	0.049417411	0.031154485	0.361187759	0.041859886	0.043026151	2.052102106	3.090652091	0.02670581	0.193796847	0	1.561783326	0.020318258	0.09282276	0.206583191	0.031179041	0	0.017998212	0	0.038774816	0.09057289
NDUFS7	4.414488057	3.068418646	16.536328	8.040957653	11.79106034	9.183034385	13.66015163	5.465624786	13.49879257	4.869786426	7.236503727	8.664031079	11.3214291	16.13284409	14.27143532	5.716979584	6.432992547	7.302780853	5.403618049	6.563977455	9.390804874	11.91748147	9.498370613	6.142020281	26.96091806	5.271664913	5.148048282	9.941883571	6.867363527	5.770875153	9.606338365	15.1773497	32.0640724	3.096220768	4.319593663	0.388400015	4.145622289	7.60311105	8.848773018	2.208017047	7.256069949	6.250965388	7.666655163	8.511902992	9.746251755	4.061102021	6.129749767	6.983944994	8.819449504
AC243571.1	0	0	0	0	0	0	0	0	0	0	0	0	0	0	0	0	0	0	0	0	0	0	0	0	0	0	0	0	0	0	0	0	0	0	0	0	0	0	0	0	0	0	0	0	0	0	0	0	0
MYBL1	0.30652783	0.347820717	0.203403352	0.393167422	0.252616303	0.309385877	0.192007241	0.203674202	0.468234123	1.029088339	0.725085145	0.135484932	0.278201534	0.145095207	0.203129809	0.559482625	0.447705145	0.289301023	0.936338234	0.302575835	0.256056781	0.198568257	0.678108275	0.390318673	0.247608	0.505267816	0.17639323	0.737709569	0.460801943	0.22537862	0.343758043	0.572708039	0.0369505	0.512729785	0.665308694	1.454305519	0.495048018	0.306496981	0.603494059	2.012221179	0.295932525	0.673699107	0.189952945	0.486227645	0.158793623	0.616959029	0.868441035	0.570454188	0.299813908
OR4V1P	0	0	0	0	0	0	0	0	0	0	0	0	0	0	0	0	0	0	0	0	0	0	0	0	0	0	0	0	0	0	0	0	0	0	0	0	0	0	0	0	0	0	0	0	0	0	0	0	0.021153537
RAB3GAP1	12.38517628	11.91855128	5.508588665	8.698058087	15.05418526	11.39601419	9.07895913	9.575021031	10.23745542	16.29184463	8.795740213	8.157548679	6.393042685	5.275693441	7.936290931	8.814884088	11.62308522	11.80312433	10.36004713	11.63302182	10.02872697	9.383279429	9.47303909	13.58293497	4.430283125	11.99864519	9.877377846	7.610802619	10.50020885	10.44016429	7.442744854	11.55394001	3.698812509	12.17288282	15.19608421	13.04395096	10.08695232	8.632167315	15.03007946	16.78833009	15.56084636	9.255811268	8.71216071	12.21732538	7.607236958	11.49970109	10.00514423	10.01076364	12.94696015
LPP-AS1	0	0	0	0	0	0	0	0	0	0	0	0	0	0	0	0	0.078102409	0	0	0	0	0	0	0	0	0	0	0	0	0	0	0	0	0	0.819271534	15.12405566	0.115148532	0	0	2.244668342	0	0	0	0	0.202342375	0	0	0	0
AC116609.2	0	0	0	0	0	0	0	3.887571658	0	0	0	0	0	0	0	0	0	0	0	0	0	0	0	0	0	0	0	0	0	0	0	0	0	0	0	0.306133229	0	0	0	0	0	0	0	0	0	0	0	0	0.376797375
RF00019	0	0	0	0	0	0.198726208	0	0	0	0	0	0	0	0	0	0	0	0	0	0	0	0.444476071	0.230829766	0	0	0	0	0	0	0	0	0	0	0	0.412979732	2.399084896	0	0	0	0	0	0.672491428	0.561252802	0.338833454	0	0	0	0	0
SEPT14P21	0.020538273	0	0	0	0	0.013339156	0	0	0	0	0	0	0	0	0	0	0	0.04436344	0	0	0	0	0	0	0	0	0	0	0.019039642	0	0	0.02927435	0	0	0	0.017892718	0	0	0	0.034522608	0	0	0	0	0	0	0	0	0
SRGAP3-AS2	0	0	0	0	0	0.054135284	0	0	0	0	0.043946946	0.061960668	0.121696885	0	0	0	0	0	0	0	0	0	0.062880659	0.030680126	0.095816235	0.026897233	0	0.011144458	0.019317496	0	0.069172049	0	0.278823492	0	0.253125868	0.762461079	0	0	0	0.402803742	0.015037488	0.022899291	0	0	0	0.026640856	0	0	0.016758188
AL590103.1	0	0	0	0	0	0	0	0	0	0	0	0	0	0	0	0	0.251352377	0	0	0	0	0	0	0	0	0	0	0.104474759	0	0	0	0	0	0	0	6.126653284	0	0	0	0.492537531	0	0	0	0	0	0	0.102388349	0	0
AC012513.2	0	0	0	0.029449418	0	0.017128556	0.040748766	0.032418592	0	0	0.111239499	0	0.038505237	0.034214281	0.071848758	0.079157524	0	0	0.01606856	0.011071414	0	0.038310163	0.019895617	0	0.121266106	0.017020721	0	0.014104552	0.024448441	0.046288077	0.029181641	0.037590635	0.039209128	0	0.53393158	5.169532097	0.025014677	0	0	0.709277148	0.057094842	0.202871205	0	0	0.043956523	0	0.05529151	0	0.042418702
DHX33	8.012234732	3.398386532	3.878353233	9.323283399	5.027294289	4.487381266	2.927270066	5.593018625	10.04561796	4.248296004	3.575539075	4.661537866	2.229284042	5.432449333	4.591003508	5.222789042	6.583745748	3.59223987	5.998717461	13.10484589	4.984707473	8.686509707	6.433514896	4.311866501	5.541481059	4.304230673	8.154657241	3.454810559	7.205103726	3.889853826	2.576611717	4.563747582	4.707098538	4.034471024	8.76709835	4.595613085	3.957230681	4.332087249	7.127878433	6.051450982	8.442578825	4.92709915	4.58980919	6.356127838	4.170554782	3.845370796	8.629147807	3.790548588	4.254627577
MIR25	7.496469463	2.420316786	8.180204807	9.168234766	9.330048062	3.709555878	4.964072919	3.071661557	6.676907905	5.273183741	9.034236422	2.122890519	3.648371209	7.87295038	7.29393198	10.17880949	7.80838128	1.542157663	3.914989878	7.642834566	3.952228232	1.037110833	13.73437107	2.890688764	18.87636869	9.445892065	3.941082084	10.5003352	8.604104844	1.879626536	7.109898497	4.070528716	11.1451946	1.636530385	6.26352594	0	4.401689708	7.985468276	20.13222807	16.20096664	6.182555698	4.707439995	0.654794936	2.371834181	1.189965874	9.812239717	10.10353605	3.44126489	16.3637717
RN7SL168P	0	0	0	0	0	0	0	0	0.087402254	0	0	0	0	0	0	0.080647047	0.138288853	0	0	0.04511899	0	0	0	0	0	0	0	0	0	0	0	0	0	0	0.290121962	0.468160732	0	0	0	2.258199253	0	0	0	0	0	0.068702854	0	0	0
ROPN1B	0.014815157	0.011590146	0.024249619	0.14889125	0	0	0.022890982	0.063740013	0.12048038	0.049738079	0.015622444	0	0	0	0.020180839	0.050025874	0.08578145	0.149339378	0.009026657	0.012438931	0.047840707	0.021521075	0.03911789	0	0	0.019123082	0.01168305	0	0.027468258	0	0	0.021116873	0.022026076	0	0.059988163	0.23232245	0.014052217	0	0.034813635	0.074708015	0.005345589	0.008140336	0	0.032811935	0.086425387	0.014205605	0.038825622	0.010201378	0.017871812
NPC1L1	0.114188415	0.011910868	0	0.178513263	3.830080659	0.385646898	0.229363105	0.04912787	0.185721469	0.053670152	0.180615922	0.076394956	0.041679793	1.014760909	0.085549545	0.03427346	0.066116395	0.184988448	3.516931121	2.137980334	1.085131971	2.529586781	0.374724787	0.016812148	0.603813774	0.305838238	2.602374841	0.067176554	0.063513809	0.100208574	9.747907295	0.23600076	4.176264847	0.139597413	0.100178252	0.094505714	0.178708241	0.275086727	0.482989478	0.047984584	0.152444966	0.10666134	0.094254564	0.151739582	0.047580509	0.09124189	0.173565018	0.204431578	0.674963766
AC011466.4	0.018578611	0.03875829	0	0.103729826	0.16185957	0	0.028705915	0	0.015108568	0.074847488	0	0	0.027125436	0.096410501	0	0.041822539	0.095619801	0	0.03395902	0.093592551	0.102846088	0.026988014	0.014015686	0	0	0.011990433	0	0.039744425	0.051668917	0	0	0	0	0	0.100302389	0.048556448	0.035243727	0.063938551	0.174628992	0.140528831	0	0.020416406	0	0.082294123	0	0.059380719	0.058426066	0	0.059764639
MIR6740	0.265361751	0.276795929	0	0.296318476	0	0.689386491	0.410011923	0	0.431596971	1.425414109	0.559642964	0.394519477	0	0	0	0.199119701	0	0	0.323361996	0.445599933	0.734484893	0	0	0.195348235	0.61008656	0.342523174	0	0	0	0.465748168	0.293624127	0	0	0	1.790797069	0.462360511	0.503392696	0.456623101	0	2.007199407	0.574485264	0.874833981	0	0.293855562	0	0.16962917	0	0	0.640222088
AL021707.5	0	0	0.425867495	0.145266759	1.133368094	0.084490969	0.301505514	0.079956483	0.052896375	0.087349129	0.137179295	0.193408681	0.759747584	0.42192665	0.708824626	0.244040415	0.418466267	0.140500264	0.079262268	0.163837719	0.060012142	0.472436605	0.147210306	0	0.448631982	0.167918085	0.05129391	0	0.241196331	0.342491603	0.071972942	0.185425386	0.386818034	0.298196426	0	0	0	0.44770855	1.528477185	0.382669253	0.046939143	0.071479566	0.357935627	0	0	0.041579384	0.136369732	0.179154788	0.104620529
FO393419.1	0	0	0	0	0	0	0	0	0	0	0	0	0	0	0	0	0	0	0	0	0	0	0	0	0	0	0	0.045174297	0	0	0	0	0	0	0	0	0	0	0	0.070990151	0	0	0.154937393	0	0	0	0	0	0
RNA5SP128	0	0	0	0	0	0	0	0	0	0	0	0	0	0	0	0	0	0	0	0	0	0	0	0	0	0	0	0	0	0	0	0	0	0	0.34889667	0.675604367	0	0	0	0	0	0	0	0	0	0	0	0	0
UMODL1	0.074161281	0.036529608	0.269751189	0.027604277	1.722943748	0.045490226	0.50290965	0.086097686	0.013402159	0.011065663	0.825469527	0.030627027	0.030077256	0.427607993	0.005612259	0.018549486	0.026506313	0.017799017	1.380664196	0.020755479	0.095031594	0	0.270411457	0.027297218	1.117737592	0.130293406	0.103969189	0.149836155	0.087847097	0.144626389	0.159560789	3.106588589	0.073504993	0.006296077	0.111217405	0.017946805	0.019539494	0.701874503	0.077452925	0.232000652	0.903852605	1.2088768	0.015114805	0.018249892	0.020601223	0.13168519	0.017275748	0.096457548	0.086148781
RNU6-231P	0	0	0	0	0	0	0	0	0	0	0	0	0	0	0	0	0	0	0	0	0	0	0	0	0	0	0	0	0	0	0	0	0	0	0	0	0	0	0	0	0	0	0	0	0	0	0	0	0
UGT3A2	0.011130615	0.011610223	0	0	0	0.02168727	0.017197976	0	0.018103362	0.007473636	0.046948519	0.016548144	0.04875329	0	0	0.016704177	0	0.040070912	0.067817197	0.014018038	0.030808015	0.032337532	0.083969254	0.024581682	0.051180239	0	0.008777466	0	0.01031844	0	0	0.01586509	0	0.221119918	0.030046038	0.048484352	0.063344515	0.03830617	0	0	0.024096821	0.012231656	0	0	0.018551806	0.035575531	0.350035894	0.091971445	0.008951385
NUP155	5.020921386	4.642739821	2.594134049	3.735352266	7.243342847	4.520230239	5.660322722	36.927806	8.174188602	4.280622931	6.780814297	3.534395436	3.774422375	2.7428751	4.79110134	5.327212211	8.528870994	2.532459059	6.704061515	5.760331096	3.601651505	5.411218161	7.685808684	6.228060567	3.076268807	5.789209242	4.75081161	4.045259744	4.862295208	6.349974106	3.49655357	5.031840084	1.829970217	8.973000565	7.96903726	7.820317507	5.495502028	6.616757057	7.509519493	16.83830565	5.60132984	5.646072837	4.646611524	4.574636964	3.14497425	4.633725842	6.43780193	6.279479137	4.954642659
SMIM25	3.021832652	3.209466303	2.963697213	0.901649611	1.918541095	3.027351753	1.323212692	0.375968367	0.815825691	7.417779999	3.276799747	1.746122924	3.340246835	0.650741381	1.933144926	2.285855174	2.188078331	4.457219456	1.192652975	0.179758031	0.507936309	0.94190482	1.061383705	1.395970762	1.12508823	0.789578105	1.157723011	1.197367699	5.171698081	2.211686222	1.90873652	0.401074127	0.181888121	1.233907855	1.832881896	4.551072421	4.838916207	0.926287253	1.494926768	0.884263286	1.61563726	1.183102014	3.186615257	4.470776791	3.119837088	1.728335071	1.28246525	3.807715374	0.787108347
OR52L1	0	0	0	0	0	0	0	0	0	0	0	0	0.040018697	0	0	0	0	0	0	0	0	0	0	0	0	0	0	0	0	0	0	0	0	0	0	0	0	0	0	0.023036109	0	0	0	0	0	0	0	0	0
IGLV3-9	1.300905764	7.124042733	7.665614917	2.760068412	1.700052141	24.03768069	6.633121298	6.956214025	3.755642625	1.70330802	3.017944488	9.477025354	16.80941529	1.434550612	11.34119402	8.394990264	0.25107976	3.418839766	2.694917111	0	32.28653258	9.16527014	0.736051531	80.44448795	12.56169551	0	2.975046779	8.731574338	3.256150473	8.448126211	0.215918826	0.092712693	1.160454102	58.14830305	1.755835738	18.07669125	246.1655803	0.559635688	3.362649808	0.164001108	0	2.144386983	20.28301884	20.96063439	7.588936374	11.93328331	20.7281993	40.30982735	2.406272172
AC006504.4	0	0	0	0	0	0	0	0	0	0	0	0	0	0	0	0	0	0	0	0	0	0	0	0	0	0	0	0	0	0	0	0	0	0	0	0	0.034727335	0	0	0.123084267	0	0	0	0	0	0	0	0	0
RF01872	0	0	0	0	0	0	0	0	0	0	0	0	0	0	0	0	0	0	0	0	0	0	0	0	0	0	0	0	0	0	0	0	0	0	0	0	0	0	0	0	0	0	0	0	0	0	0	0	0
AL035410.2	0	0	0	0	0	0	0	0	0	0	0	0	0	0	0	0	0	0.024988666	0	0	0	0	0	0	0	0	0	0	0	0	0	0	0	0	0	0.060470761	0	0	0	0	0	0	0	0	0	0	0	0	0
CR786580.1	0.020837997	0.027169858	0.102323618	0	0	0	0.016098453	0	0.008472977	0.048970751	0	0.030980334	0	0	0	0	0.026812085	0.037509047	0.025392568	0.021869698	0.048063929	0	0.070740741	0.038350157	0	0.006724308	0.041081467	0.005572229	0	0	0	0	0	0	0.014062548	0.108923011	0.049412243	0.053785695	0	0.035026412	0.015037488	0.022899291	0	0.161528666	0	0.059941927	0.076453288	0.014348568	0.016758188
AC006435.3	0	0	0	0	0	0	0	0	0	0	0	0	0	0	0	0	0	0	0	0	0	0	0	0	0	0	0	0	0	0	0	0	0	0	0	0	0	0	0	0	0	0	0	0	0	0	0	0	0
AC067968.2	0	0	0	0	0	0	0	0	0	0	0	0	0	0	0.072166111	0	0	0	0	0	0	0	0	0	0.121801734	0	0	0	0	0	0	0	0	0	0	0	0	0.091163269	0	0	0	0	0	0	0	0	0	0	0
IGHD6-19	0	0.744712857	0	0	0	0	0	0	0	0	3.011412141	0	0	0	0	0	0	0	0	0	0	0	0	0	0	0	1.126023453	0	0	0	0	0	0	0	0	0	6.77183032	0	0	0	0	0	0	1.581222787	0	0	0	0	0
SYT14P1	0	0	0	0	0	0	0	0	0	0	0	0	0	0	0	0	0	0	0	0	0	0	0	0	0	0	0	0	0	0	0	0	0	0	0	0.090205003	0	0	0	0	0	0	0	0	0	0	0	0	0
AC093835.1	0	0	0	0	0	0	0	0	0	0	0	0	0	0	0	0.079227205	0	0	0	0.132973924	0	0	0.079652525	0	0	0.034071407	0	0	0	0	0	0	0.078487286	0	0.142507091	0.367934773	0	0	0	0.266213067	0.076193468	0	0	0.058460702	0	0.033746648	0.055340182	0	0
AC090971.4	0	0	0.054534699	0.037204431	0	0	0.051479275	0	0.013547349	0.011185541	0	0.024767056	0.024322475	0	0.068076698	0	0.021434772	0	0.010149974	0.006993443	0	0	0.012567398	0	0.076599757	0.021502844	0	0	0	0	0	0.047489502	0	0.076371418	0.224844521	0.885291945	0	0	0	0.140008354	0	0.018306711	0	0	0	0.010648942	0	0	0.01339724
SFXN1	4.851122605	6.458407182	4.848489062	4.068313367	8.86674932	8.791088941	9.12920894	9.200380892	16.61106848	7.958397389	11.24149176	5.952336055	5.359810001	5.158114596	14.31121086	12.22790088	12.10164433	8.642355822	10.16766785	6.706390804	5.977405931	8.571367663	5.464129541	10.45120797	5.335276261	4.464992233	6.017801249	6.033948563	12.8710192	4.65686659	6.117091752	5.768732653	5.186960615	13.48300469	11.22975448	8.17994025	5.356292413	7.897854946	13.04659841	6.416864641	7.250132504	5.435439498	9.842678236	6.762170667	10.6201154	3.640216894	6.978241987	5.050097129	5.124285058
C9orf72	2.270458254	1.264119977	1.036357191	1.844878248	2.284030241	2.84963285	2.598590905	2.675416203	2.268767582	3.690010793	4.746625372	1.787052181	1.733307338	0.821413652	1.354346723	2.750394249	4.137031245	1.777220956	2.203123634	2.7576917	1.647522392	1.041901184	2.642014594	2.283176807	0.659601999	3.300980926	1.700737501	2.193099613	1.971805871	1.47591922	1.532541631	0.507640995	0.367706849	2.554952749	3.858928399	16.98751568	3.650219854	1.506585061	2.13875864	6.177735804	1.909738625	2.119978751	2.567763975	2.344445795	1.904495036	2.852131766	2.100042136	2.895158519	2.088484294
MTAPP2	0.036040719	0	0	0.080490355	0	0	0.278433577	0	0	0.024199488	0	0.053582573	0	0	0.098187546	0.027043902	0.046373305	0	0.021959078	0.015130046	0	0	0.054378166	0	0	0.023260288	0	0.019275091	0	0	0	0	0	0	0	0.156991399	0	0	0	0	0	0	0	0	0	0	0	0	0
AL450023.2	0	0	0	0	0	0.035734254	0.085011646	0	0.044743539	0	0	0	0	0	0.074946824	0	0	0	0	0	0.050762564	0	0	0	0	0	0	0	0	0	0	0	0	0	0	0	0	0	0	0	0	0	0	0	0	0	0	0	0
CLUHP6	0	0	0	0	0	0	0	0	0	0	0	0	0	0.041340741	0.086814068	0.023911292	0.04100169	0	0	0	0	0	0	0	0	0	0	0	0	0	0	0	0	0	0	0	0	0	0.44928458	0.026781619	0	0	0	0.03528765	0.053112186	0	0	0	0
LINC02168	0	0	0	0	0	0	0	0	0	0	0	0	0	0.110516015	0	0	0	0	0	0	0	0	0	0	0	0	0	0.045559306	0	0	0	0	0	0	0	0	0.080800248	0	0	0	0	0	0	0	0	0	0	0	0.068508614
GSTA11P	0	0	0	0	0	0	0	0	0	0	0	0	0	0	0	0	0	0	0	0	0	0	0	0	0	0	0	0	0	0	0	0	0	0	0	0	0	0	0	0	0	0	0	0	0	0	0	0	0
AC087894.3	0	0	0	0	0	0	0	0	0	0	0	0	0	0	0	0	0	0	0	0	0	0	0	0	0	0	0	0	0	0	0	0	0	0	0	0	0	0	0	0	0	0	0	0	0	0	0	0	0
DDX50P1	0.162423505	0.07819485	0	0.153468278	0.108850561	0.154178416	0.28957092	0.076791539	0.162568192	0.142615651	0.079049569	0.167177628	0.09120928	0.081045077	0.22124927	0.12187785	0.112532554	0.053975518	0.144637126	0.104901651	0.011527332	0.054448319	0.113106585	0.174755275	0.287249089	0.20158916	0.068968936	0.060138283	0.150571835	0.065786929	0.013824803	0.213702758	0.037150649	0.057278563	0.961210327	0.631314748	0.319968983	0.193494039	0	1.470087714	0.162292087	0.508011233	0.137506937	0.152192693	0.020824403	0.063893654	0.130971764	0.15485692	0.15071895
AC073429.2	0	0	0	0	0	0	0	0	0	0	0	0	0	0	0	0	0.026719245	0	0	0	0	0	0	0	0	0	0	0	0	0	0	0	0	0	0	0.036181951	0	0	0	0	0	0	0	0	0	0	0	0	0
PARP1P2	0	0	0	0	0	0	0	0	0	0	0.324305923	0	0	0	0	0	0	0	0	0	0	0	0	0	0	0	0	0	0	0	0	0	0	0	0	0	0	0	0	0	0	0	0	0	0	0	0	0	0
PRIMA1	0.007704491	0.016072939	0.025221598	0.120445999	0.134245296	0.180140303	0.107138264	0.066294854	0	1.127750872	0.19498352	0.011454445	2.294761747	0.009995282	0.115443528	0	0	0.366123762	0.05633079	0.003234378	0.092408214	0.011191844	0.034873562	0.119106208	0.017713202	0	0.540734284	0.02472283	0.149988546	0.52737723	0	0.010981642	0.160362512	0.070641599	0.051993851	0.087256885	0.153462342	0.03977267	0	0.058276858	0.038918966	0.033866475	1.328432892	0.076785999	0.539337051	0.118199977	0.17768009	0.042441088	1.307366842
AC129908.1	0	0	0	0	0	0	0	0	0	0	0	0	0	0	0	0	0	0	0	0	0	0	0	0	0	0	0	0	0	0	0	0	0	0	0	0	0	0	0	0	0	0	0	0	0	0	0	0	0
BOLA2-SMG1P6	2.48003501	2.308174352	1.995505266	1.342716304	0.80023804	1.805967993	1.432130199	0.687723724	2.587238151	0.773736689	0.827698074	0.968336026	2.438343331	0.379158257	1.05783341	0.745631474	0.322327401	1.533139197	2.859290853	5.072437389	1.448379937	0.497328002	1.83313931	2.378940036	1.996585145	2.861656646	0.948230276	3.599476946	1.710757688	0.498302552	2.651775008	1.940047312	0.757289747	0.944274842	1.194662617	0.218240341	0.649462089	0.775915946	0.627905749	1.579041583	1.379927149	2.752888886	1.286614611	1.377790616	0.542791451	1.44121024	2.529713597	1.253459893	2.692878815
LINC00857	1.477885274	2.643713491	2.39641191	1.974182609	0.601661321	2.25162011	1.643258286	1.035677688	1.842090067	3.190275059	1.106912431	1.889186772	1.351124114	0.519644163	1.015976523	0.81876627	0.088859028	0.825420177	2.373158305	0.266723682	0.73910855	0.501596672	2.365287411	0.52872696	1.905291054	2.611837812	0.718870799	1.964905068	1.805389536	1.309072005	2.49113901	1.259970197	0.86245633	1.034232929	1.286305366	0.276756096	0.707439483	1.093287369	1.29825515	3.064577138	1.684468768	1.077658995	2.077488493	0.458853227	1.266154384	1.67753951	1.071422627	2.377658837	1.632846477
AL035416.1	0.156380067	0.14272854	0	0.087311572	0.340601494	0.101565415	0	0	0.031792997	0.078750877	0.329802633	0	0	0	0.106508524	0.029335758	0	0.028148901	0.381120266	0.114885772	0.216419277	0	0.235945941	0	0.269647124	0.100925994	0.123319387	0.146360012	0	0	0.129776505	0	0	0	2.796631981	0.238414057	0.111245192	0.134546051	0	8.772883283	0.366761779	0.902208187	0.071711571	0.043292932	0	0.624774974	0	0.053839868	0.754577272
S100A13	16.89196637	15.72456249	3.683970265	10.24939894	9.804210004	6.007000718	7.643404433	14.95723861	7.283156708	13.67189731	6.032242302	11.03189354	11.53558496	9.20073905	8.271398705	16.48396644	3.891441823	29.49873904	1.435598321	14.10389984	8.587366893	7.305184907	4.527800754	6.023415439	4.554661079	4.76626755	6.267522251	14.64509044	9.291315479	5.863729382	3.644818959	1.152892125	2.997612934	12.57530932	4.904739745	1.725898881	14.33203088	3.086222358	4.462460249	3.418655892	5.439343862	7.252549265	11.95525515	20.34139885	14.12607651	9.576554704	16.89627913	6.925579224	7.522984958
LINC02012	0.295512999	0.072528557	0.398340408	2.42637593	0.605777034	0.451598107	0.483457536	0.384625447	1.583272831	0.443531028	0.916516739	0.3359705	0.076139921	0.811860254	0.828759808	0.5478389	0.469701094	2.152762698	0.201234262	0.868403232	4.121773095	0.353519519	0.786828419	0.243137774	2.198079984	0.370222875	0.479783906	1.533962012	2.094912484	0.88478652	0.557800732	0.495542626	0.568566449	0.079691914	0.422316665	0.151439819	0.741957061	1.286221245	1.470527963	0.277581779	0.250886318	0.11461593	0.44639933	0.423492712	1.187896368	0.855619366	0.109332951	0.454845446	0.810824264
AL591866.1	0	0.07799985	0.489588318	0.417506083	0	0.194266019	0.577697597	0.183840093	0.182433134	0.050209412	0.788524376	0.555869089	0.436712763	0.48505782	1.018603967	0.392777266	0.19243187	0.107681832	0.045560979	0.251136122	0.068991515	0	0.225649048	0.110096512	0	0.14478224	0.117937618	0.279945459	0.207964168	0.131245743	0.165483922	0.426339666	0.778218077	0.114271448	0.504638576	3.322423471	0.141853802	1.415417742	0	2.890945557	0.377737194	0.410873815	0.411492079	0.082807178	0.373904489	0.047800739	0.470322543	0.308941486	0.360823421
AC018563.1	0	0	0	0	0	0	0	0	0	0	0	0	0	0	0	0	0	0.015532523	0	0	0	0	0	0	0	0	0	0	0	0	0	0	0	0	0	0	0.020461646	0	0	0	0	0	0	0	0	0	0	0	0
ASB5	0	0	0	0	0	0.004792118	0	0	0	0.148626779	0	0	0.269318741	0	0	0	0	0	0	0	0	0.010718173	0	0.016295042	0.016963529	0	0.093096427	0	0.006840029	0.09065128	0	0	0	0	0	0.019283983	0.006998447	0	0	0.458885647	0	0	0.581968334	0.008170689	0.049191503	0.056598709	0	0.030483646	1.091822314
HORMAD2	0	0.012146773	0	0	0	0	0.017992756	0.028629079	0	0	0	0.017312894	0	0	0	0	0	0	0	0	0	0.050747948	0	0	0	0	0	0	0	0	0	0	0	0	0	0	0.033135946	0	0	0	0	0	0	0	0	0	0.012207077	0	0.009365061
AC099684.2	0	0.07190331	0	0.115462027	0	0	0	0	0.028028999	0	0	0	0.150967085	0	0	0	0	0	0.356999077	0.028938386	0.063599075	0	0.234013625	0	0	0.022244321	0.027179876	0.055299571	0.031951583	0.060493728	0.877159891	0	0.307453644	0	0.093039112	0	0	0	1.13388411	0.72418114	0	0	0.12644316	0	0.057446628	0.022032294	0	0.047465723	0.083155283
DAP3P2	0.587958389	0.153323235	0	0.065654878	0	0.152746419	1.544378242	0.289097558	0.191256697	0.394783809	0.495997294	0.349652556	0.171688057	0.53394404	0.480541401	0.088237358	0.075652137	0.127001219	0.214940621	0.370241121	0.271231349	0	0.177422095	0.259698242	0	0.265623364	0.185462686	0.15722427	0.109011283	0.103195182	0	0.419025015	0.087413291	0.179697454	0.396784449	0.051222292	0.223072058	0.404693415	0	0.296488278	0.297005127	0.064611921	0.107848578	0.130218347	0.195994379	0.150338009	0.123267542	0.080970939	0.236421882
HOMER2P2	0	0	0	0	0	0	0	0	0	0	0	0	0	0	0	0	0	0	0	0	0	0	0	0.026061807	0	0	0	0	0	0	0	0	0	0	0	0	0	0	0	0	0	0	0	0	0	0	0	0	0
MIR1267	0	0	0	0	0	0	0	0	0	0	0	0	0	0	0	0	0	0	0	0	0	0	0	0	0	0	0	0	0	0	0	0	0	0	0.518871971	15.74100432	0	0	0	0	0	0	0	0	0	0	0	0	0
AL162464.1	0	0	0	0	0	0	0	0	0	0	0	0	0	0	0	0	0	0	0	0.022722379	0	0	0	0	0	0	0	0	0	0	0	0	0	0	0	0	0	0	0	0	0	0	0	0	0	0	0	0	0
CENPB	38.40092878	28.05653244	62.14651371	26.25663413	58.04341167	53.83101114	74.09752789	33.71905658	41.3690256	51.64647981	35.56117217	83.5417219	58.56406573	60.02358242	54.2360345	49.27139881	39.24827538	43.94063314	78.25200896	20.18544162	35.66329327	39.14143928	55.41426152	38.5135236	58.47744126	27.22986872	35.43643384	31.56554031	42.16663906	39.95397702	46.47470271	78.90447592	130.9795828	51.88953807	43.92068536	5.988138426	36.52353301	87.1904125	59.59564838	38.92922414	84.14806618	109.2175805	44.11842274	36.17548217	53.00543763	40.36774061	40.43153684	69.46023541	87.79060411
PAQR9-AS1	0	0	0	0	0	0	0.010479834	0	0	0	0	0	0	0	0.00923909	0	0	0	0	0	0	0	0	0	0	0	0	0.003627432	0	0	0	0	0	0	0.009154493	0.070907131	0.006433315	0	0	0.011400816	0.004894582	0	0	0	0	0	0	0	0
AL035404.2	0.098637756	0.05144398	0	0	0	0	0	0	0	0	0	0	0	0	0	0.074014889	0	0	0	0	0	0	0	0.072612995	0	0	0	0	0.182880771	0	0	0	0	0	0	1.976439092	0	0	0	0	0	0	0	0.109229206	0	0	0.103398761	0	0.079325763
AC000120.1	0.094354556	0.088578181	0.061776248	0.231796014	0.657624533	0.098049935	0.02915755	0.023196941	0.16880901	0.367454534	0.039798398	0.056111644	0.082656616	0.048963672	0.025705487	0.127441621	0	0.067936461	0.034493303	0.182208028	0.052232091	0.027412621	0.099653379	0.069459882	0.216928198	0.121790808	0.104169571	0.090831894	0.069975776	0.033121172	0.020880759	0.080693301	0.112223482	0.144187699	0.611282776	4.488155884	0.250587554	0.194833519	0.177376459	1.585997713	0.204269461	0.331801938	0.069229421	0.041794435	0.031452842	0.156818912	0.23738117	0.05197631	0.2883484
C1QL1P1	0	0	0	0	0	0	0	0	0	0	0	0	0	0	0	0	0	0	0	0	0	0	0	0	0	0	0	0	0	0	0	0	0	0	0	0	0	0	0	0	0	0	0	0	0	0	0	0	0
FOLR3	0.214798552	0.033608102	0.281267787	0	0.374271269	0.097654856	0	0	0	0.043267853	0.090601225	0.031934599	0.407697642	0	0.058518652	0.048353566	1.464811792	0.216520703	0.013087359	0	0	0.031202475	0.113430673	0	0.049383797	0	0.016938748	0.011487733	0.059737558	0.037700246	0	0.061232882	0.031934655	0	0.086974242	0.056139045	0.101868508	0	0	0.036105306	0	0	0	0.095145211	0.071602531	0	0.067549907	0.473297177	0.017274378
SLC28A1	0.017408347	0	0.199459275	0	0	0.005653169	0.013448867	0	0.007078441	0.035066428	0.055070817	0.012940697	0.063542024	0	0.011856609	0.006531357	0	0	0.137886436	0.007308098	0.040153262	0	0.04596494	0.006407649	0.140080833	0.05055821	0.006864004	0.023275581	0.00806905	0.030554161	0.664553648	0.148878554	0.038822158	0	0	0.053080866	0.247677974	0	0	0.029261543	0.106781441	0	0.031931945	0	0	0.100152607	0.027372909	0	0.161000214
OR5M7P	0	0	0	0	0	0	0	0	0	0	0	0	0	0	0	0	0	0	0	0	0	0	0	0	0	0	0	0	0	0	0	0	0	0	0	0	0	0	0	0	0	0	0	0	0	0	0	0	0
SNORA59A	0.394551024	0.411551842	0	0.660868181	1.718693064	0.384378323	0.60962299	0	0.962574824	1.457063928	0.416050362	0.879882255	0.576058612	0.255931823	0.26872381	2.07241689	1.015331312	0.142040837	0.360591173	1.821976042	0.728042043	0.859710296	0.595297817	0.726129953	0.907102386	0.763916817	1.400121267	1.793597926	1.82880771	0.346246994	0.654859072	0.562375678	0.879883784	0.301466124	2.130105988	1.374914151	2.058280005	0.678926453	0	2.321191127	0.996530359	2.167899998	1.085581078	0.436916823	0.986419079	1.387164856	1.861177694	0.271678807	0.634606105
AL078595.2	0	0	0	0	0	0	0.026028847	0	0	0	0	0	0	0	0	0	0	0	0	0	0	0	0	0	0	0	0	0	0	0	0	0	0	0	0	0.117408399	0	0	0	0	0	0	0	0	0	0	0	0	0
AC012531.4	0	0	0	0	0	0.128974625	0	0	0	0	0	0	0	0	0	0	0	0	0	0	0	0.865403742	0	0	0	0	0	0	0	0	0	0	0	0	0	0	0	0	0	0	0	0	0	0	0	0	0	0	0
SLC31A1	9.305155385	17.6064238	12.29184666	9.548193919	8.458370078	20.15890745	14.83832108	16.13296322	24.01424236	18.00158731	16.23237486	10.19956352	10.17872084	5.994205845	12.95409148	14.84236	20.98826665	17.76654662	26.15593004	13.57767418	12.7724731	10.90028367	17.65759915	22.28532056	12.6934179	24.64459918	11.87167383	19.17731308	18.58071487	12.89305754	17.2466233	14.26352324	6.895369081	17.97342558	11.76980155	20.13134979	22.57250357	17.5215199	15.94243144	15.65570298	10.24758305	12.32087718	16.46757539	10.93255029	14.74889241	8.595173229	15.25985815	18.67022122	10.9592402
AC079781.1	0.076106289	0.039692817	0	0	0	0	0	0	0	0	0	0.226297974	0	0	0	0	0	0	0	0.031949741	0	0.110554962	0	0	0	0	0	0	0	0	0	0	0	0	0.102720847	0.1989089	0.072187024	0	0	0.063963207	0	0	0	0	0	0	0	0	0
RN7SL293P	0	0	0	0	0	0	0	0	0	0	0	0	0	0	0	0	0	0	0	0	0	0	0	0	0	0	0	0	0	0	0	0	0	0	0.432085556	0.092965725	0	0	0	0.269055199	0	0	0	0	0	0	0	0	0
AC015845.1	0.06532871	0	0	0	0	0	0	0	0	0	0.275554052	0	0	0	0.088989148	0	0.16811586	0.094074977	0.079607637	0	0	0	0	0	0	0	0.051517413	0	0	0.114661314	0	0	0	0.099831919	1.410789151	3.357905802	0.06196446	0	0	3.074693257	0	0	0	0.072343526	0	0.083521116	0	0	0.052538196
MIR6720	0	0	0	0	0	0	0	0	0	0	0	0	0	0	0	0	0	0	0	0	0	0	0	0	0	0	0	0	0	0	0	0	0	0	0	0	0	0	0	0	0	0	0	0	0	0	0	0	0
FBXO21	7.974370739	6.708845815	8.673442081	7.271166736	18.08275828	8.332087428	9.854328858	7.871657649	8.878202482	8.303924348	9.12784198	8.500421455	6.659366875	9.27055852	6.559815412	6.751129255	10.61590327	6.975106542	8.865488664	8.905393855	8.085887001	14.22911884	8.06020737	8.513348612	7.371169594	8.402168883	12.22308261	8.208830972	6.176417093	8.740033478	10.52348194	10.35146758	6.101067818	12.23217559	7.990732895	7.736637375	6.028868249	11.54634166	10.48475081	12.93984243	10.00205658	7.127209122	7.440294739	3.851457317	7.501459931	9.337171623	5.84877791	10.42333334	7.405594798
CLVS2	0	0	0	0	0	0.006782819	0	0	0	0.005259201	0	0	0.026683777	0	0	0.001959123	0	0	0.001590766	0	0	0	0	0.005766047	0.012005186	0	0.01853012	0	0.007261091	0	0	0	0	0.0039898	0.010571706	0.025020205	0	0	0	0	0.001884105	0	0.004789097	0	0.004351638	0.020027615	0	0.003595575	0.044093659
C5orf67	0	0	0	0	0	0.025391354	0.060405929	0	0	0.052500585	0.082450658	0.058123469	0	0	0	0	0	0	0	0.016412253	0	0	0	0	0	0	0.030829847	0	0	0	0.129776505	0	0	0	0	0.034059151	0.037081731	0	0	0.164286204	0	0	0	0	0	0	0	0	0.157203598
SLC41A3	6.845986979	6.170655486	15.65059815	8.254168726	4.715976963	7.814293131	10.66211374	7.257918752	8.141973414	7.253972834	6.187739297	14.26961148	9.62346459	10.51028759	9.721996958	9.843980226	7.257647363	8.947883238	10.73969463	7.634650491	7.96561048	8.180463423	4.629271344	8.217605625	8.858008915	7.900142175	6.116090673	9.801664396	9.597689393	11.92787276	7.43418695	9.427300046	8.548256054	8.848981955	11.1310317	1.505898084	6.601301826	6.903792168	7.86720563	9.385572132	10.14653805	10.5874553	7.893298663	7.707021867	10.09882446	12.25920715	8.320839596	12.57899254	9.511390042
GIGYF1	15.2767522	6.722729092	10.98822563	11.55394721	34.18838896	11.21948513	4.827189108	6.818182129	7.643782429	32.28818443	12.0276941	8.824440422	10.67593137	14.26992534	7.013655386	13.50568179	6.423722293	8.939871194	6.443092599	21.38999231	9.340077301	9.583033951	11.14375508	11.35468532	16.36921622	13.39304413	8.258120724	11.42110471	9.857080016	7.946598163	10.94444653	11.26964311	6.478798472	6.112900798	10.53877002	6.958184552	14.72744401	7.106413952	13.27544746	16.39656633	25.82546313	16.92054188	4.845228767	12.75961235	5.311479811	17.19385942	11.48350429	4.961084218	18.30643283
MIR3617	0	0	0	0	0	0	0	0	0	0	0	0	0	0	0	0	0	0	0	0	0	0	0	0	0	0.244969106	0	0.202998425	0	0	0	0	0	0	2.561519859	0	0	0	1.78386831	3.190063755	0.273910695	0	0	0	0	0.242634129	0	0.522723781	0
AC010737.1	0	0	0.175603681	0	0	0	0	0	0	0.144071372	0	0	0	0	0.073069802	0	0	0.115868733	0.032683279	0.022519138	0	0	0	0	0	0	0.126904253	0	0.049727866	0	0	0	0	0	0.362003701	0	0.254397919	0.092304849	0	0.090166382	0.038710098	0.058948265	0	0.059401929	0	0	0	0	0
HOXA10	7.077864343	10.60598073	3.20411583	4.841493791	9.161417573	9.451261905	8.823828205	5.170533616	9.123904086	12.55182481	8.461523836	4.69017355	4.169004705	3.106254276	0.473800599	5.930135993	6.161557376	1.723955046	9.62043372	9.385966974	10.97817483	4.711901984	7.621803343	11.74877088	1.673747051	2.443214939	15.18172435	11.76268268	6.853860197	10.98874192	10.51684473	3.297490622	2.212803676	2.71945702	20.80918755	3.558754053	3.337505799	9.298014067	8.629649421	9.524495989	14.40650556	14.33819935	8.234836771	4.765422438	6.687178063	11.55670218	6.342608851	11.39599886	23.61412627
AL359880.1	0	0	0	0.251759307	0	0.073214919	0	0	0	0.227074898	0	0.16759662	0	0	0.153556463	0.169176889	0	0.081166193	0	0.141972159	0	0.163754342	0.425212726	0.08298628	0	0.145507965	0.088896588	0.180867018	0.104503298	0	0.374205184	0	0	0	1.825805132	6.972778907	0.106923637	0	0	2.652789859	0.162698834	0.495519999	0	0	0.187889348	0.144121024	0.118170012	0	0.18131603
AC023403.1	0	0.01590943	0	0	0	0	0	0	0	0	0	0	0	0	0	0	0	0	0	0	0	0	0	0	0	0	0.024055435	0	0	0	0	0	0	0	0	0	0.028933558	0.052490753	0	0.025637338	0	0	0	0	0	0	0.031976829	0.042009337	0.024532077
GJB4	0.665179685	0.936135528	4.251402217	2.075064035	0.183972779	0.768034809	0.636240332	2.920241621	3.022394564	0.333203096	0.534419619	3.845870324	4.886761999	1.136914044	0.043147203	8.049484032	0.828710557	2.379484113	0.604709704	0.212758278	0.759829794	3.711688207	0.939899793	0.318679005	0.82533541	1.614984707	0.316396731	0.547738356	0.783038794	2.242315037	3.388050223	0.752474499	0.376738972	0.484044198	0.755287581	0.68067933	0.460675218	0.308863724	0.545838578	1.52628825	2.011507558	0.06961707	0.735952618	0.491069894	5.596191623	1.842566993	1.804089927	2.282867272	0.203789003
BTAF1	5.481459602	4.092286531	2.019697098	7.516453087	5.650696478	4.834115914	4.106392159	3.446807772	5.502918307	4.671018302	5.896918498	4.321658555	2.563772329	2.421732095	2.413481476	5.858090053	7.460047049	2.557109752	4.889176228	6.490011396	3.90792074	6.020768984	6.116288572	4.17788091	3.8461524	6.776713938	5.198984833	3.61263301	6.214376396	2.450307133	3.540258084	4.250379299	1.434675538	3.106429082	10.98007548	14.81541626	8.290177926	5.131258433	6.115077981	22.33633667	4.546404549	4.411284775	2.488255301	4.068593426	3.355195258	5.030930021	5.132462466	3.861551264	6.396113073
RNY4P6	0	0	0	0	0	0	0	0	0	0	0	0	0	0	0	0	0	0	0	0.131127064	0	0	0	0	0	0.20158916	0	0	0	0.548224406	0	0	0	0	0.843166953	27.48396099	0.592535153	0	0	0.525031326	0	0	0	0.345892485	1.041220139	0	0.327429409	0	0.25119825
LINC01914	0.400702154	0.261230011	0	0	0	0.04337454	0.206375712	0.287326916	0	0.470839042	0.211268335	0.049644433	0.731299351	0.216601543	0	0.250562653	0.128895066	1.202127354	0.020345159	0.588757595	0.06161603	0.145518892	0.025190776	0.196653457	0	0.193956608	0.105329588	0.08929218	0.185731919	0.058607509	0.036948248	0.047595269	0.049644519	0.204110694	0.180276231	4.858132071	2.597125125	0.057459254	0	0.140320176	0.048193641	0	0	0.517683184	0	0.298834462	0.490050252	0.229928612	0.187979091
KLC2	3.404127765	2.548932325	10.06886315	6.441343892	8.487125304	6.167077406	5.792475427	6.80149626	11.43822563	8.701816226	3.716584942	3.458075905	6.024906497	9.570981367	4.540103235	7.934115108	8.344655772	9.413945101	5.528669773	6.086172073	6.988353186	12.84737844	7.799172824	4.625178764	7.776014756	5.022693813	5.442275424	5.567099351	5.443898927	5.696170653	6.128432312	8.463861726	6.078087511	5.352550557	3.324038364	1.845180462	4.6459774	6.968940262	5.29853493	2.267629368	5.051325165	5.454925448	6.705941493	6.787800685	9.441105407	5.048286695	9.276788107	5.275894338	3.793969259
AC106872.4	0	0	0	0	0	0	0	0	0	0	0	0	0	0	0	0	0	0	0	0	0	0	0	0	0	0	0	0	0	0	0	0	0	0	0	0.29969448	0	0	0	0	0	0	0	0	0	0	0	0	0
AL592166.1	0.274380582	0.245317176	0.128316938	0.218849594	0.68298391	0.330950573	0.363383116	0.096365853	0.541893975	0.184232444	0.330664863	0.407927982	0.171688057	0.406814506	0.587328379	0.352949431	0.353043306	0.254002439	0.286587494	0.18100677	0.216985079	0.455515346	0.443555236	0.259698242	0.901173612	0.328867022	0.154552239	0.167705888	0.436045132	0.137593577	0.173487719	0.27935001	0.582755273	0.359394908	0.634855118	0.273185557	0.408965439	0.607040122	0.92108233	1.350668824	0.396006836	0.603044601	0.359495259	0.260436694	0.457320218	0.325732354	0.287624265	0.323883754	0.283706259
RNA5SP72	0	0	0	0	0	0	0	0	0	0	0	0	0	0	0	0	0	0	0	0	0	0	0	0	0	0	0	0	0	0	0	0	0	0	0	0	0	0	0	0	0	0	0	0	0	0	0	0	0
USP32P1	0.07422247	0.089644956	0	0	0.034033526	0	0.012071742	0	0.063536292	0.251805827	0.131817936	0.023231215	0.005703551	0	0.015963791	0	0.090475067	0.039377658	0	0.013119539	0.003604169	0.068095865	0.017682113	0.002875762	0.017962423	0.002521178	0.187915065	0.004178446	0.036214014	0	0.004322502	0	0	0.029848131	0.015817619	1.371510898	0.12227406	0.067220441	0	0.052530492	0	0.012878614	0	0.09949591	0	0.004994293	0.106470011	0.005379778	0.031416144
IFI44	4.472868924	25.01621305	2.504635819	0.837921187	2.948258563	3.650399565	8.797954556	3.526834172	4.977554078	4.228332185	14.89452129	1.203110181	6.809815544	1.756109234	1.182490248	4.802614775	6.361015795	6.038477995	1.29987397	1.148873821	9.190191163	28.55464331	1.875859952	6.325525382	2.300247855	1.614295922	3.446029575	4.257090131	3.955536989	1.910984388	2.556028279	0.377492604	0.503119678	47.30680964	3.514988438	11.26714486	11.42970654	4.86108675	4.563831879	2.361868106	1.656366737	3.912857385	12.09089452	13.08349355	2.501380669	7.223306121	27.06835469	12.29939816	8.164559405
AP003419.2	0.341395194	0.11870186	0	0.444758852	0.495714129	0.221728672	0.08791527	0.209828873	0.138815345	0.152819539	0.359998036	0.169186721	0.249224599	0.073817148	0	0.085390991	0.073211745	0.040968135	0.034667842	0.167205667	0.05249639	0.082653994	0.343397602	0.041886813	0.392446573	0.220332744	0	0.121722016	0.42197916	0.399465222	0.125918506	0.162203232	0	0.260851143	0.998360871	5.403125628	0.323814277	0.097909697	0	0.860772421	0.205303083	0.125055332	0	0.630088777	0.37934396	0.181860495	0.35787351	0.235076918	0.183036296
RF00019	0	0	0	0	0	0	0	0	0	0	0	0	0	0	0	0	0	0	0	0	0	0	0	0	0	0	0	0	0	0	0	0	0	0	0.793568897	0	0	0	0	0	0	0	0	0	0	0	0	0	0
MTCO1P11	0	0.05117464	0	0	0	0.038236587	0.060643125	0	0.031917839	0.026353369	0	0	0.02865213	0.025459187	0.080195064	0.044176426	0	0	0	0.00823835	0.018105758	0	0.044413581	0.014446565	0.090235316	0.025330575	0.04642636	0.010495337	0	0	0.043428699	0.083914695	0.058351804	0	0.15892152	6.052141739	0.01861367	0	0.092228794	0.428821397	0.070808066	0.043130995	0.07199316	0	0	0.012544566	0.061714444	0.02702564	0.047346267
AC023906.4	0	0	0	0	0	0.012662658	0	0	0.031710311	0.026182021	0	0	0	0.101174609	0	0.014629731	0	0.028075692	0	0.016369568	0	0	0.014708269	0.014352634	0.044824305	0.012582938	0	0	0	0	0	0.027789695	0	0	0.07894411	0.696396699	0.073970578	0	0	0.081929466	0	0.02142528	0.035762532	0.043180336	0	0.012463001	0	0.053699842	0.015679475
SCARNA6	0.452617024	0.53113483	1.481697475	0.758128027	0	0.587929611	0.524505818	0.278188216	0.460098658	0.455863569	0.238640207	0.16822906	0.991255574	0.587194523	0.770679605	0.339630585	0	0.08147248	0.551545744	0.522528978	0	0.164372283	0.853634606	0.249898308	1.821050827	0.949370836	0.446160236	0.544648604	0.314692949	0.198602049	0.250411519	0.4838553	0.336458705	0	1018.214776	62.79466402	0.751289854	0.194710983	0	1684.316345	0.489938376	1.119127244	0.20755764	0.626522236	0	0.795656823	0.948927495	0.155830863	0.182000241
AHRR	0.062486851	0.077400477	0.191773491	0.418658874	0.238172626	0.256185466	0.295680648	0.057608656	0.219143109	0.118003236	0.11531065	1.056744929	0.239486727	0.081066188	0.063838529	0.366314897	0.547734084	0.16028156	0.059487994	0.019674183	0.439594023	0.192888027	0.215076341	0.135125616	0.466901358	0.105861877	1.527567111	0.052216969	0.057927329	0.082255082	0.103713028	0.077932759	0.307733948	0.155169852	0.168677317	0.200739615	0.259301656	0.161287034	0.220253602	0.206784935	0.208554562	0.446342318	0.035818426	0.497349965	0.091130494	0.119831807	0.114630145	0.075297278	0.502527366
AZIN1	27.15341164	36.11857357	11.01387053	41.12809151	30.49035314	37.07737469	26.19386625	39.29202925	20.19579646	42.03194289	38.34137811	20.22989789	20.84783548	13.56653733	25.05044526	32.65482534	40.25174018	17.93472245	44.33576773	14.27877	24.18264268	22.16570212	40.01149853	28.13741137	9.805627158	27.92056921	35.73100564	24.17011204	22.45978499	64.81640265	43.19637678	27.15681168	6.923687652	46.7142072	42.59449566	58.67391578	25.29920399	30.27973943	33.66336611	65.35684073	34.65059811	31.47010811	27.22748616	23.69767223	29.5158202	25.342693	44.72361662	42.04705168	33.65446729
TRAJ18	0	0	0	0	0	0	0.70199011	0	0	0	0	0	0	0	0	0	0	0	0	0	0	0	0	0	0	0	0	0.242982963	0	0	0	0	0	0	0	8.707789621	0	0	0	0.763681929	0	0	0	0.503116341	0	0	0	0.625684525	0
C15orf48	23.79662192	69.46819342	16.97756386	121.9722774	19.89524839	85.34420755	114.6247424	116.8761757	22.26779263	168.8387794	243.5064294	66.15712553	47.48854994	24.47619022	96.25705992	21.69979576	81.86099669	23.66471119	13.04253568	167.8217358	138.7021136	24.46105252	81.90365824	15.89981692	15.84878958	148.9251756	15.83725939	60.86022817	39.60950187	111.2524859	38.25682038	55.91255067	16.88040862	71.19664289	43.49661266	25.82587854	27.49025723	63.31363667	71.01446429	6.99543518	38.98090366	7.481646625	117.404499	85.29487104	85.12363708	120.5748286	52.32904572	80.23903046	43.47571246
CYP4F23P	0.056971269	0.009904351	0.683842327	0.636174563	1.489026036	0.061669311	0.440133128	0	0.015443464	1.453624489	0.640807143	0.169401017	0	2.118771879	0.025868283	0.028499717	0.122174129	0	1.214911362	0	0.595712678	0	2.621723255	0	0.654906092	0.30640531	0.344439093	0.15234524	0.017604735	0	0.378233992	0.081204341	0.084700656	0	0.692048367	0.115809742	0.036024936	0.065355808	0	2.665390191	1.233378749	0.20868955	0.104501788	0	0	1.493144922	0.119442267	0.496902087	3.863903161
RN7SL525P	0	0	0	0	0	0	0	0.263285276	0	0.071907051	0	0	0	0	0.14587864	0	0	0.077107883	0	0	0	0	0.080790418	0	0	0	0	0	0	0	0	0	0	0	0	0.373190984	0.101577455	0	0	0	0	0	0	0	0	0	0.112261512	0.147482781	0
INSM1	0.074196234	0.022112365	0.38168506	0.047343921	0	0.798557628	0.704223376	0.14332249	2.154933622	1.060432014	0.0670622	0.110309263	0.201182718	1.567616344	0.072191621	3.515458676	2.973137005	0.053422217	0.064580957	0.142390364	0.254261413	0.523504514	0.047977343	0.085831692	0.706699773	2.722629418	8.383680446	0.062356179	0	0.055810756	0.363579115	0.090648041	2.442566509	0.647901743	0.100142841	0.083107218	1.075737203	0.565412062	1.046107291	0.035633091	0.015297946	0.046591842	2.54696482	0.24648966	0.158998622	0.027102292	0.044444289	0.145970939	0.144911822
CDR1	0.024309589	0.006339266	0	0	0	0.007894272	0	0	0	0	0.076902702	0	0.035492869	0	0	0	0.031278954	0	0	0.020410536	0	0.017656528	0	0	0	0	0	0	0	0	0	0	0	0	0.311701768	9.583157204	0.092230847	0	0	0.030646336	0	0	0	0.013459943	0	0.0155396	0.012741477	0	0
PSMG3	15.39071077	15.00862376	32.80429071	18.945787	27.19042578	17.62701463	26.92418598	16.8126455	24.7087064	34.39211526	21.16592533	18.94679788	27.42979497	32.09385067	17.06780083	20.08975556	17.1259455	22.26214741	11.44668469	45.06703374	14.48209345	27.26860698	22.41357026	14.37085271	27.11865887	12.2039609	9.856726722	22.54162868	28.35099821	14.25830987	28.69351894	19.95285951	15.89896128	14.40146739	23.87022853	3.025512618	14.42399858	16.71683194	26.45949975	14.96660728	15.13622118	22.86470855	20.82247896	21.93946617	25.37177238	16.95789734	30.27853344	16.0966921	18.50459597
SSR1P1	0	0	0	0.08227024	0	0	0	0	0	0	0	0	0	0	0	0	0	0	0.022444659	0	0	0	0	0	0	0	0	0	0	0	0	0	0	0	0.546919105	0.192555544	0	0.063388711	0	0.835922112	0	0.040481671	0.135141952	0	0	0.02354803	0	0	0
RNA5SP200	0	0	0	0	0	0	0	0	0	0	0	0	0	0	0	0	0	0	0	0	0	0	0	0	0	0	0	0	0	0	0	0	0	0	0	0	0	0	0	0	0	0	0	0	0	0	0	0	0
AC092865.2	0	0	0	0	0	0	0	0	0	0	0	0	0	0.107167045	0	0	0	0	0	0	0	0	0	0	0	0	0	0	0	0	0	0	0	0	0	0	0	0	0	0	0	0	0	0	0	0	0	0	0
COG8	3.344733489	3.744956037	3.438980061	3.218058429	5.189760962	3.38005271	2.79231878	3.052695593	3.512127595	3.726812153	3.870776196	3.781879593	3.684610064	3.054692315	3.256716153	3.08060896	3.174647997	2.837156098	2.928097128	4.124535783	3.394141775	3.455458403	4.1264926	3.360042086	4.376982088	6.408424688	3.812005033	3.088982074	3.996178049	4.436423223	4.008264925	3.533983857	2.866334612	3.684280217	3.829901974	1.97766175	3.195394941	4.633467994	2.74284718	6.048360879	3.88629642	3.273092507	3.093444639	3.779653073	2.91150308	4.296741025	3.658067729	4.16277573	5.428309884
KRTAP5-AS1	0.470607431	0.336149816	0.569348953	0.959622988	0.891304489	1.21595217	0.806174927	0.138334809	0.391028917	2.603471939	0.992502261	0.456301954	0.746851834	0.544171656	0.543498719	0.545048571	0.908290242	0.751348053	0.305434215	1.571914196	2.114327488	0.059445452	1.628487853	0.572381659	0.82323178	1.3139404	0.27430254	1.154479955	0.294006889	0.646422227	0.486768895	0.612454167	0.106470641	0.844228571	1.146085685	1.34583033	0.766596145	0.492922378	0.865459139	1.564883544	0.310077	0.820710282	0.281488099	0.135949554	0.42629279	3.054077421	0.268110059	0.436762381	2.813831777
LINC01148	0	0	0	0	0	0	0	0	0	0	0	0	0	0	0	0	0	0	0	0	0	0	0	0	0	0	0	0	0	0	0	0	0	0	0	0	0	0	0	0	0	0	0	0	0	0	0	0	0
CALR4P	0.063395091	0.049595042	0	0.495534704	0.276153642	0.267629164	0.195904217	0.077927989	0	0.532081773	0.334247648	0.094250953	0.0925591	0.041122238	0.12953283	0.142709469	0.040784979	0.091290517	0.019312846	0.03992029	0.233958542	0	1.099979476	0.093337635	0.145750066	0.306858764	0	0.254284496	0.058769296	0.222535066	0.561175921	0.045180287	0	0.096877063	0.427822556	0.220916439	0.090195626	0	0	0.879122221	0.137244894	0.208998393	0	0.03510114	0.052831466	0.081049033	0.033227509	0.130957226	0.203932617
TAF8	2.767380715	3.044934068	1.775930744	2.397894886	2.306891056	2.992791864	3.038530096	2.917516146	3.348176482	6.196736862	2.649173571	3.096548792	2.390339267	1.801389617	2.348888024	3.472243602	3.485978127	3.03183613	3.417500318	2.82915889	3.461923803	3.260097482	3.208300081	4.74957489	3.073559063	4.272318186	3.251838351	10.56230142	2.748056349	3.032178065	2.804859806	2.444026799	1.862733364	4.02171262	4.275581036	3.851269866	4.655542189	2.794960201	5.053653202	4.510542654	3.285689465	2.806923891	2.795747321	3.929898848	2.023685233	3.595824205	3.753978528	2.948385038	4.656283905
AD001527.1	0.316473645	0.330110185	0	0.706786023	0.68929115	0.205542674	0	0	0.128681947	0.318743656	0.166859248	0.352881537	0.115515711	0.923785579	0.215546275	0.415577002	0.305403086	0.170898738	0.09641136	0.33214243	0.218988899	0.114930488	0.059686852	0.116487338	0.363798318	0.357435133	0.311959004	0.50776387	0.29338129	0	0.787904319	0.225543807	0.235254767	0	0.747504212	2.68815669	0.975572389	0.953004941	0	1.196905187	0.399663891	0.608613614	0.145126054	0.613297493	0.395608707	0.252877258	0.248811794	0	0.127256105
AC025465.2	0	0	0	0	0	0	0	0	0	0	0	0	0	0	0	0	0	0.071020419	0	0	0	0	0	0	0	0	0	0	0	0	0	0	0	0	0	0	0	0	0	0	0	0	0	0	0	0	0	0	0
PFN1P9	0	0	0.226703136	0	0	0	0.642004812	0.340507517	0	0.046498786	0	0.102957739	0.101109595	0.179684236	0.660328253	0.051964264	0.178210577	0.099723821	0	0.145360255	0.12778567	0.100597356	0	0	0	0	0	0	0	0	0.076627082	0.197415942	0.308873753	0.105826445	0	0	0.06568519	0	0	0.058202087	0	0	0.508108772	0	0.115423942	0	0	0.095369928	0
ZNF114P1	0	0	0	0	0	0	0	0	0	0	0	0	0	0	0	0	0	0	0	0	0	0	0	0	0	0	0	0	0	0	0	0	0	0	0	0	0	0	0	0	0	0	0	0	0	0	0	0	0
TMEM110-MUSTN1	0.028690044	0.039901694	0	0.069413465	0.041658642	0.015527961	0	0.017633522	0.027219997	0.054581018	0	0.035545129	0.027925661	0.043423929	0.006513478	0.13634508	0.043067793	0.027542921	0.020393824	0.02609577	0.057351741	0.013892092	0.036072902	0.031680618	0.065960563	0.024688323	0.052790766	0.048588843	0.044327663	0.008392528	0.01587284	0.034077939	0	0	0.07099221	0.208287106	0.113385773	0.016456199	0.044945175	0.064299802	0.031055733	0.047292094	0.017541947	0.026475585	0.031879169	0.036679502	0.125311845	0.026340411	0.030763874
AL589678.1	0	0	0	0	0	0	0	0	0	0	0	0	0	0	0	0	0	0	0	0	0	0	0	0	0	0	0	0	0	0	0	0	0	0	0	0	1.064662093	0	0	0	0	0	0	0	0	0	0	0	0.042985797
RF00432	0	0.37533528	0	0.267871903	2.089930766	0	0	0	0.585245493	0.322143589	0	0	0	0	0	0.36000842	0	0.172721658	0	0.402822339	0.221324781	0	0	0.176594805	0	0	0.18917194	0.641475023	0	0	0	0	0	0	0.32377611	1.253921705	0.682600496	0	0	0	0	1.845316478	0.440022197	0	0.399828534	0	0.754397359	0	0
RF00012	0	0	0	0	0	0	0	0	0	0	0	0	0	0	0	0	0	0	0	0	0	0	0	0	0	0	0	0	0	0	0	0	0	0	0.187370434	0.120941523	0.263348957	0.23888153	0	0.466694512	0	0	0	0	0	0	0	0	0
RNA5SP399	0	0	0	0	0	0	0	0	0	0	0	0	0	0	0	0	0	0	0	0	0	0	0	0	0	0	0	0	0	0	0	0	0	0	0	0	0	0	0	0.646192402	0	0	0	0	0	0	0	0	0
ZNF699	0.769717538	0.336693254	0.054188494	0.582249858	0.576850888	0.370904393	0.601041491	0.417128757	0.767296741	0.789131755	0.680747045	0.381452312	0.543781522	0.139586333	0.214207663	0.503047923	0.681558308	0.649553573	0.660602764	0.239742111	0.274899673	0.625186326	0.792963639	0.700676322	0.247368799	0.598257424	0.300231481	0.106233788	0.391303267	0.929696592	0.128212357	0.200549096	0.061524673	0.61974046	2.35705076	2.264073371	0.910636415	0.469982761	0.233384924	2.538931503	0.280714991	0.345619387	1.062708866	0.449096949	0.551792069	0.846507146	0.511885226	0.410330233	0.56576807
ST7-AS2	0	0	0	0	0	0	0	0	0	0.021075339	0.022065476	0	0	0.02714699	0	0.007850847	0.026924347	0	0.006374722	0.004392253	0	0	0	0	0	0	0	0	0	0	0.011576946	0.014912963	0	0	0.43776428	5.888240156	0.02977148	0	0	0.721047907	0	0.034492756	0.019191478	0.011586071	0	0.013376201	0	0	0.016828354
AC027031.1	0	0	0	0	0	0	0	0	0	0	0	0	0	0	0	0	0	0	0	0	0	0	0	0	0	0	0	0	0	0	0	0	0	0	0	0	0	0	0	0	0	0	0	0	0	0	0	0	0
AL359091.1	0	0	0	0	0	0	0.030805417	0	0	0	0	0	0	0	0.054316515	0	0	0.028710382	0.012147575	0	0	0	0	0	0.045837621	0.012867393	0	0.010662816	0	0	0	0.05683584	0	0	0.053819167	0.121584828	0.018910696	0	0	0.519445887	0.014387596	0	0	0	0	0	0.02089975	0	0.032067862
RF00108	0	0	0	0	0	0	0	0	0	0	0	0	0	0	0	0	0	0	0	0	0	0	0	0	0	0	0	0	0	0	0	0	0	0	0	0	0	0	0	0	0	0	0	0	0	0	0	0	0
MIR941-5	0	0	0	0	0	0	0	0	0	0	0	0	0	0	0	0	0	0	0	0	0	0	0	0	0	0	0	0	0	0	0	0	0	0	0.562111302	0	0	0.716644589	0	0	0	0	0	0	0	0	0	0	0
RNA5SP310	0	0	0	0	0	0.167889382	0	0	0	0	0	0	0	0	0	0.387940107	0	0.186122477	0	0	0	0	0	0	0	0.166832408	0	0	0	0	0	0	0	0	0.34889667	0.225201456	0	0	0	0.434508684	0	0	0	0.286255849	0	0	0	0	0.207888207
RBMXP1	0	0	0	0	0	0	0.194506076	0	0	0	0	0	0	0.032663004	0.034295566	0	0.032395122	0	0.138060096	0.042277743	0	0.036573178	0	0.111205796	0.115767895	0.016249	0.019854318	0.040395153	0.023339947	0.044189373	0	0	0.037431384	0.038474266	0.101944619	0	0.02388051	0.129970807	0.236650876	0.042319905	0	0	0	0.055761005	0.041963532	0	0	0.104018082	0.040495436
KMT5C	3.095924143	0.926875081	7.688535953	5.371462761	3.884426292	2.87131278	1.87265969	4.083540851	4.963862296	2.631120409	3.642074369	2.67951019	2.952315466	7.869943771	4.456707004	3.340915832	3.377491635	3.517734297	2.529097126	4.302395668	5.011673705	3.831337193	6.911937502	2.551841154	10.81380025	4.056944903	3.288224298	3.654056676	3.574428606	3.130217846	3.495141726	5.388442306	4.2853565	1.976860159	2.517316877	1.137939419	4.705535707	5.45700466	4.043310308	2.15334314	4.024164002	5.845112404	2.776056269	3.727380878	2.826013195	4.415687081	3.179528135	1.703696377	4.272527132
SVIL-AS1	2.101112562	1.963089928	1.965214368	1.575322751	1.77821937	1.816902594	2.031344354	1.830083042	1.166780721	2.051690272	1.797804005	1.133483286	2.471689323	0.685354168	2.224247686	2.090138973	2.564448415	2.528582835	1.730067599	1.431450756	1.257275407	1.194701849	1.431098336	1.891455864	1.642409204	0.84849059	1.969357534	1.370920094	2.537704104	2.339090801	0.976454528	1.480303386	0.981758884	1.687968878	4.318635303	5.695365104	3.160187483	1.466861717	2.257066611	3.612467792	1.485917541	2.54644702	1.949047269	1.675241439	2.711549865	1.945590544	2.095548218	1.785737456	1.675258478
CNPY1	0	0.006323886	0	0	0	0.015750237	0	0	0	0.065132145	0	0	0	0.03146109	0.016516789	0.018196948	0.015601532	0	0.014775538	0	0	0	0	0	0	0	0.516340718	0	0	0	0.013416711	0.017282876	0.072108012	0	0	0	0	0	0	0	0.043750394	0	0.177930528	0	0	0	0	0	0.107264598
RNU1-56P	0	0	0	0	0	0	0	0	0	0.245536272	0	0.271833542	0	0	0	0	0	0.131647605	0	0	0	0	0	0	0	0	0	0	0	0	0.202314185	0	0	0	0.246780572	3.345065525	0	0	0	0.307335411	0	0	0	0	0	0	0	0	0
AC136944.1	0	0	0	0	0	0	0	0	0	0	0	0	0	0	0	0	0	0	0	0	0	0	0	0	0	0	0	0.057274556	0	0	0	0	0	0	0	0	0	0	0	0	0	0	0	0	0	0	0	0	0
FEM1AP4	0	0	0	0.016851529	0	0	0	0.018550548	0.012272385	0	0	0	0.022033445	0	0.020556628	0	0	0	0	0	0	0	0	0.011109386	0.034695411	0	0	0	0	0	0	0	0	0.023061324	0	0	0	0	0	0.012683193	0	0	0.027681316	0	0	0	0	0	0
AP001858.2	0	0	0	0	0	0	0	0	0	0	0	0	0	0	0	0	0	0	0	0	0	0	0	0	0	0	0	0.026683653	0	0	0	0	0	0	0	0.304265528	0	0	0	0	0	0	0	0	0	0	0	0	0
OR7E13P	0.032951514	0	0	0	0	0	0	0	0	0.022125246	0	0.048989781	0	0	0.044885735	0	0	0	0.080307485	0	0	0	0	0	0.378790007	0	0.025985157	0.01762294	0	0	0	0	0	0	0.177898962	2.669750884	0.156273007	0	0	0.636961082	0	0	0	0.036489757	0	0	0	0.045379317	0.026500035
CHSY3	1.454368377	1.199331879	0.149561896	0.153050224	0.331692922	0.989089302	0.917685395	0.308882168	0.402498699	1.027660953	0.369352987	0.339619357	0.978334179	0.108663791	0.197073226	0.502805055	0.76420569	1.546073757	0.338676118	0.719234275	0.238859908	0.398199995	0.195308476	0.532519884	0.12254405	0.083543298	0.828648036	0.191399988	0.621181613	0.735049483	0.058978335	0.075973555	0.283016623	0.407262513	1.346326512	2.142673475	2.23893425	0.20964311	0	0.268781908	0.148362497	0.217560711	0.921834211	0.969693507	0.418814805	0.812867462	2.019452892	0.597720971	0.526636046
RF00425	0.227165741	0	0	0	0	0.147539154	0	0	0	0	0	0	0	0	0	0	0	0	0.138408733	0	0	0	0	0	0	0	0	0	0	0	0	0	0	0	0.61321233	1.979043096	0	0	0	0	0	0	0	0	0	0	0	0	0
RN7SKP42	0	0	0	0	0	0	0	0	0	0	0	0	0	0	0	0	0	0	0	0	0	0	0	0	0	0	0	0	0	0	0	0	0	0	0	1.044934755	0	0	0	0.504030073	0	0	0	0	0	0	0	0	0
RNA5SP475	0	0	0	0	0	0	0	0	0	0	0	0	0	0	0	0	0	0	0	0	0	0	0	0	0	0	0	0	0	0	0	0	0	0	0	0.949940686	0	0	0	0.458209158	0	0	0	0	0	0	0	0	0
AL031600.2	0.097673869	0.101882541	0	0	0	0	0	0	0	0	0	0	0	0	0	0.146583233	0	0	0	0	0	0	0.073685072	0	0	0.063037653	0.077024406	0.05223738	0.090546831	0	0	0	0	0	0	1.616755728	0.277931798	0	0.918082062	0.656716708	0.140970325	0.214671531	0	0.108161819	0	0.062436795	0.511941747	0.134511983	0
LINC00601	0.025672841	0.053558116	0	0	0	0.016673946	0	0	0	0.034475983	0	0	0	0	0	0	0	0.036969533	0	0	0	0	0	0	0	0	0	0	0.023799552	0	0	0	0	0	0.034650697	0.514415654	0.243507597	0	0	0	0	0	0	0.056859039	0	0.016411041	0.080736019	0	0
CCDC82	3.620192844	3.123227877	0.429908574	1.96504571	1.487359487	2.20055187	3.104538451	1.764972246	2.367325139	3.388974066	3.314311844	1.984980113	1.82152256	0.477041974	1.180658654	3.560667217	2.731760012	2.937528933	2.547124802	1.54366225	2.092084608	1.538860512	2.919305733	2.323446242	0.553531091	2.525720885	2.734017819	3.923766929	2.848775151	2.158963735	1.365930865	0.65514714	0.357947856	3.411628307	3.137319607	10.25485239	3.491891833	1.529120775	2.345331095	5.426601154	3.91080494	2.857450438	3.115485628	3.020020106	1.422747519	3.769259207	3.712332501	2.839420315	3.228245887
AL158801.4	0	0	0	0	0	0.042429561	2.220674596	0.080304877	0	0	0.275554052	0.19425142	0.667675777	0.339012089	2.580685302	0	0.16811586	0	0	0	0.120547266	0.189798061	0	0	0.300391204	0	0	0	0	0	0	1.02428337	0.291377637	0.598991514	0	0	0	0.224829675	0.614054887	0	0	0	0.359495259	0	0.544428831	0.041760558	0	0.179935419	0
AC007283.2	0	0.317542538	0.498286587	0	2.652196403	0.296576168	0.470369008	0.187106288	0.247565775	0.20440583	0.963040431	0.226297974	0	0.789880958	0.207340198	0.342647608	0.19585071	0.219189922	0.092740877	0	0	0.221109924	0.459316082	0	0.349948128	0	0	0.08140546	0.282211951	0.267155041	0.168423991	0	0.226298368	0.465206607	3.492508802	8.221567866	0.144374047	0.261920865	0	4.22157168	0.21968472	0.836347207	1.67521141	0.168556744	0.761094924	0.194599961	0.797797545	0	0.12241133
AC078880.3	0.026749222	0	0	0.029869748	0.233043127	0.034746063	0.041330372	0	0.021753103	0.089803632	0	0.079537379	0	0	0	0.120431006	0.034418011	0.115558647	0.016297906	0	0.074038174	0	0.020179587	0.039383319	0	0	0	0.042917597	0.049594785	0	1.213524156	0	0	0	0	0	0.101486842	0.092057824	0	0.49458794	0.135122761	0.058790508	0	0.02962148	0	0.034198209	0.056080684	0	0.043024143
BX324167.2	0	0	0.029602671	0	0.157564141	0	0	0.011115784	0.014707617	0.006071765	0	0.01344412	0.013202791	0	0	0.013570884	0.01163528	0.006510919	0	0.0037962	0	0	0.006821869	0	0.020790043	0	0.021393087	0	0	0	0	0.012889189	0	0	0.036615211	0	0.017154214	0.015560437	0	0.08359968	0.013051233	0	0	0.02002755	0	0.005780487	0	0.012453311	0
AC026427.1	0	0	0	0	0	0	0	0	0	0.036277431	0	0	0	0	0.147192862	0	0	0	0	0	0	0.156968126	0	0.039773605	0	0	0	0	0	0	0	0	0	0	0	0.894313529	0	0	0	0	0	0	0	0	0	0	0.056636438	0.074405727	0
AL355388.1	1.271221754	0.506999027	0.244794159	2.839041363	0	0.485665046	0.115539519	0.367680186	0.729732535	0.150628237	0.630819501	0	0.218356382	0.388046256	0	0.168333114	0	0.107681832	0.364487836	3.076417493	0.482940607	0	0.84618393	0.165144767	0	1.10999717	0.294844046	0.519898709	0.554571116	0	0.330967844	0	0.111174011	0.342814345	0.302783145	2.801259005	3.333564352	0.12867434	1.054306208	0.691313068	1.888685968	0.493048578	0	0.082807178	0.373904489	1.338420682	0.07838709	0.102980495	0.601372369
AC011037.1	0	0	0	0	0	0	0.166062177	0	0	0.036082391	0	0	0	0	0	0	0	0.038692128	0	0.022559495	0	0	0.040539995	0	0	0	0	0	0	0	0	0	0	0	0.072530491	0	0	0.09247027	0	0.045163985	0	0	0	0	0	0	0	0	0
AC005597.1	0	0	0	0	0	0	0	0	0	0	0	0	0	0	0	0	0	0	0	0	0	0	0	0	0	0	0	0	0	0	0	0	0	0	0	0	0	0	0	0	0	0	0	0	0	0.045638324	0	0	0
AL355310.2	0	0	0	0	0	0	0	0	0	0	0	0	0	0	0	0	0	0	0	0	0	0	0	0	0	0	0	0	0	0	0	0	0	0	0	0	0	0	0	0	0	0	0	0	0	0	0	0	0
AC078778.1	0.693550916	0.361717673	0.133554364	0.911128921	1.421721609	0.635923865	0.315179233	0.351047035	0.829429553	0.246538461	1.290605203	0.667194163	0.357391465	0.63512877	0.166718445	1.132679552	0.682413154	0.205621022	0.422570336	1.712680015	0.790445646	0.592634762	0.984873667	0.51056321	0.656569346	0.842560407	0.868646663	1.658234754	0.378202411	0.214814461	0.541706552	0.11630082	0.06065412	0.249376059	0.881023429	6.575269714	0.696531119	0.772221108	0.766942022	1.234359363	0.765459277	1.031153523	0.673503363	0.316244557	0.2719922	0.547659891	1.582352736	0.337103499	1.115525289
LINC01143	0	0	0	0	0	0	0.370650778	0	0	0.064428718	0	0	0	0	0	0	0.185196431	0.103632995	0.146159622	0.020141117	0	0	0	0	0	0	0	0	0	0	0	0	0	0	0.129510444	0.376176512	0.0910134	0	0	0	0	0	0	0	0	0	2.112312604	0	0.270088358
RN7SL687P	0.105213606	0	0	0	0	0	0	0	0	0	0	0	0	0	0	0	0	0	0	0	0	0	0	0	0	0	0	0	0	0	0	0	0	0	1.420070658	0.183321887	0	0	0	0.707410629	0	0	0	0	0	0	0	0	0
AC104819.1	0.061699337	0	0	0.620073849	0	0.080144726	0	0.15168699	0.050175368	0	0	0	0.09008324	0.080044521	0.168090614	0.231486895	0	0	0.075184991	0.103606569	0.113850196	0.089626862	0.09309184	0.090840949	0.851108411	0.039820081	0.145966003	0.065995373	0.228789113	0	0	0	0.183459993	0.377142805	4.080511676	12.3091594	0.409653933	0	0	10.26727927	0.311672046	0.203407901	0	0.136648883	0.205673114	0.039440527	0.194032242	0	0.099238815
AC018766.1	0.247817172	0.064623843	0.608444986	0.622636138	0.539754847	0.160951805	0.287177772	0.533098287	0.050382704	0.332792963	0.130660444	0.828979975	1.085465814	0.964503401	0.928318616	0.325420834	2.391482842	0.044607866	0.037747836	0.156052043	0.114320651	0.719977769	0.233691292	0.091216325	1.281938082	0.199923134	0.097712779	0.165670202	0.172300892	0.434954901	0.274210961	0.353227698	0.644763324	0.284025935	0.752578768	1.187425857	0.293819084	0.426433144	1.455842939	0.364484557	0.22354282	0.06808281	2.613768215	0.274427095	0.516307507	0.237621027	0.259778705	0.255961851	0.298946677
AC011742.1	0.069091884	0.036034493	0	0	0	0.04487366	0	0	0	0.046391646	0	0	0	0	0	0	0	0	0	0	0	0	0	0	0	0.044591151	0.054485006	0	0.064050408	0	0	0	0	0	0	0.300960471	0	0.118890347	0	0	0.04985932	0	0	0.07651078	0	0	0	0	0.166693769
RNU6-11P	0	0	0	0	0	0	0	0	0	0	0	0	0	0	0	0	0	0	0	0	0	0	0	0	0	0	0	0	0	0	0	0	0	0	0	0.244143634	0	0	0	0.235528072	0	0	0	0	0	0	0	0	0
PON3	0.98715885	0.538073473	0.607440951	0.629896801	0.840628093	0.515802726	0.8715798	1.952481901	0.193150328	2.023364742	0.594828438	0.066208962	0.953633662	1.116977701	0.414526431	6.014992161	1.212868542	0.881778268	0.592416785	4.505577838	0.376635611	1.380076198	0.610327613	0.611962194	0.375414651	0.067063324	0.567749944	0.333439987	0.041283976	0.612274387	0.197106097	0.105793444	0.761404384	1.236309588	0.641140812	1.467822953	0.668802054	0.447015932	0.348825734	2.22072656	0.819494697	0.970618197	0	0.320549867	0.915448994	0.422267466	1.065928611	0.194209999	1.122184657
RPS6	1944.077048	941.3979984	920.2459141	851.9417142	854.1841201	1242.708053	1741.642118	1079.694696	722.2484295	340.6009681	1265.096016	1427.814394	965.686488	741.4818316	1650.711945	542.2925281	931.1283973	659.384341	945.1906883	1793.071473	743.6276148	975.2869521	650.0586359	719.0268286	1145.55868	1101.334615	868.446625	1066.629494	916.3364343	994.1243635	820.0868847	424.2243835	1057.536881	706.2189398	799.6577989	178.3396383	413.2742749	780.3831804	1202.696635	763.1579882	1070.00357	937.446608	1086.375731	830.6191266	976.5156354	623.2173825	691.0676369	945.665678	843.0931502
MTND1P11	0	0	0	0	0	0	0.052889666	0	0	0	0.072191387	0	0	0	0	0.025685532	0	0.024646355	0	0	0.031581732	0	0	0	0	0	0	0	0	0	0	0	0	0	0	5.666027493	0.03246768	0.058902295	0	0.143844199	0	0	0	0.037906026	0	0	0	0.047140615	0
RGS8	0.004485546	0.004678824	0	0	0	0.014566319	0	0.005513828	0	0.012047255	0	0	0.013098117	0.011638485	0	0.003365823	0	0.029066846	0.005465954	0.001883051	0.012415377	0.019547639	0.006767784	0.019812431	0	0.002894923	0.010611739	0.002398934	0.033265971	0.031491125	0	0	0	0.020563733	0.006054153	0.019538795	0.021272765	0	0	0.007539717	0.00323694	0.004929257	0.00822779	0	0.014952451	0.020071305	0	0.012354579	0.007214669
AC007751.1	0	0	0	0	0	0	0.246443336	0	0	0	0	0	0	0	0.108633029	0	0	0	0	0	0	0	0	0	0	0	0	0	0	0	0	0	0.1185659	0	0	0.416862269	0	0	0	0	0	0	0	0	0	0	0	0	0
RCHY1	2.713116747	3.909146956	2.063430184	2.137058782	4.058890672	2.723260405	5.547058482	3.694415789	4.234449492	3.796779918	5.73154527	2.879241002	3.554452742	1.44584912	4.237035643	2.899534683	3.943475673	2.667122332	2.916513404	3.004677294	3.303858117	4.697567058	2.739367411	3.675135593	3.087326078	2.019269331	3.299343052	3.537150927	3.675332429	4.136609931	2.648297303	2.382793885	2.240922601	4.341479541	5.326400593	7.277934753	2.599392598	3.175286794	2.769139672	5.658342178	2.369901205	2.670298026	5.588248388	3.758083648	3.654183094	3.731428322	4.02670842	3.887345076	1.675012122
AC013269.1	0	0	0	0	0	0	0	0	0	0	0	0	0	0	0	0	0	0	0	0	0	0	0	0	0	0	0	0	0	0	0	0	0	0	0	0	0	0	0	0	0	0	0	0	0	0	0	0	0
RPL19P16	0.254981955	0.132984439	0	0.113891115	0.444288003	0.662420693	1.103127315	0.062686971	0.165885911	0.136965811	0.215100867	0.379087593	0.446739332	1.852458913	0.972524264	0.038266201	0.459316546	0.073436079	0.403927527	0.256902002	0.188201344	0.370396726	0	0.075082825	0.351733578	0	0.201075617	0.245462381	0.094550603	0	0	0.944944166	0.227452951	0.93516022	0.206489866	0.088854996	0	0.789771588	0	0.214298501	0.184004634	0.168122857	0.561252802	0.169416727	0.169995125	0.065197606	0.053457863	0.280919583	0.082023918
AL122127.1	0	0	0	0	0	0	0	0	0	0	0	0	0	0	0	0	0	0	0	0	0	0	0	0	0	0	0	0	0	0	0	0	0	0	0	1.198319673	0.086977637	0	0	0	0	0	0	0	0	0	0	0	0
AC020636.1	0	0	0	0	0	0	0	0	0	0.035635353	0	0	0	0	0	0	0.06828777	0	0	0.022279997	0	0	0	0	0	0.034252317	0	0	0.049199783	0	0.058724825	0	0	0	0	0	0	0	0	0.044604431	0	0	0.097350044	0	0	0	0	0	0.042681473
MZT2B	33.35619139	19.75766292	59.92507059	26.12304506	87.36831783	35.20552474	22.38710277	40.19053369	41.09885131	16.59527577	40.62668743	33.52763456	30.46540718	75.65993345	51.19817819	48.91849945	32.41787853	47.17727939	37.79816674	70.58407281	44.82893807	51.57440749	39.82099613	24.47029936	47.74507168	35.4636983	29.24869183	43.68391893	28.60960583	28.06908961	36.17756617	92.68694808	49.05113746	31.86139818	29.4118932	2.821035976	23.8032634	26.12613728	42.70472621	14.30167976	40.57153148	29.62963884	36.971562	38.73081071	47.14231745	31.26036624	31.27735605	28.03066674	34.74424718
RPSAP59	0	0	0	0	0	0	0.208230774	0.041415661	0	0	0	0	0	0	0.045894403	0	0	0	0	0	0	0	0	0	0	0	0	0	0	0	0	0	0	0	0	0	0	0	0	0	0	0	0	0	0	0	0	0	0
AC130456.6	0	0	0	0	0	0	0	0	0	0	0	0	0	0	0	0	0	0	0	0	0	0	0	0	0	0	0	0	0	0	0	0	0	0	0	0	0	0	0	0	0	0	0	0	0	0	0	0	0
MIR664A	0	0	0	0	0	0	0	0	0	0	0	0	0	0	0	0	0	0	0	0	0	0	0	0	0	0	0	0	0	0	0	0	0	0	0.493561143	6.052975712	0	0	0	0.307335411	0	0	0	0.404947299	0	0	0	0	0
[truncated: 55,629 more rows]
[truncated: 101 more columns]
