# Supplementary material for: Identification and validation of a novel stress granules-related prognostic model in colorectal cancer
Source: Front Genet. 2023 May 2;14:1105368. doi: 10.3389/fgene.2023.1105368 (PMC10187888; doi:10.3389/fgene.2023.1105368)
Supplement: Supplementary file 5 [file DataSheet1.ZIP › Sourcedata-COAD+READ dataset from TCGA (samples 1-150).csv]

id	TCGA-A6-2671-11A-01R-A32Z-07	TCGA-AA-3655-11A-01R-1723-07	TCGA-AA-3517-11A-01R-A32Z-07	TCGA-AA-3712-11A-01R-1723-07	TCGA-A6-5659-11A-01R-1653-07	TCGA-A6-2682-11A-01R-A32Z-07	TCGA-AZ-6603-11A-02R-1839-07	TCGA-AA-3511-11A-01R-1839-07	TCGA-A6-2683-11A-01R-A32Z-07	TCGA-AA-3520-11A-01R-A32Z-07	TCGA-AG-3732-11A-01R-1660-07	TCGA-AF-2689-11A-01R-A32Z-07	TCGA-A6-5665-11A-01R-1653-07	TCGA-A6-5667-11A-01R-1723-07	TCGA-F4-6704-11A-01R-1839-07	TCGA-AZ-6601-11A-01R-1774-07	TCGA-AZ-6600-11A-01R-1774-07	TCGA-AA-3525-11A-01R-A32Z-07	TCGA-A6-2684-11A-01R-A32Z-07	TCGA-AA-3522-11A-01R-A32Z-07	TCGA-AZ-6605-11A-01R-1839-07	TCGA-AA-3713-11A-01R-1723-07	TCGA-AF-5654-11A-11R-1660-07	TCGA-AH-6643-11A-01R-1830-07	TCGA-AZ-6599-11A-01R-1774-07	TCGA-A6-2685-11A-01R-A32Z-07	TCGA-AZ-6598-11A-01R-1774-07	TCGA-AA-3531-11A-01R-A32Z-07	TCGA-AA-3496-11A-01R-1839-07	TCGA-AA-3660-11A-01R-1723-07	TCGA-AA-3534-11A-01R-A32Z-07	TCGA-AA-3527-11A-01R-A32Z-07	TCGA-A6-2675-11A-01R-1723-07	TCGA-A6-2679-11A-01R-A32Z-07	TCGA-A6-2680-11A-01R-A32Z-07	TCGA-A6-2686-11A-01R-A32Z-07	TCGA-AA-3662-11A-01R-1723-07	TCGA-A6-2678-11A-01R-A32Z-07	TCGA-AA-3489-11A-01R-1839-07	TCGA-AA-3663-11A-01R-1723-07	TCGA-AA-3518-11A-01R-1672-07	TCGA-AA-3697-11A-01R-1723-07	TCGA-AA-3516-11A-01R-A32Z-07	TCGA-AA-3514-11A-01R-A32Z-07	TCGA-A6-5662-11A-01R-1653-07	TCGA-AG-3725-11A-01R-1736-07	TCGA-AG-3731-11A-01R-1736-07	TCGA-AF-2691-11A-01R-A32Z-07	TCGA-AG-3742-11A-01R-1660-07
RN7SKP45	0	0	0	0	0	0	0	0	0	0	0	0	0	0	0	0	0	0	0	0	0	0	0	0	0	0	0	0	0	0	0	0	0	0	0	0	0	0	0	0	0	0	0	0	0	0	0	0	0
RNU6-951P	0	0	0	0	0	0	0.219732233	0	0.154373286	0	0	0	0.221441517	0	0.323448887	0	0	0	0	0	0	0	0	0	0.55233618	0.159703069	0	0	0	0.262067656	0	0.135567463	0	0	0	0.150925838	0	0.162670285	0.224309475	0.486525781	0	0	0	0.173361003	0	0	0.160401691	0	0
AL136360.2	0	0	0	0	0	0	0	0	0	0	0	0	0	0	0	0	0	0	0	0	0	0	0	0	0	0	0	0	0	0	0.03689408	0	0	0	0	0	0	0	0	0	0	0	0	0	0	0	0	0	0
AP003174.2	0	0	0	0	0	0	0	0	0	0	0	0	0	0	0	0	0	0	0	0	0	0	0	0	0	0	0	0	0	0	0	0	0	0	0	0	0	0.059203131	0	0	0	0	0	0	0	0	0	0	0
OR2L8	0	0	0	0	0	0	0	0	0	0	0	0	0	0	0	0	0	0	0	0	0	0	0	0	0	0	0	0	0	0	0	0	0	0	0	0	0	0	0	0	0	0	0	0	0	0	0	0	0
RF00019	0	0	0	0	0	0	0	0	0	0	0	0	0	0	0	0	0	0	0	0	0	0	0	0	0	0	0	0	0	0	0	0	0	0	0	0	0	0	0	0	0	0	0	0	0	0	0	0	0
RGR	0.004109937	0	0	0	0.009547872	0	0.011048566	0.015088256	0.003881095	0	0.017740644	0.012072826	0	0.010089068	0.020329553	0.00523195	0.017728257	0.005387496	0	0.003456272	0.014467716	0	0	0.005974196	0.013886271	0.004015091	0.004485142	0.006971595	0.007846499	0	0.005036527	0.006816597	0	0.010014004	0.010823573	0.007588846	0.018157192	0.03271752	0.028196797	0.018347601	0	0	0	0.004358465	0.00558023	0	0.016130621	0.003898977	0.005524164
TRBVA	0	0	0	0	0	0	0	0	0	0	0	0	0	0	0	0	0	0	0	0	0	0	0	0	0	0	0	0	0	0	0	0	0	0	0	0	0	0	0	0	0	0	0	0	0	0	0	0	0
PARM1	146.2174906	91.97997267	100.394118	124.8780591	95.84998247	93.91612489	60.21688959	138.5087732	80.37156565	83.51830691	69.23966385	108.3232959	80.47758338	161.5077233	74.86248253	117.3737703	77.12516342	95.95730751	92.67009768	87.60773407	28.91584277	43.54188851	207.9986435	103.2502804	103.301678	135.8911323	76.48398678	156.0532915	60.29487945	115.618586	101.3053311	114.7865117	82.70528873	82.93635681	7.738526355	69.60394433	103.1588182	83.89944547	70.86383692	57.2496066	100.126304	110.0436184	110.4250762	96.10505144	71.253097	77.0669121	144.3715585	109.1172205	72.20453626
LAMA2	2.07601422	0.921896299	1.67074447	2.348365522	1.706910542	1.790507025	5.664711777	1.645575537	3.529740443	2.287226081	5.53029105	2.244842326	2.103233713	1.576077528	4.645852667	3.953118921	3.732457895	1.81270929	0.901603967	2.513826751	3.99151107	0.916788706	1.807772094	2.69022757	7.720741243	1.044525157	4.703166087	1.037636349	4.711120665	0.897297432	2.522818196	2.520609312	2.905647065	2.364471673	1.323448245	2.335806855	2.112983366	5.714539113	0.851238236	2.514206565	2.298912132	1.838053211	1.004224517	1.222062823	2.882215987	0.850116227	2.400844958	2.77005809	1.912264934
FOCAD-AS1	0.082703985	0.052755646	0.033390939	0.16243123	0	0.042345552	0	0	0.195247537	0	0.118997921	0	0.056014757	0.203021622	0.2045451	0.105282164	0.118914834	0.10841221	0	0.10432549	0.145566428	0.358642995	0.121688734	0.120218331	0.046572081	0.121193109	0.22563552	0.035072232	0.07894728	0.066291346	0	0.068584958	0.055917032	0	0.108901007	0.114532373	0.121791974	0.123444826	0.056740222	0.061534585	0.090900868	0	0.040275115	0.043852547	0	0.168583588	0	0.117688265	0.166743569
CFHR2	0	0	0	0	0	0	0	0	0	0	0	0	0	0	0	0	0	0	0	0	0	0	0	0	0	0	0	0.040944492	0	0	0	0	0	0	0	0	0	0	0	0	0	0	0	0	0	0	0	0	0
AP000911.2	0.015479551	0.019748353	0.02499888	0.020267968	0	0.015851476	0.104032518	0.01894266	0.043852942	0.025007593	0.02227262	0.030313833	0	0.075998359	0.137823574	0.039410934	0	0.020291312	0.017857643	0.026035211	0.072654394	0.022375514	0	0.202509375	0.01743362	0.015122326	0.033785425	0.039386427	0.118211325	0	0.018969434	0.012836919	0	0	0.040765598	0	0.022795577	0.015403292	0.021239924	0.046069255	0.068054986	0.033371662	0.030152874	0.016415599	0.126103326	0.063106954	0.045565436	0.044054988	0.041612112
PLA2G4C-AS1	0.040073065	0.025562014	0.016179115	0.078703792	0	0	0.026931671	0.049038271	0	0.016184754	0.028829393	0	0.054282342	0.073778476	0.059465689	0.025506504	0.057618528	0.052529628	0.023114704	0.016849821	0.094042916	0	0.029481291	0.058250119	0.022565854	0.03914829	0	0.067975048	0.038252806	0.032120549	0	0.033231887	0	0.048819704	0.369365273	0.055495068	0.088518909	0.039875648	0.05498537	0.029815727	0.022022375	0.043195851	0.039029493	0.042496282	0.027204421	0	0.058979316	0	0.026931092
AC011284.1	0.020434454	0.026069671	0	0	0	0	0.027466529	0	0	0.01650618	0.02940194	0.040017092	0	0	0.020215555	0.026013058	0	0	0	0.017184456	0.023977648	0	0.030066784	0	0	0	0	0.017331255	0	0	0	0.016945933	0	0	0	0	0	0	0	0	0	0	0	0.021670125	0	0	0	0	0
MTND4P35	0.050885506	0.016229555	0.349257085	0.38310144	1.211683972	0.065135158	0.393280746	0.1401068	0.072078291	0.164413558	0.054912132	0.112106065	0.482500934	0.09368525	0.138436123	0.178137421	0.274368952	0.316839612	0.205460296	0.438622295	0.298543511	0.018388604	0.336922916	0.536261189	0.343854378	0.236128247	0.347068454	0.280526844	0.024287054	0.061180886	0.374146217	0.305938792	0.103212674	0.170478408	0.268015279	0.176171614	0.14987056	0.240515411	0.017455356	0.246093586	0.293626331	0.233116227	0.074340539	0.188868932	0.224540347	0.138299845	0.23716119	0.108615569	0.17098795
RF00322	0	0	0.104624944	0	0	0	0	0	0	0	0	0	0.175512906	0	0.128181596	0	0	0.169845796	0	0	0	0	0	0	0.437777565	0.12657947	0	0	0	0	0	0	0.175206699	0	0	0	0	0.128931263	0	0	0	0	0	0	0	0	0	0.122918854	0
KCNC3	0.186706518	0.145760901	0.384780441	0.332030447	0.239528834	0.325312601	0.288413871	0.845705108	0.173679169	0.21834334	0.116277481	0.253758219	0.268008794	0.290729744	0.146111091	0.188013449	0.25242643	0.343371539	0.176812569	0.26949782	0.098095586	0.104730382	0.188610752	0.457727897	0.219690828	0.223233189	0.346681409	0.245801759	0.122363882	0.071476793	0.321002592	0.258824356	0.173336563	0.26480237	0.132096905	0.218682571	0.196978194	0.249564258	0.08029686	0.294419019	0.171519815	0.216275164	0.132990649	0.165489745	0.158909879	0.109819705	0.298034876	0.235282784	0.112366623
AC079584.2	0.067929681	0	0.054851912	0.088942926	0	0.03478091	0.045653105	0.124690518	0.064147346	0.05487103	0	0.09977077	0.092016475	0.04168842	0.067202002	0.129711715	0.097671795	0.089045369	0.039182789	0	0.03985411	0	0.049975082	0.148113653	0.038252409	0.033181026	0.037065563	0	0.064844077	0.054449008	0.083244506	0	0.04592797	0.082756509	0.029815616	0	0.100034961	0.101392547	0	0	0.037331133	0	0	0.072037387	0.046115456	0	0	0.064442894	0.045652123
AC087294.1	0.080607801	0.073455031	0.074387715	0.13569798	0.160509847	0.212257427	0.139303582	0.267741214	0.054371105	0.083715346	0.16568835	0.067652333	0.155985795	0.197875913	0.205056799	0.23454565	0.132458129	0.150949193	0.132844873	0.125891127	0.081072547	0.116517655	0.152491445	0.050216281	0.194535784	0.078747596	0.213633314	0.117199902	0.065953982	0.036920657	0.183450286	0.171891333	0.186856388	0.056115342	0.030325955	0.127576548	0.186536556	0.206256069	0.126404813	0.188492707	0.037970112	0.037238293	0.044862077	0.134329098	0.109444515	0.046945923	0.079092078	0.054621611	0.123822742
AZU1	0.049051859	0.012515782	0.055451807	0.154141134	0	0.030138253	0.039559196	0.048020652	0.009264129	0.047546686	0	0.019211795	0.02657795	0.060206216	0.029115842	0.049954409	0.042317141	0.051439557	0.045270076	0.066000646	0	0.113446242	0.014434754	0	0.022097578	0.038335902	0.021411963	0.008320558	0.018729501	0.047180997	0.048088526	0.008135568	0.026531581	0.059758275	0.017223827	0.009057243	0.072235004	0.126906543	0	0.058394009	0.021565377	0.031724603	0.085994034	0.010403605	0.039959831	0.039994872	0.115510808	0.037227247	0.05274446
RN7SL784P	0	0.065250405	0.04129932	0.066967262	0	0.104749523	0	0.06258832	0	0	0	0	0	0	0.101195997	0.065108707	0	0	0.059003322	0.043011386	0.060014229	0	0	0	0.057602311	0	0.055815102	0	0	0	0.062676785	0	0	0.062309359	0	0.141658462	0	0	0	0	0.056215011	0	0	0	0	0	0	0	0
AL162393.1	0	0	0	0	0	0	0	0	0	0.014935825	0	0	0	0	0	0	0	0	0	0.015549571	0	0.026727623	0	0	0	0	0	0	0	0	0	0	0	0	0	0.017070893	0	0	0	0	0	0	0	0.019608485	0.025105137	0	0	0	0.0248529
C1R	28.18069748	19.58913327	30.94063204	21.5258895	17.36619198	21.13648503	115.2561809	26.11118069	20.68819766	28.22619648	50.2784365	42.84848506	22.14860237	21.01152985	44.74706062	42.92477445	54.47794202	25.99341378	15.97396364	20.02122391	41.4550193	17.87110077	20.01073822	45.19063661	104.3210353	15.17212946	68.56407066	22.51227354	61.0430613	19.19183546	27.01729652	32.35654998	49.30746505	40.88386	20.57174974	21.30241568	32.13063169	33.9614085	49.74560902	52.50798616	32.32275889	41.93506443	17.24962861	29.22743634	46.24277737	15.24198337	51.06228886	31.33910674	29.00306236
AL356583.2	0	0	0	0	0	0	0	0	0	0	0	0	0.084622294	0	0	0	0	0	0	0	0	0.270903548	0	0	0	0	0	0	0	0.100147283	0	0	0	0	0	0	0	0	0	0	0	0.067339246	0	0	0	0.084893878	0	0	0
QRFPR	0.05668669	0.010331314	0.006539059	0.01060315	0.112877064	0.033170682	0.010884884	0.049549087	0.045883171	0.039248028	0.01165188	0	0.076786896	0.0198792	0.016022699	0.030926636	0.046574977	0.074307536	0.056053156	0.034050681	0.114027036	0.128762798	0	0.011771378	0.018240732	0.023733651	0.017674782	0.013736624	0.015460509	0.012982055	0.029771473	0.053724884	0.021900837	0.009865649	0.042652895	0.067287769	0.059627321	0.128931263	0.011111627	0.072303137	0.0890071	0	0.03154884	0.034351162	0.01099512	0.044019048	0.055620771	0.023047285	0.043538598
ENO1	197.8422344	167.2094214	191.9065451	156.0839364	158.0358745	202.9261321	222.6687509	196.3784291	193.3826119	209.9152722	119.1699391	195.7611488	149.588612	195.146045	267.9314349	207.2006452	230.7325277	200.3493797	213.9457487	200.7911686	145.255693	209.4741038	266.579309	142.0666765	211.284637	249.0529421	211.6258229	160.5673253	197.8285795	163.1889603	189.7617722	208.9769023	177.420687	213.9163748	194.1881328	196.4612461	153.2133496	180.5964438	246.8937216	181.217455	208.1438455	408.3548527	151.2828252	329.7831284	158.6737527	106.81014	153.2613432	254.6586424	123.5002376
C2orf50	0.035722041	0.030382081	0.033652339	0.031181489	0.041493271	0.067063939	0.048015008	0.04371383	0.022488688	0.009618305	0.025699177	0.029147916	0.032259009	0.029230138	0.029449482	0.030316103	0.077043698	0.023413052	0.027473296	0.035047399	0.020957998	0.025817901	0.017520195	0.008654247	0.026820954	0.011632558	0.045480379	0.005049542	0.034099421	0.009544329	0.021887808	0.034560936	0.032202729	0.014506331	0.026131794	0.016489855	0.052605179	0.053319089	0.05718441	0.017718944	0.032718743	0.038505764	0.023194518	0.03156846	0.056584826	0.024271905	0.04673378	0.112961507	0.048013975
CALU	18.84127837	24.8536304	12.88533319	17.96585354	16.17547978	14.0154723	46.82059464	20.4616214	14.56287556	14.07011964	56.64339084	28.17305615	11.54160799	15.97556873	37.93110116	34.4289732	20.27782292	14.5600561	10.03397209	12.4824977	75.66197719	26.83360249	17.82938426	23.44790055	26.51704684	14.76058346	21.18402725	10.8233821	46.5405961	16.63190981	15.38326181	17.82761446	37.55165759	15.54671394	14.81353737	13.15915627	21.13180679	16.45045836	44.93397862	26.75200131	13.41168478	33.84505839	11.06970009	14.48154723	30.40265861	24.45662208	34.49619191	32.51876943	44.06793264
AC012358.3	0.092237359	0.183570955	0.122147029	0.140093082	0.171422666	0.26824804	0.148774619	0.194141286	0.118458134	0.125169834	0.212343897	0.13005344	0.134938735	0.221895653	0.102199205	0.145598504	0.116707598	0.125745358	0.106407595	0.130313341	0.138535272	0.175993024	0.114001373	0.155528187	0.216072453	0.104526181	0.120789485	0.087617701	0.26766475	0.171524138	0.122074969	0.128504573	0.164637386	0.121359339	0.097163312	0.112406482	0.222762941	0.194579875	0.182248492	0.203138111	0.129765255	0.119310202	0.079055098	0.086077157	0.200375108	0.376032786	0.17014556	0.045501495	0.386805688
ERCC1	5.699922734	7.680005417	5.980565178	6.32948711	4.525609105	6.010342015	5.139945191	6.142096272	5.07446807	5.508801423	5.452477924	5.863709708	3.565184592	6.245263317	4.689225756	6.081942539	6.477062371	5.781641047	7.288518723	5.774741403	5.536118914	6.339220759	4.407997603	5.180081982	5.387820192	4.652067924	6.066228753	3.820634132	6.096808469	7.422680976	6.331456807	4.73204844	5.043634029	5.908348685	6.033518135	5.201527998	8.232163292	6.074521545	7.097890375	6.007799393	6.106244621	5.298738821	3.580815967	3.709260117	4.876816964	7.353612465	7.273336412	5.547220314	6.805326558
AK7	0.451200593	0.584552817	0.426470601	0.563296306	0.747548161	0.755742358	0.954369894	0.466540172	0.891790488	0.751527929	0.558619216	0.414398156	0.734374636	0.674008645	1.138409434	0.485327408	1.030963787	1.09579576	0.82314413	0.738289023	0.242144995	0.763434114	1.796095049	0.625358884	1.485082261	1.055841348	0.973332347	0.554738782	0.701148458	0.616783907	0.857246964	0.832461754	0.454044956	0.988577049	0.509685459	0.813750108	0.484172413	0.814424835	1.166220889	0.458021072	0.530518624	0.98780386	0.364505493	1.372397939	0.574622001	0.632163171	0.882000817	0.424722616	0.456019154
VN1R76P	0	0	0	0	0	0	0	0	0	0	0	0	0	0	0	0.04883153	0	0	0	0	0	0	0	0	0.043201733	0	0	0	0	0	0	0	0	0	0	0	0	0	0	0	0	0	0	0	0	0	0	0	0
FOXP2	1.208095496	1.510144587	0.489546887	0.698026135	0.798192898	0.47101444	3.021227709	0.69442816	0.567274385	0.432419664	6.211481122	2.059792476	0.50445225	0.912815804	2.569033054	1.779173175	0.667726155	0.382104611	0.423222285	0.652447461	6.674288072	0.607195635	0.492499334	2.244244369	0.816360014	0.763350718	1.496185672	0.436173944	3.470238694	0.609437654	0.566378593	0.920049696	3.322677042	0.311910025	0.909705	0.585303826	1.61422212	1.041122809	1.882738496	1.743301842	0.855172005	0.597357399	0.779385485	0.366714213	2.823088737	1.0859445	1.917268743	1.422617115	3.97011767
AC090415.1	0	0	0	0	0	0	0	0	0	0	0	0	0	0	0	0	0	0	0	0	0	0	0	0	0	0	0	0	0	0	0	0	0	0	0	0	0	0	0	0	0	0	0	0	0	0	0.02026326	0	0
RNU6-1081P	0	0	0	0	0	0	0	0	0	0	0	0	0	0	0	0	0	0	0	0	0	0	0	0	0.36822412	0	0	0	0	0	0	0	0	0	0	0	0	0	0	0	0	0	0	0	0	0	0	0	0
MIR3670-2	0	0	0	0	0	0	0	0	0	0	0	0	0	0	0	0	0	0	0	0	0	0	0	0	0	0	0	0	0	0	0	0	0	0	0	0	0	0	0	0	0	0	0	0	0	0	0	0	0
LINC01363	0.03816413	0	0	0.033313169	0	0.026054063	0	0.077837111	0	0.010275847	0.018304044	0.012456229	0.017232176	0	0.025170204	0.080971555	0.018291263	0.033351538	0.014675735	0.02139621	0	0	0.074871759	0	0.042981797	0.012427802	0	0	0	0	0	0	0	0	0	0	0.03746764	0	0	0	0.013982206	0.013712719	0.01239009	0.013490638	0	0	0.06241084	0	0
ANKRD26	0.561696594	0.612619215	0.661662848	1.032515255	0.905745687	0.737599681	0.897108517	0.956913229	0.673946994	0.654776321	1.280430221	0.610380342	0.596757141	0.92193829	1.078672099	1.029096361	0.78229069	0.589038309	0.39641673	0.720582897	0.687522285	0.480787559	0.797297963	1.2615431	1.029529785	0.639113945	0.915856876	0.422218268	0.714909823	0.610897165	0.734220527	0.617420083	0.822088102	0.539386726	0.444737397	0.540945876	0.892044541	0.804420027	0.522880329	0.68178553	0.651261622	0.584098637	0.409765439	0.541935969	0.813481054	0.550778567	0.873170165	0.394947055	0.734251241
LRRC10B	0.559677506	0.533000828	0.197321041	0.402527866	0.146501101	0.282526315	0.434414289	0.221865582	0.141433479	0.133715679	0.544419512	0.903062603	0.202879948	0.667597125	0.538085428	0.77267809	0.838727382	0.04133246	0.10003177	0.152468483	2.710133328	0.364623072	0.278365035	0.389585408	1.074222101	0.284932155	0.911856281	0.193885117	1.926327863	0.139005692	0.299458887	0.274556188	0.490326094	0.403340081	0.837296119	0.181940791	0.452726949	0.400041346	0.389382649	0.563045609	0.363890226	0.38236796	0.15355001	0.050156721	0.70638321	0.235667548	0.765721094	1.076855577	0.699286007
AL138752.2	0.00675102	0.008612751	0.005451319	0.026518105	0	0.013826452	0.018148475	0.024784105	0.012750244	0.010906438	0.029140942	0	0.036579301	0.008286197	0.020036104	0	0.03882746	0.008849549	0.015576331	0.011354608	0.0079216	0.009758522	0.009933295	0.029439804	0.007603238	0	0.007367335	0.017177407	0	0.054112774	0.008273045	0.011197004	0.027386613	0.016449094	0.023705198	0.012465507	0.039766889	0.026871047	0.018526526	0.010045978	0	0	0.006575212	0.007159254	0.009166137	0.045870872	0	0.032022473	0.054444253
LINC01926	0	0.046685436	0.059097772	0	0	0	0.049186923	0	0.034556363	0	0	0	0.049569545	0	0	0	0	0.047969001	0	0	0	0	0.053843446	0.053192839	0	0	0	0	0	0	0	0	0	0	0	0	0	0	0.050211535	0	0	0	0	0.038806752	0	0	0	0	0
AC008687.3	0	0	0	0	0	0	0	0	0	0	0	0	0	0	0	0	0	0	0	0.024598485	0	0	0	0	0	0	0	0	0	0	0	0	0	0	0	0	0	0	0	0	0	0	0	0	0	0	0	0	0
SLC35B3	22.91871771	24.16396228	24.03852327	28.90447399	32.51620049	29.3451107	17.251191	24.17976888	29.52669018	27.31310131	19.76228604	20.38126503	23.49466515	24.06155358	22.81896326	19.13080871	24.27957666	25.37553412	23.68239294	29.38537093	6.396612551	25.95873774	26.25504184	21.79726549	24.4844055	26.30003897	18.80292478	27.07471297	19.59614089	30.3769157	26.0194591	26.24876638	13.56970557	23.39391344	19.03392905	25.56494418	26.27731658	23.48998502	18.59889777	18.55047446	26.50370706	23.71652329	25.27155088	24.68654187	19.93754364	28.18619764	26.55965268	15.71658761	23.08177304
KRT8P37	0.295637624	0.078576192	0.188988015	0.258059757	0.200317043	0.378426093	0.066229152	0.150740884	0.232647065	0.258705312	0	0.180922347	0.266977378	0.151193919	0.353402076	0.109767777	0.159404497	0.549008593	0.255791868	0.424722293	0.043362394	0.106835202	0.108748594	0.196963343	0.471689912	0.312883056	0.161313507	0.344769923	0.070552182	0.078989406	0.226430919	0.194090601	0.03331395	0.225103531	0.194641378	0.14784355	0.145121141	0.306438742	0.101413157	0.073321491	0.324938596	0.451457482	0.335928493	0.352704181	0.250874575	0.066958552	0.09669285	0.163603264	0.033113864
OR5B10P	0	0	0	0	0	0	0	0	0	0	0	0	0	0	0	0	0	0	0	0	0	0	0	0	0	0	0	0	0	0	0	0	0	0	0	0	0	0	0	0	0	0	0	0	0	0	0	0	0
PMPCB	11.79029546	18.9509848	11.49521938	14.92116461	14.66584725	12.77747028	10.79528329	13.26370128	13.88053707	11.58981689	15.03316614	10.84316708	11.03117671	13.33908743	11.68904807	9.528601987	12.00565144	15.09484749	13.73934158	15.30315761	9.589591147	23.45402797	12.60509035	13.76221414	12.68785319	11.96706131	10.82946894	9.091571308	14.53895394	16.22738105	13.52185191	11.73358126	9.749790795	11.37110371	11.81083793	12.63200879	16.04143881	13.58978179	17.83578119	10.64852487	11.77787601	13.4500221	9.115428841	11.27940107	11.95577766	23.38189856	15.72533719	11.03752838	20.26746523
AC138207.4	0.442299516	0.779233613	0.48470135	1.006565113	0.733938765	0.571550226	1.061620212	0.773216334	0.507173402	0.450844297	0.469722981	0.515572412	0.74178242	0.943573851	0.468815891	0.496017805	1.029640661	0.690222228	0.680332107	0.761620041	0.432492669	0.380558867	0.418364547	0.780695382	0.818362034	0.781881613	0.586108979	0.589492222	0.361893191	0.742814285	0.800119531	0.471588684	0.441444935	0.782599553	0.277333691	0.554182231	0.666849554	0.565869301	0.404594333	0.720854875	0.555584354	0.590282616	0.553861633	0.312696908	0.414650411	0.186040768	0.340986375	0.369644598	0.311401896
AC019278.1	0	0	0	0	0	0	0	0	0	0	0	0	0	0	0	0	0	0	0	0	0	0	0	0	0	0	0	0	0	0	0	0	0	0	0	0	0	0	0	0	0	0	0	0	0	0	0	0	0
TPT1P4	0.842576723	0.472971143	1.088583229	2.074049639	1.800813271	0.862821214	0.770121257	0.412431705	1.145753174	1.061738564	1.115347569	0.792014591	0.593497399	0.330936979	0.766866772	0.471944035	1.114568802	1.413745351	1.244185665	1.757251312	1.067767616	1.071782823	0.743848762	0.734860608	3.112522571	0.82313239	0.478138622	0.514527893	0.772131779	0.81044044	2.147676179	1.117974457	0.546887963	0.698008894	1.035503799	0.591198899	0.9430078	0.737814743	1.896041749	0.451372184	1.000172268	2.216096966	0.722158418	1.000750604	0.869440722	3.343412077	1.157426457	0.735381584	1.585509656
MTATP6P29	0	0	0	0	0	0	0	0	0	0	0	0	0	0	0	0	0.190533995	0	0	0	0	0	0	0	0	0	0	0	0	0	0	0	0	0.161437886	0	0	0	0	0	0	0	0	0	0	0	0	0	0	0
Z95152.1	0.053328941	0.034017742	0.043062096	0.384040912	0.557502571	0.109220539	0.143361884	0.293668978	0.025179789	0.043077104	0.076731891	0.130543563	0.650146892	0.16363976	0.105515338	0.509158026	0.230034945	0.069906044	0.092282635	0.291507047	0.031287906	0	0.235400919	0.116278249	0.390396152	0.156294772	0.261888544	0.158306219	0.101813108	0.042745792	0.09802802	0.088449504	0.252393797	0.064968905	0.280884915	0.14770486	0.039266772	0.132665553	0.036587064	0.119035652	0.117228863	0.057484722	0.077910245	0.084830613	0.144813779	0	0.156978484	0.075887402	0.2867176
AL451054.1	0	0.016312601	0	0	0	0.026187381	0.034373317	0	0	0	0.03679541	0.037559902	0	0	0	0	0	0	0	0	0.015003557	0	0	0	0	0	0	0	0	0	0	0	0	0	0	0.011804872	0.03765936	0	0	0	0.014053753	0	0.012453489	0.013559669	0.017360716	0	0	0	0.017186289
AL355994.1	0	0	0	0	0	0	0	0	0	0	0	0	0	0	0	0	0	0	0	0	0	0	0	0	0	0	0	0	0	0	0	0	0	0	0	0	0	0	0	0	0	0	0	0	0	0	0	0	0
AC106795.5	0	0	0	0.050446704	0	0.157816462	0	0	0	0	0.055436256	0.075450729	0.052189961	0	0.076231346	0	0.055397549	0.050504807	0	0	0.045208957	0	0.056689796	0	0.086784099	0.03763927	0	0	0	0	0	0	0	0	0	0	0	0.076677183	0	0	0	0	0.037525052	0.04085821	0	0	0.037803923	0	0
FAM199X	5.48894047	5.823552695	5.540267486	6.314625708	7.383858347	5.310956729	5.728861615	7.193435027	6.32187278	6.19399885	8.174472599	6.063579587	6.208736683	5.55380662	8.240355947	7.321861293	8.094564778	6.094359602	4.6625522	6.099368698	4.238741351	5.842148663	8.697554142	7.010355374	7.404998411	6.714296536	5.874844523	5.447196938	6.059142863	5.294631199	6.151520061	6.56715917	6.781535421	5.469620359	4.225364929	6.020437137	6.449250064	5.802684889	5.922227367	5.061316547	5.439972629	6.326295068	4.747429837	6.126824725	5.611713564	5.163988614	7.017557827	7.643897769	7.724495881
ANXA2P2	6.173609213	5.535153461	4.265005058	8.038434939	6.61326797	6.040966597	6.52324682	4.889620473	5.198293385	6.801452404	4.071303881	4.617658597	5.133752497	4.251810176	9.97554419	3.929501943	5.868447039	9.28407092	5.836122738	9.965232142	2.575669509	11.0804863	5.778246352	3.589577937	10.39077926	9.113721824	4.135899077	4.407032295	6.777159591	5.250859505	7.712562686	5.972942946	4.776959127	5.494585931	4.305433358	5.367189134	5.05078481	5.221716157	8.800408409	4.389225726	6.465056887	14.73277077	5.394851633	6.710600455	4.703324378	6.758218529	3.785951666	9.191799612	6.154308949
C8orf37-AS1	0.012105116	0.015443348	0.009774649	0.110947837	0	0.037187893	0.146437468	0.074066455	0.022862203	0.039112222	0.034834686	0.035558441	0.0163974	0.014857811	0.011975443	0.015409812	0.017405182	0.047603839	0.0279296	0.020359715	0.02840812	0.017497807	0	0.052787911	0.040899634	0	0.013210218	0.051334098	0.069331556	0.019405702	0	0.01003856	0	0.073736335	0.021252653	0.022351647	0.017826299	0.048181925	0.033219535	0.018013238	0.026609735	0.039145306	0	0	0.016435612	0.131600199	0.083142468	0.011483768	0.048811439
RNA5SP473	0	0.178525108	0	0	0	0	0	0.171241644	0	0	0	0	0	0	0	0.178137421	0	0	0.16143309	0.235358305	0	0	0	0	0	0.136705827	0	0.118684434	0	0	0	0	0	0	0	0	0	0	0	0.208233034	0	0	0	0	0	0	0	0	0
XKRYP1	0	0	0	0	0	0	0	0	0	0	0	0	0	0	0	0	0	0	0	0	0	0	0	0	0	0	0	0	0	0	0	0	0	0.043312604	0	0	0	0	0	0	0	0	0	0	0	0	0	0	0
REP15	5.808995929	13.68333676	8.398626626	8.689468102	6.935970967	5.948567984	5.583400125	10.56360791	5.837973793	4.259758155	5.089644858	4.289772905	4.33002387	3.823887768	6.292551066	4.750882064	0.886566343	4.509264075	3.612776712	5.840291884	0.36175553	5.394616109	8.547222489	10.37803145	7.255005749	6.419974499	2.160324051	9.881194767	4.708714577	21.46013207	4.652966342	5.019140103	2.194146977	4.447778491	3.845882516	4.703901949	15.0778577	8.541397177	3.985342651	5.312067205	5.278996239	3.70803122	5.910578588	3.011303129	7.931173936	18.98535819	7.387405502	3.602046943	6.76100314
NUP205	4.502113364	4.85326328	5.300113715	5.672344156	5.029466544	6.072598894	7.106790479	8.934053486	6.605875843	6.257018622	7.095549762	6.143713522	4.786118768	6.48961053	8.660207027	7.172024414	6.806707552	5.615678487	4.065490765	6.929230834	6.198676675	4.599564638	6.245966935	6.233901921	7.048454376	7.443999229	5.942846898	3.713269717	6.649134931	4.372357556	6.45680292	5.93632111	6.382776148	5.904316814	3.407976913	5.756773802	6.34931182	6.138492065	5.54429195	5.695046403	4.721219762	7.387077304	2.904613371	5.385454197	5.800990229	3.859278594	6.104695918	8.306823577	4.795360323
AC093083.1	0	0	0	0	0	0	0	0	0	0	0	0	0	0	0	0	0	0	0	0	0	0	0	0	0.056772307	0	0	0	0	0	0	0	0	0	0	0	0	0	0	0	0	0	0	0	0	0	0	0	0
ZNF197	1.55092887	2.150110282	1.859732725	2.159300814	2.257874885	2.191706138	2.657925515	2.543192733	2.467805373	1.689167388	3.369626523	1.969122429	1.908284624	1.573650084	2.424217619	2.316549887	1.560987834	1.680637576	1.678861195	2.152031196	2.314241623	1.143343481	2.046194168	2.630164613	2.253257365	1.982305203	1.915364477	1.626715127	2.398378	1.769411727	1.872078772	2.036416825	2.373329702	1.924085766	1.94008585	1.844720995	2.794016235	2.307216094	1.893984748	1.777073701	1.579635981	1.326285612	1.452635962	1.513136435	2.126817289	1.549090596	2.330837806	1.679757801	2.345177944
NDE1P2	0	0	0	0	0	0	0	0	0	0	0	0	0	0	0	0	0	0	0	0	0	0	0	0	0	0	0	0	0	0	0	0	0	0	0	0	0	0	0	0	0	0	0	0	0	0	0	0	0
AC084024.1	0	0	0	0.036880521	0	0	0	0	0.02659894	0.02275248	0	0	0	0	0	0.035856969	0	0	0	0.04737486	0.033051315	0	0	0	0.063446024	0	0.030738752	0	0	0	0	0	0.038088413	0	0	0	0.082959751	0	0.038649137	0	0	0.030362301	0	0	0.038243897	0	0	0	0
AC083843.2	0.268546571	0.339034968	0.323010481	1.813031779	0.838319341	0.581508106	0.428641257	0.657252432	0.449072457	0.438362751	0.547394244	0.309513298	0.894265342	0.611159044	0.982424913	1.0647507	0.880850267	0.370357816	0.377572196	0.477548135	0.377476353	0.226438916	0.95490529	1.097883864	0.866383714	0.497370474	0.760131533	0.510098219	0.432587663	0.713026873	0.370227045	0.366528632	0.412308745	0.337385302	0.415001136	0.317661115	0.502574494	0.796103641	0.318581873	0.466218212	0.328983223	0.388980261	0.362360097	0.471676113	0.395001409	0.433362	0.384266324	0.334375453	0.594068962
AC010385.2	0	0	0	0	0	0	0	0	0	0.028835286	0	0	0	0.043815381	0	0	0	0	0	0	0	0	0	0	0	0	0	0	0	0	0	0	0	0	0	0	0	0	0	0	0	0	0	0	0	0	0	0	0
AC005234.1	0	0	0	0	0	0	0	0	0	0	0	0	0	0	0	0	0	0	0	0	0	0	0	0	0	0	0	0	0	0	0	0	0	0	0	0	0	0	0	0	0	0	0	0	0	0	0	0	0
BRD1	8.417039	7.118116473	8.455305066	9.90105811	6.994904812	8.894846017	8.632885055	8.887734047	7.482486365	7.917232997	9.292822284	8.262099899	7.002964945	10.38244767	7.957119062	8.739391443	9.449704464	7.454923924	6.978186774	9.228258315	7.06616768	4.356684753	6.71366104	8.636207488	9.351602291	8.275376259	8.545893241	6.740667218	6.57047847	6.250559995	9.600154881	7.572728983	8.612083145	7.820879083	6.454367246	7.111109495	8.150412596	9.660918724	4.156090312	8.253681172	8.055005616	6.729780667	6.269967917	6.037348774	7.392780541	3.165308151	7.671999148	8.243127468	6.120857121
AC019131.2	1.085703689	0.89775557	0.876684873	1.395228257	1.354524765	0.90590277	0.486441703	0.664299481	0.702487171	0.617141408	1.880372325	1.023701617	0.735338554	0.518230192	0.616597676	0.998183827	1.011801214	1.027859901	1.043748427	0.693224892	1.769385034	0.959060837	1.686228193	0.964441199	0.95103402	0.53032433	0.877644367	0.716199171	1.036387224	0.773551427	1.059453786	0.900354946	1.033115365	0.808302795	1.041318943	0.723923588	1.095497809	0.920302464	0.717274667	0.927474722	1.060719095	0.628499631	0.528715042	0.533035266	1.692490234	1.038242371	0.887740391	0.953680765	1.459293714
AL353626.1	0	0	0	0	0	0.035329721	0	0	0	0	0	0	0	0	0	0	0	0	0	0	0	0.049870476	0	0	0	0	0	0.029261448	0	0.055308164	0	0	0	0	0	0	0	0	0	0	0	0	0	0	0	0.046884193	0	0	0
AL158201.1	0.056063759	0.017881121	0.033952806	0.220219264	0.097682074	0.071763495	0	0.120061249	0.079413181	0.079250826	0.100833575	0.082342863	0.056957313	0.086015771	0.138657976	0.01784229	0.120915804	0.165354681	0.097015078	0.070720644	0.032892414	0.121559284	0.08249092	0.020373539	0.078926244	0.054769963	0.03059097	0.023774927	0.053517147	0	0.206110195	0.092985376	0.056857943	0.051225483	0.049214878	0.181159379	0.020640226	0.041840674	0.11538997	0.020856674	0.046215225	0.423028598	0.095556583	0.104044384	0.114180095	0.038093407	0.09626672	0.026593021	0.094194083
SNX18P8	0	0	0	0	0	0	0	0	0	0	0	0	0	0	0	0	0	0.026234762	0	0	0	0	0	0	0	0.019551749	0	0	0	0	0	0	0	0.024381923	0	0	0	0	0	0	0	0	0	0	0.027173295	0	0	0	0.026900278
MCHR1	0.02362971	0.015073042	0.052471476	0.023204461	0.068618276	0.042345552	0.063522726	0.079519507	0.027892505	0.057261561	0.11049807	0.092548817	0.032008433	0.043504633	0.075973894	0.060161237	0.016987833	0.038718646	0.034074867	0.044710924	0.110907755	0.025617357	0.008692052	0.111631308	0.053225236	0.034626603	0.199848603	0.060123827	0.07894728	0.066291346	0.028957055	0.078382809	0.047928884	0.093558734	0.067414909	0.059993148	0.060895987	0.070539901	0.089163206	0.05274393	0.045450434	0.120987771	0.046028703	0.025058598	0.064166051	0.072250109	0.086945192	0.078458843	0.03176068
ENTPD8	53.57354746	29.83024873	46.75085923	41.80811477	33.87267148	39.48129925	18.54544698	33.91925019	31.11966219	30.93397828	9.850686527	36.26570159	40.92186134	41.85651181	16.77976637	29.48281106	5.817602143	31.28103201	29.01640254	30.51939935	1.642857783	16.49365749	34.36764881	31.31651497	18.03980082	35.55628911	15.04350836	85.25735661	17.50984417	57.54584358	35.92480357	33.49204699	22.15166224	36.76616927	41.02979853	64.54500981	44.85118283	38.54299185	14.97953861	19.52184698	42.75579704	30.00443056	102.8850389	25.13618393	23.41448851	26.49431368	25.895767	22.83144035	17.88183665
AL359233.1	0	0	0	0	0	0	0.129183236	0	0.04537896	0	0.207429069	0	0.130188144	0	0	0	0	0	0	0	0	0	0	0	0	0.093891365	0	0	0.09174368	0	0.058888627	0.039850875	0	0	0	0	0	0	0	0	0	0	0	0	0.065245768	0	0.047151046	0	0.064590229
AC104447.1	0.535298037	0.441269687	0.379043758	0.765583355	0.650477994	0.775856635	0.841272373	0.665133504	0.544376606	0.512220028	0.592468464	0.499949888	0.501996659	0.596376015	0.716947909	0.786270398	1.101221902	0.561354748	0.313517654	0.470938227	0.618451718	0.297602768	0.472575103	0.538690192	0.797645563	0.603397896	0.503281939	0.279388969	0.455953994	0.422466881	0.625705527	0.614649092	0.545664932	0.461511697	0.556656421	0.722298089	0.266806994	0.524466155	0.39549858	0.551464604	0.398269058	0.488241239	0.417086359	0.471600693	0.402533216	0.179060534	0.428266472	0.726575431	0.608802436
AL607023.1	0	0	0	0	0	0	0	0	0	0	0	0	0	0	0	0	0	0	0	0	0	0	0	0	0	0	0	0	0	0	0	0	0	0	0	0	0	0	0	0	0	0	0	0	0	0	0	0	0
AC005377.1	0	0	0	0.050225446	0	0	0.051559976	0	0	0	0	0.037559902	0	0	0	0	0	0	0	0	0	0	0	0.05575916	0	0	0	0.03253411	0	0	0	0	0	0	0	0	0	0	0	0	0	0	0	0	0	0	0	0	0
TRAV1-1	0.133866526	0.227710597	0.072063099	0.116851038	0	0.045694307	0.119955862	0.27302558	0.168550424	0.216264645	0	0.218460657	0.060444496	0.109538452	0.044144172	0.056804025	0	0.175478437	0	0	0.052359353	0.064500845	0	0.389176179	0.20102031	0.043592419	0	0	0.08519056	0	0.328093781	0.037004384	0	0.326170423	0.078342051	0.164786374	0.065711741	0.799242269	0.122454662	0.26560336	0.196178914	0.529094077	1.216883827	0.141961433	0.181756069	0.121276969	0.218915573	0	0.299883204
LINC02310	0	0	0	0	0	0	0.041103757	0.037421688	0	0	0.088000211	0.059885719	0.082847001	0	0	0	0	0.040085983	0.03527821	0	0.071765267	0	0	0.044451358	0	0.029874525	0.133487867	0	0	0	0	0	0	0	0	0.028232631	0	0.060859163	0.041959989	0	0.033611073	0.032963267	0	0	0.041520034	0	0	0	0
AC126544.1	0.046707324	0.089381729	0.150861067	0.091733525	0.271266642	0.263062553	0.062780638	0.457254056	0.396959878	0.226370469	0.033602217	0.228669099	0.221441517	0.171985606	0.415862854	0.148646046	0.235051283	0.122452243	0.296355806	0.117836267	0.082209078	0.033757451	0.274896311	0.203680991	0.131508614	0.136888345	0.20388534	0.059421446	0.133757141	0.374382366	0.372044038	0.193667805	0.063158623	0.312961029	0.16400579	0.021560834	0.137564767	0.348579183	0.128176843	0.104255525	0.179677884	0.1006942	0	0.148595145	0.253665792	0.063472058	0.183316218	0.177239469	0
NT5M	1.079305979	1.388326309	0.727466143	0.875935879	0.455882889	0.721601889	1.462715234	1.058799049	0.614895327	0.583616777	2.06632214	1.423637139	0.56788852	0.744481634	1.279528168	1.101436122	0.782345602	0.561244649	0.596833199	0.72761842	3.223691408	0.850976979	0.511855951	1.166933164	0.602753404	0.749407264	1.119432928	0.46148333	2.128677934	0.92946484	0.852608825	0.680533457	1.531830118	0.652008188	0.477642817	0.74116054	1.352971576	0.701199348	1.480945831	1.141512045	0.852943102	0.81727387	0.686319996	0.482422739	1.477528856	1.187908217	1.251558525	1.337001101	1.810370892
SMARCD2	31.79833105	31.10682865	31.33536678	28.62543753	26.61891464	31.40625777	29.95272818	34.33202351	31.98747608	30.44570658	19.44559564	27.10831139	22.93277763	28.46697251	28.81614273	29.9479824	25.81730527	35.4868091	30.58214569	34.02894075	15.14354765	27.72879916	32.60224978	24.90185578	34.17689822	32.45115901	32.58483876	25.90858311	28.36850204	29.40049588	35.07516406	30.22736912	20.3843188	33.60259989	24.29501564	32.19433242	33.85784264	30.97975859	24.63745832	26.32190473	29.42011221	32.27667094	24.71049794	34.17820987	24.20740325	20.64462695	27.03146507	25.95763757	21.79821614
MIR3140	0	0	0	0	0	0	0	0	0	0.156992113	0	0	0	0	0	0	0	0	0	0	0	0	0	0.282513078	0	0	0	0	0	0	0	0	0	0	0	0	0	0	0	0	0	0	0	0	0	0	0	0	0
AC010624.3	0	0.031386271	0.059596487	0.193272603	0	0.07557877	0	0.150528871	0	0.039744839	0.035398116	0.024089051	0.033325235	0.090588762	0	0.062636224	0.0707468	0.032249202	0	0.062067063	0.028867604	0	0.036198547	0.214566895	0.083122322	0	0	0.020865758	0	0	0	0.020401855	0	0.029971591	0	0.022713171	0.144917033	0.048961239	0.033756841	0.073218367	0	0.026518972	0	0.02608949	0.033402897	0.033432188	0.120696068	0.046678046	0.03306729
AP000311.1	0	0	0.039307145	0.021245643	0.113086483	0.049848335	0.021810157	0.039712812	0	0.013106948	0	0	0.021979817	0.019916082	0	0	0.046661386	0.042540227	0	0	0	0.046909705	0	0	0	0	0	0.01376211	0	0.026012281	0.039768943	0.01345614	0.02194147	0	0	0	0	0.016146308	0.022264484	0	0.017834447	0.034981427	0.015803686	0	0	0.044100716	0.015921133	0	0
C17orf47	0	0.01051137	0.013306046	0.021575886	0.057422152	0.042185983	0.011074587	0.020165055	0.007780472	0.013310683	0.011854951	0	0.022321472	0.010112829	0.016301946	0.010488543	0	0.021600737	0	0	0.01933572	0	0.036369054	0.011976532	0.037117269	0.024147285	0	0.020964043	0	0.013208309	0.030290335	0.013665302	0	0.030112766	0	0.007606719	0.036399909	0.008198644	0.011305282	0	0.018111666	0.01776259	0.00802467	0.00873746	0.033560235	0.011196555	0.016168611	0	0
USP19	17.01880895	13.23518673	14.58277472	17.72359681	12.04678542	17.99030558	14.77715564	17.3415406	15.10565903	15.84521857	14.59317127	15.64798885	12.91172896	19.58519228	13.13162408	14.37206251	13.33225972	13.7431062	13.9996939	17.93883257	14.94866382	9.485484554	12.93370117	14.91142577	16.42410648	15.57649717	14.42565714	12.89147796	15.04538718	12.1344047	17.08179154	14.08049424	14.21402945	16.34210001	11.90946814	15.42769656	15.83475239	17.49075981	8.304695298	15.32861829	16.87056508	12.25853931	14.80687084	13.36764276	13.43910276	7.14643213	14.89594607	11.6340733	10.8918668
AC022517.1	0	0	0	0.066193074	0	0	0.067951876	0	0	0	0	0	0	0	0	0	0	0	0	0	0	0	0	0	0.056936389	0.049387943	0	0	0	0	0	0	0	0	0	0	0	0.050305551	0	0	0	0	0	0	0	0	0	0	0
AL159166.1	0	0	0	0	0	0.054444281	0.071463067	0	0	0	0	0	0	0	0.052597311	0.067681391	0.07644525	0	0	0.044710924	0	0	0.078228472	0	0	0	0	0.04509287	0	0.17046346	0	0	0	0	0	0.049085303	0	0	0	0	0	0	0	0	0	0.144500218	0	0.050437828	0
PHOSPHO1	0.324060329	0.300673866	0.338984818	0.675029997	0.496183809	0.339388454	0.376181583	0.52273765	0.222557529	0.351001313	0.148359093	0.216345038	0.359154831	0.415831023	0.437166706	0.393777458	0.381228439	0.366866919	0.280383788	0.421167493	0.060494343	0.542947743	0.162550529	0.460347627	0.199073587	0.424507569	0.233083867	0.206136122	0.210913891	0.472273503	0.649832903	0.384783272	0.318691765	0.430682293	0.193958426	0.31958149	0.260301499	0.373764946	0.171797446	0.317829368	0.202374038	0.309618766	0.208023088	0.210879973	0.729983394	0.100085414	0.260154658	0.342361356	0.217784653
AC003087.1	0	0	0	0	0	0	0	0	0	0	0	0	0	0	0	0	0	0	0	0	0	0	0	0	0	0	0	0	0	0	0	0	0	0	0	0	0	0	0	0	0	0	0	0	0	0	0	0	0
GPN2	6.37282456	6.126828234	6.212565697	7.649600753	6.382235586	7.418134412	4.944041447	5.915557898	5.732677863	6.240270935	4.877922924	5.111707344	5.8200559	6.68362756	5.334892787	5.482940315	6.561655557	6.976845022	7.327551382	6.75372922	3.549289008	5.194993125	4.636722021	5.88289937	6.144624448	6.212029211	5.992315656	6.772688257	4.084629836	6.78080981	7.779449048	6.176365414	4.831292185	5.880631955	6.686027547	6.334429256	6.823885186	6.446304206	3.759965615	5.844660888	6.332571823	5.119892558	5.78258111	5.089132528	5.051351246	4.334890452	4.705255856	5.049202381	4.476456986
AC139712.1	0	0	0	0.012214829	0	0	0	0	0	0	0	0.009134568	0	0	0	0	0	0.012228897	0	0	0.010946595	0	0	0	0	0	0	0	0.017810506	0	0.011432246	0	0	0	0	0	0	0	0	0	0	0	0.009086066	0	0	0	0	0	0
AP000233.1	0	0	0	0	0	0	0	0	0	0	0	0	0	0	0	0	0	0	0	0	0	0	0	0	0	0	0	0	0	0	0	0	0	0	0	0	0	0	0	0	0	0	0	0	0	0	0	0	0
KIAA0825	0.075577069	0.124273359	0.066451657	0.096756923	0.113148012	0.1031906	0.101585281	0.121258485	0.090400641	0.084110993	0.234402482	0.149648172	0.079625394	0.082456213	0.12295095	0.096209601	0.142475156	0.055038844	0.06006272	0.107340561	0.094593719	0.186931685	0.091433047	0.139154306	0.090792083	0.082036622	0.087975105	0.061250968	0.144288188	0.121157539	0.045278937	0.079387994	0.12490732	0.071612389	0.067818717	0.077527915	0.131082778	0.10695786	0.184358052	0.072476692	0.083067596	0.081466587	0.060522883	0.055212525	0.111735336	0.280724451	0.149959795	0.055764915	0.268630853
SOX1-OT	0.128380864	0.122838377	0	0.126070478	0	0.032866364	0.345120719	0	0	0.129626515	0.692698909	0.094278801	0.043475674	0	0.095254213	0	0.046147683	0.084143789	0.074051876	0.080971894	0.56490458	0	0.04722416	0.046653536	0.216880628	0.12541819	0.175126284	0.081663601	0.735296134	0	0.07866224	0.133079987	0.347198597	0	0.028174389	0.177787868	0	0.159685509	0.308271187	0.334319092	0.105828625	0.13838524	0.062518802	0	0.305038932	0.043615203	0.125966832	0.182686737	0.301974133
AL355102.3	0	0	0	0	0	0	0	0	0	0.008420316	0	0.010206982	0	0.012794718	0	0	0	0	0	0	0	0	0	0	0	0	0	0	0	0	0	0	0	0	0	0	0	0	0	0	0	0	0	0	0	0	0	0	0
CSNK1G2P1	0	0	0	0.023981993	0	0.037512395	0	0	0	0	0	0	0	0.02248119	0	0.069949249	0.052671178	0.072028845	0	0	0	0	0	0	0.061884787	0.035786866	0.079952942	0	0	0	0.022445508	0	0.074302318	0.022313928	0	0.033820031	0	0	0	0	0.020131449	0	0	0.019423693	0	0.049780703	0.017971708	0	0
TSPY16P	0	0	0	0	0	0	0	0	0	0	0	0	0	0	0	0	0	0	0	0	0	0	0	0	0	0	0	0	0	0	0	0	0	0	0	0	0	0	0	0	0	0	0	0	0	0	0	0	0
MIR551A	0	0	0	0	0	0	0	0	0	0	0	0	0	0	0	0	0	0	0	0	0	0	0	0	0	0	0	0	0	0	0	0	0	0	0	0	0	0	0	0	0	0	0	0	0	0	0	0	0
AL591684.2	0	0.013732701	0.017383837	0.056376132	0.050013222	0.033068619	0.072342612	0.105379473	0.020329774	0.052169687	0	0.021079773	0.029162144	0.079272135	0.095840393	0.068514393	0.046431669	0.028220532	0.02483586	0.045261212	0.063153435	0.09335753	0.015838257	0.093881269	0.060615355	0.021031666	0.058734661	0.027388716	0.041101169	0	0.065955263	0.026779788	0.072778167	0.026227447	0.05669554	0.029813658	0.063406775	0.021422425	0.014769916	0.016017926	0.035493293	0.02320614	0.010483922	0.045660621	0.029230104	0.087767209	0.052809172	0.051058601	0.043404634
AL355493.4	0	0	0	0	0	0	0	0	0	0	0	0	0	0	0	0	0	0	0	0	0	0	0	0	0	0	0	0	0	0	0	0	0	0	0	0	0	0	0	0	0	0	0	0	0	0	0	0	0
MIR4759	0	0	0	0	0	0	0	0	0	0	0	0	0	0	0	0	0	0	0	0	0	0	0	0	0	0	0	0	0	0	0	0	0	0	0	0	0	0	0	0	0	0	0	0	0	0	0	0	0
AC099689.1	0.026869267	0	0.043392834	0.017590479	0	0	0	0	0	0	0	0	0.090991714	0	0	0.034204574	0.019316811	0	0	0.011297922	0	0	0	0	0	0	0.01466111	0.02278887	0	0	0	0	0	0	0	0	0	0	0	0	0	0	0	0.014247026	0	0	0.026364026	0	0
PUF60	26.68287625	29.69658525	22.92345247	23.48128503	16.9015922	26.30684614	22.15892624	25.69887505	22.77307656	24.21568603	18.14290486	26.62880749	16.04079235	25.23383027	24.74762651	22.81318332	26.7084821	23.76619903	25.52526803	22.71572133	19.2534145	34.05273582	19.89126193	18.83055922	23.40826664	24.66514386	23.30842375	19.79167969	24.28257643	24.04494906	24.14255662	22.99413134	22.2007626	25.47432695	21.56896485	21.94593576	22.74808668	21.81812202	28.99249593	24.88699568	21.80595183	31.85255598	19.84435993	22.55434953	21.91483148	22.37229154	23.53264912	30.16848836	23.29844802
EIF1P1	0	0	0	0.067163647	0.119166402	0	0	0	0.048439711	0	0	0	0	0	0.05074638	0.065299641	0	0	0	0	0	0	0	0.074563569	0	0	0.055978783	0	0	0	0.062860587	0	0	0	0	0	0	0	0	0	0.056379864	0.055293223	0	0	0	0	0	0	0
NAPG	4.991420887	7.846028274	5.588050833	6.801960425	8.445774716	5.512176419	5.299102819	7.004782611	6.425615305	6.09335122	7.970336334	5.574196137	7.397557924	6.99508709	7.310894454	5.612636263	6.483476858	6.542985459	5.552333049	6.525441719	4.728876308	9.627599779	9.758560695	6.67744392	6.122302788	5.836795529	5.754650951	6.634302639	7.389160132	7.178476927	5.874989216	6.754273905	5.466505478	5.333172525	4.56308088	6.802497158	6.898579984	6.56843159	8.210907368	5.51709436	5.971410812	7.962570517	6.093568637	5.837852622	6.832327566	8.089386577	6.452248453	6.790903615	10.15183561
AC023302.1	0.177763138	0.090713977	0.229664511	0.465504135	0.578150814	0.436882156	0.430085652	0.391558637	0.16786526	0.287180694	0.255772971	0.313304552	0.915021552	0.480009963	0.281374235	0.633618877	0.204475507	0.279624176	0.369130541	0.388676062	0.125151624	0.359736419	0.889292361	0.568471438	0.480487571	0.347321716	0.659571147	0.54276418	0.203626216	0.170983166	0.217840044	0.235865343	0.144225027	0.346500828	0.218466045	0.492349532	0.314134177	0.601417173	0.195131007	0.529047344	0.273534015	0.114969445	0.31164098	0.226214967	1.013696452	0.048313589	0.104652322	0.134910938	0.2867176
AC079587.1	0	0	0	0	0	0	0.084878516	0	0	0	0.181718847	0	0	0	0.062471175	0.080386923	0	0	0	0	0.074096991	0	0	0	0	0	0	0	0	0	0	0	0	0	0	0	0.092992789	0	0	0	0	0	0	0	0	0.085813306	0	0	0
ANP32BP3	0	0	0	0	0	0	0	0	0	0.020013159	0	0	0	0	0	0	0	0	0	0.020835544	0	0	0.036454911	0	0.027903669	0.02420429	0	0	0	0	0	0	0	0	0	0	0	0	0	0	0	0.053413566	0	0	0	0	0	0	0
FLJ42969	0	0	0.029002808	0	0	0	0.012069481	0.021976597	0.008479436	0	0	0	0	0.011021323	0.008883221	0.011430789	0.025821856	0	0	0.00755128	0	0	0	0.013052452	0.010112931	0	0.009799161	0	0.01714307	0	0.01100383	0	0.012142148	0.010939323	0.01576493	0.008290074	0.013223307	0	0.036962701	0.013361976	0	0.009679152	0	0	0	0	0.008810565	0.008518504	0
KNOP1	1.791786465	2.659704365	1.748939192	2.213258935	2.204309726	1.994087553	2.102419299	2.738741021	2.217716164	1.97529697	1.553343758	1.478585414	1.529547145	2.536730447	2.249743083	2.702703436	2.252234078	1.938093502	2.38426336	2.253583819	0.967929533	3.000498517	2.02620914	1.697044158	2.784549606	2.448409999	2.098017848	1.286474426	1.488798609	2.424387518	2.452607753	1.769992977	2.032790522	1.850638557	1.113888503	1.881040387	2.316683903	2.191133739	1.969940667	2.002240716	2.031302352	2.259391794	1.314880527	1.735218323	1.520871213	2.125573816	2.138461863	1.648500057	1.560119087
PRRC1	7.182791802	8.235416003	7.397216686	8.770480009	8.66602947	8.790084404	9.39520145	10.32002957	9.829851829	8.899395116	9.721246612	7.359983888	7.225384566	7.676827879	9.438826599	9.22967636	8.238282969	7.862301297	5.823987248	8.77173183	4.69191562	6.343399056	11.07118433	7.905005178	9.804353133	8.087875102	6.549653471	7.650196449	7.574967126	7.700203494	9.107232758	8.536352926	7.124054396	7.304672501	7.582653155	8.338219613	9.750566824	8.654852427	7.499024096	6.958139927	8.874628485	9.841455502	5.975135879	8.372299777	7.443977834	6.157615975	9.194995055	8.212807512	8.160316928
ZSWIM1	3.897615688	7.027532227	4.53469217	4.706282112	4.329196161	5.310902945	4.797368062	4.723214361	4.742420936	4.388295236	4.426451929	3.377217145	4.150129113	5.194867994	3.430906093	6.481525896	5.068245547	5.928961579	7.51343065	5.508905787	3.468991504	5.515253166	4.758912815	4.738139169	5.086851987	4.443309665	5.583929082	4.08259023	2.954749498	6.622957914	6.162017486	4.321855482	4.945840251	4.502070623	3.482472519	4.863965301	7.163030679	4.34985865	4.151871987	4.869299017	5.033770986	4.337532667	3.931470826	3.898838235	4.588646065	4.378059151	3.793334887	3.014375151	3.430256643
AC009567.1	0	0	0	0	0	0	0	0	0	0	0	0	0	0	0	0	0	0	0	0	0	0	0	0	0	0	0	0	0	0	0	0	0	0	0	0	0	0.033153753	0	0	0	0	0	0	0	0	0	0	0
CSF3	0.165463851	0.040208358	0.057260949	0.041266313	0.384392163	0.645483546	0.381265118	0.009641984	0.037202571	0.019093635	0.011336964	0.069435063	0	0.125722511	4.193616803	0.100302602	0.294555257	0.041313842	0.063627907	0	0.563971554	0.854200377	0.034779956	0.492489015	0.736531173	0.100066202	0.92864262	0.03341341	0.030085315	0.050524755	0.009655613	0.07840929	0.010654461	0.009599009	2.967258125	0.014548707	0.034809463	0.015680829	0.140547063	0.128973163	0.00866015	1.554262602	0.092088506	0.025067064	1.797256412	0.05353668	0.309242899	0.545660049	0.01059047
AC021205.1	0	0	0	0	0	0	0	0	0	0	0	0	0	0	0	0	0	0	0	0	0.058979501	0	0	0	0	0.049104105	0	0	0	0	0	0	0	0	0	0	0	0	0	0	0	0	0	0	0	0	0	0	0
WDR20	3.408627576	3.629945557	3.484833005	3.991113539	3.637697513	4.040504143	2.961377606	3.353326408	3.800388856	3.497616306	3.372684943	2.986996348	3.559956436	3.723769232	3.088742656	3.211845906	3.5247749	3.332366167	3.414591832	3.878208965	2.414360649	3.381365247	3.150414703	3.174802402	3.215227694	3.479208079	2.938336093	3.384968166	3.240124358	3.887813738	3.726634342	3.31960836	3.124455714	3.233692502	4.215931304	3.537015388	3.304238862	3.569977886	2.74794412	3.026312523	3.449996818	3.344907972	3.287313351	3.323643642	3.211751445	2.601496897	3.227427355	2.889465314	3.381608721
AC105001.1	0.085828718	0.175196377	0.110888066	0.11237882	0.03987806	0.070312732	0.161510739	0.105030449	0.081049763	0.055463357	0.296385402	0.151271678	0.093009783	0.147484549	0.237746041	0.174815919	0.197452305	0.135009906	0.099014407	0.057742469	0.120852992	0.248128863	0.101029115	0.074856262	0.057998009	0.100617635	0.243526933	0.058235738	0.262176247	0.08255517	0.105178902	0.156587737	0.208906908	0.125474785	0.045206208	0.110935675	0.075836121	0.051243534	0.094214382	0.17880658	0.132069416	0.129523967	0.033437436	0.072815024	0.023306634	0.093308286	0.101057787	0.130277098	0.161507264
AC133963.1	0	0.013291029	0	0.013640741	0	0	0.028006372	0.012748782	0.009837964	0	0.014989911	0	0.042336347	0.012787097	0.010306442	0	0	0	0	0	0	0.015059161	0	0	0	0.030532868	0.022738255	0	0	0	0.012766802	0	0	0.01269196	0.100598846	0	0.015341872	0.010366719	0	0	0	0	0	0	0	0	0	0.009883291	0.014002885
FILIP1	1.602670615	1.430746638	0.401242415	0.339453184	0.679847934	0.317777072	4.268790846	0.384553434	0.337555061	0.339509105	7.683803739	2.476979833	0.399072125	0.715972642	2.19172394	2.935287064	0.929093906	0.216264465	0.228844909	0.369977124	11.29028975	0.647297047	0.479718139	2.523775041	1.048483658	0.345371785	2.11120969	0.381466643	5.969499382	0.226697645	0.368248982	1.153160651	6.018131754	0.382839451	1.336195552	0.500465062	0.940004022	0.992825738	2.692242615	2.244595925	1.038342877	1.16652806	0.916283735	0.293678132	2.786681498	0.824726963	2.10056694	1.723500103	4.461410843
RNU6-1230P	0	0	0	0	0	0	0	0	0	0	0	0	0	0	0	0	0	0	0	0	0	0	0	0	0	0	0	0	0	0	0	0	0	0	0	0	0	0	0	0	0	0	0	0	0	0	0	0	0
AC097173.2	0.036902727	0	0	0	0	0	0	0	0	0	0	0	0	0	0	0	0	0	0	0	0	0	0.108595642	0	0.041561161	0	0.080543312	0	0	0	0	0	0	0.044957386	0	0	0	0	0	0	0	0.039778458	0	0	0	0	0.03620882	0.035008534	0
MTATP6P27	0.028167299	0.035935006	0.045489106	0.184402604	0	0.028844071	0.037860465	0.03446893	0.05319788	0.06825744	0	0.055160436	0	0.034572523	0.055731129	0.035856969	0.04049998	0.036922999	0	0.02368743	0	0	0.041444714	0	0	0.082551828	0	0.047779563	0	0.135464924	0.034517649	0.04671729	0.114265239	0.068630599	0.098905263	0.05200987	0.124439626	0.196199748	0	0	0.061917983	0.030362301	0	0.029870575	0	0	0	0.02672149	0
ARHGAP26	3.725889799	2.409293101	4.317630853	5.262822972	6.396620659	5.133291685	5.665130611	5.478398292	6.199023711	6.356963153	3.394209083	4.424588591	6.197392661	4.614977171	6.227136257	5.060039701	3.825240821	3.85159414	3.445587136	5.045470513	1.849959862	3.39852327	5.910273271	4.608220746	5.874425854	5.192916346	4.487940697	3.748069901	2.93489042	3.397219139	5.044487966	4.423336677	6.65974487	5.035671851	3.811437349	5.723014595	4.911715101	5.041621004	3.017447294	3.880869657	4.981036577	4.03177781	6.592707689	5.912198578	3.574785689	1.884240836	3.44494087	7.643679524	2.085625108
COL4A5	0.694631127	0.582280335	0.853475164	1.787561451	1.204469836	0.83636584	0.624242728	1.555539654	0.948959336	0.987983093	1.506396837	1.664121181	0.764680285	1.378394369	1.144656663	1.001487849	1.439144387	0.892186086	0.826748773	1.732259209	0.772794809	0.549785182	0.892465284	1.30360807	1.943395713	0.921098144	1.066069731	0.521230849	0.936335702	1.06542589	1.83739526	1.09398816	1.304726474	1.270588956	0.555297927	1.290003104	1.081889898	1.44815276	0.442226977	1.075362289	0.987899358	0.51787564	0.567359202	0.522225716	0.97846252	0.389007883	1.029228883	1.071073651	0.788358555
ABCA9	0.677550065	0.666612244	0.344647547	0.571379712	0.257891792	0.221476642	2.384836469	0.386460106	0.368712122	0.347859753	4.219003005	0.788992213	0.399268335	0.397018456	0.785794278	0.740696139	0.693502878	0.243366965	0.185474061	0.333181756	1.399167498	0.177065017	0.335126698	1.544099821	1.358025382	0.271123003	0.839663368	0.337651306	1.428747946	0.257737619	0.44095268	0.653939824	0.965371851	0.335771018	0.623341788	0.533648925	0.941405717	0.929422433	1.289478816	0.677856743	0.793087446	0.212502884	0.210647797	0.188764125	1.434478802	0.392746817	0.984068496	0.797109738	1.615582615
SLC35F1	0.389109046	0.418274583	0.224011594	0.349084955	0.292945624	0.114372239	1.089609375	0.238080556	0.183721699	0.261922989	2.068394661	0.83255334	0.224497455	0.176885986	0.794831502	0.486162891	0.518032694	0.127515536	0.099752682	0.309044118	1.268271868	0.177068437	0.127228015	0.696535849	0.564016204	0.235821072	0.955421192	0.26890397	1.059275739	0.144393611	0.194265758	0.331644647	0.80385772	0.548656049	0.619894591	0.359237689	0.180392603	0.512671068	1.09253268	0.739859906	0.431634019	0.365060548	0.326340421	0.202498506	0.904974264	0.230113993	0.434819083	0.888661541	0.915252185
LINC02178	0	0	0	0	0	0	0	0	0	0	0	0	0	0	0	0	0	0.053951017	0.047480321	0	0	0	0	0	0	0	0	0	0	0	0	0	0	0	0	0	0	0	0	0	0	0	0	0	0	0	0	0	0
FNDC5	0.384498439	0.48342256	0.32847366	0.364810504	0.349526938	0.205427863	0.861358755	0.238669064	0.142078504	0.288077276	1.83608978	0.796619327	0.354772025	0.335140902	0.661529739	0.85124604	0.4727234	0.146092274	0.141427524	0.248367118	1.268500822	0.370525401	0.13118658	0.526505737	0.338897573	0.223197631	0.608116119	0.141786119	0.883007344	0.393059741	0.266321425	0.452870475	1.054924058	0.31228125	0.655487618	0.519609917	0.303626344	0.255069495	0.649918661	0.696542485	0.391982845	0.402447996	0.157392429	0.183191604	0.544747085	0.340765487	0.716263299	0.533927549	0.726521755
CSAG2	0	0	0	0	0	0	0	0.025945704	0	0	0	0	0.028720294	0.026023681	0	0	0	0	0	0	0	0	0	0	0	0	0	0	0	0	0	0	0	0	0	0	0	0	0	0	0	0.022854532	0.02065015	0.022484397	0	0	0	0	0
AC012593.1	0	0	0	0	0	0	0	0.004950325	0	0	0	0	0	0	0	0	0	0	0	0	0	0	0	0	0.004555964	0	0	0	0	0	0	0	0	0	0	0	0	0.004025375	0	0	0.004446238	0	0	0	0	0	0	0	0
SLC25A15P2	0	0.066022599	0	0	0	0	0	0	0	0	0	0	0	0	0	0.065879224	0	0	0	0	0	0	0	0	0	0	0.056475636	0	0	0	0.063418522	0.042916327	0	0	0	0	0	0	0	0.077009258	0.056880277	0	0	0	0	0	0	0	0
RPL41P1	86.81161597	490.3930427	125.7243073	131.1963062	95.82008522	98.84863302	139.6167759	141.3800611	101.7586773	105.8824581	159.3977156	109.1073433	102.9675715	119.275203	63.44988992	164.9420568	238.4638797	85.4890505	136.2714509	112.7758543	86.40715361	541.5841303	101.6776974	171.0773641	235.427046	97.8881233	230.9504898	67.76734662	213.5611643	358.3047236	86.80038256	82.37815491	128.4849129	79.71444059	64.45326291	81.54280793	320.2384636	100.7812707	371.2764895	165.4938468	230.2316987	177.6093402	76.1378671	82.67179563	146.3084001	549.651178	206.3795479	112.0610221	344.8256999
AC009743.1	0	0	0	0	0	0	0	0	0	0	0	0	0	0	0	0	0	0	0	0	0	0	0	0	0	0	0	0	0	0	0	0	0.038775253	0	0	0	0	0	0	0	0	0.030909818	0	0	0	0	0	0	0
AL589826.1	0	0	0.051175244	0.082981172	0	0	0	0	0	0.05119308	0	0.062055491	0	0	0.06269752	0	0	0.083076748	0	0	0	0	0	0	0	0.061913871	0	0	0	0	0	0.105113903	0	0	0	0	0.093329719	0	0.086960557	0	0	0	0.061725991	0	0.086048767	0	0	0.060123353	0.085184214
AC109326.1	0	0.16892989	0.064153069	0.086687371	0.061522699	0.094916865	0.266972168	0.113426524	0.075024716	0.053479524	0.152418231	0.181515834	0.071746381	0.032504976	0.065497787	0.101137824	1.180416513	0.104144659	0.045826956	0.077947962	0.108761593	0.076561184	0.019483094	0.327210454	0.089477625	0.012935828	0.202303338	0.056152741	0.07583959	0.148590973	0.129813537	0.05490431	0.089526512	0.048394703	0.081366612	0.073349272	0	0.05270468	0.145351181	0.05911233	0.05821509	0.042819808	0.012896573	0.04212633	0.089891975	0.089970802	0.038977247	0.08793211	0.160179855
SDAD1P4	0	0	0	0	0	0	0	0	0	0	0	0	0	0	0	0	0	0	0	0	0	0	0	0	0	0	0	0	0	0	0	0	0	0	0	0	0	0	0	0	0	0	0	0	0	0	0	0	0
AICDA	0.016846125	0.078803218	0.44436212	0.022057275	0.039135547	0.603780957	0.022643354	3.951201658	0.05832981	0.063502428	0.032318537	1.28661054	0.076064983	0.151630756	0.061107438	0.12867069	0.209923811	0.920111654	0.032390267	0.066111883	0.006589042	0.00811696	0.008262333	2.407936511	0	0.02194315	0.257376606	0.300044918	0.042882439	0.099022033	0.323424281	0.074507704	0.015186455	0.184707745	0.054223262	0.010368581	0.041346714	0.055877112	0.015410025	0.116984851	0.012343842	0.127112285	0.005469141	0.041684556	0.053369572	0.061047283	0.429763245	0.372899895	0.113214333
ATP6V1G2	0.570299252	0.987417631	0.401297816	0.213347028	0.719216689	0.225257823	1.434553663	0.717827106	0.223111461	0.35537106	1.816976877	0.949301606	0.562834819	0.33999266	0.677028084	0.404480638	0.363141643	0.224272394	0.169177668	0.308311706	1.873718591	0.60060591	0.371612567	1.160580042	0.807451866	0.493465376	1.262507977	0.42841377	2.146468804	0.365698509	0.449276066	0.439157759	1.134722475	0.555821543	0.843919404	0.2557374	0.635876634	0.510740751	3.051841676	1.588176963	0.376093345	0.44788283	0.698277073	0.276473252	1.449082079	0.697497908	1.358969143	0.757436628	1.784940586
AC040934.1	0.068194514	0.17400108	0.08259864	0.089289682	0.158423949	0.069833015	0	0.12517664	0.09659615	0.082627428	0	0.03338658	0.046187607	0.125552845	0.067463998	0.043405804	0.196105164	0.044696262	0.078671096	0.028674257	0.160037945	0	0.100339833	0.049563698	0.115204622	0.09993116	0.074420136	0.057838418	0	0	0	0.056552509	0.046107026	0.041539573	0.089795568	0.031479658	0.150637442	0.101787839	0.140357391	0.101478087	0.074953347	0	0	0.036159117	0	0	0.033456103	0.064694134	0.045830104
AL355490.2	0.031919512	0.162887872	0.077323179	0.292554059	0	0	0.085807843	0.117181782	0	0.025783376	0	0.031254225	0	0	0.031577583	0.243801215	0	0	0	0.080528617	0.037454136	0	0.093931267	0	0	0.031182899	0	0.027072179	0.060939233	0	0.078231607	0.026470289	0	0	0	0	0.094010958	0.095286791	0.043797653	0.047498411	0	0.068813828	0.062176546	0.033849685	0.08667686	0.043376434	0.031319308	0.060562209	0
AC011753.2	0	0	0	0.037545579	0	0	0	0	0	0	0	0	0.03884302	0	0	0.07300714	0	0.037588824	0	0	0	0	0	0	0	0	0	0	0	0	0	0	0.038775253	0	0	0	0	0	0	0	0	0.030909818	0.027928481	0	0	0	0	0.027203353	0
RNU6-471P	0	0	0	0	0	0	0	0	0	0	0	0	0	0	0	0	0	0	0	0	0	0	0	0	0	0	0	0	0	0	0	0	0	0	0	0	0	0	0	0	0	0	0	0	0	0	0	0	0
LUZP4P1	0	0	0	0	0	0	0	0	0	0	0	0	0	0	0	0	0	0	0	0	0	0	0.074817346	0	0	0	0	0	0	0	0	0	0	0	0	0	0	0	0	0	0	0	0	0	0	0	0	0	0
SMARCA2	14.04896749	10.39345863	17.18286239	13.45756735	14.92684424	15.84319567	18.21278858	22.64732701	16.94825048	16.26182943	22.71890107	17.12023324	12.74688183	16.23753921	18.42793745	16.77941562	15.09375903	12.70823467	10.75293463	17.3720706	19.30553939	7.841453493	15.74738594	19.26501658	18.08163146	15.42533534	14.54745438	11.44924443	17.29343705	10.14586534	18.08496935	15.46743473	18.30288151	14.09296002	13.52640575	15.14739972	15.73234186	16.36209703	9.018199357	15.3555718	16.65241256	10.673665	11.06248876	12.80448427	17.9520382	6.356217032	17.30255578	15.99935865	13.97688031
AL358072.1	0.121682732	0.116429418	0	0.079661925	0.141341715	0.062303194	0.32711442	0.223358666	0.143634275	0.049145357	0.218852699	0.059573271	0.247244267	0.224029946	0.090284428	0.116176579	0.043739978	0.079753678	0.0701883	0.076747273	0.03569542	0.04397275	0.313322035	0.26531663	0.137043412	0.059437316	0.365176373	0.051601928	0.058077738	0.048767373	0.186395307	0.126136683	0.123406458	0.259423664	0.026704421	0.02808533	0.089596531	0.151354091	0.125223203	0.226340255	0.033435711	0.098373855	0.088885427	0.193561328	0.123910225	0.124018883	0.149243312	0.086577628	0.163553692
AC239859.4	0	0	0	0	0	0	0	0	0	0	0	0	0	0	0	0	0	0	0	0	0	0	0	0	0	0	0	0	0	0	0	0	0	0	0	0	0	0	0	0	0	0	0	0	0	0	0	0	0
AC006159.1	0	0	0.036591625	0	0	0	0.121820461	0	0	0	0.065202229	0	0	0	0	0	0.130313406	0	0	0	0.106346458	0	0	0.13174185	0.102072489	0.044270022	0.098905518	0	0	0	0	0	0.306384772	0	0	0.041836955	0.133466334	0	0.062179051	0	0	0	0	0	0	0	0	0	0
HBG1	0	0	0	0	0	0.110842626	0	0	0	0	0	0	0	0	0	0	0	0	0	0	0	0	0	0	0	0	0	0	0	0	0	0	0.029273397	0	0	0	0	0	0	0	0	0	0	0	0	0	0	0	0
MYBPC1	0.137377086	0.395849511	0.057377254	0.241898263	0.033014822	0.077615354	0.022285639	0.295644003	0.073810707	0.103315053	0.068159947	0.146109801	0.044917995	0.188966808	0.264781346	0.162820257	0.040867413	0.046572476	0.065578777	0.065731415	0.013896321	0.030813674	0.850354609	0.619730788	0.072024339	0.138834625	0.2248778	0.112497094	0.045219634	0.254402577	0.130615533	0.084461191	0.044839629	0.037512175	0.00207922	0.050294988	1.07430911	0.438383753	0.04224976	0.014098377	0.041653153	0.043403495	0.057672219	0.015070787	0.286215561	0.360497226	0.339308762	0.24042828	0.436152406
HAPLN2	0.046832377	0.019915786	0.088237904	0.03065971	0	0.047957613	0.062948725	0.047758156	0.014741581	0.044134329	0.022461455	0.053498978	0.0951576	0.028741013	0.069496046	0.049681342	0.134674631	0.030695023	0.018009046	0.032819933	0.109905576	0.045130444	0.034454039	0.079421347	0.017581428	0	0.144805446	0.01324012	0.044705086	0.012512824	0.114781581	0.006472878	0.063327723	0.08558153	0.493334684	0.028824747	0.160921926	0.031067774	0.010710002	0	0.085789976	0.00841365	0.076021301	0	0.021195413	0	0.03829313	0.029619001	0.020982457
AC007099.2	0	0	0	0	0	0	0	0	0	0	0	0	0	0	0	0	0	0	0	0	0	0	0	0	0	0	0	0	0	0	0	0	0	0	0	0	0	0	0	0	0	0	0	0	0	0	0	0	0
KTN1-AS1	0.321130716	0.614533577	0.385031434	0.388615024	0.4069226	0.403584323	0.477420994	0.327478805	0.491632754	0.373374843	0.644078318	0.390664777	0.303180847	0.340407116	0.346571658	0.278726842	0.489717416	0.542136441	0.566924273	0.548296468	0.285464067	0.872116012	0.229093004	0.579957307	0.482225078	0.366006561	0.472573041	0.346644383	0.613087667	0.694205923	0.542594406	0.395427099	0.44739847	0.314163964	0.12386543	0.467177392	0.824001472	0.498689628	0.680977361	0.434422186	0.534785357	0.38811382	0.137428326	0.283791238	0.508681057	0.714100382	0.51083142	0.20309819	0.601668309
OR1F12	0	0	0	0	0.044265515	0	0.051222982	0.069951652	0.0179934	0	0	0	0	0	0.018850235	0	0	0	0	0	0	0.027542844	0	0.027697361	0.042919369	0	0	0	0	0	0	0	0	0	0.016726625	0	0	0	0	0	0	0	0	0	0	0	0.037392115	0.018076302	0
SCARNA22	0	0	0.112994939	0	0	0.286594694	0	0.342483288	0.528574131	0.226068642	0	0.137018524	0	0.343512584	0.41530837	0.712549686	0.402407797	0.366866919	0	0.235358305	0	0.202274649	0.411794675	0	0.315199847	0.410117482	0.30542024	0.237368868	0	0.224329914	0.68593473	0	0	0.170478408	0.122840336	0.258385034	0	0.417737293	0.192008911	0.416466069	0	0	0	0	0	0.190162287	0	0	0
PIGHP1	0.123836409	0.039496705	0.124994402	0.6891109	0.143843338	0.22192067	0.041613007	0.265197236	0.116941179	0.175053152	0.133635719	0.060627666	0.461303832	0.379991797	0.306274609	0.354698405	0.623197916	0.243495742	0.178576427	0.442598582	0.036327197	0.089502057	0.136657525	0.225010416	0.662477554	0.120978608	0.304068823	0.262576182	0.177316988	0.099261024	0.227633207	0.128369191	0.167454191	0.264015233	0.462010115	0.171494492	0.18236462	0.400485605	0.084959695	0.414623299	0.136109972	0.166858309	0.120611494	0.098493596	0.084068884	0.378641722	0.091130872	0.117479967	0.416121118
AL078623.1	0	0	0	0	0	0	0	0	0	0	0	0	0	0	0	0	0	0	0	0	0	0	0	0	0	0	0	0	0	0	0	0	0	0	0	0	0	0	0	0	0	0	0	0	0	0	0	0	0
TRAPPC8	4.7744856	5.873173786	5.25179973	6.291186841	6.496250202	5.540447139	4.567540118	5.982027803	5.984033976	5.502050464	7.121025975	5.485425234	5.598259765	5.533986245	5.375029647	5.947419607	4.877786068	5.706166191	4.883815263	6.104909358	4.270259267	7.057879284	7.094899564	6.523494959	5.88177487	5.921718401	4.282231083	6.103927306	5.3785255	5.742763018	5.453084329	5.846997918	5.583358704	4.597773419	5.907708276	5.622552573	5.756217301	5.812611466	5.605643259	5.466286651	5.170487547	6.175858109	4.910853942	5.679237957	5.170546583	6.330831506	6.27359666	5.247997401	7.13694686
RPL34P3	0	0	0	0.067759774	0	0	0	0	0	0	0	0	0	0	0	0	0	0	0	0	0	0	0	0	0	0	0	0	0	0	0	0	0	0	0	0	0	0	0	0	0	0	0	0	0	0	0	0	0
PRELID3BP4	0.030633788	0	0	0	0	0.031369822	0	0	0	0	0	0	0	0.037599889	0	0	0	0	0	0	0	0	0	0	0	0	0	0	0	0.147327001	0	0	0	0.074640284	0	0	0	0	0	0	0	0	0	0	0	0	0	0	0
RF00019	0	0	0	0.202679677	0	0	0.624195105	0.378853195	0	0.375113897	0.222726198	0.151569164	0	0.189995899	0.306274609	0.19705467	0	0	0	0.130176053	0.363271972	0	0	0	0	0	0.168927124	0	0	0	0	0.128369191	0	0	0.135885328	0	0	0	0	0	0	0.166858309	0	0	0	0	0	0.146849959	0
AC004022.2	0	0	0	0	0.210547891	0	0	0	0	0	0	0	0	0	0	0	0	0	0	0	0	0	0	0	0	0	0	0	0	0	0	0	0	0	0	0	0	0	0	0	0	0	0	0	0.123054195	0	0.088927362	0	0
DUX4L21	0	0	0	0	0	0	0	0	0	0	0	0	0	0	0	0	0	0	0	0	0	0	0	0	0	0	0	0	0	0	0	0	0	0	0	0	0	0	0	0	0	0	0	0	0	0	0	0	0
PIK3CDP1	0	0	0	0	0	0	0	0	0	0	0	0	0.025698744	0	0	0	0	0	0	0	0	0	0	0	0	0	0	0	0	0	0	0	0	0	0	0	0	0	0	0	0	0	0	0.020118902	0	0	0	0	0
MIR1289-2	0	0	0	0	0	0	0	0	0	0	0	0	0	0	0	0	0	0	0	0	0	0	0	0	0	0	0	0	0	0	0	0	0	0	0	0	0	0	0	0	0	0	0	0	0	0	0	0	0
AC004233.1	0.172617363	0.073406705	0.232308674	0.565036269	0.267340414	0.294608033	0.038669982	0.316853371	0.298844338	0.23238964	0	0.084509781	0.077941586	0.494364328	0.170768244	0.512731065	0.289561532	0.414837182	0.165946844	0.241939047	0	0.166344284	0.211654335	0.04181937	0.4212169	0.140528194	0.43954393	0.170804079	0.164776477	0.276722756	0.423068296	0.143148539	0.038902803	0.245343103	0.479845064	0.239048654	0.254200683	0.343533958	0.039475516	0.128433204	0.316209434	0.12404598	0.112081405	0.091527766	0.117184834	0.07819173	0.310514457	0.109171351	0.0773383
RPL37P2	1.218947231	0.699793541	0.738207355	1.596014178	1.699055454	0.811352576	0.573447536	1.342486756	0.633091838	0.886157569	0.613855131	0.954832921	0.74302502	0.374033737	1.386773014	0.46551591	0.08763236	1.997315542	0.91403753	1.4863656	0.572121711	0.440493574	0.627735784	0.708743611	1.235539469	1.131276446	0.665113762	0.516918267	1.163578377	0.488523332	1.045632211	0.808681175	0.247242903	1.18800284	0.481516998	0.675222215	0.628268354	0.667118208	0.752648169	0.453469152	0.401927532	1.445330163	0.35616112	0.452429934	1.0757595	1.325172731	1.375430524	0.520370759	1.392628342
KLF17P1	0	0	0	0	0	0.015907787	0	0.019009952	0	0	0	0	0	0	0	0.019775469	0.022336134	0	0	0.013063849	0.036456246	0	0	0.022580974	0	0	0.016952722	0	0	0	0	0	0	0	0	0	0	0	0	0.023116456	0	0	0	0	0	0	0.015242434	0	0.041759935
RNU7-61P	0	0	0	0	0	0	0	0	0	0	0	0	0	0	0	0.3650357	0	0	0	0.241145804	0	0	0	0.416822575	0	0	0.625861147	0	0	0	0	0	0	0	0.251722001	0	0	0	0	0.426707038	0	0	0	0	0	0	0	0	0
LINC02500	0	0.090529973	0	0	0	0	0.095380726	0	0	0	0.153152497	0.06948201	0	0	0	0	0	0	0	0	0.083265178	0	0	0	0	0.034661721	0	0	0.135475454	0	0	0	0.047977494	0	0	0.032756723	0	0	0.097367602	0	0	0.038245414	0	0	0.192693385	0	0	0.067318642	0.476893371
PDE10A	0.086411197	0.06506017	0.10637886	0.07975547	0.13163506	0.046419614	0.285609195	0.124811694	0.111029248	0.07437673	0.446372305	0.199735458	0.122807864	0.050422462	0.1835837	0.209183075	0.093693101	0.063135099	0.039220867	0.071476647	0.174531177	0.169954607	0.133396396	0.168848924	0.154753731	0.062274885	0.16231943	0.068482879	0.292081919	0.045418269	0.083325405	0.110425781	0.400344754	0.086288472	0.116891315	0.098087127	0.131423482	0.109948672	0.229359527	0.120153901	0.082519702	0.193924813	0.073123405	0.046569359	0.178871052	0.111651812	0.168182757	0.169326993	0.22277038
RF00494	0	0	0	0	0	0	0	0	0	0	0	0	0	0	0	0	0	0	0	0	0	0	0	0	0	0	0	0	0	0	0	0	0	0	0	0	0	0	0	0	0	0	0	0	0	0	0	0	0
CBLN4	0.005784356	0.02951804	0.074732103	0.022721035	0.040313237	0.065156697	0.062199336	0	0.027311411	0.028034306	0.099873255	0.033982769	0.03134159	0.035498572	0	0.051544393	0.074852641	0.022747205	0.033364974	0.053508212	0	0.033444882	0.008510968	0.033632509	0.052116377	0.033905215	0.018937267	0.034341561	0.055216104	0	0.042530675	0.028781188	0.039108638	0.028187567	0.060932707	0.037382094	0.008518189	0.086337899	0.031747505	0.043037582	0.0127153	0	0.005633721	0.012268272	0.039268287	0.031442177	0.022702356	0	0.00777475
SHH	0.600654516	0.54039458	1.746621852	1.163778818	2.516544621	1.60704647	2.0020581	1.096177654	1.681957928	1.233999138	0.259773549	1.101478807	0.935917868	2.109452279	0.673220529	0.932587235	1.657396147	0.969415612	0.79306649	0.814620968	0.065184173	1.063969473	1.016612994	1.635188838	0.973659709	1.699325613	0.519087098	1.230897515	0.457370834	1.625256423	1.646590541	2.162325259	0.906115632	0.807894399	0.816822403	1.150757088	1.053266082	0.746255584	0.90039907	1.379471521	1.133382985	4.008275735	0.858919986	1.439639592	0.697681628	0.86814859	1.587524631	1.574425101	0.8213395
NRBF2P1	0	0	0	0	0	0	0	0	0	0	0	0	0	0	0	0	0	0	0	0	0	0	0	0	0	0	0	0	0	0	0	0	0	0	0	0	0	0	0	0	0	0	0	0	0	0	0	0	0
AC025470.1	0	0	0	0.011271065	0.019997905	0	0	0	0	0.006953391	0.012385856	0.008428797	0	0	0	0	0	0	0	0	0.01010082	0.012443076	0	0.012512882	0	0	0.009394077	0	0	0	0.010548947	0.007138641	0	0	0.01511323	0.007947374	0	0	0	0	0	0	0.008384042	0.009128754	0	0.011697975	0	0.016332722	0
AL355312.2	0.032573357	0.041556124	0.07890708	0.106623852	0.037835887	0.133423973	0.229859557	0.199303589	0.061519336	0.039467291	0	0.031894442	0.055154195	0.089956159	0.217514859	0.124397641	0.304428617	0.074722662	0.084549454	0.082178179	0.019110676	0.011771104	0.059909607	0.177557102	0.091713177	0.055687895	0.115527907	0.075973509	0.139921925	0	0.149688969	0.121556301	0.154162319	0.099207639	0.085782358	0.127809171	0.023984174	0.162064437	0.178779247	0.048471377	0.179008693	0.140446845	0.071381454	0.069086135	0.132678546	0.011066241	0.031960858	0.084978817	0.153236408
CHRM1	0.645854502	1.139814149	0.756196901	0.916112138	0.162542972	0.777112537	1.396212415	1.607036967	0.406595485	0.647773609	0.820865968	0.990749329	0.255168763	0.653995113	0.740100814	0.678292489	0.487532523	0.458583648	0.664359255	0.611026368	0.492596794	0.225614032	0.348441648	0.461582906	0.709199655	0.846524546	0.417016096	0.51582081	0.637068112	1.345979484	0.811249729	0.455256399	0.414835554	0.517992085	0.269303814	0.327950236	2.187533754	1.006853987	0.66464623	0.600672215	0.508737197	0.603359646	0.361695316	0.348162235	0.489604247	0.789904884	1.050902522	0.903737237	0.557026131
RNU6-365P	0	0	0	0	0	0	0	0	0	0	0	0	0	0	0	0	0	0	0	0	0	0	0	0	0	0	0	0	0	0	0	0	0	0	0	0	0	0	0	0	0	0	0	0	0	0	0	0	0
AC091885.2	0	0	0	0	0	0	0	0	0	0	0	0	0	0	0	0	0.014042706	0	0	0	0	0	0	0	0	0	0.01065816	0	0	0	0	0	0.02641307	0	0	0	0	0	0	0	0	0	0	0	0	0	0	0	0
IGHD2-15	0.564254605	0	0.455624755	2.955200446	1.310830418	0.577811884	0	1.380981	1.065673652	4.557835524	0	1.104988098	3.057321586	0.692565695	0	2.154888162	3.245224169	3.698255229	1.301879758	1.423538133	0	0	0.830231199	2.460597779	0	0.551233175	0	0	0	0	2.765865849	0	0	3.437064669	0	1.041875139	0	0	0	2.518947997	0	0	0.549560438	0	1.532223208	1.53356683	1.107289089	0.535291784	0
AC005777.1	0	0	0	0	0	0	0	0	0	0	0	0	0	0	0	0	0	0	0.107909819	0	0	0	0	0	0.105347542	0	0	0	0	0	0	0	0	0	0	0	0	0.093078719	0	0	0	0	0	0	0	0	0	0	0
MGAM2	4.020435045	1.014347203	2.557683781	2.270076941	13.73111726	4.3408808	3.053421943	3.647958939	4.134544803	4.461061095	1.261178226	1.319907065	11.45231388	1.928102215	1.197874445	0.943940637	0.684073534	3.19131968	2.455021109	6.570972027	0.339482598	0.464671609	6.167838638	4.585559008	2.753943773	6.448388083	2.313010115	5.113013249	1.567038702	1.288344121	3.892103921	2.983962448	1.570678044	8.660207026	6.383197459	9.736528688	0.605945661	3.307556056	0.59105904	1.246923494	4.244598327	0.542872139	12.08952166	6.652139063	2.04556116	0.911553476	1.11868486	0.886425356	0.495450261
OR6C76	0	0	0	0	0	0	0	0	0	0	0	0	0	0	0	0	0	0	0	0	0	0	0	0	0	0	0	0	0	0	0	0	0	0	0	0	0	0	0	0	0	0	0	0	0	0	0	0	0
AC020915.3	0.878470243	1.384426611	0.667621502	1.014895279	0.765296488	1.296449411	1.397831308	0.743016735	0.902753086	0.720030294	1.198921634	0.695718134	1.084965304	0.713537034	0.773207669	1.315638267	1.198084514	0.922924994	0.864394315	0.961466487	1.068687652	0.868331904	1.026445367	0.816867579	1.120309647	0.725681783	1.226530689	0.701237424	0.912558256	1.584309307	0.957788294	0.771352835	0.777366504	1.030865555	0.533003675	1.019752605	1.303169626	0.951272761	1.223099598	1.066925167	0.511166329	0.64056831	0.786390952	0.883641772	1.15765461	1.448337211	1.090115477	0.526989622	1.284935299
AP001885.1	0.01093927	0	0	0.014323204	0	0.011202107	0.014703783	0	0.01033017	0	0.015739875	0.010711267	0.029636326	0	0	0.041777069	0.03145777	0	0	0.009199433	0	0	0.032191579	0.015901299	0.024640388	0	0.023875879	0	0	0	0	0.009071744	0.01479231	0	0.038411612	0.010099478	0.016109445	0	0	0	0	0.023583476	0.010654392	0	0.014852695	0.01486572	0	0	0
AC098828.2	0	0	0.024649856	0.039969989	0	0.031260329	0	0.074712759	0	0	0.087846633	0.149453015	0.041351208	0	0	0.077721388	0	0.08003205	0.070433285	0.051343435	0.035820011	0.132378697	0	0.044373782	0	0	0.066627452	0	0.058280453	0	0.03740918	0.02531539	0	0.037189879	0	0.028183359	0	0.030376476	0	0	0	0	0.059463782	0	0	0.041483919	0	0	0.08206228
TRBV30	0.821766774	1.148231957	3.381000697	0.461130271	0	1.041871093	0.210392384	2.15488646	0.221717337	0.442528102	0.168913157	1.532645684	0.212029014	0.384242265	0.3097005	0.348703006	0.281325361	1.077209912	0.812582668	0.263264323	0.229584635	0.395951495	0.172732665	0.227527311	0.176286268	0.764573979	0.213520861	0.59740487	0	1.06644534	0.815218849	0.519220352	0.10582955	0	0.549621192	0.25289363	0	0.233633833	0.375856369	0.058230714	0.258060854	0.674898933	0.304901541	0.580972666	0	0.31906424	1.113481981	0.742462878	0.68376054
CHIC2	8.122183896	13.61287809	9.484116198	8.566830125	11.13012383	7.977574241	7.17113982	10.50771469	8.55975274	9.090772403	8.28751001	9.395333174	9.18646268	8.698583086	8.704775213	7.551918377	9.02593361	8.924636252	12.55454607	9.486653974	4.874266451	15.73076749	7.830503817	12.01859507	7.891953674	9.140516719	7.313980509	8.520876005	9.070790893	13.29724926	8.603458659	9.068825578	7.286099539	8.876389014	8.994000349	8.368597236	11.68731678	8.676447939	13.54842845	9.084521608	7.876925754	9.928195997	9.319594347	8.008147131	9.243909591	19.49596283	12.47506501	9.102803311	14.77008964
MAGEA4-AS1	0	0	0	0	0	0	0	0	0	0	0	0	0	0	0	0	0	0	0	0	0	0	0	0	0	0	0	0	0	0	0	0	0	0	0	0	0	0	0	0	0	0	0	0	0	0.014959274	0	0	0.014795999
RF00284	0	0	0	0	0	0	0	0	0	0	0.314600754	0	0	0	0	0	0	0	0	0	0	0	0	0	0	0	0	0	0	0	0	0	0.295661305	0	0	0	0	0	0	0	0	0	0	0.231870341	0	0	0	0	0
RF00096	0	0	0	0	0	0	0	0	0	0	0	0	0.176822704	0	0	0	0	0	0	0	0	0	0	0	0	0	0	0	0	0	0	0	0	0	0	0	0	0	0	0.194247234	0	0	0	0	0	0	0	0	0
DNAH6	0.100959571	0.095775272	0.094064901	0.142358701	0.051117924	0.088805334	0.059152425	0.153641034	0.102671829	0.06273179	0.111742165	0.079844671	0.092925473	0.154102786	0.140853685	0.112044404	0.130274834	0.030540572	0.110496972	0.054424649	0.027338138	0.087935738	0.121886836	0.099717877	0.090380302	0.139093172	0.141251776	0.0515962	0.037066782	0.122423643	0.080894515	0.066549841	0.106765367	0.088304636	0.079536254	0.135033617	0.196328049	0.191908566	0.042624444	0.055856501	0.066863999	0.039066131	0.049165204	0.04117869	0.07029587	0.137197151	0.107951264	0.084726145	0.040014015
GFRA2	1.358712455	1.097042409	1.576512666	2.852833461	1.116132198	1.789336626	1.920888727	1.01483742	1.219484142	1.888519534	2.201544817	1.342378823	0.816614019	0.991595109	1.192788502	0.818073358	0.88440307	1.095113156	1.352100977	2.020165645	1.378857365	0.893533046	0.315185742	1.112061628	0.723757521	1.144995011	1.105385095	0.532065889	1.711799674	0.932091577	2.276298883	1.758653425	1.468995988	3.045855034	1.08527589	1.260056479	1.342929103	2.061524282	0.852383854	2.431692626	1.459741355	1.596538602	1.317368286	0.619835341	1.213233422	0.740222338	1.678465066	0.856410666	1.295646536
PRDX4	24.38208162	43.83428983	23.5158848	31.5996138	25.11988942	28.30762327	36.0202757	29.90433122	29.21003643	26.03232656	22.64332321	29.74791619	13.36534466	21.96568128	40.54382528	26.7229522	26.97336927	34.94773497	24.64101459	22.39704981	13.79822951	67.59309116	35.32101774	18.48205307	32.37461661	35.4149944	21.28437397	13.54211833	30.25517674	47.14286072	26.67048609	26.00972859	20.14969063	29.13309447	14.76632457	24.92757406	41.16840583	22.76273325	66.6711613	27.20481476	19.94245213	51.53432901	15.11262341	25.96363271	22.56448143	103.0586711	43.13280648	33.24909815	43.70003887
DOK7	0.156216358	0.221440223	0.203228308	0.374990084	0.090727285	0.284390667	0.268301179	0.392950932	0.12293184	0.248866187	0.112385286	0.352658692	0.08817009	0.271631447	0.274742989	0.143623572	0.37435605	0.227528478	0.090107778	0.138669306	0.05600931	0.068997183	0.095772143	0.233383416	0.156387917	0.267069807	0.151535718	0.084648412	0.132551523	0.354776284	0.228659091	0.122350392	0.099751768	0.08458368	0.091421734	0.052080834	0.696534675	0.345437272	0.083357875	0.129144775	0.100157828	0.154357389	0.025358036	0.046017433	0.094267268	0.206390475	0.221402879	0.391077724	0.30329046
MMAB	3.245316194	4.761142578	3.646736511	3.513705141	3.036375069	3.981114693	4.534064593	3.859062487	3.429639384	3.578371887	3.08098672	4.032679537	2.893033081	3.802394864	6.038698151	4.343692688	4.89814737	3.845832663	4.449675989	4.473772227	2.926996051	7.862663233	7.753884224	2.34050183	5.418280355	5.112884879	4.643213101	3.153439753	3.875696437	4.792421651	3.125010671	3.989649149	3.459566305	5.047949668	4.157334913	4.942281312	3.984659692	3.115873022	8.280193488	3.438824555	3.395797747	5.257814086	2.494515114	4.615288821	3.537876592	8.140094712	4.870575657	3.965159	4.892797094
FTLP16	0	0	0	0	0	0	0	0	0	0	0	0	0	0	0	0	0	0	0	0	0	0	0	0	0	0	0	0	0	0	0	0	0	0	0	0	0	0	0	0	0	0	0	0	0	0	0	0	0
PRH1	0.029283303	0.074717539	0.070937113	0.191708734	0.090704783	0.079965037	0.039360517	0.119448691	0.055305608	0.070961837	0.070223383	0.047788269	0.052888934	0.095846145	0.067595763	0.161536445	0.112278961	0.051181211	0.033782036	0.06566917	0.080175259	0.098766919	0.057449034	0.085132289	0.098939684	0.038143367	0.095869913	0.074508922	0.18635435	0.140832117	0.083732267	0.032378836	0.026398331	0.07134978	0.128529928	0.072094039	0.057497774	0.038852055	0.120541308	0.087151103	0.032185603	0.052608786	0.057041429	0.031054064	0.03975914	0.106117348	0.086198007	0.02778021	0.104959121
AL606469.1	0	0.025017532	0.06333797	0	0	0.040161813	0.052716029	0.215971804	0.018517872	0	0.084645943	0.096005132	0	0.024068987	0	0.049926407	0.028195614	0.051410723	0	0	0.02300994	0	0	0.114018731	0.044170382	0.11494324	0.042799921	0.016631787	0	0.062872734	0.024030785	0	0	0.023889911	0	0	0	0.039026279	0.053814157	0.029180638	0.043106578	0.08455152	0	0.020795546	0	0.026648303	0.07696404	0.03720638	0.052714895
RNU6-84P	0	0	0	0	0	0	0	0	0	0	0	0	0	0	0	0	0	0	0	0	0	0	0	0	0	0	0	0	0	0	0	0	0	0	0	0	0	0	0	0	0	0	0	0	0	0	0	0	0
MIR1286	0	0	0	0	0	0	0	0.192839689	0	0	0	0	0	0	0	0	0	0	0	0	0	0	0	0	0	0	0	0	0	0	0	0	0	0	0	0	0	0	0	0	0	0	0	0	0	0	0	0	0
AC027020.2	0.900587196	0.31759385	0.762680366	0.450578385	0.867485513	0.644808071	0.846369197	1.433584295	0.442506598	1.378034575	0.716378445	0.322615822	1.567053279	0.287578555	0.224545826	1.575200095	0.72640587	0.835009992	0.641948244	0.849713427	0.103096859	0.095252817	0.732577383	1.841242625	1.51728683	0.708135041	2.029529637	0.943911364	0.922582739	0.55166942	0.717805285	0.758984857	0.67325136	1.186355599	0.359934012	0.872008933	0.625375532	1.005437184	0.040186042	0.272385196	0.273615798	0.718210127	0.870003171	1.13363147	0.268411642	0.288546794	0.165235898	0.04862215	0.324762589
Z83838.1	0.018910154	0	0	0	0	0.019364506	0	0	0.035714468	0	0.027208714	0	0.051230794	0	0	0.024072625	0	0.024788305	0.021815282	0	0.022189045	0	0	0.082463277	0	0	0	0	0	0	0	0	0.025570707	0	0	0.017458448	0.055695141	0.018816995	0	0	0.020784361	0.020383772	0.018417701	0	0	0.051395213	0.037109148	0	0
ALG1L9P	0.019038795	0.02428913	0.042277018	0.037392332	0.077401415	0.038992475	0.076771752	0.087368186	0.026968068	0.015378819	0.041090711	0.037283952	0.032237064	0.058420508	0.061213252	0.06059096	0.06159303	0.024956933	0.049418293	0.040026923	0.106114956	0	0.014006622	0.110699002	0.021442166	0.041848723	0.036359552	0.016147542	0.09086993	0.015260538	0.023331113	0.011841403	0.05792548	0.028992926	0.062673641	0.021971517	0.056074019	0.042626254	0.032654577	0.042496538	0.026157189	0.030783655	0.032450235	0.015142553	0.058161942	0	0.051372188	0.018061546	0.063975083
OSER1-DT	2.536564505	5.70651505	3.262948553	2.52496598	2.992842916	2.679450625	4.076304326	3.975532221	2.357547017	2.268701205	6.539550906	3.384721091	1.777610126	2.347309804	2.137337222	2.05762575	1.507188398	2.286624779	4.172447202	3.72794204	4.854234185	4.522494731	1.271552632	3.652250501	2.505305278	2.0011832	3.126156386	2.042773025	4.827413093	4.387055728	2.323972597	2.342414757	2.283057105	2.992730508	3.849296908	3.206172946	5.467601636	3.853782586	4.446683946	3.857931333	3.271682754	2.328841269	2.579615578	1.756529207	4.095858334	9.025314393	5.37030143	1.305661388	7.001628046
PDIK1L	2.838816555	5.004411095	3.017973982	3.706870504	3.70963563	3.084763731	2.949935515	4.08280105	4.571117245	4.230998013	4.750575449	3.081783785	2.445183108	2.778967573	1.862095597	3.903507442	2.551096839	3.761700489	3.203743792	4.755171922	1.778670892	2.865743377	4.05211408	4.03118441	4.348333057	2.85243416	3.342112324	2.689046439	3.2253315	4.724036776	4.542332387	3.556859771	2.946833736	3.345662244	3.121796861	3.390057232	4.867798274	3.270049368	3.551212214	3.633172844	3.671292635	2.798105304	1.810701668	3.59948666	2.702253852	4.319011146	4.185723673	2.839466189	4.785117586
AC105339.1	0.006209405	0	0.01002795	0.008130211	0	0	0	0.022795746	0	0	0	0	0	0.007621419	0	0	0	0.008139575	0	0	0	0	0.009136375	0	0.013986504	0.006066109	0.020328823	0.005266437	0.011854703	0	0.015218644	0	0	0	0	0	0.009144126	0	0	0.009240018	0	0	0	0	0	0	0	0	0
AC136475.4	0	0	0.050444169	0	0.145127653	0	0.083969103	0	0	0	0	0	0	0.153353832	0	0	0	0	0	0	0.073303094	0.090301183	0	0	0	0	0	0	0	0	0	0	0	0.076106432	0	0	0	0	0	0	0	0	0	0	0	0	0	0	0.083967297
RF00017	0	0	0.050264653	0	0	0	0	0	0	0	0	0	0	0	0	0	0	0	0	0.052348377	0	0	0	0	0	0	0	0	0	0	0	0	0	0.075835591	0	0	0	0.061942066	0	0	0	0	0	0	0	0	0.061078224	0	0
MORN4	0.863453306	1.252589579	0.781563323	0.774975435	1.116188799	0.919852597	2.105913024	1.227049997	0.756195575	0.483725697	2.314419563	1.015911629	0.481053486	1.188003813	1.315749382	1.196683514	0.87105589	0.921913784	1.172831963	1.253151802	1.740364866	0.593859689	1.280710945	1.528404751	1.027348227	1.10202747	1.557801282	0.661457833	1.874463623	1.417690041	1.058119857	0.756468604	1.073420025	1.068883328	0.47067605	0.957886399	1.784262118	1.004709186	1.719825037	0.89112465	0.857189396	1.073353272	0.807057506	0.649827707	1.304707581	2.138568712	1.769590784	0.759679622	2.377290672
RF00019	0.171489145	0	0.13847419	0	0	0	0	0	0	0	0	0	0	0	0	0	0.246573405	0	0	0.144214647	0	0	0	0	0	0	0	0	0	0	0	0.142212927	0	0	0.150539628	0	0	0	0	0	0	0	0	0	0	0	0	0	0
AP003392.2	0.420478192	1.609300851	0.5432449	2.862850432	1.758277339	0.688929554	1.356423979	2.058192837	0.873544988	0.679292795	1.573003772	0.494057179	1.480890143	2.064378513	0.998337429	3.532773381	2.418316088	1.212600993	1.164180937	1.202250956	1.184126908	0.972474275	2.474727611	2.322583481	1.799518356	1.068014276	2.844960164	0.641923021	1.123860077	1.078509202	1.958046857	0.767129348	0.796011206	0.717156763	0.59057854	1.39751521	1.114572225	1.840989671	0.576949852	0.750840268	0.7394436	0.362595941	0.73715078	0.713447203	0.799260664	0.457120882	0.990171974	0.239337192	0.791230299
OR10AE3P	0	0	0	0	0	0	0	0.045640097	0	0	0	0.036518796	0	0	0	0	0	0	0	0	0	0	0	0.054213597	0	0	0	0	0	0.059789423	0	0	0.050432632	0	0	0	0	0	0	0	0	0	0	0	0	0	0	0	0
RNU6-612P	0	0	0	0	0	0	0	0	0	0	0	0	0	0	0	0	0	0	0	0	0	0	0	0	0	0	0	0	0	0	0	0	0	0	0	0	0	0	0	0	0	0	0	0	0	0	0	0	0
SLC49A3	3.063065943	3.165039494	3.02359756	4.902793781	3.150653292	3.590563257	2.614348183	2.954954618	1.22447676	2.271160478	1.580142972	1.651840189	2.338955083	4.47417346	2.127067895	2.939200079	1.674162544	2.853139567	2.953602771	2.030677506	0.714178407	1.941270508	2.014974887	2.798418125	3.658356769	2.572282493	2.396925102	2.900900739	1.338819266	3.733175572	4.288713507	3.077801863	2.656926101	3.296410207	3.815530493	2.437018455	4.442551118	2.468663085	1.924446345	2.362704627	3.19213663	3.323156144	3.640526124	1.838124942	1.320412474	2.822946203	3.070381981	3.100400297	2.045194376
DSE	0.690776	1.010564342	0.944383649	1.426086923	0.871384472	0.885111145	1.615857228	1.076247347	0.863517858	0.945653741	1.756534846	1.228430928	0.71480366	0.860725958	0.902333217	1.078065941	1.636389591	1.128440717	0.604729043	0.893408589	1.459813353	1.099538375	0.563900373	1.356311123	1.335548099	0.732872876	1.100883755	0.547342639	1.570102411	0.704018859	1.132013854	1.026876589	1.260144082	1.163694511	0.697398686	0.754970923	1.257415347	1.440817169	1.822141035	1.185663588	0.806612025	1.125071263	0.597906824	1.019142415	1.094474303	0.911806384	1.345286927	1.086304378	1.684714122
LRRC3B	0.053475673	0.115978555	0.017272232	0.105026613	0.049692134	0.005476053	0.028751267	0.111246864	0.020199256	0.056154317	0.269300554	0.115194418	0.072437304	0.118144805	0.12696679	0.068074527	0.030755717	0.021029516	0.030845516	0.062958886	0.181969161	0.015459695	0.039341436	0.17878388	0.084316682	0.120155687	0.046686065	0.022677399	0.040837297	0.085726809	0.052425461	0.039911791	0.188008412	0.058632898	0.046942959	0.074055631	0.188999101	0.037248561	0.168763564	0.063660359	0.029387853	0.057642889	0.031249845	0.005670935	0.188775895	0.218009348	0.125928322	0.055803882	0.143753245
COX6CP15	0	0	0	0	0	0	0	0	0	0	0	0	0	0	0	0	0	0	0	0	0	0	0	0	0	0	0	0	0	0	0	0	0	0	0	0	0.122080581	0	0	0	0	0	0	0	0	0	0.081341142	0.078644765	0
AC105265.4	0	0	0	0	0	0.058536498	0	0.139903304	0	0	0.082248563	0.055971619	0	0.070161884	0	0	0	0	0	0	0	0	0.084108389	0	0	0.055843884	0	0	0	0.091638037	0	0	0	0	0	0	0.084179747	0.113762879	0.078435013	0.170125028	0	0	0	0	0.077612613	0	0	0.108457813	0
AC120053.1	1.093243298	0.667043541	1.285778011	1.120245821	1.82198304	1.484568305	1.277790705	0.727078991	0.987485639	0.959870253	1.470416569	0.930832365	0.869218128	0.991799242	0.775881806	1.361444287	0.751780871	1.152689877	1.041857578	1.139217338	2.035754412	0.137414843	1.57360397	1.830961119	2.221602181	1.11444968	1.763635894	0.806280123	1.179704056	1.562079903	1.16497067	1.044569409	1.446169427	1.158141356	0.563296379	1.272616508	1.154955277	1.442593685	0.358712299	1.591454917	1.070987605	0.435509255	0.717564648	0.504065959	2.000633836	0.452152177	0.862812898	0.473471402	0.926378332
MCF2	0.007002359	0.031266907	0.014135676	0.009168456	0.016267311	0.003585302	0.009412069	0.021422343	0.0099187	0.008484362	0.020150569	0.017141028	0.004742643	0.017189381	0.01731837	0.008914002	0.030204749	0.02294754	0.016156234	0.011777337	0.020541299	0.02024366	0.025757773	0.020357227	0.023658916	0.010261146	0.045849716	0.017816919	0.040105724	0.016838214	0.017162098	0.008710399	0.037874947	0.01706149	0.012293869	0	0.036091477	0.006967862	0.043236594	0.005209994	0.003848185	0.003774017	0.003410003	0.007425792	0.028522169	0.004757863	0.013741378	0.013285865	0.009411867
ITGA3	27.15686841	15.36049915	23.87827914	19.7554788	22.23731128	23.12573874	14.91706582	19.28040802	23.99162768	24.4545406	13.08985632	18.39587613	20.92886654	28.33400577	15.41906119	19.88871052	20.29076246	23.87891187	23.43596073	22.29745008	8.859488853	10.05234019	21.3233559	17.13841581	27.20254748	22.92493407	23.78013763	26.66525148	13.65837074	17.38202098	28.74389824	28.77465743	15.68253681	25.46001621	28.22871431	24.76563353	17.76482933	22.8270289	10.14942021	15.44965051	26.39440988	20.56698038	27.51160553	25.68599174	15.16263201	9.45282333	17.54294078	15.89656045	8.227116109
FGL2	21.51079984	28.80974587	16.77620826	28.85828485	17.94800944	19.17749642	26.36956975	20.53613708	19.86339656	30.13872752	83.40722371	23.99271212	19.70164291	17.9223519	19.98892864	12.32768649	17.09359569	27.68614023	18.79629002	25.20463187	39.58057433	28.88027217	16.58630862	31.06516727	8.964628357	25.2613825	14.35801261	19.30954798	41.94518455	29.06127963	21.90330774	29.47782614	30.49176342	34.15269436	31.96414526	20.96611726	22.10764428	28.44718088	57.93275191	34.16590476	18.72921614	20.60286987	25.41662212	36.22858441	39.49511186	32.94145459	40.10200368	28.21493976	63.22160083
AC126773.1	0	0	0.077464538	0	0	0	0.042982356	0	0.030197334	0.051661024	0	0.031311363	0	0.03924961	0.031635312	0.04070782	0	0	0	0.026891945	0	0	0	0.046482956	0.072029215	0.062479811	0.034897194	0	0	0	0.039187313	0	0	0	0	0.02952297	0	0	0	0.047585246	0	0.06893963	0.031145107	0	0.043417659	0	0.062753129	0	0
CTXND1	0.208176373	0.148986846	0.122998845	0.262601085	0.165137997	0.257373682	0.307114863	0.167762133	0.206174598	0.200968132	0.544273003	0.392759921	0.140996217	0.17449841	0.17831939	0.13250425	0.277421921	0.216313042	0.102506498	0.245520728	0.396198437	0.187155427	0.119534013	0.236179293	0.145819958	0.091765523	0.113590619	0.103353644	0.261729139	0.061047691	0.171110351	0.157899694	0.319262716	0.197942999	0.26966039	0.157037349	0.067294927	0.186940975	0.142822303	0.370225642	0.117194835	0.199769839	0.165665752	0.096921129	0.392951874	0.106949037	0.194297897	0.320320468	0.375354535
TRIM33	2.614466112	2.922896452	3.126126438	4.174367248	4.813132703	3.741835889	4.204243725	4.49165008	3.716278066	3.751478536	6.503632892	3.305961885	4.46463475	3.614883318	4.533081753	4.902779459	4.681237559	3.549305237	2.444933993	4.08078949	3.494415315	2.392688952	4.276982761	5.014061236	4.450708093	3.571500425	3.758337369	2.903888519	3.986854131	2.782450102	3.835277161	3.695367414	4.365435774	3.113892994	2.999156949	3.321235461	3.46807544	3.677853835	2.867899962	3.346757695	3.556342177	2.867439304	2.646029612	3.442937922	3.631628269	1.956442997	3.397101397	3.544476987	4.420254619
RNU6-279P	0	0	0	0	0	0	0	0	0	0	0	0	0	0	0	0	0	0	0	0	0	0	0	0	0	0	0	0	0	0	0	0	0	0	0	0	0	0	0.237634791	0	0	0	0	0	0	0	0	0	0
LINC01282	0.019877151	0	0	0	0	0	0	0	0	0	0	0	0	0	0	0	0.028580099	0	0	0	0	0	0	0	0	0	0	0	0	0	0	0	0	0	0	0	0	0	0	0	0	0	0	0	0	0	0	0	0
AL121781.1	0.104118409	0	0	0	0	0	0	0	0.098321081	0	0	0	0	0	0.103003068	0	0	0	0.120113906	0	0	0	0	0	0	0	0	0	0	0	0	0	0	0	0	0	0	0	0	0	0	0	0	0	0	0	0	0	0
AC011611.3	0	0	0	0.080501945	0	0	0.082640945	0	0	0	0	0.03010073	0	0	0.030412154	0	0.132603624	0	0	0	0	0	0	0	0.034622127	0	0.067095835	0.02607303	0	0	0	0	0	0	0	0	0	0.091770055	0	0.182981577	0	0	0	0	0	0	0	0.058327049	0
LALBA	0	0	0	0	0	0	0	0	0	0	0	0	0	0	0	0	0	0	0	0	0	0	0	0	0	0	0	0.011896996	0	0	0	0	0	0	0	0	0	0	0	0.041746799	0	0	0	0.014875403	0	0	0	0	0
PRR22	0.67798034	0.481899169	0.586560108	1.876863185	0.697512753	0.97197813	0.637904817	0.853363675	0.329261294	0.438117523	0.320523471	0.436243917	0.983980162	2.032829871	0.958168075	0.949375792	1.782537307	0.6221096	0.402241919	0.814501331	0.215931596	0.658008618	1.353837697	0.563148993	1.123532123	0.804263242	1.236647565	0.312154519	0.332837536	0.434747895	1.056343283	0.345374252	0.628648622	0.743365149	1.317846909	0.411327228	0.541994516	0.501161388	0.305662026	0.562090832	0.553559107	0.824775264	0.339595487	0.523826684	0.420809918	0.394855247	0.427649025	0.523732327	0.312436454
CYCSP22	0	0	0	0	0	0	0	0.063142199	0	0	0	0	0	0	0	0	0	0	0	0	0	0	0	0	0	0	0	0	0	0	0	0	0	0	0	0	0	0	0	0	0.056712488	0.111238873	0	0	0	0.070118837	0	0	0
UFC1	38.89138516	59.46911569	39.22400182	40.74966701	39.38486256	42.87420079	40.21950196	43.29047499	42.44980242	38.40507576	32.94868763	37.34266947	28.98741516	42.5519794	40.30110542	31.23671802	37.3718103	41.07893103	50.58982223	39.42044604	26.63539171	62.82166711	37.62108339	34.29291338	37.58938366	42.60033725	32.69601564	34.81201299	40.25280174	56.09480972	38.59136965	38.58623206	28.2503467	35.46010853	38.86027571	36.58750268	51.75588504	40.6669275	57.56467674	37.71591075	37.58025367	47.08772304	33.93789459	36.23458415	41.67121562	83.67684182	48.38692632	37.12133181	58.10507417
AC010086.1	0	0.021212584	0.040278614	0	0.038627132	0.034053552	0	0.040694307	0	0	0	0	0	0	0.049347477	0.063499556	0.047814615	0.021795801	0	0.013982789	0	0.024034535	0	0.145016219	0.018726227	0	0	0	0	0	0	0	0	0	0	0	0	0	0.022814747	0.024742518	0	0.017922993	0	0	0.045151064	0	0	0	0
AL391361.1	0	0	0	0	0	0	0	0	0	0	0	0	0	0	0	0	0	0	0	0	0	0	0	0	0	0	0	0	0	0	0	0	0	0	0.031400904	0	0	0	0	0	0	0	0	0	0	0	0	0.033934653	0
WTAP	9.751055146	15.9807531	12.38002014	13.22312803	13.77293792	12.76280404	11.40481902	12.18591374	13.41834844	11.01745333	12.2688898	11.41331403	11.77396568	12.60920979	13.50523932	11.8592773	16.60018442	13.48220194	12.02787281	11.76034582	8.005754064	24.17841272	12.67875542	13.82084993	11.90785013	10.10345169	11.6038736	10.99815875	12.7277911	15.35774904	11.89061384	11.70658764	9.558532212	12.12428984	10.04530538	11.47054489	15.26099395	11.48538711	17.40595357	11.92071616	10.52292928	13.64156833	9.435754765	11.4956781	13.7363942	19.52180595	12.51160699	12.39856971	17.373021
AP002748.2	0	0	0	0	0	0.051471748	0.067561348	0.061509211	0	0	0	0	0	0.06169407	0	0	0	0	0	0	0	0	0	0.073063727	0	0	0	0	0	0	0	0	0	0	0	0	0	0	0	0	0	0.054181003	0	0	0	0	0	0	0
STK31	0.0282903	0.046919505	0.043403361	0.048154043	0.072293898	0.046352045	0.007605159	0.051929174	0.066787731	0.043418488	0.024423154	0.011080262	0.038321595	0.052085241	0.055974496	0.03601355	0.085421354	0.048209505	0.032636481	0.068993519	0.003319564	0.044982637	0.049950834	0.090469981	0.050978465	0.044219902	0.030872982	0.019195283	0.048609461	0.031746511	0.058936249	0.042229166	0.015301895	0.037911663	0.067052585	0.020894795	0.037494909	0.050671675	0.023290746	0.037888107	0.012437673	0.045742331	0.0192875	0.04200142	0.046093081	0.134556042	0.030534173	0.034889631	0.030419981
ZNF761	1.332114872	2.428494385	1.582025029	2.817909632	2.327460882	2.169675044	2.319214524	3.178541335	2.330172075	1.720452383	2.359839346	1.580479901	1.573249435	1.812659215	2.007969864	2.073672253	2.038075128	1.653780658	1.613817218	2.340352256	0.949177105	2.601379001	2.615210664	2.464947584	2.411305573	2.004622468	1.846516085	1.375294275	2.302349876	2.27232783	2.410011449	1.581658751	1.791278506	1.713282681	1.328989638	1.93213247	3.109221986	2.248638905	2.224965369	1.987799438	2.014724989	1.675910133	0.990234697	1.345772704	2.206674451	3.418806494	2.55223793	1.654476304	2.30420228
AC127070.2	0.08577085	0.136779886	0.043286446	0.063170466	0.062267458	0.115279049	0.194546865	0.085279703	0.070870727	0.064952299	0.239108143	0.131223686	0.01452298	0.072376617	0.084852052	0.109186283	0.131032266	0.0562162	0.055658053	0.090161778	0.138384021	0.069739191	0.086763358	0.17922221	0.114710333	0.083791497	0.169651911	0.072745592	0.17398403	0.163280278	0.072261742	0.071128255	0.159474072	0.078368866	0.056469661	0.034644025	0.165779667	0.090682577	0.132399647	0.135609929	0.117839618	0.034670528	0.052210768	0.022739353	0.203795548	0.152980694	0.173575964	0.111881397	0.266595525
RNU6-479P	0	0	0.134517785	0.218121938	0	0	0	0	0	0.134564668	0	0	0.22565945	0	0.164804909	0	0.239528451	0	0	0	0	0	0	0	0.187618956	0	0.363595523	0	0	0	0	0	0.450531513	0.202950485	0	0	0	0	0	0	0	0	0	0	0	0	0	0	0
FTH1P4	1.012189093	0.080707553	0.970571358	1.408128965	0.881788274	0.842163433	0.25509601	0.425781665	0.836351473	1.073110642	0.227559316	0.650404387	0.599854235	0.23294253	0.344212784	0.362395297	0.272880513	1.368287558	1.131199319	1.835411734	0.185577454	0.182888471	0.465409894	0.551743444	1.139963279	0.741622933	0.138074249	0.965786534	0.12077649	0.253537425	1.046577629	0.891852499	0.171087916	0.886302752	1.02737171	0.963687402	0.279482848	0.786877058	0.217008263	0.23534475	0.730083554	1.056970447	1.170673049	0.536698077	0.343572654	0.386858179	0.558650372	0.390095098	0.552696133
AC074131.1	0.069137916	0.088204105	0.111655078	0.090524915	0.32123117	0.070799085	0	0.253816666	0.065288307	0	0.596870996	0.067696899	0.093653132	0.084859828	0.136794588	0.08801256	0.099409041	0	0.079759432	0.174425621	0.243377862	0.199876136	0	0.200997447	0	0	0	0.058638554	0.263989719	0.110834938	0.169450279	0.114669712	0	0.252685387	0.121383732	0.063830295	0	0	0.284598188	0.102881934	0	0	0	0.073318685	0.187742765	0.187907398	0.678378691	0.065589112	0.185856468
RNU6-171P	0	0	0	0	0	0	0	0	0	0	0	0	0	0.200649874	0	0	0	0	0	0	0	0	0	0	0	0	0	0	0	0	0	0	0	0	0	0	0	0	0	0	0	0	0	0.173361003	0	0	0	0.155084536	0
USP6	0.023281135	0.015840737	0.025065426	0.030482879	0.021633936	0.030197977	0.0375514	0.043684093	0.052763611	0.016298205	0.066995724	0.024315621	0.065174934	0.030480265	0.02917354	0.096813816	0.015621421	0.042725185	0.046553464	0.028714966	0.038245093	0.013461046	0.006851065	0.042865782	0.02622004	0.016678839	0.133807669	0.025011139	0.023705199	0.029857575	0.030431887	0.046335924	0.025184991	0.022690116	0.021799527	0.007164625	0.045712516	0.027799731	0.01703717	0.046191889	0.032412168	0.025095371	0.016628226	0.019751156	0.044253652	0.016873317	0.025889146	0.016196495	0.018775296
RPL12P16	0	0	0	0	0	0	0	0	0	0	0	0	0	0	0	0	0	0	0	0	0	0	0	0	0	0	0	0	0	0	0	0	0	0	0	0	0	0	0	0	0	0	0	0	0	0	0	0	0
RF00019	0	0	0	0	0	0	0	0	0	0	0	0	0	0	0	0	0	0	0	0	0	0	0	0	0	0	0	0	0	0	0	0	0	0	0	0	0	0	0	0	0	0	0	0	0	0	0	0	0
TFDP1	19.76429584	27.14144747	22.19273766	23.87621852	21.00762546	23.95950031	21.682479	34.15334714	23.48541335	22.61215183	23.31796236	21.82004432	15.96083683	21.94013316	32.66626249	23.56475713	25.16393318	24.28985563	19.92561596	23.74187122	13.59546082	36.30102717	24.71208352	22.78908625	23.67053113	27.06892318	22.08908408	14.51830103	21.59363216	25.3802823	21.30940309	20.55849236	20.84566315	21.70284459	14.47256837	21.31193055	24.23728653	20.64399411	30.4553027	23.01640196	17.76601702	27.78099413	13.29757039	23.54776261	19.57219576	28.17995664	24.32913329	26.68531853	25.22655026
AC009560.1	0	0.051418522	0.032544625	0	0.093630744	0	0	0.0986415	0	0	0	0.039463861	0	0.049468978	0.039872155	0.051306861	0	0	0	0.033893765	0.094584638	0.058258828	0.059302228	0.058585661	0	0	0	0	0	0	0	0.066846629	0	0	0.035380281	0.037209826	0.05935254	0.040105347	0.055302106	0.059974952	0	0.130334025	0.078508634	0.042741077	0.109444515	0.054770244	0	0.038235127	0.162517349
KRTAP9-2	0	0	0	0	0	0	0	0	0	0	0	0	0	0	0	0	0	0	0	0	0	0	0	0.019335496	0	0	0	0	0	0	0	0	0	0	0	0	0	0	0	0	0.014620178	0	0	0	0	0	0	0	0
AC099754.1	0	0.049153389	0	0.050446704	0	0	0	0	0	0.031121784	0	0	0	0	0.038115673	0	0	0	0	0	0	0	0.056689796	0	0.043392049	0	0	0	0	0	0	0	0	0	0.033821679	0	0.056737891	0	0.05286589	0	0	0	0	0	0	0.104714916	0.037803923	0	0.051785998
CR383656.5	0	0	0	0	0	0	0	0	0	0	0	0	0	0	0	0	0	0	0	0	0	0	0	0	0	0	0	0	0	0	0	0	0	0	0	0	0	0	0	0	0	0	0	0	0	0	0	0	0
SRP14P4	0	0	0	0	0	0	0	0	0	0	0	0	0	0	0	0	0	0	0	0	0	0	0	0	0	0	0	0	0	0	0	0	0	0	0	0	0	0	0	0	0	0	0	0	0	0	0	0	0
RF00019	0	0	0.13078118	0	0	0	0	0	0	0	0	0	0	0	0	0	0	0	0	0	0	0	0	0	0	0	0	0	0	0	0	0	0	0	0	0	0	0	0	0	0	0	0	0	0	0	0	0	0
RF01225	0	0	0	0	0	0	0	0	0	0	0	0	0	0	0	0	0	0	0	0	0	0	0	0	0	0	0	0	0	0	0	0	0	0	0	0	0	0	0	0	0	0	0	0	0	0	0	0	0
RBM22P2	0.077141754	0	0.070076795	0.101004646	0.089604725	0.069120826	0.22033789	0.082600021	0.100163924	0.062312195	0.041623033	0.047208698	0.013061876	0.0710128	0.057236545	0.085926264	0.08318794	0.012640123	0.055620552	0.024327278	0.237608707	0.027876881	0.028376149	0.154182992	0.065159836	0.04710096	0.178891403	0.04907019	0.110456558	0.015458236	0.070900089	0	0.039117262	0.093979277	0.008464742	0.089024612	0.014200112	0.086356938	0	0.043047072	0.074188939	0.020788301	0.037566425	0.020451629	0.078553891	0	0.028384202	0.036591059	0.012960774
RRP7A	10.5499853	12.41519229	12.19013874	9.257625111	8.551225672	18.4562911	10.91474921	13.84364099	10.46028394	11.03483021	10.44456008	9.893731015	10.42500224	10.13517807	14.73554523	10.9044802	15.24925431	13.25646019	8.497779326	15.10629001	6.697482127	19.1150039	9.281016673	8.477468635	10.35673186	9.222284961	10.88181188	7.966569069	11.79695164	11.19726114	10.62320829	14.28539655	10.85878071	10.45130365	6.996662961	9.415672188	8.676783068	12.37844358	8.549147361	12.39603806	10.17323679	19.27532309	6.347948116	11.18794276	9.338040878	10.37693518	7.631261712	16.51274181	7.942541093
MIR4279	0	0	0	0	0	0	0	0	0	0	0	0	0	0	0	0	0	0	0	0	0	0	0	0	0	0	0	0	0	0	0	0	0	0	0	0	0	0	0	0	0	0	0	0	0	0	0	0	0
EFHD1	1.845474925	1.330749082	1.351348388	1.613401947	0.559207472	0.974252934	2.303372654	1.262430207	1.309745042	1.490704922	1.92141483	1.509583183	1.071364822	1.104428976	1.638599266	1.787502795	3.906071752	0.586001386	0.647953916	1.031427695	3.685329878	1.159831704	1.045677827	1.791162538	3.685679728	0.621491925	3.521289213	0.913854587	3.085617706	1.396549268	1.552174552	0.779468495	2.138991356	1.780471573	1.328221199	1.608556898	3.451976421	2.800199468	1.156016951	2.353879321	2.431538653	1.414741962	0.697754488	0.686798126	2.381171257	0.887880927	2.097572697	1.924735269	2.549832599
AC006006.1	0	0	0	0	0	0	0	0	0	0	0	0	0	0	0	0	0	0	0	0	0	0	0	0	0	0	0	0	0	0	0	0	0	0	0	0	0	0	0	0	0	0	0	0	0	0	0	0	0
AC105020.6	0.215594406	0.165029372	0.18569423	0.319924124	0.333900928	0.220774467	0.309105656	0.21106201	0.230735421	0.220588753	0.1861237	0.168880679	0.272571399	0.211696334	0.2275039	0.31104521	0.165327772	0.24492964	0.198972584	0.20547921	0.286707255	0.35319115	0.126888252	0.146247526	0.469432804	0.322949263	0.313701972	0.243805329	0.137200902	0.138247687	0.334653859	0.286061829	0.213789604	0.192611184	0.41636515	0.172504388	0.190493856	0.328949525	0.216936937	0.213879452	0.347544568	0.216902091	0.097990645	0.152420931	0.175632816	0.195318701	0.183335046	0.218163291	0.212505567
RF00019	0	0	0	0	0	0.175609494	0	0.209854956	0	0	0.24674569	0.167914858	0	0.210485652	0	0	0.739720215	0	0	0	0	0	0	0	0	0	0.187144755	0.14544661	0	0	0	0	0.23189122	0	0.150539628	0.316648327	0	0	0	0	0.376971247	0	0	0	0	0	0	0.162686719	0
AC068790.3	0.063261818	0.161415106	0.178789461	0.124246673	0.146964712	0.129563605	0.127548005	0.19353712	0.149348477	0.07665076	0.500630495	0	0.471314042	0.15529502	0.219044499	0.20133072	0.227400428	0.082926519	0.145961203	0.15960102	0.074230982	0.045722118	0.186163958	0.229893102	0.178119262	0.185405733	0.241629936	0.107309615	0.060388245	0.10141497	0.193810672	0.104923823	0.128315937	0.154139609	0.222134424	0.20441854	0.046580475	0.188850494	0	0.14120685	0.173829418	0.068191642	0.061614371	0.201261779	0.085893164	0.042984242	0.155180659	0.06001463	0.170060348
RNU6-1056P	0	0	0	0	0	0	0	0	0	0	0	0	0	0	0	0.208104464	0	0	0	0	0	0	0	0	0	0	0	0	0	0	0	0	0	0.199157018	0	0	0	0	0	0	0	0	0	0	0	0	0	0	0
AC087072.1	0.041548439	0	0.033549566	0	0	0.042546718	0	0	0	0	0	0.04068246	0	0	0	0	0	0.054463616	0	0	0	0	0	0	0	0.081179232	0.045341484	0	0	0	0	0.034455389	0	0	0.145891136	0	0	0	0	0	0	0.044786197	0	0.088121745	0	0.056461487	0	0.039415785	0.055845233
OR4G11P	0	0	0	0	0	0	0	0	0	0	0	0	0	0	0	0	0	0	0	0	0	0	0	0	0	0	0	0	0	0	0	0	0	0	0	0	0	0	0	0	0.020452695	0	0	0	0	0	0	0	0
RNU6-271P	0	0	0	0	0	0	0	0	0	0	0	0	0	0	0	0	0	0	0	0	0	0	0	0	0	0	0	0	0	0	0	0	0	0	0	0	0	0	0	0	0	0	0	0	0	0	0	0	0
ZNF346-IT1	0.140874304	0.179723263	0.07583553	0.276678163	0.218178486	0.024043179	0.157794288	0.201122736	0.044343467	0.151723921	0.101347894	0.045979371	0.063608704	0.316999868	0.09291015	0.268999462	0.270072347	0.061554852	0.054172178	0.118468945	0.22040125	0	0.241825732	0.273032774	0.343758222	0.045874439	0.256225033	0.099567478	0	0.037639247	0.17263458	0.116824579	0.25399092	0.200226318	0.103053973	0.065029791	0.242030896	0.116816916	0.193297561	0.069876857	0.129030427	0.02530871	0.091470462	0.049797657	0.127513878	0.095719272	0.230375582	0.044547773	0.063116358
TPP2	5.411813388	6.282883399	5.474447495	8.072966858	7.384487055	6.350967291	6.730959352	8.746587973	7.441880679	6.240157458	8.174401119	6.143714188	5.425251568	6.477109881	7.614294335	9.669337225	6.336045456	7.328373172	4.97604589	7.191552168	5.334884557	4.21655167	7.219519342	8.216812549	7.495449555	6.977524549	6.567417214	3.946187123	5.910347426	4.979479539	7.609715403	6.155047947	6.529771005	6.119624413	3.174709523	5.3575096	7.450730442	7.251524264	4.621067535	6.19888032	5.093969137	6.288719652	3.408788611	6.403907165	6.092130369	3.999266104	6.710644185	5.930306776	5.522541066
OR2J2	0	0	0	0	0	0	0	0	0	0	0	0	0	0	0	0	0	0	0	0	0	0	0	0.019989133	0	0	0	0	0	0	0	0	0	0	0	0	0	0	0	0	0	0	0	0	0	0	0	0	0
AC025262.2	0.016564292	0.042264467	0.026750696	0	0	0.050886842	0.022264535	0.060810243	0.03128398	0.01338001	0.071500171	0.032438098	0.022437729	0.020331001	0.016386852	0.042172685	0	0.043426482	0	0.027859648	0.019436427	0	0.024372317	0	0	0.048546103	0.018076482	0.056195281	0	0.026554204	0.040597463	0.013736476	0.022398584	0.060539207	0.087244557	0.03058535	0	0.06593076	0.022728328	0	0.036411995	0	0	0.03513187	0.044980037	0.02250974	0.016252823	0	0.022264056
LINC02133	0	0	0	0	0	0	0	0.014180328	0	0	0	0	0.007848374	0.007111473	0	0	0.008330734	0	0	0.004872439	0.006798565	0	0	0	0.006525336	0	0	0	0	0	0.007100186	0	0.007834682	0.007058563	0	0.010698287	0	0	0	0	0	0	0	0	0	0	0	0	0
OFD1P12Y	0	0	0	0	0	0	0	0	0	0	0	0	0	0	0	0	0	0	0	0	0	0	0	0	0	0	0	0	0	0	0	0	0	0	0	0	0	0	0	0	0	0	0	0	0	0	0	0	0
MRAP2	3.37976191	4.166691436	4.972722011	3.223199929	7.927084086	5.39944138	5.383694863	3.966872734	6.950884853	5.617590501	2.712025082	3.635477563	3.356592615	2.522894911	4.251782937	3.051006695	4.50909805	5.239738853	4.798754184	6.613644884	1.124911396	9.911739663	6.646476981	2.763458166	5.654711603	5.682847909	4.672447348	4.685637203	5.552857593	7.137296379	6.202643652	9.034913432	1.823679579	4.275817004	2.139578548	6.233103913	4.307125366	3.557137496	7.179153421	4.509459001	5.768553045	7.417638472	4.510326493	7.082115011	3.033488818	9.196771073	3.093003522	1.264014599	3.99673414
DOCK6	4.366291529	3.101039265	3.282623384	5.86613824	2.849567177	4.327153508	4.1652997	4.924832566	3.49486967	3.633732997	2.999522754	3.214728945	2.900091417	5.271129476	4.037024469	4.385389475	4.423330579	3.046160784	3.151417981	4.262143003	2.571591624	2.067886191	3.667572192	3.400380574	5.022032138	3.890371907	4.216874739	3.198562201	2.817132264	3.157035379	5.169677967	2.986299925	4.042012214	3.221747148	4.229273744	3.492145947	4.258987472	4.146018833	1.767995197	3.330305165	4.089387726	3.507164408	3.011334871	2.097368391	2.954597041	1.609536043	3.693456924	3.657762623	1.84721301
OR52E2	0	0	0	0	0	0	0	0	0	0	0	0	0	0	0	0	0	0	0	0	0	0	0	0	0	0	0	0	0	0	0	0	0	0	0.015700452	0	0	0	0	0	0	0	0	0	0.024283701	0	0	0	0
AC139453.2	0.237017517	0.544283865	0.038277418	0	0.330371894	0.097084924	0.063716393	0.638095557	0.223820347	0.153163037	0.341030628	0.371323914	0.192636116	1.047294465	0	0.844825169	0.068158502	0.124277411	0.054686006	0.279049481	0.500606498	0.068521223	0.06974842	0.689056289	0.160162524	0.138928686	0.103462141	0	0	0.45595511	0.406634749	0.196554452	0.064100012	0.057750138	0.16645032	0.087528806	0.55846076	0.188679897	0.195131007	0.141079292	0	0.51097531	0.092338068	0.100539985	0.386170077	0.064418119	0.27907286	0.53964375	0
HSPE1P20	0	0	0	0	0	0	0.081354149	0	0	0	0	0	0	0	0	0	0	0	0	0	0	0	0	0	0	0	0	0	0	0	0	0	0	0	0	0	0	0	0	0	0	0	0	0	0	0	0	0	0
ECI2	13.19436506	17.99286683	14.20456691	13.28452631	18.76041943	14.53236637	11.34747351	10.71428937	17.44863147	14.34837281	11.13022979	9.900852629	9.417672194	13.48937685	10.72131694	10.83938393	16.73037439	18.11700851	15.26986396	13.07153502	8.677908135	21.90498836	12.10135857	11.77189241	15.48809031	13.11751974	14.85330194	10.00160646	16.11755531	16.84678951	16.91336933	17.78764137	8.399131377	16.14407065	19.0034993	18.3568206	19.86914107	18.83117263	14.27801575	15.94490231	15.72807357	12.6660725	9.591563897	13.78157501	13.65114174	21.59000194	14.56923055	9.016375791	13.91961036
GAPDHP25	0.034948837	0	0.014110257	0.137279541	0	0	0	0	0.03300288	0.02823035	0.025142917	0.017110205	0.047341143	0.021448088	0	0	0	0	0.040317955	0.029390398	0.020504362	0	0.077134367	0	0.01968031	0.034142315	0	0.014820734	0.033361338	0	0.021414046	0.014491227	0	0.042577025	0	0	0.051466539	0	0	0	0	0.075344611	0	0.018531096	0.023725734	0.023746539	0.06858334	0.049732404	0.070462067
RBM22P6	0	0	0	0	0	0	0	0	0	0	0	0	0	0	0	0.025683019	0	0	0	0	0	0	0	0	0	0	0	0	0	0	0	0	0	0	0	0	0	0	0	0	0	0	0	0	0	0	0	0	0
AC005332.2	0.035954559	0.053514721	0.130646769	0.05492279	0.083526707	0.049091246	0.096655083	0.344653874	0.056587672	0.03388319	0.172443031	0.093880455	0.105524203	0.088261198	0.059282341	0.152567165	0.025848394	0.133537547	0.006913031	0.035275525	0.084377662	0.060633888	0.061719825	0.583608723	0.0404933	0.040978965	0.143868732	0.040659279	0.080083212	0.076851632	0.124838241	0.019877655	0.081030848	0.080304149	0.036822643	0.016597189	0.070596787	0.10136939	0.065779003	0.089171392	0.039518055	0.051675201	0.040854613	0.025419154	0.146450934	0.040716488	0.088196202	0.056848391	0.209414842
AL133406.3	0.743647937	0.412488696	0.704912976	0.677347237	1.126684185	0.728406109	0.56496772	0.910017979	0.732773749	0.705158657	0.744341896	0.664831102	0.437971207	0.873068029	0.607737141	1.111300919	1.069244377	0.720510353	0.484896065	0.462233269	0.265571284	0.14020886	1.141759726	0.469984788	0.509796425	0.821245728	1.234947826	0.438759461	0.555549528	0.673819058	1.149035766	0.965260386	0.524648527	0.787793011	0.851481075	0.626858332	0.476136831	0.739984421	0.266186105	0.721694897	1.066110921	0.348521052	0.566829435	0.514314989	0.614588607	0.263626091	0.50759278	1.134897739	0.347664964
C2orf83	0	0	0.006767785	0	0	0	0	0	0	0	0	0	0	0	0.008291574	0	0	0	0	0	0	0	0	0	0	0	0.009146509	0	0	0	0	0	0	0	0	0	0	0	0	0	0	0.009034494	0.008163092	0	0	0	0.008223757	0	0
SLC2A5	1.311957294	1.737105579	1.42657588	1.854671967	1.129276586	1.795766472	2.638132836	2.568112957	1.668329377	1.617068017	1.77112751	1.566101464	0.853176811	2.24543188	0.987647527	2.338835486	1.499334295	2.607068253	0.835144291	1.40439598	1.067182655	1.318426949	1.268977314	3.267071906	1.680665551	1.074875865	2.860605299	2.048117755	1.636554821	0.527894239	1.370742122	2.043761037	0.929435808	3.34308845	28.95043711	2.021950721	1.335480932	1.698182504	1.022010675	1.003364016	1.381664674	1.549416393	3.372657252	4.803003745	2.671947285	0.688993793	0.751345196	1.346267235	1.313768915
ZNF75D	1.43392991	1.819547585	1.435428451	2.522364774	2.055921883	1.938580478	1.930833761	2.197337418	1.581788512	1.564395666	2.325249747	1.512046333	1.754742977	2.16301094	1.745931459	1.675181426	1.700304246	2.057876469	1.583199574	2.092476495	1.529055892	1.935536129	2.023041736	2.270793639	2.036734601	1.558715072	1.769188952	1.40327504	1.625904123	1.813489735	2.169008304	1.508220337	1.508874237	1.746909918	1.695607371	1.738292045	2.311850645	1.904189399	1.615561117	1.530676177	1.615519981	1.592678344	1.311643368	1.300296501	1.595138958	1.715058021	2.22748762	1.172947623	1.97906203
AP001625.1	0.037779466	0	0	0.049466098	0	0	0	0	0	0.030516825	0	0	0	0	0	0	0	0	0.087166895	0	0	0	0	0	0	0	0	0	0	0	0	0	0	0	0	0	0	0	0	0	0	0.040723518	0	0	0	0	0	0	0.050779359
RN7SKP191	0	0	0	0	0	0	0	0	0	0	0	0	0	0	0	0	0	0	0	0	0	0	0	0	0	0	0	0	0	0	0	0	0	0	0	0	0	0	0	0	0	0	0	0	0	0	0	0	0
CHODL	0.55422098	1.341968559	0.589086128	0.71085326	0.617484616	0.306933374	1.885164741	1.06576193	0.603468283	0.52076918	6.493408393	1.821819207	0.605187566	1.416031507	0.906347074	1.166273127	0.276468338	0.289116752	0.208772182	0.351934096	3.36440584	0.801120095	0.515908297	1.463258815	0.235661056	1.104961424	0.765278647	0.887351289	1.468373464	1.650017957	0.748473881	0.450225989	1.85827862	0.585623369	0.412049302	0.783174813	0.666252894	0.737196698	1.714919547	1.540035778	0.466186557	0.829058679	0.440643352	0.23989172	1.451227898	1.383333804	1.392792823	1.856301222	4.431562099
OR10AG1	0	0	0	0	0	0	0	0	0	0	0	0	0	0	0	0	0	0	0	0	0	0	0	0	0	0	0	0	0	0	0	0	0	0	0	0	0	0	0	0	0	0	0	0	0	0	0	0	0
ADAM21	0.006580848	0.041978251	0.02656954	0.008616555	0.01528809	0.01347793	0.053073022	0.032212499	0.0248577	0.01063152	0.160969536	0.025774741	0.044571562	0.024231983	0.026041408	0.041887091	0.028386555	0.008626479	0.015183699	0.016602589	0.115828817	0.03805016	0.058097443	0.047829528	0.081527425	0.00642898	0.021544881	0.011162945	0.087946913	0	0.008064507	0.027286905	0.044493801	0.008017231	0.017330747	0.006075645	0.029073366	0.045838993	0.018059529	0.00979275	0.02893233	0.014187351	0.025637883	0.013957583	0.026805259	0.05365753	0.032285517	0.049944455	0.070762508
ASGR2	0.133472274	0.322635737	0.130466044	0.202354087	0.081597877	0.2230029	0.311596191	0.206315234	0.172476499	0.15320917	0.202153095	0.185717879	0.142736399	0.129334557	0.159840906	0.169910191	0.202011946	0.248629689	0.137769203	0.254026283	0.206072956	0.121852198	0.113698329	0.265494218	0.08702807	0.185294043	0.130324901	0.202573833	0.415757302	0.270277005	0.146346516	0.326233028	0.161485693	0.436465803	0.111000304	0.110254658	0.279314485	0.188736729	0.298809048	0.407685158	0.223911837	0.280174534	0.129996425	0.141543341	0.209834584	0.095462995	0.523850019	0.133285505	0.122747374
DDX39B	3.350095633	5.235751338	4.192762122	15.86886125	7.51590165	6.270664918	9.482385068	9.75407752	4.130074737	4.174058878	6.874791996	3.233828805	7.845103771	11.03044548	10.14266375	9.908528613	8.122670585	7.42817812	5.258613213	6.020832898	6.921686785	3.496577264	8.025647245	8.92655852	9.072622962	4.926248239	10.99231721	3.815280259	5.495088975	5.670677323	8.782818124	3.771859463	6.190870086	5.285633516	4.356475466	3.696746068	8.341255423	7.541568076	4.733771847	7.540906591	3.8028528	4.483004363	2.949210953	3.48914068	5.978884967	3.382185672	6.483575054	3.0786726	5.422223858
IGKV1-35	0.245500249	0	0.297355103	0.241082142	0	0.69134685	0.082495961	0.225317953	0.289788449	0.099152913	0.088308984	0.120191688	0.249413077	0.075331707	0.060717598	0.078130448	0.176494648	1.045892531	0.21241196	0.103227327	0	0.088716951	0.09030585	0.089214656	0.138245547	0.179876089	0	0.156163729	0.234348768	0	0.52648499	0.203589033	0	0.224313694	0.161632022	0.113326769	0.090382465	0.061072704	0.084214435	0.365321113	0.472206088	0.264631424	0	0.260345646	0	0.083404512	0.301104928	0.116449441	0.082494187
HEXA	4.570278858	6.680004376	4.341134568	5.566338323	4.275920299	4.336361123	6.545741512	5.516368083	4.636707102	4.274303531	4.536277946	4.075733398	3.1921749	4.984759572	4.323727549	3.706193477	4.016579292	4.816382858	4.368332563	4.827868642	3.305527211	3.093626435	4.116395699	4.058591262	4.911328989	4.252070477	3.635811075	2.97981595	5.65096254	6.237068914	4.993845249	4.284656389	3.886196015	4.510019723	4.449078078	4.618957751	7.263421855	5.355181637	5.292768028	4.707988577	4.832681113	4.485367284	3.16248914	3.559598605	4.242925444	7.011772532	6.757132669	4.235685661	6.185788412
AC008805.2	0	0	0	0	0	0	0	0	0	0	0	0	0	0	0	0	0	0	0	0	0	0	0	0	0	0	0	0	0	0	0	0	0	0	0.070597894	0	0	0	0	0	0	0	0	0	0	0	0	0	0
ORAOV1P1	0.132849819	0.169485862	0.214547353	0.63779959	0.102875299	0.226736309	0.297612012	0.379332756	0.125452721	0.035770355	0.063716608	0.17344117	0.059985424	0.380472799	0.262853399	0.112745203	0.12734424	0.406339942	0.306518525	0.223441429	0.259808435	0.064010965	0.390944311	0.450590479	0.249366967	0.043261338	0.289955924	0.07511673	0.253630629	0.141980958	0.108533976	0.220340029	0.059880771	0.107897726	0.077747048	0.122651124	0.326063323	0.440651152	0.121524627	0.527172239	0.048672237	0.095468298	0.086260119	0.093922163	0.180375644	0.120355878	0.130351754	0.084020483	0.119042244
AL732292.2	0.203394102	0.103793667	0.032847366	0.053262334	0.189003456	0.124968617	0.109355111	0.149338643	0.268896724	0.032858814	0.234121492	0.199154832	0	0.049929155	0.040243059	0.051784134	0.058489505	0.10664736	0.046928224	0	0.143196742	0.11760154	0	0.118261289	0.137441794	0.437140727	0.088784953	0.103503867	0.232986275	0.195636553	0.049849908	0.101202688	0.110013509	0.099115353	0.1428376	0.037555964	0	0.04047842	0.055816544	0.121065718	0.13413163	0.043848811	0.039619473	0	0.110462603	0	0.039913909	0.077181606	0.164029138
AL390243.1	0	0	0	0	0	0	0	0	0	0	0	0	0	0	0	0	0	0	0	0	0	0	0	0	0	0	0	0	0	0	0	0	0	0	0	0	0	0	0	0	0	0	0	0	0	0	0	0	0
TSR1	4.302784804	5.98034964	4.169808735	5.167070717	4.257775771	4.94240174	7.632178203	6.628086178	4.962829703	4.377659231	8.301601873	5.513482094	3.362915904	5.223156859	8.80049297	7.180110673	7.502056991	4.449377869	3.650076403	4.745897285	7.29937539	6.821525592	4.497622178	5.773049037	5.229645789	4.989331256	5.09492735	2.573814824	6.456107807	4.045625138	5.149149352	4.520447558	7.938332753	4.561719337	3.455922899	4.155945042	5.885781102	5.119698859	7.310708978	5.679936241	3.858975455	6.980936392	2.467124974	4.419126714	5.302404174	4.05959616	5.605438843	8.546905938	7.080813004
RNU6-326P	0	0	0	0	0	0	0	0	0	0	0	0	0	0	0	0	0	0	0	0	0	0	0	0	0	0	0	0	0	0	0	0	0	0	0	0	0	0	0	0	0	0	0	0	0	0	0	0	0
SLC25A53	0.396091071	0.59660509	0.437453015	0.491849833	0.326510718	0.429159331	0.563310625	0.712985662	0.436778295	0.365359292	0.647126168	0.467904748	0.408461737	0.530073291	0.455049347	0.592056441	0.356405737	0.455568854	0.400929515	0.406160697	0.437783856	0.661197265	0.360959539	0.594329924	0.500774044	0.4243972	0.5047577	0.379287362	0.414689474	0.487495613	0.429022362	0.408999808	0.563246665	0.482544799	0.390325393	0.360965214	0.52308274	0.381425578	0.568032205	0.448712529	0.387600239	0.382884363	0.532620007	0.387523258	0.496153797	0.677166653	0.644395338	0.453336227	0.631993447
AKIP1	5.14109544	6.820823408	4.071502429	4.700053579	5.052966297	4.400163107	7.155627945	4.969730322	4.804566491	4.20807119	6.040334485	5.078621386	3.15236441	4.601948483	4.867835428	4.550249351	4.220907871	5.453157731	4.834219162	5.340331099	7.031997705	7.002660411	4.352938272	4.521437572	6.235475229	4.9853049	5.054372986	3.644386155	7.027406315	6.668938202	5.340225551	5.184217685	5.05966477	4.790072648	4.085776405	4.837698063	5.890971884	5.236851566	8.097767106	5.624555332	5.032074447	5.033462264	3.510974381	4.193828775	6.22648879	7.782184892	5.230978087	3.665119574	6.859032944
PTGES3L	0.949314909	1.289243819	0.588515308	0.545304844	0.924833085	0.4264802	0.89731689	0.382235813	0.34701558	0.390831204	2.802326048	1.445267171	0.920889669	0.66904368	1.357216897	1.060341794	0.501953003	0.264938032	0.360341719	0.406891327	5.655836784	1.150897426	0.432557431	1.112840382	0.186239405	0.520544773	0.822100172	0.57659192	2.221636167	0.324005916	0.307721944	0.61964204	2.318912197	0.417839234	0.725816063	0.463663621	0.541155515	0.487555197	2.546336658	1.558466775	0.551993612	0.561160385	0.853011702	0.285778571	1.862702724	1.339991605	0.835313145	0.854105274	2.24736001
AC024940.5	0.036902727	0.047079406	0.059596487	0.048318151	0.428647078	0.151157539	0.049602002	0.270951968	0.104543934	0.178851774	0.106194347	0.036133577	0.049987853	0.090588762	0.146029666	0.140931504	0.265300499	0.096747605	0.085144035	0.248268254	0	0.213369883	0.271489105	0.214566895	0.207805806	0.252357804	0.120814968	0.062597275	0.070452952	0.295793663	0.13566747	0.183616691	0.099801284	0.089914772	0.129578414	0.136279027	0.217375549	0.183604647	0.151905784	0.10982755	0.040560197	0.079556915	0.071883433	0.195671174	0.150313036	0.451334542	0.253461743	0.175042672	0.148802805
RN7SL799P	0	0	0	0	0	0	0	0	0	0	0	0	0	0	0	0	0	0	0	0	0	0	0	0	0.06610735	0	0	0	0	0	0	0	0	0	0	0	0	0	0	0	0	0	0	0	0	0	0	0	0
CFAP73	0.101343527	0.051716427	0.114566132	0.172500837	0.070629912	0.114156346	0.095353095	0.297639011	0.095700705	0.14735065	0.072908634	0.14884689	0.151006179	0.248777944	0.130335284	0.167713389	0.087429272	0.026569157	0.081838907	0.110792945	0.023783159	0.014649091	0.208760336	0.265162912	0.068482006	0.10890528	0.243309866	0.077358047	0.058044089	0.227449217	0.149029852	0.134467843	0.082223306	0.098770804	0.088963164	0.037425411	0.089544621	0.06050656	0.013905628	0.105564256	0.100249016	0.054620478	0.108574803	0.075230238	0.013759826	0.068859461	0.069606527	0.105755793	0.068107889
AC079799.1	0	0	0	0	0	0	0	0	0	0	0	0	0	0	0	0	0	0	0	0	0	0	0	0	0	0	0	0	0	0	0	0	0	0	0	0	0	0	0	0	0	0	0	0	0	0	0	0	0
ARL4AP4	0.033768133	0	0.027267119	0.265283438	0.07844738	0	0.045388705	0.165291162	0.095663754	0.136383109	0.194347956	0	0.274450683	0.082893963	0.133625602	0.085973659	0.534083707	0	0.038955861	0.141987394	0.039623294	0	0.099371302	0.098170568	0.304246956	0.098966574	0.257956283	0.057280132	0.128937063	0	0.206905988	0.224026542	0.136985933	0.123415836	0.059285877	0.093527401	0	0.134407108	0	0.100498569	0.074229859	0	0.065777504	0.071620183	0.045848378	0.045888583	0.132532671	0.064069673	0.136163184
EGR4	0.036794053	0.009388152	0.011884196	0.028905516	0.01709539	0.060284959	0.029673558	0.063035944	0.006949071	0.011888338	0.010588162	0.12249237	0.029904387	0.135482982	0.080079794	0.01873553	0.211615375	0.009646269	0.025467989	0.006188428	0.017269555	0	0	0.085574008	0.024863261	0.086267876	0.096367345	0.024965173	0	0	0	0.024410128	0.029852214	0.008964998	0.006459841	0	0.03251031	0.03661279	0	0.010950412	0	0.031729052	0	0.007803798	0.009991359	0.01000012	0.057763503	0.027924351	0
AC006480.1	0.046274849	0.118072161	0.037366051	0.787662553	0.215003931	0.142160067	0	0.169882583	0.043698258	0.074758149	0.13316434	0	0.250732723	0.170393147	0.045779141	0.117815755	0.399214084	0.060659213	0.053383958	0.038915064	0.054298588	0	0.204263231	0	0.15634913	0	0.050499378	0.078494996	0.088345766	0.074183173	0.170122701	0.153499668	0.062573821	0.056375135	0.040621804	0	0.068145509	0.230234398	0.06349501	0	0.1017224	0	0.090139543	0.098146176	0.062829259	0.062884354	0.045404711	0.043899591	0.124395996
CFAP65	0.071504077	0.078494023	0.046996184	0.128459493	0.030904643	0.042570987	0.024586447	0.085466169	0.032976212	0.021491458	0.028711543	0.043962118	0.04505037	0.142871714	0.029611301	0.033869649	0.076510656	0.054494682	0.061387238	0.034960296	0.01170731	0.021633138	0.044041164	0.055594835	0.037456014	0.099095155	0.039923265	0.035258946	0.025397623	0.085304654	0.03668013	0.023443028	0.05171754	0.024310069	0.684619709	0.026098878	0.117542744	0.057914271	0.031943682	0.037117306	0.032898527	0.014339758	0.022674135	0.012344081	0.042897589	0.074571673	0.094633795	0.033128144	0.042466586
AC090227.2	0.051446743	0	0.041542257	0	0	0.052682848	0	0	0	0.041556736	0	0	0	0	0	0	0	0	0	0	0	0	0	0	0	0	0	0	0	0	0.063045472	0.042663878	0	0	0	0	0	0	0	0	0.056545687	0	0.050106981	0.054557727	0.069851352	0	0	0	0
COLGALT1	15.57492411	16.02171757	17.04148165	17.75668374	15.21767108	16.77163849	27.05724425	17.79689944	18.33828618	19.32540866	17.19132612	17.51879702	12.79005528	18.0826076	19.78365213	21.1765404	21.57809156	15.52633209	14.93256082	18.31231708	20.57094263	22.63205642	17.07582254	14.27498226	25.61400795	15.65490967	18.4031277	10.96317183	18.31256273	13.45407213	18.9681951	18.82190995	17.41626105	19.83985958	11.08696709	19.24375276	17.1113374	20.20484456	13.99411883	22.0769513	14.90567391	19.2243928	12.49913531	15.5514018	17.19170075	10.02717977	16.57453583	19.94333324	12.63827774
LCORL	0.850881546	1.388054067	1.034829549	1.216825582	1.59594126	1.226640719	0.970264999	1.224739629	1.368262507	1.177440844	1.761162118	0.843390537	0.996707561	0.971607814	1.026334398	1.20747056	1.040415893	1.14051655	0.862923589	1.360723851	0.491025512	1.106441525	1.339194703	1.317943787	1.199829959	1.030540091	1.145478121	0.947925666	0.835533249	1.263421066	1.155959334	1.09747213	0.820495488	0.983496595	2.406113048	0.959414128	1.4147937	1.188488692	0.945019933	0.985951868	1.169016696	1.014921653	0.759096789	0.99478663	1.044010341	1.582790167	1.512367933	0.893220143	1.830339765
AC022511.1	0	0	0	0	0	0.037630606	0	0	0	0	0	0	0	0	0	0	0	0	0	0	0	0	0	0.053416338	0	0	0	0	0	0	0	0	0	0	0	0	0	0	0	0	0	0	0	0	0	0	0	0	0
XPO5	3.362088754	3.032329188	3.644623787	4.525735863	3.92433894	4.1533026	4.370098188	5.257110435	4.450269175	4.670524558	3.668004102	3.665832377	3.047276409	4.3332085	5.472385483	4.907035869	5.043673177	3.92018526	2.829625418	4.096054748	2.863654793	3.248808098	3.726785294	3.466934726	4.799011983	4.395376285	3.906454601	2.329262098	3.185859028	2.602748209	4.366575819	3.996647176	4.782205387	4.188443627	2.216228786	4.034423685	3.917351242	4.093060775	2.554448516	3.976757375	3.695309087	4.717065996	2.173027233	3.672051304	3.307980368	2.139381513	3.582837714	5.740347993	2.764358703
MFSD1	14.12119709	13.24252524	13.45394073	17.02118336	14.66206459	14.34531641	13.10286411	14.55618741	14.40946759	14.70108818	13.39313953	13.21796041	12.01290915	13.57680222	12.66423501	11.82417453	13.93074458	15.45811939	13.7834796	14.82672754	5.278709966	13.07249648	15.51141296	13.64589457	15.66909223	15.82470775	10.22302995	14.14259248	12.91455377	14.72589285	14.9456396	15.59748787	9.818102343	14.58399577	12.20737458	14.61905682	14.73056423	14.93047434	13.39396501	11.73968861	14.83361897	15.49617661	10.92157837	14.08410618	13.09184476	12.51446215	16.4586755	14.76769615	15.17000698
RF01848	0	0	0	0	0	0	0	0	0	0	0	0	0	0	0	0	0	0	0	0	0	0	0	0	0	0	0	0	0	0	0	0	0	0	0	0	0	0	0	0	0	0.08688935	0	0	0.109444515	0	0	0	0
RTL10	1.96182775	1.663094032	2.329492903	2.343135559	1.744177119	2.538193494	2.93762261	2.995407268	2.63927716	2.677150518	2.837557297	1.543296254	1.528997849	2.095512606	1.826347506	2.45485569	1.726485018	2.305388913	2.1831316	3.336376086	2.295961095	1.613023625	1.876471397	1.850059921	2.806010689	2.220490067	2.606712136	1.088187796	1.919348446	1.760048384	3.497480665	2.51179428	2.802328525	2.211483091	3.304392409	1.963145152	2.673211199	2.525275049	1.354759329	2.062281449	2.568868153	1.746088936	1.15696084	1.895044974	1.892136877	1.142567026	2.099015155	2.022117238	1.092080912
FAM156A	0.021176626	0.020262384	0.014962254	0.034659206	0.030747384	0.018974755	0.032022116	0.025914292	0.009998754	0.012829259	0.026661081	0.025919061	0.014342762	0.029241197	0.034043387	0.023588112	0.015224266	0.010409738	0.00916123	0.020034662	0.024848507	0.007652643	0.0077897	0.007695574	0.026831101	0.023273919	0.028887356	0.00449018	0.025268386	0.016974116	0.01297546	0.013171052	0.021476608	0.02579879	0.016265934	0.014663194	0.015592617	0.021072301	0.025424909	0.023634197	0.008728299	0.005706716	0	0	0.032346419	0.010791595	0.010389214	0.007533616	0.021347618
GHRH	0	0	0.049559184	0.160721428	0	0.125699427	0.041247981	0.112658976	0.05795769	0	0.044154492	0.030047922	0.041568846	0.075331707	0.060717598	0.039065224	0	0	0	0.051613663	0	0	0.09030585	0	0.034561387	0	0.066978123	0.026027288	0	0.098390313	0.037606071	0	0	0.074771231	0.269386703	0.028331692	0.045191233	0.030536352	0.042107217	0	0.067458013	0	0	0.032543206	0.041665719	0.125106768	0.120441971	0	0
SLC17A1	0.248172647	0.141929207	0.241855606	0.392171292	0.616295514	0.315478504	0.011502617	0.146610997	0.202029618	0.352540996	0.123131411	0.134069006	0.707117798	0.283599553	0.169320112	0.13072707	0.147654524	0.168266994	0.345533155	0.417404038	0.02008304	0.12370025	0.717719436	0.584652799	0.134931441	0.217364941	0.270828857	0.333872552	0.065351662	0.2332197	0.178279269	0.156128087	0.104146839	0.166808618	0.330539066	0.339730812	0.07561351	0.315074197	0.046968912	0.292891377	0.300986827	0.12914376	0.641781196	0.190578362	0.278858627	0.127922282	0.083967617	0.09742101	0.092018956
AP000593.1	0	0	0.019837595	0.032166859	0.057072673	0	0	0	0	0.019844509	0	0.024055218	0	0	0.024304095	0.031274126	0	0.032203908	0	0	0.057654119	0	0.036147707	0	0.055337052	0	0.026810063	0.020836453	0	0	0	0	0.033220371	0	0.02156607	0.022681271	0.036178374	0.048892473	0	0.073115532	0.027002154	0.026481726	0	0.052105695	0	0	0	0.046612487	0
MIR6781	0	0	0	0.357856304	0	0.279877631	0.367364828	0	0	0.220770158	0	0.267614305	0.370222536	0	0	0	0	0	0.315299004	0	0	0.395067674	0	0	0	0	0	0	0	0	0	0	0	0.33296564	0	0	0	0.543928766	0	0	0	0.294609202	0	0	0	0	0	0	0
L29074.1	0	0	0	0	0	0	0.044028743	0.040084655	0	0	0	0	0	0.040205125	0	0	0.047098291	0	0	0	0	0.047348935	0.048196942	0	0.110674103	0.032000428	0	0.055563874	0	0	0.080282623	0	0	0	0.02875476	0	0	0	0	0	0	0	0	0.03473713	0.177898575	0	0.064280827	0	0
GPR34	3.24797594	8.854493476	4.19775027	9.075592241	4.405015703	4.747467869	10.17036568	4.718471131	5.303218802	5.445053197	8.602568347	3.535618038	4.399657024	3.652493767	4.003015499	1.963392222	1.030543827	5.83933017	4.605197069	7.095540177	1.788473836	19.59273379	1.722040749	5.670776002	4.311927364	3.77571852	1.653435555	2.269962918	9.94219786	7.490268781	6.970971797	5.778211551	2.146918191	7.173268058	2.8830525	5.075898952	9.512660687	10.01190045	7.631059536	6.021261239	5.424631887	6.493626896	3.278264833	3.242336303	4.23745547	24.36207721	11.57254935	2.831660223	13.96261174
NBDY	10.62784067	15.23710043	11.03899218	10.57513358	11.4013955	11.49237227	12.7013566	10.87759626	12.84488722	10.79333608	12.24659052	11.14563698	9.003502141	10.22225153	11.54388865	10.06319148	12.12289676	11.1871616	13.15801101	10.90013731	10.64500919	14.48598698	9.762954187	11.37443107	13.30941145	10.96373583	11.8727374	7.830145381	14.85179569	15.35024019	10.97708662	11.00499251	9.575636254	10.53643526	9.871815782	12.67421686	18.16102337	10.56409983	19.32332972	12.92093469	12.39789152	12.17127147	8.702032547	9.76615432	12.11548632	17.53622135	14.32306318	11.26528387	17.00653535
IGHVII-67-1	0	0	0	0	0	0	0	0	0	0	0	0	0	0	0	0	0	0	0	0	0	0	0	0	0	0	0	0	0	0	0	0	0	0	0	0	0	0	0	0	0	0	0	0	0	0	0	0	0
AC134698.4	0	0	0	0	0	0	0	0	0	0	0	0	0	0	0	0	0	0	0	0	0	0	0	0	0	0	0	0	0	0	0	0	0	0	0	0	0	0	0	0	0	0	0	0	0	0	0	0	0
GEMIN4	4.604890568	5.253934007	5.2287912	4.922250925	3.045384318	5.796304189	5.519096001	5.534609735	4.91431022	4.739245462	4.328153658	5.181973398	3.007615523	4.479819829	5.768171811	5.904615885	6.594841743	4.593013066	4.24214497	4.811217301	3.59390375	5.697877443	4.488676519	3.492728199	5.374593109	5.404883933	4.97549273	2.577068111	4.808000544	4.59796359	5.47906915	4.398882491	5.313780647	4.754038362	2.464389464	4.678202349	5.73318088	5.886650394	4.365356474	4.249930867	4.726987395	6.104675605	2.132879321	5.276854498	4.418696211	3.021401315	4.703331225	6.310411599	3.761080807
IGHV3-73	87.01916449	25.07317731	74.98519992	84.37874958	74.1114122	38.44762919	5.97199024	88.80466266	167.1071391	66.21690201	26.72306637	36.72378637	24.61598627	134.172321	10.53318331	31.18423967	27.222381	207.4645018	42.39003907	40.12401304	2.01960928	68.79420993	33.33463756	34.7355325	38.18281896	31.04817704	8.212100262	31.53828354	45.23950129	43.76230014	102.5664703	155.9447732	14.66804827	301.9945018	12.50891297	62.8224483	32.36085215	48.75194947	34.10684599	66.17474292	74.21847868	122.9673192	34.81345905	52.42285969	22.11906204	31.49426891	104.4703184	50.35172561	19.96000645
GAPDHP21	0.017318706	0.044189383	0.013984522	0.045352086	0.120700227	0.03546964	0.023278563	0.021193273	0.049063193	0.013989396	0.049837743	0.016957738	0.023459646	0.021256967	0.051399551	0.022046711	0.074704418	0	0.059938028	0.072821258	0.06096495	0.025033991	0.101929375	0.050348865	0.039009882	0.067676152	0.056699302	0.014688668	0.033064059	0.027763603	0	0.028724195	0	0.021098813	0.030406024	0	0	0.017233387	0.071290437	0.025771415	0.057105545	0.056004918	0.05060309	0.036731935	0.07054295	0	0	0.016429748	0.046556125
UBASH3B	0.430939984	0.485391759	0.590931807	0.612537524	0.541148502	0.679831494	0.821892678	0.843285757	0.709404439	0.69776208	0.745740996	0.828710417	0.59163295	0.517022464	0.483934956	0.625190983	0.591710499	1.13997045	0.633747149	0.739494174	0.300663896	0.979273285	0.374161458	0.866256393	0.747685798	0.578394148	0.54866165	0.456048	0.748610508	0.479231034	0.785007425	0.874109998	0.409483197	0.969594761	0.453272798	0.564527285	0.731806087	0.737874291	1.132002373	0.753923288	0.541924929	0.793035269	0.485889248	1.307181591	0.727427687	0.5486871	0.767581988	0.93365675	0.667936506
OR2D2	0	0	0	0	0	0	0	0	0	0	0	0	0	0	0	0	0	0	0	0.013252157	0	0	0	0	0.053243217	0	0	0	0	0	0	0	0	0	0	0	0	0	0	0	0	0	0	0	0	0	0	0	0
IFRD2	9.155912622	11.30210138	8.41678359	12.00052606	6.371229094	11.34469502	11.54032269	12.2422552	8.472564871	10.43329317	6.264894333	9.500307829	5.693767275	10.32990093	15.8640264	12.08138358	11.57925184	9.889445326	8.97514923	8.119766405	7.542003709	21.21785871	9.637570676	6.363393988	11.01225219	12.04278167	10.79399722	5.815121619	10.24691882	11.74680146	10.24420976	9.300541548	11.37403943	10.58601103	10.77583096	9.792980747	12.60886519	7.211745195	15.78952586	12.44657988	7.401208921	17.88988983	5.649724104	9.364763338	8.470981865	12.05804102	9.950090211	17.01873128	9.836298344
AC016876.3	0.082121562	0.052384128	0	0.107524899	0.095389068	0.168189375	0.11038192	0.301481768	0.038774511	0.033167348	0.059079954	0.20102483	0.055620287	0.100795946	0.162483713	0.05227037	0	0.161473116	0.189475458	0.172651339	0.096360875	0.11870578	0.302079427	0.059685862	0.046244109	0.120339637	0.17923723	0.139300979	0.156782626	0.065824505	0.050317982	0.034050983	0.1110465	0.050023007	0.0360447	0.113725807	0.181401426	0.040858499	0.056340643	0.122202485	0.045130361	0.17704215	0.079982975	0.087087452	0.111499811	0.055798793	0.241732125	0.116859474	0.275948864
AHCYL1	25.69560074	29.90985143	25.60507753	28.04059254	30.12910258	27.91047245	35.92688626	31.69125869	32.09578521	29.75358239	37.00635199	25.8835844	24.05106933	28.22154411	35.36375548	27.77191317	28.59373807	28.26572204	24.67829825	29.39677241	31.94942532	25.24971541	28.79260633	30.62777713	33.94424323	29.35044435	29.04941918	22.26348677	32.24518504	26.24787229	31.99597755	29.32918418	30.13397601	26.08189602	46.75584776	28.60908031	33.52751063	31.90084237	29.8312299	30.07629492	27.68582122	30.16134452	22.58077523	29.87603767	27.7998272	18.24263675	31.56672643	28.73207181	32.06818313
RPL21P89	0.299646985	0.047785093	0.423428573	0.441381651	0.174028878	0.191779105	0.402764008	0.183342231	0.106110974	0.211788075	0.269465314	0.403427132	0.253685678	0.183893247	0.333491732	0.286087936	0.1615663	0.098197783	0.302470993	0.25198962	0.087900927	0.108284073	0.440893656	0.272228876	0.210920668	0.512280938	0.245251798	0.285910039	0	0.12009096	0.183601373	0.124245984	0.253243088	0.273787592	0.591843162	0.207482629	0.330950782	0.11181405	0.102788496	0.111473787	0.370513496	0.201873543	0.072960915	0.238324976	0.355987619	0.203599879	0.441018781	0.177666438	0.100688836
BX005040.2	0	0	0	0	0	0	0	0	0	0	0	0	0	0	0	0	0	0	0	0	0	0	0	0	0	0	0	0	0	0	0	0	0	0	0	0	0	0	0	0	0	0	0	0	0	0	0	0	0
RN7SL672P	0	0	0	0	0	0	0	0	0	0	0	0	0	0	0.054588377	0	0	0	0	0	0	0	0	0	0.12429016	0	0.060216924	0	0	0	0	0	0	0	0	0	0	0	0	0	0	0.05947946	0	0	0	0	0	0.052347146	0.074166698
AC010620.1	0	0	0	0	0	0	0	0	0	0	0	0	0	0	0	0	0	0	0	0	0	0	0	0	0	0	0	0	0	0	0	0	0	0	0	0	0	0	0	0	0	0	0	0	0	0	0	0	0
AL662789.1	0	0	0	0	0	0	0	0	0	0	0	0	0	0	0	0	0	0	0	0	0	0	0	0	0	0	0	0	0	0.027572507	0	0	0	0	0	0	0	0	0	0	0	0	0.016751596	0	0	0	0	0	0.04623568
TCTN3	14.30612142	17.06734372	18.12546806	17.29612895	16.46611241	15.4056875	11.49670678	16.5171412	20.19258141	17.2550065	13.63432621	14.44901362	14.57089303	16.71999277	15.54882926	15.5310628	16.61352389	13.07596565	19.32764306	19.12331866	9.953573125	15.9958893	18.08708769	14.95750285	16.3748912	14.097921	12.20069992	13.91034594	13.59411904	18.23594088	18.27634036	15.8919306	13.23182956	15.24017722	8.223022827	26.04994946	18.50204495	17.70814694	13.88087999	16.32170969	17.79987349	16.1171252	18.09883436	14.38847911	15.06171135	15.16342157	17.32273559	14.65301054	15.04168744
MAP10	0.397995285	1.466129831	0.646764264	0.631846398	0.566311548	0.382085503	0.655322013	1.637656508	0.667106856	0.835862442	1.195411285	0.789142524	0.424555536	0.671686296	0.26084736	0.500314857	0.178828835	0.449975423	0.682968491	0.635922609	0.817258617	0.76946059	0.629521153	0.940103247	0.437030504	0.456852523	0.673210141	0.426163533	0.740838042	0.486494765	1.219309461	0.325924849	0.491087037	1.078823825	0.624508252	0.771627663	1.025671318	0.960383897	0.771366856	1.080845529	0.355420843	0.48799886	0.373094643	0.437889381	0.63494005	0.520566556	0.605292841	0.65130212	0.708802439
AC005999.1	0	0	0	0	0	0	0	0	0	0	0	0	0	0	0	0	0	0	0	0	0	0	0	0	0	0	0	0	0	0	0	0	0	0	0	0	0	0	0	0.13280168	0	0	0	0	0	0	0.029188743	0.028221166	0
RNU6-651P	0	0	0	0	0	0	0	0	0	0	0	0	0	0	0	0	0	0	0	0	0	0	0	0	0	0	0	0	0	0	0	0	0	0	0	0	0	0	0	0	0	0	0	0	0	0	0	0	0
RNA5SP462	0	0	0	0	0	0	0	0	0	0	0.224714825	0	0	0	0.309009204	0	0	0	0	0	0.183257736	0	0	0	0	0	0	0	0.596333918	0	0	0	0	0	0	0	0	0	0	0	0	0.168348116	0	0	0.212048748	0	0	0	0
AL049650.1	0.021253819	0.081344976	0.051486151	0.139142184	0.098750287	0.021764482	0.02856786	0.026008755	0	0.051504095	0.061161751	0.104054165	0.028790088	0.026086922	0.021026143	0.054112218	0.091678569	0.083581467	0	0	0.124695422	0.15361076	0.031272378	0.061789009	0	0.083053358	0.04638825	0	0.040576792	0.03407198	0	0.035250835	0.114959438	0.025892832	0.018657402	0	0.093896729	0.021149114	0.174977744	0	0	0.068730215	0.020700332	0	0	0.086647458	0.020854169	0	0.085701737
TMSB4XP4	2.179410588	1.408268447	1.896961965	3.038883307	2.03836251	1.681077293	1.255460382	1.662540233	3.314279544	1.737582604	1.181025486	1.635132065	2.032030488	1.250652613	1.73605171	0.900775796	1.424380349	4.378063957	3.461146346	3.760781972	0.498176369	2.741181533	0.874563933	4.278838857	3.219577723	1.797305578	1.606174399	1.75241984	0.540367305	2.722450412	2.462649973	3.004420677	0.306186465	2.37924962	1.09323924	1.332689801	0.625218508	1.774369568	2.097184705	1.13719497	1.368808218	2.288226813	2.398324436	2.971542233	1.652470499	3.807861327	2.249516912	1.262006683	2.624997054
AC116563.1	0	0.056352622	0	0	0.102615512	0.045232748	0.059372093	0	0.041711974	0.107040077	0.190667124	0.12975239	0.11966789	0.054216001	0.043698271	0	0	0	0.050957415	0	0.051830471	0.063849321	0	0.128415036	0	0.043152092	0	0.037463521	0.252990147	0.14162242	0	0.036630602	0.059729557	0.107625257	0	0.081560933	0	0.087907679	0.242435493	0.065730125	0	0.047613608	0.043021145	0.187369972	0	0.300129872	0.043340861	0.041904155	0.296854081
PADI4	0.07653807	0.067600386	0.114097885	0.107923005	0.123097168	0.204986108	0.118704219	0.014409428	0.12231394	0.009511471	0.008471242	0.126826301	0.119627612	0.043358202	0.238803478	0.037474214	0.008465327	0.084894314	0.115464596	0.074267388	0.006908403	0.246800944	0.069302369	0.188278659	0.013261522	0.023006703	0.00642503	0.074901822	0.044960888	0.009438317	0.137083052	0.034177055	0.039806302	0.071726021	0.118871076	0.048920088	0.008670146	0.052726854	0.072706168	0.166460268	0.058239583	0.08884882	0.063076442	0.018730691	1.263014015	0.104010002	0.219519782	0.251340303	0.395672218
CPA1	0.005988323	0	0.009670912	0	0.013911586	0	0.072441678	0.00732804	0	0	0.017232496	0.005863511	0.008111689	0	0.01184835	0.022869405	0.034440928	0	0	0.00503591	0.035133287	0	0	0.008704614	0.020232787	0.017550389	0.019605031	0	0	0.028799629	0.014676796	0.004966011	0.008097537	0.014590757	0.005256776	0.011057216	0.017637112	0.005958822	0.016433491	0.008911034	0.013163666	0.006454977	0	0	0.016261184	0	0.023502884	0.005680947	0.008048902
LINC01063	0.301584358	0.513003183	0.324698101	0.197437961	0	0.360302238	0.337806738	0.430564479	0.569584193	0.284209859	0.072322013	0.738246359	0.204260709	0.370164423	0.54698181	0.383916856	0.216814546	0.13177691	0.811804332	0.338158484	0.294897506	0.435936744	0.369786884	0.219191181	0.622700847	0.392832837	0.548527729	0.170523612	0.38384712	0.644626189	0.554365353	0.458514093	0.407808697	0.428645421	0.264742104	0.556864298	0.148040244	0.150049315	0.275874872	0.673167137	0.386720503	0.81271504	0.293730579	0.213214107	0.34122787	1.366108383	0.542508016	0.381472306	0.270239577
AC022634.1	0	0	0	0	0	0	0	0	0	0	0	0	0	0	0	0	0	0	0	0	0	0	0	0	0	0	0	0	0	0	0	0	0	0	0	0	0	0	0	0	0	0	0	0	0	0	0	0	0
AL354761.1	0	0	0	0	0	0	0	0	0	0	0	0	0	0	0	0	0	0	0	0	0	0	0	0	0	0	0	0	0	0	0.10611614	0	0	0	0	0	0	0	0	0	0	0	0	0	0	0	0	0	0
MTND4P27	0	0	0	0	0	0	0	0	0	0	0	0	0	0	0	0	0	0	0	0	0	0	0	0	0.014549476	0.025241105	0	0	0	0	0	0	0	0	0.011340504	0	0	0.012855037	0	0	0	0	0	0	0	0	0	0	0
CDC45	1.253811007	2.195495	1.871007206	2.084267778	1.199368379	2.404233425	3.428394174	4.144156091	2.222899379	1.762437806	1.114257064	2.581735193	1.30709629	2.42154646	6.943695229	2.300263611	2.721837699	3.214597254	1.559877011	2.775549228	0.317320492	3.811306418	3.554007974	2.626597348	2.955690763	4.31708933	3.038373342	1.412661702	1.947828568	2.936152247	2.206813027	1.722745215	1.072109863	2.777911508	0.981945767	1.98033154	1.339540539	1.443341547	5.110567459	1.719422456	0.844410295	6.015576232	0.856008932	3.480499285	1.936006556	3.708365046	1.827260439	2.51884314	1.957860096
RNA5SP454	0	0	0	0	0	0	0	0	0	0	0	0	0	0	0	0	0	0	0	0	0	0	0	0	0	0	0	0	0	0	0	0	0	0	0	0	0	0	0	0	0	0	0	0	0	0	0	0	0
TRIM26BP	0	0	0	0.03041541	0	0	0	0.028426568	0	0	0.066847438	0	0	0.085536002	0.045961528	0.05914257	0	0.030450441	0	0	0.054514917	0	0	0.067533007	0	0	0.025350285	0	0	0	0	0	0	0	0.040783644	0	0	0.023115167	0	0	0	0	0	0	0	0	0.022792803	0.022037245	0
RF00017	0	0	0	0	0	0	0	0	0	0.046631321	0	0	0	0	0	0	0	0	0	0	0	0	0	0	0	0	0	0	0	0	0	0	0	0	0.101353413	0.053297243	0	0	0	0	0	0	0	0	0	0	0	0	0
OR52V1P	0	0	0	0.051008471	0	0	0.026181903	0.047673063	0	0	0	0	0.052771141	0	0	0	0	0	0.022471198	0	0	0	0	0.028314228	0.021937629	0	0	0	0	0.031226324	0.023870223	0	0.026339537	0	0	0.017983368	0	0.019382762	0	0	0	0	0	0	0	0	0	0	0
SPTLC1	15.99518352	21.08333694	17.97787168	20.37961325	17.14077402	17.62815917	14.26235193	20.94292797	22.27077309	18.94978058	19.28542186	16.24238861	16.7958366	18.66405855	18.38309102	17.79304547	18.55690685	16.75497665	18.78347701	20.23113093	8.977524942	24.02633545	21.49454502	17.96097362	19.73230315	19.61082092	13.11895985	18.80603201	18.36799761	22.09263299	19.11494576	17.37672467	16.0358674	16.17750608	14.87231109	19.32766677	21.94233239	20.30350177	20.41210092	14.90733349	18.5002401	21.04563145	18.223983	20.15205544	16.36751995	21.55441175	21.43730445	20.84462499	22.91310988
ANKRD17	7.465396308	6.060305437	7.795909454	9.723372749	8.946545516	8.912200056	9.395948112	12.68384198	9.829005195	8.915733442	10.01204294	7.887298777	8.138807917	10.69286692	10.83166953	11.02170741	9.570594873	7.609418897	5.956037723	9.901477554	6.886509447	5.031248023	10.46928368	9.7979787	12.09714552	9.411936789	7.725234757	6.670516632	6.794868666	5.395860088	10.32519474	8.431652218	10.36791209	7.429494592	6.608240834	8.088614643	8.955002459	10.20838787	4.78188457	8.117214561	8.114289657	6.814792115	5.744346543	7.565585877	7.270202522	3.261233472	9.401795691	9.335442486	5.225065721
NDUFB1P2	0	0	0	0	0	0	0	0	0	0.080280058	0	0.194628585	0	0	0	0.126518055	0	0	0.114654183	0.083578943	0	0	0.146233904	0.144466915	0	0	0	0	0	0	0	0	0.403174507	0	0.174489114	0	0.292715938	0	0	0	0	0	0	0.10539561	0	0.135058442	0	0.094284348	0
HINT1P1	0.092549697	0.118072161	0.074732103	0.181768281	0.107501965	0.094773378	0.062199336	0.056627528	0.174793033	0	0.06658217	0.090620717	0	0	0.045779141	0.058907877	0.066535681	0.181977638	0.160151875	0.155660254	0.108597177	0	0.068087744	0.067265019	0.15634913	0.090413907	0	0	0.088345766	0.074183173	0.226830268	0.076749834	0	0.11275027	0.162487217	0.042722393	0	0	0.06349501	0	0	0.399047385	0	0	0	0.377306125	0.045404711	0.043899591	0.248791991
UCKL1	9.229956288	10.34647201	8.348282791	13.91264251	7.504799373	10.32197349	7.632867151	9.876146942	7.249186725	8.292093047	6.219134604	7.461513906	8.957765346	14.79657247	9.264708391	8.51855671	9.306003993	10.77110886	10.09606077	9.588882025	5.230274835	11.60898988	7.991108851	8.483573232	9.393624776	8.852010218	10.49636401	7.117056436	7.113028	9.716993135	11.05567661	7.626236861	6.575324779	9.969256943	11.11116138	7.955025091	11.13902812	9.509302911	8.139373871	9.505489626	7.614746416	10.38601707	5.969308503	5.914633407	7.442720005	8.7723674	9.763240092	7.432082072	6.770336114
RPL21P129	0.036593918	0	0.029548886	0	0	0.037473156	0	0.044780765	0.069112726	0	0.210611384	0	0	0	0.036201915	0	0	0.095938002	0.042215766	0.030773837	0	0.05289609	0.053843446	0	0.041213369	0.071498864	0	0.031036724	0	0	0.044844059	0.060693383	0	0	0.064247038	0	0	0.072827283	0.150634606	0	0.040220782	0	0	0	0	0.049728632	0	0.034715576	0.098371729
MIR5587	0	1.684199129	1.332487491	3.02489857	0.766712131	1.013896324	0	0.807743604	0	0.26659038	0.949738126	0	1.341183526	4.861027139	1.632501456	1.260406283	3.796299972	1.29787825	0.38073842	1.110180683	0.38726163	0	0.971213855	0.959478379	2.601885527	1.934516425	2.160992261	0	1.260177337	0	3.639983829	0	0.892562431	0	1.158871098	0.304699333	0.486018916	0	0	2.455578236	1.088237751	0.711509017	0	0.349992967	0	0	0.647659656	0.939285584	0.443600815
MTCO1P2	0.348344948	0.06348688	0.622838392	1.759248061	1.560689985	0.305755364	0.300998778	0.274035348	0.493423575	0.422069833	0.179004697	0.2436318	0.876316216	0.183239288	0.295382909	0.380094071	0.107327826	0.424010486	0.602790699	0.648658201	0.467137784	0.035966332	0.439325755	0.289344831	1.233000823	0.291690955	0.352992809	0.506476959	0.095006257	0.279215753	0.884250853	0.474582543	0.605622019	0.394064598	0.349474641	0.620234347	0.07328308	0.495184083	0.068281974	0.259180519	0.820435289	0.429132038	0.36350726	0.237477447	0.574311259	0.13525056	0.415036522	0.188836931	0.234105124
AL139148.1	0	0	0	0	0	0	0	0	0.048582181	0	0	0	0	0	0	0	0.036986011	0	0	0	0	0	0	0	0.028970574	0	0	0	0	0	0	0	0	0	0	0	0	0	0	0	0	0	0	0	0	0	0	0	0
MIR3167	0	0	0	0	0	0	0	0	0	0	0	0	0	0	0	0	0	0	0	0	0	0	0	0	0	0	0	0	0	0	0	0	0	0	0	0	0	0	0	0	0	0	0	0	0	0	0	0.195224063	0
RF00017	0.294476309	0.300547319	0.618238304	0.539796714	0.8209241	0.603103313	0.791627911	0.792785389	0.500543685	0.237866837	0.254222832	0.403674103	0.319114374	0.650592016	0.640907979	0.224920987	0.677454204	0.386013172	0.475602538	0.346697839	0.276429177	0.340529713	0.086657128	0.428050119	0.862289143	0.402752858	0.642719359	0.199805445	0.562200327	0.755319576	0.577386137	0.29304482	0.557475862	0.574001372	0.775507174	0.21749582	0.52038389	0.586051196	0.242435493	0.613481162	0.258929745	0.380908867	0.286807636	0.374739945	0.239893533	0.32013853	0.635665959	0.391105445	0.158322176
AL161912.2	0	0	0	0	0	0.011913647	0	0	0	0	0	0	0	0	0	0	0.01672796	0	0	0	0	0	0	0	0	0	0	0	0	0	0	0	0	0.007086731	0	0	0	0.011576801	0	0	0	0	0	0	0	0	0	0	0
RNU2-52P	0	0	0	0	0	0	0	0	0	0.074364685	0	0.090143766	0	0	0	0	0.132370986	0	0	0	0	0	0	0	0	0	0	0	0	0	0	0	0.124488971	0	0	0	0	0	0	0	0.101187019	0	0	0	0	0	0	0	0
SNRPGP3	0	0	0	0	0	0	0	0	0	0	0	0	0	0	0	0	0	0	0	0.064801295	0	0	0.226759182	0	0.086784099	0.075278539	0	0	0	0	0	0.063901844	0	0	0	0	0	0	0	0	0	0	0	0	0	0.104714916	0	0	0
Z94160.2	0	0	0	0	0	0	0	0	0	0	0	0	0	0	0	0	0	0	0	0	0	0	0	0	0	0	0	0	0	0	0	0	0	0	0	0	0	0	0	0	0	0	0	0	0	0	0	0	0
VN1R105P	0	0	0	0	0	0	0	0	0	0	0	0	0	0	0	0	0	0	0	0.016164719	0	0	0	0	0	0	0	0.016302807	0	0	0	0	0	0	0	0	0	0	0	0	0	0	0	0	0	0	0	0	0
RBMXP4	0.092549697	0.157429548	0.087187453	0.14137533	0.071667977	0.15795563	0.186598008	0.037751685	0.116528689	0.08721784	0.221940567	0.090620717	0.020894394	0.113595431	0.12207771	0.058907877	0.066535681	0.121318425	0.088973264	0.116745191	0.054298588	0	0.113479573	0.179373383	0.086860628	0.105482891	0.185164387	0.013082499	0.088345766	0.123638621	0.132317656	0.051166556	0.083431762	0.056375135	0.135406015	0.042722393	0.227151698	0.107442719	0.042330007	0.045906754	0.1017224	0.016626974	0.015023257	0.032715392	0.104715431	0.209614514	0.12107923	0.014633197	0.145128662
GOLGA2P7	0.128119662	0.140749703	0.022989815	0.102515092	0.033070798	0.076532154	0.129156953	0.082746471	0.070575132	0.034496741	0.09217194	0.090602279	0.028924813	0.179094811	0.091539654	0.054365439	0.127927199	0.032656008	0.073901211	0.038907146	0.096047188	0.061731836	0.068073891	0.031039077	0.116235956	0.163407271	0.112629539	0.060368481	0.088327791	0.102694264	0.122114525	0.032464477	0.110685005	0.056363665	0.074978842	0.04928504	0.083854332	0.113323104	0.063482092	0.047662699	0.054762456	0.069051841	0.017331001	0.030192679	0.057984439	0.053199012	0.094282906	0.054019273	0.066968831
MIR4684	0	0	0	0	0	0	0	0	0	0	0	0	0.288954174	0	0	0	0	0	0	0.179388952	0	0	0.313867892	0	0	0	0	0	0	0	0	0.176899007	0	0	0	0	0	0	0	0	0	0	0	0	0	0	0.209304645	0	0.2867176
LGMN	47.37032464	56.11819315	35.62064751	70.14754524	28.30640622	48.26959563	83.57111703	50.33709394	42.02140618	51.20463439	35.25723151	38.88458502	45.79023229	48.18669253	31.00521795	31.86736379	38.89649615	56.17326249	54.52351894	50.11323996	18.99300281	49.81642265	30.12020871	43.28775668	54.55265365	50.75628965	23.74468072	31.32626782	42.70478876	46.83368811	49.39117096	35.27281813	31.58775924	45.58734283	100.1090456	39.53393745	68.95934046	51.14576559	42.54211279	68.23383704	47.18860132	43.49849333	29.53728786	43.39823031	35.84042602	33.9392617	75.27237064	48.00313853	52.67176588
AC004837.1	0	0	0	0	0	0	0	0	0	0	0	0	0	0	0	0	0	0	0	0	0	0	0	0	0	0	0	0	0	0	0	0	0	0	0	0	0	0	0	0	0	0	0	0	0	0	0	0	0
RNU6-369P	0	0	0	0	0	0	0	0	0	0	0	0	0	0	0	0	0	0	0	0	0	0	0	0	0	0	0	0	0	0	0	0	0	0	0	0	0	0	0	0	0	0	0	0	0	0	0	0	0
AC243960.4	0	0	0	0	0	0	0	0	0	0.049060035	0	0	0.082271675	0	0	0	0	0	0	0	0	0	0	0	0	0	0	0	0	0.097365414	0	0	0	0	0	0	0	0	0	0	0	0	0.059154075	0	0	0	0	0	0
TAGLN3	0.585993058	2.043419714	0.496837044	0.230178929	0.83948771	0.120014529	2.047889692	0.597576926	0.341241675	0.205115323	4.862171347	3.366172565	0.410118097	0.407573558	0.86957364	0.870297285	0.505537433	0.217641597	0.247873254	0.402448246	7.414622312	0.945868335	0.258664997	1.462253622	0.428978016	0.877787278	1.652014836	0.314768879	6.824377439	0.51667275	0.227400193	0.388762977	1.360273118	0.761489258	1.560367198	0.342637888	0.460239018	0.262397797	8.683820084	2.528793132	0.525991707	1.09487373	2.482687607	0.362499695	4.057696637	1.685553492	1.926163684	2.43675819	3.439330493
MED15P6	0	0	0	0	0	0	0	0	0	0	0	0	0.023982027	0	0	0	0	0	0	0	0	0	0	0	0	0	0	0	0	0	0	0	0	0	0	0	0	0	0	0	0	0	0	0	0	0	0	0	0
XPOTP1	0.014588735	0	0.011780123	0.009550794	0	0.014939256	0.009804566	0.026778823	0.027552863	0.035352686	0.05247719	0.028569334	0	0.008953101	0.021648685	0.018571458	0	0.009561794	0.025244958	0.036805406	0.017118321	0.010543925	0.010732764	0.021206153	0.024645526	0.007126034	0.007960286	0.012373273	0.013926063	0.011693594	0.017877782	0.00604909	0.009863597	0.008886489	0.01280654	0.013468778	0	0.036292161	0.030026414	0.010854516	0.02405196	0.031451191	0	0.007735458	0.019807723	0.009912546	0.007157206	0.048439665	0.137260969
NPVF	0	0	0	0	0	0	0	0	0	0	0	0	0	0	0	0	0	0	0	0	0	0	0	0	0	0	0	0	0	0	0	0	0	0	0	0	0	0	0	0	0	0	0	0	0	0	0	0	0
BX295541.1	0	0	0	0	0	0	0	0	0	0	0	0	0	0	0	0	0	0.09171673	0	0	0	0	0	0	0	0	0	0	0	0	0	0	0	0	0	0	0	0	0	0	0	0	0	0	0	0	0	0	0
AC080013.6	0.976291689	1.14173034	1.24819991	0.958722005	0.945017278	1.41631099	1.421616449	1.592945526	0.921931624	1.051482056	0.702364475	0.716957394	0.991852003	0.898724785	1.690208484	1.76066056	1.754685161	0.746531521	0.469282238	1.163107901	0.286393485	0.352804621	0.83795428	0.82782902	3.115347323	0.635841057	1.154204394	0.552020624	0.155324183	1.173819317	1.09669797	1.214432253	1.100135089	0.396461413	1.071282003	0.751119286	1.797139712	1.214352595	2.009395578	1.331722895	1.162474125	1.490859591	0.396194734	1.294160042	0.773238224	0.552797346	0.558794726	0.848997667	0.984174831
AL158073.1	0	0	0	0	0	0	0	0	0	0	0	0	0	0	0	0.020169545	0	0	0	0	0	0	0	0	0	0	0	0	0	0	0	0	0	0.019302356	0	0.014627776	0	0	0	0	0	0	0	0	0	0	0	0	0
AC011602.1	0	0	0	0	0	0	0	0	0	0	0	0	0	0	0.052279503	0	0	0	0	0	0	0	0	0	0	0	0	0	0	0	0	0	0	0	0	0	0	0	0	0	0	0	0	0	0	0	0	0	0
IKBKG	1.234197025	1.789551058	1.336791927	1.797698089	1.139965586	1.766345878	1.578971296	1.795392698	1.076544791	1.337257836	1.283720845	1.625857382	1.060836011	1.831207281	1.240590083	1.653159691	1.282824516	1.55936633	1.298006214	1.442228206	1.465646453	1.418616483	1.057491992	1.383345422	1.451401958	1.534986798	1.476688251	1.412509558	1.902050039	1.334918728	1.378818219	1.442762035	1.38070227	1.545851245	1.179148879	1.226395389	1.262767764	1.282371022	1.380625138	1.187500657	1.356519656	1.992890585	1.26481436	1.277290855	1.271931961	1.077712025	1.332574883	1.429467208	1.152557628
FNBP4	2.901498801	4.327400665	3.685426038	7.595071341	5.70269905	4.230441036	5.518790838	6.765916064	3.461896133	3.132401866	5.404042448	3.307763543	4.454367825	5.568060422	6.175953309	6.150149916	5.165186968	5.128578321	3.248957824	4.35332304	4.331406113	3.778003668	4.943460622	6.172442139	6.208764754	3.862623512	5.943250284	2.84758269	3.600613327	3.772794432	5.471742703	3.223493018	4.29401727	4.059410476	4.204645531	3.220883748	5.144340027	4.995322635	3.630500238	4.094893301	2.918251743	3.661283397	2.357191763	2.798561461	4.486634375	2.810125948	4.833019499	3.416678104	4.175372228
AL513283.1	0	0.0275162	0	0.056480403	0	0	0.057981132	0.026393595	0	0	0.031033367	0	0.058432163	0	0	0.027456446	0	0.028272728	0	0	0	0	0	0	0.048581974	0	0	0	0	0	0	0	0	0	0	0	0	0	0.029594468	0	0	0	0.042013252	0	0	0	0.021162738	0	0.028989942
SULT4A1	0.36837963	0.399472644	0.416443265	0.088427813	0.427894801	0.081733306	0.990299009	0.270476447	0.127551673	0.337238234	1.643123631	0.925800839	0.340984182	0.218538631	0.570945753	0.296999913	0.485530643	0.136818568	0.063745955	0.252995721	1.707403769	0.230745037	0.261978886	0.499777436	0.421796917	0.389868321	1.681740964	0.281193377	1.758232683	0.137794787	0.308478018	0.473510645	0.66417422	0.613339304	0.587469141	0.238069749	0.271242568	0.348236599	1.381601499	0.95930452	0.452127326	0.456649434	0.580037991	0.221371473	1.183721756	0.200241088	0.614469656	0.757187045	0.610671251
TRPM1	0.002346645	0	0	0	0	0.002403028	0.009462577	0	0	0.003791063	0	0	0.006357457	0	0.004643015	0	0.003374093	0	0	0	0	0	0	0	0	0	0.002560875	0.001990281	0	0	0	0.003892063	0	0	0.004119947	0	0.006911458	0	0	0	0	0	0.002285534	0	0	0.00318893	0.00230252	0	0.022078871
TRIM60P5Y	0	0	0	0	0	0	0	0	0	0	0	0	0	0	0	0	0	0	0	0	0	0	0	0	0	0	0	0	0	0	0	0	0	0	0	0	0	0	0	0	0	0	0	0	0	0	0	0	0
MC3R	0	0	0	0	0	0	0	0	0	0	0	0	0	0	0	0	0	0	0	0.013570013	0	0	0	0	0	0	0	0	0	0	0	0	0	0	0	0	0	0.016056938	0	0	0	0	0	0	0	0	0	0	0
C9orf147	0.111996985	0.181850372	0.098656815	0.106648677	0.118264677	0.114687923	0.082111812	0.161971869	0.06730244	0.082242667	0.19044516	0.079754671	0.096542314	0.02499364	0.141014678	0.155533255	0.102475792	0.133464391	0.105711424	0.102746641	0.13141649	0.088303834	0.044942667	0.177598443	0.103201347	0.099465823	0.166665585	0.043176817	0.174943129	0.097932151	0.187154776	0.092877127	0.05507079	0.074423053	0.071501942	0.084599291	0.074967993	0.101313856	0.111763045	0.121206656	0.078334537	0.043899858	0.039665596	0.064783332	0.055295599	0.083016132	0.099900936	0.077271457	0.027370015
AC002401.2	0.406788204	0.57086517	0.295626294	0.905459672	0.378006911	0.416562056	0.492098002	1.095150049	0.691448718	0.591458656	1.229137831	0.43814063	0.275514445	0.898724785	0.724375065	0.62140961	0.584895054	0.799855201	1.079349148	0.786808286	0.38185798	0.705609241	0.538684894	0.650437087	0.733022899	0.675581124	0.53270972	0.310511601	1.009607192	1.043394949	1.246247693	0.708418814	0.49506079	0.792922826	0.642769202	0.676007358	1.437711769	0.931003656	0.223266175	0.484262871	0.938921408	0.438488115	0.792389469	0.388248013	0.773238224	0.331678407	0.558794726	0.308726424	0.601440174
AC009283.1	1.111887757	1.729894454	2.167926159	3.692855131	2.583047226	2.804851176	3.061943121	2.953586496	1.536552707	1.445787827	2.341214916	1.513576721	1.873498228	2.563029942	2.1999539	1.898751585	1.52072714	3.128322562	1.532988645	2.075349392	1.336502928	0.980012835	2.553765424	2.56232792	1.832557249	1.748562908	2.249218818	1.219045544	1.553241834	2.043315107	3.356560454	1.934095811	1.173477428	1.751037907	1.737857472	1.026529691	2.63580491	1.754064859	1.116330876	2.09847244	1.251895211	1.490859591	1.373475079	0.920291586	1.84104339	1.031888378	2.421443815	0.823270465	1.348684027
AC126120.1	0	0	0	0	0	0	0	0	0	0	0	0.072882194	0	0	0.036818118	0	0	0.048785495	0.042934332	0.062595294	0	0	0	0.162294747	0.041914873	0	0	0.031565009	0	0	0.091214725	0	0	0.045340002	0.032670302	0.034359712	0.109612777	0.074066896	0.0510662	0	0.081810781	0.160467991	0	0	0	0	0	0.035306479	0
RNF11P2	0	0	0	0	0	0	0	0	0	0	0	0	0	0	0	0	0	0	0	0	0	0	0	0	0	0	0	0	0	0	0	0	0	0	0	0	0	0	0	0	0	0	0	0	0	0	0	0	0
RPL13P6	0.083826962	0.07129597	0.022562887	0	0.129826655	0.057227375	0	0.034193619	0.052772976	0.112853755	0.120613708	0.109439716	0	0	0	0.035570571	0.080352995	0	0	0.046996467	0	0	0	0	0.1888178	0.027297489	0.030493235	0.023698968	0	0.089588624	0.068483899	0.092688298	0.037784192	0	0.049057642	0.025797228	0.041148566	0.055609331	0	0.041580079	0.153558575	0.090359372	0.027214654	0	0.113815302	0.075943405	0	0	0.037557257
AC019322.1	0	0	0	0	0	0	0	0	0	0	0	0	0	0	0	0	0	0	0	0	0	0	0	0	0	0	0	0	0	0	0	0	0	0	0	0	0	0	0	0	0	0	0	0	0	0	0	0	0
FAM57B	0.042663153	0.013607097	0.066028547	0.018620165	0.041296487	0.036406846	0.133804425	0.030454561	0.020143831	0.054564332	0.081847351	0.093991366	0.048159029	0.043637269	0.077377915	0.045258491	0.076678315	0.041943626	0.012304351	0.023918527	0.087606137	0.015417275	0.036617921	0.093022599	0.076077199	0.07293756	0.155193211	0.063322488	0.108600649	0.068393266	0.04792481	0.061914652	0.096150018	0.056306385	0.040572266	0.039387963	0.057591266	0.049528473	0.073174128	0.084647575	0.019538144	0.030658519	0.048477486	0.037702494	0.091715393	0.028988153	0.076745036	0.064082695	0.05734352
LINC01311	0.242102322	0.231650226	0.205267623	0.412091965	0.534310807	0.43385875	0.276604105	0.281452529	0.228622029	0.234673331	0.1219214	0.106675322	0.180371395	0.297156215	0.251484307	0.246556985	0.400319175	0.380830711	0.307225604	0.223956864	0.127836538	0.244969298	0.42746852	0.228747614	0.408996341	0.319295618	0.435937193	0.133468654	0.115552593	0.174651317	0.237347658	0.220848311	0.180056712	0.280198075	0.180647553	0.223516466	0.303047089	0.168636739	0.099658604	0.162119144	0.133048675	0.24792027	0.094319023	0.154045348	0.197227347	0.279650422	0.166284936	0.114837684	0.162704797
KISS1	0.049342434	0.031474807	0.079686135	0.161514834	0	0.227375904	0.066322564	0.150953494	0.04659504	0.159427815	0	0.169099025	0.100257725	0.060562868	0.17084853	0.125625826	0.390205022	0.064680345	0.199229836	0.062242147	0.115796143	0.142647849	0	0	0.0277856	0.241018737	0.161541029	0.062773854	0.141303383	0.039550408	0.060466743	0.061378217	0.100082811	0.060112273	3.270255781	0.136663453	0.108994369	0.171847734	0.033852065	0.073424906	0.081349225	0.026593778	0.072086207	0.05232617	0.066994245	0.033526496	0.096829229	0.327668032	0.033160569
FDPS	18.4986881	28.82186549	19.44664785	22.90896344	19.82604564	19.68507802	33.89479033	21.63549282	20.85845503	20.26667677	15.237575	23.46598851	20.32300664	22.9016089	32.98935056	24.23756537	20.05003884	23.58905937	24.55363431	19.1371053	13.52499265	33.37694925	101.813409	14.47062685	32.75560538	35.18759462	20.19260695	23.25886116	22.57151148	26.89485184	19.57326192	26.04240762	36.22367879	28.37103677	20.12922941	24.2192535	21.40810055	17.17632829	51.18473149	17.48110163	17.08476681	29.6010141	15.44637314	22.72553852	17.15735579	30.72619522	22.22232114	33.12114317	23.68790171
LINC01549	0	0.031254396	0	0	0.056912805	0.050174141	0	0	0.092537488	0	0	0	0	0.030069379	0	0	0	0.064227402	0.028262096	0.020602092	0	0	0.036046453	0	0	0	0.10693986	0	0.046771288	0.039273444	0.030021653	0	0.033127317	0	0	0	0.036077034	0	0	0	0	0.026407548	0.047720934	0.02597987	0	0.133166868	0	0	0.032928352
AC010132.4	0.051145885	0.032625202	0.03097449	0.083709077	0.059408981	0.01309369	0.051559976	0.0782354	0.048298075	0.041313714	0.183977049	0.075119805	0.086601763	0.078470528	0.050597998	0.081385883	0.018384859	0.067044393	0.059003322	0.064517079	0.150035573	0.036965396	0.056441156	0.092931934	0.100804045	0.04996558	0.041861327	0.021689407	0.09764532	0.061493946	0.078345981	0.053017977	0.138321078	0.03115468	0	0.047219487	0.150637442	0.0636174	0.017544674	0.095135707	0.056215011	0.04134866	0.062267447	0.027119338	0.069442865	0.06950376	0.075276232	0.0242603	0.068745155
DSPP	0	0	0	0	0	0	0	0.004894856	0	0.003231029	0.005755331	0	0	0	0.003957127	0	0	0	0	0	0	0	0	0	0	0	0	0	0	0	0	0	0	0.004873039	0	0	0	0	0	0	0	0	0	0	0	0	0.003924761	0	0
GALNT6	3.035546928	3.368455567	2.922150326	3.151590349	1.73671203	2.345379883	4.320174371	4.562481533	2.589991659	2.738547589	1.510700233	2.902342157	1.75763741	4.885948697	2.91352737	3.655126756	2.690660545	3.095923364	1.669921715	2.736957283	0.46095045	1.497030632	3.149273619	4.370935296	3.231045115	4.305200872	2.02657366	2.031382549	1.313606661	4.034243892	3.789936432	3.17676619	1.880127423	3.155718447	16.61947657	2.727778581	4.245835316	2.757623341	1.80326866	2.118608864	1.420915305	2.194231052	2.137952421	2.209190672	1.710012821	1.805338167	3.293834633	2.827786135	1.382426059
AL603910.2	0	0	0	0	0	0	0	0	0	0	0	0	0	0	0	0	0	0	0	0	0	0	0	0	0	0	0	0	0	0	0	0	0	0	0	0	0	0	0	0	0	0	0	0	0	0	0	0	0
TYRO3P	0.006466504	0.016499548	0.010443155	0.00846684	0	0.013243747	0	0	0.012212896	0.010446795	0.018608547	0.01266345	0.035037697	0.007936982	0.019191699	0.008231859	0.018595554	0.016953185	0.029839758	0.021752154	0	0.009347257	0	0.018799392	0.007282806	0.018951824	0.021170534	0	0	0	0.007924385	0.010725115	0.017488284	0.02363379	0.034059243	0.023880317	0	0.025738589	0	0.019245197	0.021322218	0	0.006298105	0	0.008779837	0	0.01268982	0.018403747	0
AC008808.2	0.122965854	0.862819062	0.099292565	0.684266536	0	0.157400425	0.165281891	0.564284855	0.116119097	0.099327171	0.176928368	0.331108033	0	0.226392301	0.121648615	0	0.132603624	0.161189332	0.070928423	0.077556559	0.072143643	0.044436434	0.407090517	0.804343035	0.173110636	0.150160179	0.067095835	0.182511212	0.117380314	0.44353454	0.113016487	0	0.20784626	0.03745132	0.242874127	0.085144453	0.86014244	0.122360074	0.674899511	0	0.033788284	0.132548253	0.029940903	0.097801198	0.25043367	1.671021853	0.57310481	0.379125816	0.86771126
AC099482.1	0	0	0	0.285689856	0	0	0.048880143	0.089002933	0	0	0	0.035607725	0.197041516	0	0.215856741	0.046293509	0	0	0	0	0.04267124	0	0	0	0	0	0.317484656	0	0	0	0	0.030157419	0	0.132909361	0	0	0	0.072373058	0	0	0	0	0	0	0.049375176	0	0.035681873	0.068998109	0
VTRNA2-1	0	0	0	0.180337035	0	0.141040696	0	0	0.260125065	0.111254253	0	0.674303761	0.373137674	0.338102937	0.136256027	0.175332108	0	0.180544743	0.158890837	0	0	0	0	0	0	0.269105959	0	0.116815388	0	0	0	0.114218257	0	0	0	0.127157989	0	0.137052917	0.377970297	0	0	0.14846448	0.134144674	0	0	0.37433521	0.135141582	0.130661774	0
FOXCUT	0	0.067013929	0	0	0	0.053790295	0.070604652	0.064279896	0	0	0	0	0	0.064473083	0	0	0.151053978	0	0.060598007	0	0	0	0.07728879	0	0	0	0.171970856	0.044551214	0	0	0	0	0	0	0.046111237	0	0	0	0	0	0	0	0	0	0	0	0	0	0
IGHV1-12	12.3723144	3.265703189	8.336821733	7.708748481	10.70404936	22.89262498	2.064411128	5.951691287	7.896381837	9.993888138	3.069275653	8.104144418	6.819318514	3.246612841	1.266184056	5.756880082	8.710656581	30.75865934	7.874784877	9.041203168	0.300363899	5.920233636	4.01750902	4.465084751	6.630728483	6.418505309	1.024275194	1.664476819	14.66108756	7.933618907	20.28526489	4.528614582	2.653740495	6.133064663	0.074902644	3.702468481	3.141341772	6.877382255	5.268537185	4.824911773	13.59854816	5.886435571	11.55149233	4.524299335	2.317020461	5.217867628	14.81876886	2.428396876	3.440611197
TCEAL8	23.30343816	48.08271364	25.69432793	25.3954981	26.90205896	23.15975947	38.98035434	29.44529497	30.37300718	22.77798817	46.56709039	30.9188691	19.40911337	20.5032317	32.4141046	24.80002358	25.1299059	27.45122249	25.41382216	21.27036234	37.30419662	42.27159456	26.30582797	30.96084407	29.00186806	24.4437179	21.10386373	24.81495328	42.93213814	37.72487505	25.32962742	25.88950264	28.82092854	20.07167012	31.56453815	22.75670158	40.57780677	25.09728278	59.09930569	30.43831896	24.38590596	32.40219048	16.59024923	20.88730534	36.05175761	70.86346267	43.18835206	31.04254304	69.53206812
MIR3976HG	0	0	0	0	0	0	0	0	0	0	0	0	0	0	0	0	0	0	0	0	0	0	0	0	0	0	0	0	0	0	0	0	0	0	0	0	0	0	0	0	0	0	0	0	0	0	0	0	0
RF00019	0	0	0	0	0	0	0	0	0	0	0	0	0	0	0	0	0	0	0	0	0	0	0	0	0	0	0	0	0	0	0	0	0	0	0	0	0	0	0	0	0	0	0	0	0	0	0	0	0
AL137076.1	0	0	0	0	0	0	0	0	0	0	0	0	0	0	0	0	0	0	0	0	0	0	0	0	0	0	0	0	0	0	0	0	0	0	0	0	0	0	0	0	0	0	0	0	0	0	0	0	0
ANXA4	29.01832201	25.54878093	25.18982796	23.06169079	35.52461139	27.70569059	23.09057477	20.75525859	29.04507145	28.85523236	16.52397286	18.65647862	26.86030383	20.28230095	27.62180645	16.64105486	24.88750212	27.798118	31.39269808	27.73079764	8.904564499	42.73372277	35.90420212	18.96098484	25.02805942	25.18907268	18.23854148	33.79242728	23.37561808	25.35440021	25.81910464	31.78540426	18.25930023	25.97198945	56.1232499	27.98077932	18.46847447	22.01877897	35.89790564	21.78166531	29.01226964	47.92420273	29.65521172	40.71928537	21.76516443	29.06399018	19.73760058	21.42910899	22.43056414
AC009120.5	0	0	0	0.047060555	0	0.024537217	0.064414655	0.029322199	0.011313659	0	0	0	0.048686799	0.044115486	0.011852408	0.106760441	0.017226361	0.047114758	0.013821326	0.03022581	0.014058128	0	0.035256393	0	0.013493144	0.011704266	0.026148993	0.010161339	0.022873082	0	0.029363644	0.009935424	0	0.014595754	0.05258576	0.011061003	0.017643152	0.047686906	0	0.035656342	0.065840868	0.012914376	0.023337498	0.025410448	0.016266753	0.032562035	0.047021865	0.022731569	0
AC026477.1	0.141979649	0	0	0	0	0	0.038167774	0	0.02681484	0	0	0.083412251	0.076929358	0	0	0	0.040828713	0	0.065516676	0.047759396	0.033319588	0	0	0	0	0.027740631	0.030988255	0.024083692	0	0	0.06959565	0.047096489	0.038397572	0	0	0.026216014	0	0	0.038962847	0	0.031210282	0.091826245	0	0.060226063	0.038554318	0.077176253	0.055723964	0	0
TUBB2BP1	0.02008254	0	0.064865063	0	0	0	0	0.024575437	0	0.032443835	0.086686775	0.117983804	0	0.024649296	0	0	0.057750832	0.026325123	0	0	0.117823573	0.058058166	0	0	0.02261767	0.019619091	0.021915918	0.1021967	0	0	0	0.049962291	0.027156033	0	0	0.055622496	0	0.019983606	0	0.02988419	0.022072943	0	0.019559556	0.042593863	0.054533777	0	0.019704915	0.114310301	0.026992931
CDCA4	2.70765869	5.958532991	4.114220826	3.955358814	2.279999903	3.877524715	5.14573893	6.17539753	4.555086959	3.626499057	3.9059067	5.534174375	1.942305576	3.844525045	4.964805263	4.2000168	4.043293623	5.255554744	3.565275166	4.144291677	2.891286393	7.837840815	3.881570375	4.148321763	4.538915422	4.895950841	4.299339822	2.650681999	4.278986557	5.847039141	4.452570748	3.267105737	3.360161908	4.706303035	1.796411604	3.033170917	4.356377269	3.303831552	6.227109521	4.277767768	2.868911699	6.61762843	1.762617242	5.2113159	3.629045975	6.517201336	3.783641628	4.978873923	6.184109566
RF01518	0	0	0	0	0	0	0	0	0	0	0	0	0	0	0	0	0	0	0	0	0	0	0	0	0	0	0	0	0	0	0	0	0	0	0	0	0	0	0	0	0	0	0	0	0	0	0	0	0
RN7SKP290	0	0	0	0	0	0	0	0	0	0	0	0	0	0	0	0	0	0	0	0	0	0	0	0	0	0.087631941	0	0	0	0	0	0	0	0	0	0	0	0	0	0	0	0	0.087366018	0	0	0	0	0	0
AC093074.1	0	0	0	0	0	0	0	0	0	0	0	0	0	0	0	0	0	0	0	0	0	0	0	0	0	0	0	0	0	0	0	0	0	0	0	0	0	0	0	0	0	0	0	0	0	0	0	0	0
RF00019	0	0	0	0	0	0	0	0	0	0	0	0	0	0	0	0	0	0	0	0	0	0	0	0	0.20736832	0	0	0	0	0	0	0	0	0	0	0	0	0	0	0	0.404748076	0	0	0	0	0	0	0	0
LIFR-AS1	0.102933853	0.144451956	0.074805398	0.03594006	0.071738267	0.021081407	0.225981973	0.041987457	0.045361158	0.049887647	0.330768938	0.157901889	0.05577303	0.042113646	0.105225574	0.096092175	0.064134236	0.044976819	0.059373685	0.049052216	0.422736558	0.054556226	0.060581798	0.114712058	0.088877948	0.020111685	0.089864723	0.032010808	0.393032947	0.07150571	0.058865525	0.034144493	0.171666823	0.071060537	0.093371185	0.076025412	0.237480016	0.088769858	0.197733774	0.14806684	0.075423827	0.09985969	0.063493742	0.014554435	0.149074679	0.139880066	0.195263415	0.149730499	0.451954223
OR51B3P	0	0	0	0	0	0	0	0	0	0	0	0	0	0	0	0	0	0	0	0	0	0	0	0	0	0	0	0	0	0	0	0	0	0	0	0	0	0	0	0	0	0	0	0	0	0	0	0	0
CD177	303.3909702	453.2724645	159.9312117	774.1074309	200.5140759	189.8646878	20.62530973	341.3364278	46.21193017	276.2075664	177.7965975	200.3300124	602.4741904	326.0605382	54.2106671	384.1778155	198.7501924	299.0786841	428.6190543	371.9585803	10.76714303	113.9564097	116.1517016	266.4919549	143.1144046	214.3646855	63.34172751	342.9795071	62.36970854	794.5391519	316.2437485	217.3711799	153.389227	972.8550391	0.067535171	1.498033986	73.95027517	253.6739356	76.60971284	242.6401921	312.0517037	83.81837946	578.2966698	326.5950769	168.6961824	171.5433385	256.7104314	109.2115098	18.34052581
AC098479.1	0	0	0.275150014	0.446158509	0	0	0.152671097	0.277989682	0.214518722	0	0.326857927	0.111216335	0	0	0.224733967	0.289184126	0.326629705	0.29778159	0	0.095518792	0.266556706	0	0	0.495315137	0.127922016	0	0.123953019	0	0.650546093	0	0	0.094192978	0.153590288	0.276750662	0.299124196	0.314592169	0	0.113024159	0	0.676081281	0	0.367304979	0	0.24090425	0.154217271	0.154352506	0	0.215507082	0.305335626
ST3GAL3	1.665332127	2.667027689	1.211205037	1.536132215	0.813995301	1.136896576	2.804639872	1.267064832	1.063275106	1.04944086	4.463747818	2.868044733	0.949262914	1.304698371	2.294026466	2.280343426	1.477442536	1.506937039	1.194488596	1.287902044	5.820691349	1.490995895	0.735678647	2.271931643	1.53857679	1.292290063	2.139591482	1.145306125	4.261713837	1.382181273	1.182013905	1.387560297	3.183532937	1.424490408	1.219970705	1.108589853	1.965406675	1.751149465	3.92185655	3.216293493	1.510175833	2.334063452	1.09664705	0.914330041	3.014786245	1.840418261	2.337070321	2.304417277	4.349744112
CTDSP1	46.56240464	40.25501357	44.15694974	41.01864482	32.83010415	41.21655504	35.93600513	40.65041883	36.21577041	40.88437282	34.82637672	41.72586536	33.82457098	44.15630086	30.65538655	34.05790027	34.855266	37.75772286	48.36674713	41.23873828	33.72903791	28.15135072	31.93325267	33.91949915	37.00780938	37.25645909	40.12396208	40.82837431	38.00086487	40.17247136	42.54895795	38.79443502	33.13508209	41.5737221	41.27053294	37.80869442	42.94075311	41.64927117	25.57512385	39.66867939	45.31645766	33.85282232	39.85365327	32.91999645	38.05339708	26.51088366	37.34682069	30.27439112	32.095509
MKRN5P	0.011923581	0	0.019256125	0.015612	0.027699893	0.012210067	0.032053645	0.014591142	0.022519348	0	0.017156142	0.035025185	0.016151494	0.014634994	0	0.015178717	0.034288326	0	0.041266127	0.020054389	0.013991047	0	0.087720406	0	0	0.034945252	0.065060549	0.020225705	0	0.057344048	0.043835297	0.009888015	0.048369948	0	0.020933936	0.011008224	0.017558966	0.03559452	0.016360677	0.017743101	0.01310534	0.025705506	0.01161307	0.025289199	0.016189134	0.016203331	0.046797494	0.033934653	0
RLIMP2	0	0	0	0	0	0	0	0	0	0	0	0	0	0	0	0	0	0	0	0	0	0	0	0	0	0	0	0	0	0	0	0	0	0	0	0	0	0	0	0	0	0	0	0	0	0	0	0	0
AC007599.1	0	0	0	0	0	0	0	0	0	0	0	0	0	0	0.029479583	0	0	0	0.017188361	0	0	0	0	0	0.01678023	0	0	0	0	0	0	0	0.020147278	0	0	0	0	0	0	0	0	0	0	0	0	0	0	0	0
TRGV11	0	0	0	0	0	0	0	0.046231545	0	0	0	0	0	0	0	0	0	0	0	0	0	0	0	0	0	0	0	0	0	0	0	0	0	0	0	0	0	0.037593349	0	0	0	0	0	0	0	0	0	0	0
AC093330.2	0.026250965	0.011163401	0.003532858	0.01145713	0.010164018	0.013440847	0.011761555	0.042831827	0.008263102	0.014136358	0.012590325	0.012851913	0.011853048	0.021480277	0.025969758	0.016708738	0.006290767	0.022940653	0.005047308	0.018396566	0.005133783	0.018972735	0	0.012719448	0.039419691	0.017096777	0.014323736	0	0	0	0.016084638	0.014512975	0	0.015990346	0.015362723	0.004039286	0.006442972	0.008707214	0.01800984	0	0.014426363	0.033012737	0.012783672	0.004639727	0.005940335	0.005945544	0.030050242	0.033204693	0.005880651
RPL22P23	0	0	0	0	0	0	0	0	0	0	0	0	0	0	0	0.057686989	0	0	0	0	0.053173229	0	0	0	0	0	0	0	0	0	0	0	0	0	0	0	0	0	0	0	0	0	0	0	0	0	0	0	0
AC013489.2	0	0	0	0	0	0	0	0	0	0	0	0	0	0	0	0	0	0	0	0	0	0	0	0	0	0	0	0	0	0	0	0	0	0	0	0	0	0	0	0	0	0	0	0	0	0	0	0	0
AC123904.3	0	0	0	0	0	0	0	0	0	0	0	0	0	0	0	0	0	0	0	0	0	0	0	0	0	0	0	0	0	0	0	0	0	0	0	0	0	0.021382949	0	0	0	0	0	0	0	0	0	0	0
AL591623.1	0.008924435	0	0	0	0	0	0.011995586	0.010921023	0	0.007208821	0.012840847	0.034953705	0.048355597	0.010953845	0.008828834	0.04544322	0	0.023397125	0.020590955	0.015010096	0.010471871	0	0.026262415	0.025945079	0	0	0.068174161	0	0	0.014306755	0.010936459	0.037004384	0.060339042	0	0.01566841	0	0	0	0	0.013280168	0	0	0	0	0	0	0.008756623	0.033865399	0.011995328
MS4A6A	5.636310121	12.26570147	6.453648099	13.71162486	5.234720124	7.358495704	20.68560231	6.926844262	7.826840225	8.17356621	8.027181397	6.089646462	4.40661353	5.902176163	4.539036253	3.272210016	2.844684716	10.69843738	7.244417934	8.034431853	3.214652707	22.28042512	2.706602452	6.019562897	6.201533852	5.093124202	3.329244107	3.412356808	12.41560834	8.962931072	8.946556313	8.636801532	3.377819366	10.76713479	4.878825309	6.681602298	15.24811961	11.76712068	18.08269033	9.91543071	6.012336617	10.52962083	6.731000301	5.752914969	5.905581421	27.85856158	16.14642028	5.464487035	17.49408103
AP000355.1	0	0	0.029425765	0.047714174	0.169315596	0	0	0	0	0.029436021	0	0	0	0.134184603	0	0	0.052396849	0.04776913	0	0.061291225	0	0	0	0.052971202	0.041041647	0.035600476	0	0.030907405	0	0	0.044657209	0	0	0	0.063979342	0	0	0	0	0	0	0	0	0	0	0	0	0	0
AC135776.1	0	0	0	0	0	0	0	0	0	0	0	0	0	0	0	0	0	0	0	0	0	0	0	0	0	0	0	0	0	0	0	0	0	0	0	0	0	0	0	0	0	0	0	0	0	0	0	0	0
AL139383.1	0.182325918	0.450674132	0.276046268	0.298407863	0.07941839	0.186706641	0.321653634	0.488066575	0.290543598	0.230118732	0.573864568	0.234315066	0.154359885	0.265746706	0.518571798	0.493214359	0.245770234	0.268876406	0.249774325	0.220408836	0.320909963	0.280021909	0.251503262	0.231899986	0.449185449	0.423031062	0.39794168	0.338269967	0.478621099	0.401893983	0.1815381	0.311849325	0.338999281	0.388712981	0.240078833	0.252493519	0.285278855	0.204106169	1.094513335	0.373055925	0.225445997	0.442201695	0.133183377	0.314195641	0.263023333	0.944617223	0.357795041	0.162156795	0.566710878
GNE	16.98728823	36.19721236	25.35784273	42.28049037	15.46191132	17.43795543	28.06594842	37.51870967	20.42651423	22.619247	21.32185504	27.12789158	21.85563485	31.07732073	31.49693525	43.98550215	32.865079	28.4636683	24.03295704	20.73673396	6.123357987	13.02302322	27.22679323	18.82010622	24.65646053	32.73501782	14.65202993	16.97542789	13.15788961	28.76313348	19.58818312	26.94562367	30.99018479	17.38011335	3.812827676	11.33707387	40.28224515	30.02542405	28.89599136	15.43593427	16.05579527	44.89119148	19.09554453	11.63712239	15.01198276	20.87983299	45.87344845	50.35173254	29.30162781
AL391422.4	0.323102692	0.290968122	0.255783546	0.282033798	0.176613153	0.298428014	1.089986479	0.333366113	0.251268941	0.286577417	0.774822575	0.397011298	0.248871071	0.225504006	0.463793604	0.354855421	0.473678138	0.365405297	0.241184895	0.229092881	0.683914418	0.228941789	0.270328811	0.497288504	0.649293418	0.228998353	0.400995425	0.252542937	0.628947617	0.192967601	0.419237544	0.309973704	0.385505505	0.416779881	0.75635122	0.263204603	0.56910509	0.403464728	0.452031119	0.556218265	0.271566755	0.375597389	0.228303449	0.167961131	0.455893287	0.292716305	0.571892156	0.402680564	0.621619541
KRT77	0	0	0	0	0	0.013597294	0	0.005416297	0.004179641	0	0	0	0.005995507	0	0	0	0	0.005801919	0	0	0.005193539	0	0	0.006433749	0	0	0.004830153	0	0.008450076	0	0	0	0	0	0	0	0.006517966	0.013212845	0	0	0	0.009541998	0.004310823	0.004693732	0	0	0	0.004198898	0
AC007560.1	0.221416364	0.188317624	0.119192974	0.193272603	0.171458831	0.226736309	0	0.180634646	0.069695956	0.059617258	0.106194347	0	0	0	0.073014833	0.093954336	0	0.096747605	0	0.310335317	0.086602812	0	0.108595642	0	0.498733935	0.07210223	0.080543312	0.062597275	0.140905905	0	0.271334941	0.122411127	0.099801284	0.179829544	0.064789207	0.068139513	0.108687774	0.146883717	0	0	0.243361185	0.238670746	0.071883433	0.07826847	0	0.20059313	0.289670563	0.140034138	0.29760561
RF00619	0	0	0	0	0	0	0	0	0	0	0	0	0	0	0	0	0	0	0	0	0	0	0	0	0	0	0	0	0	0	0	0	0	0	0	0	0	0	0	0	0	0	0	0	0	0	0	0	0
PGAM1P5	0.022169699	0	0.005967202	0.04837939	0.051502843	0.030269824	0.049664869	0.054259076	0.020935287	0.011938564	0.021265788	0.021707624	0.020020484	0.081633219	0.021932212	0.037629367	0.04250188	0.009687023	0.042625974	0.037287437	0.017342515	0	0.010873328	0.021483884	0.049936604	0.036096807	0.008064539	0.025070645	0	0.023693485	0.009055961	0.018384941	0.03997111	0.036011493	0.006487132	0.02729035	0.021765106	0.073534941	0.010139888	0.043986699	0.024366963	0.023897324	0.007197454	0.015673534	0.050167849	0.020084737	0.05800754	0.042063486	0.01986552
AC002429.1	0	0	0	0	0	0	0	0	0	0	0	0	0	0	0	0	0	0	0	0	0	0	0	0	0	0	0	0	0	0	0	0	0	0	0	0	0	0	0	0	0	0	0	0	0	0	0	0	0
LBH	5.446207848	8.079884973	12.92216105	4.939127184	4.856576114	5.782450835	10.76285787	14.90576383	5.652887621	6.972734576	7.608690351	12.9087463	5.276997733	5.520061653	5.021552879	12.82019866	8.446348881	10.52163806	5.08594327	6.26670679	7.277615252	7.493305638	3.666198453	14.15119534	10.05633469	5.486319863	7.559740218	6.061804199	6.384389065	6.121461268	11.12186067	4.740347285	6.248330648	11.79909817	4.428753031	4.899914655	7.639660068	6.712812612	9.277608064	7.966578053	6.795706805	8.489942098	6.375022263	4.932932854	11.43220961	5.016133091	9.124574843	7.65484957	7.859413067
SLC12A5-AS1	0.023384883	0.019889161	0.04405997	0.030618721	0.01810862	0	0.041909713	0.076310893	0.007360937	0.044075326	0.022431426	0.022897481	0.010558932	0.038270119	0	0	0	0.040871983	0.03596994	0.039331267	0	0.022535055	0	0.022661477	0.026336886	0	0	0.033056048	0	0.012496096	0.076418753	0.019392672	0.02108102	0.07597077	0.020528131	0.079162082	0.034437169	0	0.021391367	0.023198867	0	0.142840825	0.007591967	0.008266322	0.031750615	0.052964095	0	0.029579403	0.031431609
SLC25A6P3	0.019899764	0	0	0	0	0	0	0	0	0	0	0	0	0	0	0	0	0	0	0	0	0	0.087840161	0	0	0	0	0	0	0	0	0	0	0	0.034937525	0	0	0	0	0	0	0	0	0	0	0	0	0	0
ZEB2P1	0	0	0.014576231	0	0	0.009242605	0.024263518	0	0	0	0	0	0	0	0	0.011489772	0	0	0	0	0	0	0	0	0	0	0	0	0	0	0	0	0	0.010995769	0	0	0	0	0	0	0	0	0	0	0	0	0.008856027	0	0
TSHZ1	7.314868333	5.591709915	5.96801854	7.907150716	5.564657952	5.887806108	9.905940893	7.025642865	6.795873328	7.237827402	13.46693339	8.275134574	6.360620773	8.475294641	6.279443168	7.160668295	5.014304378	4.424687055	5.521787554	7.947357318	16.55918759	2.909789589	5.193431509	10.36882018	7.907591856	6.432074385	6.588055825	5.465919098	8.601726107	5.323128618	6.831080763	7.208191277	12.11636524	5.380846973	8.388625796	5.392122179	7.561904982	9.679186452	4.683709693	7.682066419	8.857071692	4.112077047	7.416510898	4.538285818	9.796903084	3.06278167	7.479917645	5.312258681	6.498770684
SENP2	4.240606728	4.588262113	4.332470904	4.849554421	4.681981263	4.669806491	4.781635764	4.675763959	4.202639904	4.000900956	5.402935539	4.340958614	3.860353606	4.854529044	4.924147228	4.609358581	5.942938416	4.532103708	3.980094665	4.585941301	4.386120146	4.073567092	4.598871688	4.6993562	4.490135911	4.55272929	3.903491344	3.826327218	4.686158129	4.13441064	4.230879671	4.129749146	4.338620352	4.072315148	6.080759432	4.151586854	4.940525664	4.797559458	4.141355534	4.189930983	3.923414096	4.29753828	3.59786157	4.372837229	4.535222537	3.123393678	5.190311418	5.353888522	5.503026203
RF00019	0	0	0	0	0	0	0.208065035	0	0	0	0	0	0	0	0	0.19705467	0	0	0	0	0	0	0	0	0	0	0.168927124	0.262576182	0	0	0	0	0	0	0	0.142912077	0	0	0	0	0	0	0	0	0	0	0	0	0
HNRNPLP1	0.034960479	0.014867181	0.009409972	0.04577509	0.027072447	0.04773396	0.04699137	0.04278189	0.044018499	0.037653005	0	0.022821207	0	0.028606977	0.023057316	0.02966979	0	0.045827813	0.040331385	0.078400501	0.013674128	0.016844991	0.034293361	0.016939492	0.091872041	0.034153688	0.038152095	0	0.044496602	0	0.042842359	0.019328073	0	0.014197069	0	0.043035482	0	0.011596083	0.015990083	0	0.012808483	0.087931327	0.022700031	0.037074538	0.03164485	0.0158363	0.011434364	0.022110653	0.015663453
SLC28A3	0.155468136	0.603840108	0.092060858	0.29855521	0.168546435	0.258263538	0.761576384	0.439688203	0.257736004	0.231627707	0.238606932	0.25371295	0.088917757	0.309554842	0.393051407	0.501374334	0.273212878	0.42570475	0.099640215	0.168511526	0.056754519	0.499394255	0.620172703	0.215944225	0.501935367	0.259884177	0.486361975	0.061533999	0.197874972	0.44861552	0.249791064	0.260719019	0.191540407	0.378803493	0.40336176	0.178618926	0.717365072	0.275026198	0.436125316	0.164513557	0.1860658	0.44316486	0.080757054	0.344393633	0.131342064	0.882641466	0.810182191	0.471961787	0.403998293
AC025188.1	0	0	0.070621837	0.152685356	0	0.029853614	0.039185582	0.035675343	0	0.023548817	0	0	0.078980808	0.035782561	0.057681718	0.111335888	0.167669915	0	0.033631894	0.02451649	0.068416221	0	0	0	0.032833317	0.056960761	0.095443825	0	0.055657832	0.093470797	0.071451534	0	0	0.07103267	0.025591737	0.053830216	0.128795013	0.058019068	0.040001856	0.043381882	0.064085112	0	0	0	0.039582433	0.039617143	0.028604968	0	0.039184739
AC017053.1	0	0	0	0	0	0	0	0	0	0.048805838	0	0	0	0	0	0	0	0	0	0	0	0	0	0	0	0	0	0.025622719	0	0	0	0	0	0	0	0	0	0	0	0	0	0	0	0	0	0	0	0	0
AC243772.2	0.009874057	0.018895545	0.007973112	0.012928481	0.011469304	0.0101113	0.013272001	0.006041548	0	0.003987945	0.028414406	0.009668256	0	0.006059705	0.009768284	0.006284837	0	0	0.005695494	0	0.034758453	0.007136419	0.02179269	0.014352908	0.005560257	0	0	0.008374572	0.009425543	0	0	0	0.013351908	0	0.00433391	0	0.014540786	0	0.027096939	0.014693271	0.005426343	0.010643516	0.00480846	0.010471142	0	0	0.004844194	0.004683614	0.013271715
RF00322	0	0	0	0.176175411	0	0	0.18085653	0	0	0	0	0	0	0	0	0	0	0	0	0.113153031	0	0	0	0.195585977	0.151538388	0	0.146836654	0	0.256882303	0	0	0	0.181945419	0	0	0	0	0	0	0	0	0	0	0	0	0	0	0	0
RNU6-512P	0	0	0	0	0	0	0	0	0	0	0	0	0	0	0	0	0	0	0	0	0	0	0	0	0	0	0	0	0	0	0	0	0	0	0	0	0	0	0	0	0	0	0	0	0	0	0	0	0
POU5F1B	0.055478018	0.062450481	0.073784009	0.068366577	0.060650363	0.106938319	0.074569577	0.091850695	0.055470699	0.023724554	0.028173202	0.051126315	0.083990784	0.116159806	0.041969907	0.153709995	0.042230296	0.089834483	0.041412406	0.060376431	0.015317064	0.061323937	0.076827365	0.052180587	0.102910398	0.063762046	0.160260154	0.035981755	0.056073189	0.094168341	0.083982214	0.059538397	0.057367119	0.071562764	0.014323733	0.039167508	0.057669409	0.019484016	0.058211657	0.043705628	0.075323919	0.080907602	0.050854847	0.044989768	0.026585216	0.110868871	0.04803073	0.021671328	0.039477162
RNA5SP416	0	0	0	0	0	0	0	0	0	0	0	0	0	0	0	0	0	0	0	0	0	0	0	0	0	0	0	0	0	0	0	0	0	0	0	0	0	0	0	0	0	0	0	0	0	0	0	0	0
ZNF37BP	0.322344748	0.456930975	0.385610654	1.038397388	0.558662223	0.424401026	1.19895042	0.832749317	0.39297755	0.314106684	1.396316921	0.407475135	0.517502952	0.824785237	0.831818068	0.809833977	0.429147356	0.641641513	0.38170363	0.56223464	1.258789096	0.231740165	0.614821173	1.31890856	0.829796788	0.38488502	1.099986359	0.241569575	0.801003906	0.377309966	0.675083238	0.280044099	0.991687685	0.394779854	0.426695299	0.349560487	0.690690883	0.600782475	0.535906306	0.713161597	0.30367945	0.347464207	0.323917009	0.276725134	0.863743026	0.222498776	0.761423196	0.432001765	0.742737245
GAPDHP15	0	0.022887834	0	0	0	0	0	0	0	0	0	0	0	0	0.017748221	0	0	0	0	0	0	0	0	0	0.020205118	0.017526388	0	0	0	0	0	0	0	0	0.015748761	0	0	0.017852021	0	0	0	0	0	0	0	0	0.017603057	0.017019534	0
SEM1	4.355466076	5.962489998	4.53479472	3.653684833	4.640043059	4.545855792	6.032328698	4.75236547	4.788621711	4.65811584	3.425835195	5.645008171	4.410964688	4.581662626	6.561860203	3.796466585	4.504760913	5.306239865	4.806814265	4.473139233	3.352930742	6.500427696	5.243751812	4.32178623	3.593662308	4.817125488	4.934171624	4.646924263	5.103663377	5.544795088	3.997927892	4.440088099	3.680713063	4.862863193	4.554393672	4.893911498	4.077948269	3.67656081	7.829083959	3.60647292	3.388312058	6.271868383	4.577135355	5.208102488	5.11781221	7.79309546	4.866578914	4.829459316	5.565665226
RN7SL644P	0	0	0	0	0	0	0	0	0	0	0	0	0	0	0	0	0	0	0	0	0	0	0	0.098170568	0	0	0	0	0	0	0	0	0	0.082277224	0	0	0	0	0	0	0	0	0	0	0	0	0	0	0
RNU6-1183P	0	0	0	0	0	0	0	0	0	0	0	0	0	0	0	0	0	0	0	0	0	0	0	0	0	0	0	0	0	0	0	0	0	0	0	0	0	0	0	0	0	0	0	0	0	0	0	0	0
AP003393.1	0.007815859	0.004985621	0	0.015350404	0	0.004001825	0.010505518	0.004782217	0	0.003156678	0.011245782	0.003826478	0.00529362	0.01918636	0.007732134	0	0.016856895	0.005122695	0.009016593	0.003286393	0.004585538	0.011297735	0.028750187	0.011361116	0.008802498	0.003817745	0	0.006628934	0	0.025059195	0.004788977	0.006481554	0.010568769	0	0.006861055	0.007215847	0.005754916	0.003888678	0	0.011630531	0	0	0	0.004144242	0	0	0	0.003707338	0
ADAM21P1	0	0	0.012223598	0	0	0.00775083	0	0.009262313	0	0	0	0	0	0	0.007487891	0	0	0	0	0	0.008881379	0	0	0	0	0	0.008259959	0	0.014450324	0	0.009275405	0.012553629	0.010234922	0	0	0.006987912	0	0.007531683	0.03115679	0	0	0	0	0	0	0	0	0.007180461	0
FBXO22	1.226516094	1.962539464	1.421147383	1.582706195	1.740501958	1.451192827	1.527433248	1.735997067	1.629885595	1.575624142	1.73924756	1.284874224	1.337142338	1.207967503	1.95748468	1.836002823	1.500062857	1.623270665	1.525752044	1.652797084	1.345551772	2.663644585	1.530705895	1.598130922	1.770785656	1.394544957	1.731970396	1.01393625	1.627839957	1.861993245	1.564605704	1.572259605	1.436718617	1.269190645	1.528110123	1.635780056	1.662573113	1.498388883	2.232425981	1.497494049	1.221390662	1.748988583	1.01610879	1.437020209	1.518825802	2.576436323	1.634086294	1.050007598	2.296066124
GTPBP6	26.09030295	25.34978229	20.38597967	24.95045626	18.01463098	27.48466325	20.1956459	24.80663998	16.03310323	21.88037843	12.88971512	17.4220163	15.22059289	25.69970162	18.0051031	21.83896272	30.53866526	19.65690031	26.12939437	23.53880818	13.21236339	23.88533307	18.16536899	13.03048682	26.24671463	20.68575019	23.81587479	14.60531286	14.88340012	21.64586889	23.22174869	17.11909703	18.70526584	23.45228431	15.08047483	18.96044028	23.44729718	18.70351547	18.93205269	21.0674363	20.54874846	22.91988028	12.76003689	17.04763316	18.55727015	14.99677279	21.41898323	20.49062276	15.22176385
AC015871.4	0	0	0.00624972	0	0	0.007925738	0	0.00947133	0	0.006251898	0	0	0	0	0.007656865	0.009852733	0.044514137	0	0	0.006508803	0	0	0	0	0.00871681	0	0.016892712	0	0	0	0	0.00641846	0	0	0.006794266	0	0	0	0	0	0	0.008342915	0	0	0.01050861	0	0	0	0
RPS8	345.0271241	625.0573493	420.873405	351.3291659	269.6060936	344.5025265	316.8953262	395.8196168	363.4585358	337.083075	336.8913284	354.9390994	209.2283988	299.5931673	314.8546554	265.3524893	356.2499831	367.7045144	489.2324202	402.5354497	262.1011741	811.0790696	251.5769669	269.3638659	320.7908521	311.9697086	317.4286618	200.5327132	445.5324442	620.3348542	402.6132088	318.8557691	240.0765644	312.3641072	219.0210406	298.2897305	656.9857573	389.1862863	666.0878138	337.0804244	347.4439513	365.5496907	193.6054902	266.6077269	358.9530215	1431.627459	550.9756941	319.2036852	678.5937887
MGST3	20.37146517	25.56430241	19.27746656	19.71587604	23.77391698	20.27671961	14.61448212	15.16531165	23.49594121	22.49653431	14.10441949	17.42496914	24.53190328	21.9167653	17.49607833	13.15462478	18.09422037	25.04442065	27.77663749	22.68030681	11.55119252	40.81729545	24.70167585	14.45185043	17.08301752	22.06763363	16.38484516	18.45217313	21.03218125	27.23348065	19.34320018	23.36869364	13.17366263	20.54882722	26.62868796	24.80316405	16.91919724	19.84637506	18.86720103	17.07803365	20.52081416	22.57616162	23.00042246	23.50443784	17.6771065	35.16451764	16.80341838	14.35806635	21.32795332
AC009474.2	0.128616859	0	0	0.336805933	0	0.131707121	0	0.157391217	0	0	0.185059267	0	0	0	0	0.163729248	0	0	0	0	0	0	0	0	0.144852871	0	0	0	0	0	0	0.213319391	0.173918415	0.156689713	0	0.237486245	0	0	0.352957557	0	0.141364218	0.415918874	0.125267453	0	0	0.174781514	0.126198389	0.122015039	0.345747694
AC113192.5	0	0	0	0	0	0	0	0	0	0	0	0	0	0	0	0	0	0	0	0	0	0	0	0	0	0	0	0	0	0	0	0	0	0	0	0	0	0	0	0	0	0	0	0	0	0	0	0	0
LINC01570	0.047403503	0	0.012759139	0.020689073	0.036707988	0.064723282	0	0.019336229	0	0.038290759	0	0.030943659	0.042808026	0.019394342	0	0.04022977	0	0	0	0	0	0	0	0.045937086	0.035591672	0.015436521	0	0	0	0	0	0	0	0	0	0.014588134	0	0.03144665	0	0	0	0	0	0	0.042907786	0	0	0	0.021238341
DMXL2	1.582340412	1.688986905	1.626547705	4.1718368	3.240381907	2.345563878	3.065142908	2.792118137	2.061303207	1.990401195	3.303000316	1.897935305	3.123308537	3.433384273	3.049314554	3.481917621	2.038342529	2.662090202	1.753817882	2.717819925	2.854185811	1.463183935	3.953685199	3.060643606	2.775148937	2.342870747	2.527287779	1.656871491	2.413841532	1.756766274	2.569398627	2.134831619	2.728983612	2.225590857	2.394394548	2.095974785	2.477580601	2.639789873	1.547113154	1.826770935	1.854741128	1.851768306	1.332605451	1.950753879	1.885232698	1.850732042	2.841643681	1.739087678	2.183015931
RPL7P42	0	0	0	0	0	0.026380219	0	0	0	0	0	0	0	0	0	0	0.037040482	0.033769046	0	0.021664056	0	0	0	0.037446505	0	0	0	0.021849123	0	0	0	0	0	0	0	0	0	0.025634345	0	0	0.056628965	0	0	0	0	0	0	0	0
AL445669.1	0	0	0.056123314	0.030334839	0.053822176	0	0	0	0.043756137	0.018714292	0	0	0.062766205	0	0.022919888	0	0.033311904	0	0.026727333	0.05844991	0	0	0	0	0	0.022633415	0	0	0	0	0.028391338	0.057638617	0	0	0	0	0	0.046107869	0.031789555	0	0	0.049946991	0.022564733	0	0	0.125935289	0.0909297	0	0.03114019
AC117500.5	0	0	0	0.077900692	0	0	0	0.036403411	0	0	0.042802824	0	0.04029633	0.036512817	0.029429448	0.113608049	0.085545875	0	0	0.050033653	0.069812471	0	0	0	0.301530466	0	0	0	0.113587413	0	0	0	0	0	0.026114017	0.027464396	0	0.029601566	0	0.088534453	0.032696486	0	0	0	0	0	0	0	0
COX5AP2	0.044395667	0.113277353	0.035848648	0.058128943	0	0.045462356	0	0	0.167694839	0.071722285	0.063878326	0	0.060137671	0.054491209	0.04392009	0.056515679	0.191501172	0.058195894	0.051216082	0.074669513	0	0	0	0	0.049999976	0.173484552	0	0	0	0	0	0.073633089	0	0.108171578	0	0.081974947	0.065378179	0.088353911	0	0.06606378	0.097591541	0.047855302	0.043239527	0.047080272	0.060277817	0.12066135	0.043560865	0	0
YY1P2	0	0	0	0	0	0	0	0	0	0	0	0	0	0	0	0	0	0	0	0	0	0	0	0	0	0	0	0	0	0	0	0	0	0	0	0	0	0	0	0	0	0	0	0	0	0	0	0	0
MRPL42P3	0	0	0	0	0	0	0	0	0	0	0	0	0	0	0	0	0	0	0	0	0	0	0	0	0	0	0	0	0	0	0	0	0	0	0	0	0	0	0	0	0	0	0	0	0	0	0	0	0
BRSK2	0.103892163	0.080818624	0.102306008	0.089580718	0.064753466	0.046707088	0.36443783	0.108529942	0.040678691	0.049123999	0.175006069	0.146387312	0.078946483	0.14306804	0.253187898	0.161286236	0.138449735	0.039859509	0.011692966	0.055404497	0.437078859	0.062267656	0.048469241	0.187850939	0.316775161	0.084166271	0.420323378	0.070921815	0.280587073	0.028435271	0.077630959	0.081953212	0.215867446	0.117307321	0.193522911	0.058485675	0.130604822	0.070601213	0.246860652	0.260178172	0.089123146	0.1119882	0.088846798	0.032246201	0.271795932	0.268590801	0.17155522	0.233177227	0.098770745
AC010883.1	0.307646355	0.784972207	0.283906882	0.690536788	0.816798853	0.630076275	0.53166367	0.48403731	0.124507097	0.142002916	0.316181663	0.301234193	0.178599816	0.485492032	0.347829456	0.615424509	0.884690508	0.748943144	0.507013474	0.443514393	1.031400322	0.571756232	0.581996242	0.511078936	0.544472097	0.644028709	0.47961721	0.18637631	0.50343768	0.42273225	0.538579405	0.291572233	0.237717632	0.749590988	0.540127107	0.365179854	0.582490007	0.524795594	0.422130143	0.457798757	0.386442886	0.189497376	0.171219835	0.233035519	0.596720094	0.895865045	0.34498454	0.291855068	0.236289881
RNU6-160P	0	0	0	0	0	0	0	0	0	0	0	0	0	0	0	0	0	0	0	0	0	0	0	0	0	0	0	0	0	0	0	0	0	0	0	0	0	0	0	0	0	0	0	0	0	0	0	0	0
DNAJB6	5.116445773	6.293543321	4.132374495	4.847793189	4.128402694	4.932093628	6.428308214	5.260928287	4.60222203	4.478063515	7.850633871	5.846678565	3.930324551	4.438365572	6.556333328	5.380627674	6.112604252	4.268706346	4.581085533	4.720991293	8.897168573	5.993235427	3.429102573	5.515991951	4.486774402	4.182800455	4.776969487	3.530388555	8.08062115	3.998136775	4.200955311	4.847181578	6.910671024	4.217579588	4.233116858	4.095207036	4.802409323	5.274812841	7.67247408	6.188889832	4.299148092	5.409434781	4.200811962	4.074949827	6.959490569	5.442365696	5.918427291	6.675943603	7.641298674
MMP24OS	16.94072398	15.3908714	14.70828377	14.51992707	13.08087818	15.79901115	9.71984177	14.60647626	11.72120131	12.40186242	8.44433787	14.08783225	14.36467172	16.49587783	9.83221018	10.34494793	7.943927553	13.24771518	18.58189683	16.53797011	7.455591752	14.78053036	14.38348868	10.65245936	13.43294028	12.37571975	12.77556617	16.02853178	10.37954737	17.36054539	14.57849054	12.95532164	10.27920525	13.48313597	8.558103848	14.3701029	12.69444163	13.73327583	10.75119216	11.10847389	16.81204337	11.50216114	18.99467616	11.5777356	11.03957745	12.33154734	11.962602	11.85049921	10.92273355
AP006284.1	0.086808401	0.212266205	0.163557604	0.719856519	0.252082773	0.177788272	0.184745918	0.389507462	0.116131103	0.087650683	0.093677644	0.148748398	0.489955382	1.101001873	0.257635465	0.138133857	0.197625831	0.673272106	0.417269153	0.27984083	0.008488365	0.188220827	0.521555497	0.609891757	0.277005655	0.155476024	0.473666625	0.269960458	0.096676136	0.104371858	0.265948639	0.131979243	0.009782012	0.317267508	0.247661968	0.16696717	0.575263084	0.453498922	0.029778057	0.204529966	0.11131409	0.124764195	0.183186813	0.038357376	0.078575549	0.108136123	0.312312307	0.006862715	0.048616301
MTCO1P17	0	0	0.028766532	0.093290442	0	0	0	0	0	0.057553117	0	0	0	0	0	0	0.153668965	0.046698946	0	0	0	0	0	0	0.08024436	0	0	0	0	0	0	0	0	0	0	0	0	0	0	0	0	0	0	0	0	0	0	0	0
RN7SL833P	0	0	0	0	0.143083602	0	0	0	0	0	0.088619931	0	0	0	0	0.15681111	0	0	0	0.051795402	0.072270656	0	0	0	0	0.060169818	0	0.052237867	0	0	0.226430919	0	0.083284875	0	0	0.056862904	0	0.122575497	0	0	0	0.066390806	0	0	0.083624858	0.08369819	0	0	0
VEGFB	38.52745055	43.30244926	31.16502813	21.95407891	19.69978736	26.89723669	50.91842954	22.66596518	21.14724174	24.81085056	48.78857007	43.87696753	19.04741031	24.62396035	24.2263216	29.51662128	26.51789245	25.30372558	32.5086538	22.98361438	58.2401387	25.15340905	14.5094321	29.22776081	30.7549365	20.01921906	28.97291512	16.37192234	38.32284925	28.58572932	29.03845855	27.45289394	41.97816434	26.52346099	36.59369891	23.06859915	44.73230019	31.94991806	36.72403439	51.46860195	31.7065758	28.70351714	21.44708518	16.38850565	40.64308837	29.77055219	44.5793154	32.08182095	49.88255271
HMGA1P2	0.431898587	0.068875427	0.305156086	1.343065635	0.12541896	0.884551526	0.290263567	0.264261796	0.356869109	0.392480281	0.155358397	0.264310425	0.29252151	0.463848011	0.320453989	0.755984427	0.698624648	0.707690815	0.124562569	0.499409983	0.253393412	0.156076118	0.238307103	0.235427565	0.547221956	0.316448674	0.412411589	0.503676225	0.5153503	0.086547035	1.058541251	0.4924781	0.438016748	0.263083962	0.142176315	0.498427921	0.159006188	0.590934956	0.222232536	0.401684094	0.1780142	0.174583231	0.1051628	0.171755808	0.146601603	0.440190479	0.264860816	0.204864757	0.145128662
AC113367.1	0.032879498	0.083893378	0.212396502	0.129151147	0	0.101008468	0.044194265	0.040235349	0.186292574	0.106235264	0	0.064388404	0.044538049	0.080712543	0.065054569	0	0	0.129299901	0.151722829	0.165901061	0.115741728	0.047526938	0.048378134	0.047793566	0.111090172	0.06424146	0.035881137	0.02788638	0.125543983	0.052709096	0.241753312	0.081799165	0	0.040056017	0.057725722	0.091066154	0.048419178	0.06543504	0.090229751	0	0.108414663	0.283533668	0.032023259	0.104603161	0.089283683	0	0.096783727	0.031191815	0.044193314
AL035419.1	0	0	0	0	0	0.031759164	0	0	0.02928713	0	0	0	0	0	0	0	0	0.040654579	0	0.026081372	0	0.044830374	0	0	0.034929061	0	0	0	0	0	0	0	0	0	0	0	0.091343981	0	0	0	0	0	0	0	0	0	0	0	0
GIMAP6	4.577484845	8.440364151	7.284174141	6.520246116	3.146595991	3.634618377	13.80758495	7.751386712	6.416373941	7.330043178	9.950163395	8.666517949	2.948912854	4.136987106	2.613587687	6.418956406	4.74986203	8.988848921	4.91972808	6.262888698	5.869492845	8.148106717	3.933254782	6.608336842	5.427188775	5.410762845	4.79536314	3.996083361	12.35766031	7.57464602	7.444618089	6.828401132	8.329594245	12.50378303	4.340065551	5.369264787	9.262181591	6.801264165	15.53662698	7.237335211	7.861194419	9.357625484	5.041686839	8.826835161	8.278625881	7.526548474	8.890713584	5.508731118	9.931874207
AC016252.1	0	0	0	0	0	0	0.049602002	0	0	0	0.053097174	0	0	0	0	0	0	0	0	0.031033532	0.043301406	0	0	0.107283447	0	0	0	0	0	0	0	0	0.049900642	0	0	0.034069757	0	0.036720929	0	0	0	0.039778458	0	0.039134235	0	0.050148282	0	0.035008534	0
CRYBA4	0.215683018	0.220129603	0.087079947	0.282402015	0.30063435	0.309211292	0.057981132	0.15836157	0.101836878	0.121954415	0.062066733	0.105593807	0	0.105891672	0.085349028	0.082369338	0.279105285	0.537181832	0.199054365	0.145103764	0.050616193	0.187060403	0.063470203	0.188109818	0.121454935	0.105352826	0.047074636	0.018292915	0.123531564	0.103728382	0.132154503	0.160975915	0.058330221	0.289035525	0.037866935	0.099562667	0.158810127	0.08584819	0.147972342	0.128380416	0.14223576	0.069747185	0.084026503	0.045745073	0.117136669	0.175859082	0.063488215	0.12276729	0.086969827
AC104984.6	0	0	0.039234354	0	0.112877064	0.049756023	0	0.059458904	0	0.078496056	0	0	0	0	0.048068098	0	0.069862465	0	0	0.12258245	0	0	0	0	0	0	0.053024347	0	0	0.077892331	0	0.080587325	0.065702512	0	0	0	0	0.048349224	0	0	0	0	0.04732326	0	0	0	0	0.04609457	0
AC135048.1	0.075118558	0.177977485	0.025995768	0.070253998	0.124649518	0.076923423	0.129817264	0.105056223	0.010133707	0.034673105	0.077202639	0.052537778	0.014536345	0.118543453	0.063697603	0.068304226	0.04628924	0.098468882	0.012379838	0.027073425	0.138511368	0.124094877	0.094738039	0.09359329	0.169202372	0.052417879	0.046843595	0.072812536	0.020487546	0.086016071	0.078903535	0.035596855	0.058043937	0.039220493	0.028260814	0.009907402	0.094818414	0.064070137	0.044173829	0.095812746	0.035384418	0.011567478	0.052258815	0.034140418	0.131131986	0.160412972	0.084235489	0.071262771	0.115390641
TRBV7-7	0.201635652	0.192930592	0.081408458	0.330011577	0.117105887	0.051620082	0.203268147	0.246745885	0.095204274	0.244310492	0	0.296149548	0.204849357	0.123743726	0.099737841	0.064170541	0	0.264313342	0.116306261	0.084783251	0.059149471	0.072865508	0.074170511	0.073274285	0	0.049245615	0.05501085	0.128261276	0.384953308	0.080810488	0.185320983	0.041803224	0	0.429880711	0	0.139617274	0.22270031	0.050160578	0.13833495	0.3000476	0.332429976	0.163011432	0.098192355	0	0.205326741	0.274009059	0.29676624	0.286928737	0
ZNF330	9.546048736	12.1785661	10.38720237	11.2888424	11.04023142	11.01146314	13.54498456	11.90959975	12.06930039	10.4688234	14.97578985	10.58300608	8.754536684	9.684995975	13.21038717	10.45749551	10.64135366	10.11741133	11.10807342	12.14030293	12.51239884	11.57535823	9.712330036	11.80071388	10.46367788	9.595282835	9.732560374	7.166227906	13.03657431	9.962601166	11.40238012	9.929782121	12.34875609	9.394462721	8.428319609	10.37335423	11.13243958	12.08654331	11.97216444	12.13187336	9.741644589	9.799241097	7.033550132	8.067917541	13.11090048	9.626215922	13.21062251	10.83585924	16.84511122
AC006254.3	0	0	0	0	0	0	0	0	0	0	0	0	0	0	0	0	0	0.025937989	0	0	0	0	0	0	0.022285057	0	0	0	0	0	0	0	0	0.02410611	0	0.036536345	0	0	0	0	0.021748341	0	0	0	0	0	0	0	0
LYPD6	0.636005638	1.494212231	0.401308273	0.891903333	0.427914639	0.387924966	0.901587592	1.390721677	0.636693954	0.513741326	1.310159311	0.963049929	0.296589959	0.605736973	1.327149405	0.7211504	0.549682814	0.669697957	0.449048929	0.52900672	0.815611619	0.663129687	1.498309155	0.565812007	1.025511125	1.222285363	0.633384413	0.565950014	0.789582601	1.426297883	0.672919279	0.899221974	0.568647215	0.774824871	0.597971039	0.779698532	1.269269348	0.68820552	1.816893379	0.61543143	0.477486926	0.633120034	0.450196242	0.722377696	0.575687281	2.559804279	1.23104234	1.104511262	1.719052313
AL445190.1	0	0	0	0	0	0	0	0	0	0	0	0	0	0	0	0	0	0	0	0.051076021	0.071266897	0	0	0	0	0	0.066280434	0	0	0	0	0	0	0	0	0	0	0	0	0	0	0	0	0	0	0	0	0	0
AC091953.5	0	0	0	0	0	0	0	0	0	0	0	0	0	0	0	0	0	0	0	0	0	0	0	0	0	0	0	0	0	0	0	0	0	0	0	0	0	0	0	0	0	0	0	0	0	0	0	0	0
SHLD2P2	0	0	0.005718367	0.01854478	0	0.00725189	0	0.008666075	0	0.00572036	0.030568494	0.006934136	0	0	0	0.009015052	0	0.037132279	0.008169691	0.023821691	0.008309663	0.010236571	0	0.020587998	0.023927114	0	0.007728245	0.012012595	0	0	0.017356648	0	0.009576075	0.0172549	0.006216616	0	0.010428746	0.014093701	0.02915115	0.010538109	0	0.007633599	0.006897317	0.015019941	0.009615166	0.019247195	0	0	0.02855568
RETREG2	29.03426673	25.90873476	33.62637231	23.04773243	26.35001859	27.49009356	17.38244573	23.32411126	26.01524991	29.17751809	19.14701445	22.25437095	26.58886321	25.98685684	14.51523073	22.10670056	20.70748507	26.16965749	37.14819721	31.8658348	15.64349107	22.40434406	20.19071489	23.8082695	24.3436338	26.4358408	23.86011737	30.35173423	21.49611343	29.59881203	30.38793945	27.80793933	18.08580316	26.2280236	21.21743461	29.93353608	26.85927281	32.52290546	14.3019469	26.85269114	32.73984347	18.14573114	28.8531305	23.46663166	23.68266568	20.32737576	22.90408699	15.46521854	19.51866977
TTC17	5.1542488	4.350797998	5.346080571	7.252013182	5.686267114	6.252750029	5.246506265	6.9523288	5.940252305	5.042418587	5.828087708	4.708342144	4.871556374	6.965612659	4.612901668	5.156339531	5.837391552	4.722387446	4.966099021	6.194737371	3.661516843	4.26857948	5.175259862	6.471462291	6.003922994	4.768772713	4.736666246	4.43462642	4.601981356	4.927842734	6.614522586	4.71654391	4.775019165	4.566385918	4.538201455	4.646934857	7.560600531	6.685252813	3.235173179	4.728794317	4.774011445	3.786370519	4.028096837	3.792448611	4.758731695	3.21248546	6.225459125	4.716155914	4.452558656
RPL18P13	0.092224391	0	0.099292565	0.161003891	0	0.157400425	0.123961418	0	0.174178646	0.124158964	0	0.060201461	0.041641902	0.03773205	0.030412154	0	0	0.161189332	0.035464211	0.051704373	0	0	0	0.044685724	0.034622127	0.030032036	0	0.104292121	0	0	0.301377298	0.152960126	0	0.187256599	0.026986014	0.141907422	0	0.030590018	0.042181219	0	0.101364852	0.132548253	0.059881805	0.032600399	0.041738945	0.167102185	0	0.058327049	0.082639168
REG3G	0	0	0	0	0.176198343	0	0.076459671	0	0	0	0.013641225	0	0	0	0	0	0	0	0	0	0	0.027408489	0	0	0.021355003	0	0.010346214	0	0	0	0.023236271	0.078621781	0	0	0.432770833	0.043764403	0	0	0.013008734	0	0	0.040878025	0	0.191025972	0	0	0.009302429	0	0.012743004
AC103810.7	0	0	0	0	0	0	0	0	0	0	0	0	0	0	0	0	0	0	0	0	0	0	0	0	0	0	0	0	0	0	0	0	0	0	0	0	0	0	0	0	0	0	0	0	0	0	0	0	0
HNRNPUL1	45.04369575	42.5473926	40.62023863	38.58788099	33.55569603	41.62806552	47.24548619	53.74038069	40.9300607	40.4875532	48.72441089	41.41391699	35.12672325	43.46079953	45.82271655	42.74767213	43.16289501	43.1599894	40.23182521	46.01366367	46.51738405	27.71886098	37.05003477	38.41711544	43.02203319	42.72187689	40.06510918	31.466884	43.58715164	34.68405153	47.63435628	38.54002932	40.78797501	43.39148373	35.04929741	36.29405406	44.55366524	47.42879279	34.98007361	41.23367343	41.70380535	39.7703962	33.12498008	39.04692289	40.36282931	21.96108483	45.54236193	40.88024094	37.61806774
COL27A1	0.211333277	0.199417701	0.229212997	0.505931246	0.435756466	0.466115906	0.784944235	0.607511194	0.277503308	0.245454497	0.7898755	0.359982182	0.370963616	0.727520755	1.046584219	0.555565128	0.819890064	0.345871997	0.282750265	0.413281982	1.166519073	0.159066424	0.233673165	0.628928886	1.242164109	0.277311113	1.188612689	0.194088249	0.515674512	0.186433747	0.329469829	0.253030836	0.558011042	0.336679011	0.399573585	0.258606697	0.434595696	0.345924386	0.39807395	0.81131687	0.248771917	0.362595941	0.230188348	0.122002124	0.597641537	0.152940072	0.479748751	0.338097149	0.290776084
AC104058.1	0	0	0	0.077113816	0	0	0	0	0.055615965	0	0	0.115335458	0.239335781	0	0	0.074973662	0.169363551	0	0	0	0.069107294	0	0	0	0.198989802	0	0.128543872	0	0	0	0.072173267	0	0	0	0.051700478	0	0.086730648	0	0	0	0.064732436	0	0	0	0	0	0.057787814	0	0
SMARCAL1	4.221825651	4.575319433	4.640625817	4.583259372	3.918332637	4.914237874	5.162153995	4.989783766	4.807460614	4.19272533	4.473113633	4.342373201	2.978066588	4.633743254	3.731413579	4.429821482	3.719229565	5.088369233	3.96687262	4.500788476	3.567263701	2.9445421	2.966951517	4.244353986	4.944341665	4.476766833	4.412308792	3.094139557	4.374364596	3.821802835	4.950530507	4.241754707	3.154030263	4.314690648	3.166298929	3.482260995	5.210481659	4.549688534	3.615250259	4.529027605	4.387287911	4.343460728	3.108167921	3.715754089	4.099720169	3.207027963	5.02216055	2.998138588	3.684535125
MTND6P15	0	0	0	0	0	0	0	0	0	0	0	0	0	0	0	0	0	0	0	0	0	0	0	0	0	0	0	0	0	0	0	0	0	0	0	0	0	0	0	0	0	0	0	0	0	0	0	0	0
IGLV5-45	34.41100316	27.99291676	87.45011352	68.24689292	31.52596682	41.23859425	31.32872444	66.10272532	49.5954317	160.7963043	5.832396857	79.98499491	31.8708448	56.99972671	14.51487063	27.81994994	14.44410858	68.84530338	44.42459718	46.53810307	0.723798815	48.27587661	49.01082713	35.22518231	19.65036828	15.58170954	16.78080346	23.95362791	61.57410576	27.19364511	34.71788662	50.6786692	52.37003269	35.64158144	7.11669455	54.42682243	29.78181905	86.85323011	24.48476349	62.22076501	20.58149063	43.12425682	19.7398787	25.37140456	12.32339724	15.14831819	56.37412361	16.25965649	36.53952202
AC084855.1	0	0.039013354	0.0493859	0.080079732	0.142083017	0	0.123311271	0	0.086632561	0	0	0	0	0	0	0	0	0	0.03527821	0.051433196	0.071765267	0	0.044995047	0	0.034440543	0	0.066743933	0.051872567	0.058382342	0	0.074949162	0.025359648	0.041351231	0	0.053688958	0.028232631	0.135099664	0.060859163	0.083919978	0.091010942	0.067222145	0.032963267	0	0	0.041520034	0.041556444	0.060010423	0.029010569	0.082205745
TELO2	7.444060995	6.380409015	7.297090022	8.774275257	5.147769276	8.43422697	8.613617584	9.361937015	6.733428422	7.036313153	5.307913648	8.02022206	5.338051755	10.40809096	8.462434652	7.947685733	9.374326481	6.86415015	6.255103805	7.502427677	5.490728591	6.107845034	6.114019186	5.434328004	8.504596007	9.364462048	10.47878181	5.053677837	6.467810388	6.734131056	8.586320272	7.073206018	7.225881391	8.15895422	4.571376047	6.77734985	7.456073628	7.01320374	5.344904805	7.307068618	7.102426426	9.523126048	4.348515266	7.710413602	5.036745529	3.71217958	5.704798317	9.449876243	4.048812342
RN7SKP106	0	0	0	0	0	0	0	0	0	0	0	0	0	0	0	0	0	0	0	0	0	0	0	0	0	0	0	0	0	0	0	0	0	0	0	0	0	0	0	0	0	0	0	0	0	0	0	0	0.086436923
AC107909.1	0	0	0	0	0	0	0	0	0	0	0	0	0	0	0	0	0.042269727	0	0	0	0.034495574	0	0	0	0	0	0	0	0	0	0	0	0	0	0	0	0	0	0	0	0	0	0	0.031175844	0	0	0	0	0
GCSAM	0.633462678	0.837647545	1.568129608	1.846512042	1.031200455	1.647749036	0.528275089	6.212771781	0.790311242	1.053253982	0.638681944	2.299940863	1.290249514	1.549347997	0.956025304	1.147792664	1.382844663	2.085022139	0.714777758	0.940997716	0.124787715	0.528010088	1.598793096	3.710084518	0.661353102	1.011832716	1.059645954	0.796092391	0.406068246	1.215639238	1.257909646	0.736214107	0.675261347	1.070278134	0.438367576	0.597639189	0.796670181	1.104248725	0.602724244	0.743099647	0.650507085	0.991843193	0.499877734	0.647251071	0.853800297	0.666045546	1.320229299	1.912504298	0.671205674
AL139124.1	0.041548439	0.212025069	0.167747831	0.598410542	0.193043909	0.085093437	0.055846435	0.203374874	0.039235016	0.067122518	0.179344848	0.122047379	0.168842582	0.101993048	0.246620172	0.052891158	0	0.108927232	0.14379432	0.034940366	0.048752652	0.240231175	0.122266827	0.18118416	0.187173306	0.162358465	0.272048907	0.070477692	0.158644653	0	0.152746748	0.068910777	0.280913354	0.101234209	0.072945568	0.038358823	0.061185279	0.082687508	0	0.123653821	0.091332701	0.268717182	0.121399337	0.044060872	0.056412018	0.056461487	0.122301526	0.078831569	0.055845233
RN7SL362P	0	0	0	0	0	0	0	0	0	0	0	0	0	0	0	0	0.094196582	0	0	0	0	0	0	0	0	0	0	0	0	0	0	0	0	0	0	0	0	0	0	0	0	0	0	0	0	0	0	0	0
AL591441.2	0	0	0	0	0	0	0.043946447	0	0	0	0	0	0	0	0	0	0	0	0	0	0	0	0	0	0	0	0.035679935	0	0	0	0	0	0	0	0.057402026	0	0	0	0	0	0	0	0	0	0	0	0	0	0
TRAJ38	0	0	0	0.369400056	0	0	0	0	0	0.227891776	0.405936457	0	0.382165198	0	0.279105088	0	0.405653021	0.369825523	0	0.237256356	0.331046232	0	0	0	0	0	0	0	1.077248369	0.452278052	0.345733231	0	0	0.687412934	0	0	0	0	0	0.419824666	0	0	0.274780219	0	0.766111604	0	0.553644545	0.267645892	0.379207148
CHCHD4P2	0	0	0.100888339	0	0	0	0	0.050964775	0.039328432	0	0	0	0.169244588	0.051117944	0.041201227	0.212068359	0.059882113	0	0	0.105070672	0	0.120401577	0	0	0.328333174	0	0.136348321	0.035322748	0.159022378	0	0	0.103612276	0	0	0	0.076900308	0	0.165768767	0	0.061974117	0.09155016	0	0.040562794	0.264994675	0.113092665	0	0	0	0.055978198
AC079174.1	0	0.071524482	0.045270408	0.367032107	0.130242766	0.287053981	0	0.068606428	0	0.045286186	0.08066686	0.054895242	0.075943084	0	0.05546319	0.285476637	0.161221073	0.293963877	0.064676719	0.094294193	0.065784828	0	0.08249092	0.244482472	0.25256398	0.219079852	0.122363878	0	0	0.2696273	0.206110195	0.046492688	0	0.068300644	0	0.051759823	0	0	0.076926647	0.083426696	0.1848609	0.241730627	0.054603761	0	0	0.076186814	0	0.106372085	0.301421066
ZNF662	0.534762008	0.827483241	0.693681949	1.852100477	1.082016824	0.809050604	1.048040407	1.253914405	0.739560699	0.68556319	1.742404178	0.577666855	0.551463627	1.020544044	1.030762063	1.26048915	0.734175961	0.556270106	0.676617981	0.980659603	1.522159717	0.379015615	0.517789162	1.123365613	1.12682391	0.475234755	1.106922466	0.365768103	1.073636293	0.81856083	0.955505727	0.638022731	1.418241211	0.6346706	0.436119537	0.684822268	1.839202942	1.02649121	0.719560021	1.108933319	0.693939378	0.472304457	0.325942453	0.321965917	1.12423478	0.53916822	1.103576286	0.484402112	1.275242973
RF00019	0.144561097	0	0	0	0	0	0	0	0	0	0	0	0	0	0	0	0	0	0	0	0	0	0	0	0.162809838	0	0	0	0	0	0	0	0	0	0	0	0	0	0.198356313	0	0	0	0	0	0	0	0	0	0
RNU6-906P	0	0	0	0	0	0	0	0	0	0	0	0	0	0	0	0	0	0	0	0	0	0	0	0	0	0	0	0	0	0	0	0	0	0	0	0	0	0	0	0	0	0	0	0	0	0	0	0	0
MIR410	0	0	0	0.42412599	0	0	0	0	0	0	0	0	0	0	0	0	0	0	0	0	0	0	0	0.235427565	0	0	0	0	0	0	0	0	0	0	0	0	0	0.161164079	0	0	0	0	0	0	0	0	0	0	0
AC019163.1	0	0	0	0	0	0.02936421	0.115629585	0	0	0	0.041259115	0.028077566	0	0	0	0	0.041230307	0	0	0	0	0.041449723	0	0	0	0	0.031293057	0	0	0.091938489	0.035140099	0.023779867	0	0.0349341	0	0.026473876	0	0.028533968	0	0	0	0	0	0	0	0	0	0	0
NIFKP9	0	0	0	0	0	0	0	0	0	0	0	0	0	0	0	0	0	0	0	0	0	0	0	0	0	0	0	0	0	0	0	0	0	0	0	0	0	0	0	0	0	0	0	0	0	0	0	0	0
C14orf177	0	0	0	0	0	0	0	0	0	0	0	0	0	0	0	0	0	0	0	0	0.043484886	0	0	0	0	0	0	0	0	0	0	0	0	0	0	0	0	0	0	0	0	0	0	0	0	0	0	0	0
IQCA1	0.038057675	0.037348349	0.037822574	0.042164157	0.183625951	0.047965639	0.074764122	0.089561529	0.11610938	0.085130451	0.046334504	0.071662408	0.071380144	0.032339051	0.020273072	0.048447416	0.067348585	0.046050241	0.030395352	0.03200479	0.116794219	0.038085185	0.03015233	0.102130251	0.065941391	0.017159727	0.070284992	0.044692883	0.10619235	0.018772378	0.13632594	0.048554707	0.039586451	0.014265976	0.041118104	0.051352674	0.030177911	0.034957096	0.040169228	0.060988755	0.074006238	0.041023407	0.034215311	0.015522701	0.059622075	0.047739486	0.043086981	0.033326953	0.04721843
HSDL2	15.86167874	27.43111911	19.16090015	21.00694187	24.68724297	20.88284061	14.44025543	21.59726379	27.73866777	22.78680306	25.93293628	14.33638104	15.4646936	18.1139505	20.37976072	18.29711069	22.12951706	19.71710592	19.54835572	24.57893439	12.45749489	30.2314246	27.45794447	18.68511246	23.24655889	21.83633241	19.76833605	14.42333625	24.00938738	25.20059272	22.35988394	23.00342463	14.30127853	18.14571184	17.46608256	26.70788869	26.13923672	25.59724051	21.67394362	23.23410558	19.45924486	20.22477251	12.70701439	23.00046404	20.90364893	27.14146967	21.30594067	16.92064302	28.68935306
PPIAP45	0	0	0	0.048115133	0	0.075261212	0.04939359	0.179875677	0.034701558	0	0	0	0	0.090208137	0.072708048	0	0.105674316	0.048170551	0.042393143	0	0	0	0	0.053416338	0	0	0	0	0	0	0	0	0.049690976	0	0	0.033926606	0.054115552	0	0	0.054683045	0	0.039611321	0	0	0	0.049937575	0	0.069722879	0
LINC01210	0	0	0	0	0	0	0	0	0	0	0	0	0	0	0	0	0	0	0	0	0	0	0	0	0	0	0	0	0	0	0	0	0	0	0	0	0	0	0	0	0	0	0	0	0	0	0	0	0
THEMIS3P	0	0	0	0	0	0	0	0	0	0	0	0	0	0.013536908	0	0	0	0	0	0	0	0.015942201	0	0	0	0	0	0	0	0	0	0	0	0	0	0	0	0	0	0	0	0.011888392	0	0	0	0	0	0	0
MIR3163	0	0	0	0	0	0	0	0	0	0	0	0	0	0	0	0	0	0	0	0	0	0	0	0	0	0	0	0	0	0	0	0	0	0	0	0	0	0	0	0	0	0	0	0	0	0	0	0	0
AC060234.3	0	0.079841283	0	0	0	0	0	0.03829196	0	0	0	0	0.042386838	0	0	0	0	0	0	0.026314658	0	0	0	0.045485111	0.070482971	0.061138563	0	0	0	0	0.038346083	0.025949407	0	0.03812129	0	0	0	0	0	0	0	0	0	0	0	0	0	0	0
PIK3AP1	3.239580914	5.293641174	7.592064642	5.585853312	4.127123427	5.061108203	7.019114723	12.90104637	4.019917258	5.49679289	3.188573452	6.786521965	4.221746914	5.058978824	3.743078281	4.902613535	4.30444116	8.255472636	3.758545848	5.614108217	0.894423979	3.518747193	6.589185126	9.637017027	3.728147897	5.167605186	3.760060716	4.877406786	3.356487098	4.951932075	6.316511504	5.207377098	3.009085011	5.642922163	1.826632132	3.467607978	5.503944312	4.364428604	6.882765383	3.800774284	3.547146421	6.629561214	6.014070377	7.324022577	3.760018137	4.882703245	7.376673914	7.581183944	5.188827804
AC145146.1	0	0.052261448	0	0	0	0	0	0	0	0	0	0	0.055490029	0	0	0	0	0	0	0.068898801	0	0	0	0.059546082	0	0	0	0	0	0	0	0	0	0	0	0	0	0	0	0	0	0	0	0	0	0	0	0	0
ALKBH7	70.30418482	91.8698793	51.11953177	62.1130326	30.97253535	56.72802198	29.82951903	39.33850139	44.71764396	49.70985303	20.58418682	44.00130957	35.74492222	52.73685468	23.03700783	32.65852726	52.73823834	48.44282251	92.94884613	48.69935368	22.52798051	70.10102534	34.84688612	23.97574908	52.62808438	49.3503339	41.53610302	41.15209415	36.30956323	76.7616879	55.86478732	44.56396018	29.9440893	61.07345014	59.53112865	43.65242012	70.72660833	47.47993454	44.71960112	44.687811	50.13173504	37.10091638	37.05850335	36.15583708	30.47439266	101.7956366	50.30935634	38.25184054	48.86377304
TSPAN14	6.570216208	6.190194434	7.478302976	6.573288962	6.803670065	7.023476585	7.232946855	7.084012556	7.023449452	7.340311557	5.080605206	6.00624163	6.883887366	8.207104808	6.604311653	7.448948524	8.645480014	7.248687756	6.784286974	7.6378296	3.386006303	5.840499571	5.901937594	5.954285313	8.256419286	7.264980833	7.334362793	5.658709007	5.972140177	6.630950469	7.276169225	6.863618184	5.063001509	7.85179439	5.610496132	7.288204323	7.446321674	8.227044221	4.433121654	7.199917922	7.887756658	6.557294621	5.923873192	7.558599799	5.85504905	4.245643075	6.898581874	5.260779908	4.558117405
BIVM	1.835351503	3.113810018	1.898422573	2.960882483	3.303839932	2.174650732	2.587496929	2.677120557	2.335076161	2.046560793	3.115474968	1.828460895	1.475195455	2.748069225	2.306846225	2.356789726	2.790916556	2.955895335	2.095141961	2.470055455	1.905531453	3.097457891	2.898435781	2.481624678	3.102360696	2.33746688	2.548198071	1.437100935	2.452165258	2.711183724	2.594550316	1.9443666	2.100651646	2.193024745	1.563340666	2.418958961	4.009366811	2.517948949	2.922677295	2.688230897	2.189760465	2.016354796	1.313369946	1.708562996	2.71372695	3.451718859	3.001400246	1.649984729	3.284887996
LINC00526	4.076777142	3.118238548	2.440690687	3.591159582	3.120825058	4.738365614	1.768053442	3.870061156	2.933586428	3.662312001	2.174520414	3.754307563	3.816352626	4.007646819	2.547224672	2.208904025	4.332590614	2.983850939	4.401742253	4.511034173	1.565363144	5.838994874	4.063040789	2.278185464	2.868318605	3.025755646	2.657156084	3.789989595	2.618144436	4.052893778	2.766603413	2.823779884	2.649125294	3.193628835	7.247579846	3.996355199	3.297152324	3.768918684	3.084943166	2.595971829	3.516990947	2.876014313	3.461791111	3.304306938	3.369256687	4.132860368	3.203756432	3.469261741	4.401229843
ZNF114	0.05666308	0.014457816	0.068631523	0.029676454	0.06581753	0.052222065	0.045697471	0.124811694	0.080262107	0.050347325	0.097835026	0.061030279	0.030701966	0.083457868	0.100900965	0.072132095	0.081472262	0.037138294	0.05229449	0.038120879	0.119678521	0.057334084	0.116721847	0.123547993	0.031907986	0.105175361	0.061835973	0.028834897	0.043271395	0.045418269	0.145819458	0.032892786	0.045972603	0.08974001	0.034818689	0.047081821	0.125165221	0.073299115	0.023324698	0.050591116	0.074734824	0.109941626	0.027593738	0.066098445	0.076933786	0.07700125	0.050037845	0.069880981	0.099009058
RF00019	0	0	0	0	0	0	0	0	0	0	0	0	0	0	0	0	0	0	0	0	0	0	0	0	0	0	0	0	0	0	0	0	0	0	0	0	0	0	0	0	0	0	0	0	0	0	0	0	0
AL445686.2	0.072630697	0.108103439	0.087971838	0.079248455	0.084364864	0.161147536	0.081354149	0.059253164	0.102879913	0.078224444	0.034834686	0.094822508	0.049192199	0.044573432	0.047901773	0.061639246	0.104431089	0.031735893	0.055859201	0.020359715	0	0.122484649	0.089055942	0.052787911	0.081799268	0.059128818	0.039630654	0.030800459	0.046221037	0.097028509	0.074171143	0.050192798	0.032737584	0.014747267	0.25503184	0.055879116	0.178262993	0.024090963	0.033219535	0.054039715	0.066524338	0.013048435	0.047159512	0.051348449	0.032871225	0.246750372	0.083142468	0.034451305	0.032540959
AL645949.1	0.031977866	0	0	0.083739684	0	0.032746195	0	0	0.030197334	0	0	0	0.043316714	0	0	0.162831281	0.045978953	0	0	0.05378389	0	0	0	0	0.036014608	0	0.034897194	0	0	0	0.039187313	0	0.043241142	0	0.028071375	0.05904594	0	0	0	0	0.070294456	0	0	0	0	0	0.062753129	0.030336463	0.042981432
TXNL1P1	0	0	0	0	0	0	0	0	0	0	0	0	0	0	0	0	0	0	0	0	0	0	0	0	0	0	0	0	0	0	0	0	0	0	0	0	0	0	0	0	0	0	0	0	0	0	0	0	0
INPP5D	2.252728501	2.812269148	7.032083389	3.9178278	3.140949605	4.972736533	4.273805859	10.93808221	3.023500657	3.91928702	2.322268902	4.796279696	2.849532192	3.516839183	2.292384834	3.534635507	3.085505009	7.606962949	2.770824836	3.653326985	1.130156219	1.878630756	1.49424401	7.761705931	3.115780077	3.001906271	3.808517559	2.800999128	2.881307439	3.152660926	6.232358238	3.325236721	1.465875196	6.252282343	1.5141016	3.125265363	3.673499037	3.839644603	2.305832156	4.275721505	2.992016576	3.455625781	2.592448969	4.062071357	3.302107809	1.675776402	3.969964937	3.272549888	1.968941711
AC008694.1	0	0.104278684	0.033000858	0.053511223	0.189886649	0.083701721	0.054933058	0	0.038593321	0.03301236	0.058803879	0	0	0	0	0.052026116	0	0	0	0.103106734	0	0.05907554	0	0.059406956	0	0.039925767	0.222999591	0.06932502	0	0.065516914	0	0.033891866	0	0.049789255	0.035876266	0.037731459	0.060184585	0	0	0.060815723	0	0	0	0.043340251	0.110978784	0	0.040100423	0	0
EIF3G	36.40336105	40.33933089	34.62393565	29.73290577	22.5992556	33.84792466	39.10281051	32.98234	30.70831333	30.55193918	31.02288707	35.01150797	19.32812705	29.74586982	28.51060797	27.43479673	34.27959694	32.74322937	35.94443697	29.95127398	28.27160586	29.02989772	22.5539989	23.61002155	31.3403961	27.37536093	33.84833811	19.8329672	34.1557793	34.68135481	35.12603504	28.01563047	30.5949464	32.12461377	29.35723575	25.10331256	40.03455869	33.49077353	34.28730549	34.34861199	31.49931089	33.59625739	22.40107932	23.78765432	30.42940782	29.00926215	34.7552748	33.40024352	34.35798039
DLGAP1-AS2	0.397166912	0.626329809	0.641409305	1.011161301	1.089258326	0.965935287	0.659889643	0.654779229	0.46881575	0.534694044	0.396847372	0.513117305	0.986326075	0.954652996	1.085966121	0.723279502	1.475241451	1.048480432	0.305455232	0.519554757	0.278325214	1.124279626	1.193113709	0.873999779	0.900819493	0.776002804	0.921028395	0.612884771	0.41072005	0.848930611	0.682744085	0.407129913	0.730994838	0.672021474	0.188851037	0.366676965	0.422411899	0.724552226	0.597946387	0.558177481	0.466845187	0.921640897	0.424431887	0.39193473	0.808874693	0.734622521	0.622435447	2.025195691	0.607975131
RPL23AP15	0	0.048617949	0	0.099794351	0	0	0	0	0	0	0.054832375	0.037314413	0	0.046774589	0	0	0.05479409	0	0.04396326	0.032047699	0.044716485	0	0	0.055394721	0	0.037229256	0	0	0	0	0	0.031602873	0	0	0	0	0	0	0	0	0	0	0	0	0	0	0.037392115	0	0
IGKV1-12	24.04036519	8.802902609	30.59096658	15.19180933	19.80737219	27.94838336	1.772212233	3.33447925	34.19794944	8.236169119	9.548686214	21.68886187	5.655660849	6.14956574	0.956531004	6.769669595	8.720520726	12.9624775	24.64085481	36.03554445	0.154710048	20.39263895	11.0579286	4.152516353	8.315573846	21.08120642	2.541971215	6.746822415	9.229690798	7.256903623	26.92897026	28.20961352	5.170358502	65.16087375	3.510826196	34.20517965	4.983525616	4.41702958	2.894606695	5.820584191	9.757682883	14.11755453	31.80408434	7.317315281	5.370480843	8.122509741	8.538367375	17.88654633	9.569740188
AL627171.1	0.04011902	0.136487085	0	0.140078309	0.093201245	0.095860228	0.07190015	0.049094508	0.075770374	0.054011048	0.076966545	0.06547139	0.181148641	0.082070094	0.079378511	0.136190689	0.057684604	0.052589868	0.092564845	0.022492193	0.125534351	0.019330528	0.0590302	0.097194866	0.075305774	0.143708343	0.043781571	0.056710834	0.153186695	0.042876513	0.114715766	0.011089999	0.054249781	0.114043277	0.082175301	0.037039139	0.137853989	0.026614252	0	0.079599784	0.102888941	0.086490775	0.078148503	0.056726689	0.054471238	0.109038009	0.065607725	0.038059737	0.125822555
MOB1AP2	0	0	0	0	0	0	0	0	0	0	0	0	0	0	0	0	0	0	0	0	0	0	0	0	0	0	0	0	0	0	0	0	0	0	0	0	0	0	0	0	0	0	0	0	0	0	0	0	0
RN7SL794P	0.124942091	0	0	0.081795727	0	0	0	0	0	0	0	0	0	0	0	0	0	0	0	0	0	0	0	0	0	0	0	0	0	0	0	0	0	0.076106432	0	0	0	0	0	0	0	0	0	0	0	0	0	0	0.083967297
OR11H2	0	0	0	0	0	0	0	0	0	0	0	0	0	0	0	0	0	0	0	0	0	0	0	0	0	0	0	0	0	0	0	0	0	0	0	0	0	0	0	0	0	0	0	0	0	0	0	0	0
GRAMD4P5	0	0	0	0	0	0	0	0	0	0	0	0	0	0	0	0	0	0	0	0	0	0	0	0	0	0	0	0	0	0	0	0	0	0	0.040354907	0	0	0	0	0	0	0	0	0	0	0	0	0	0
OR10Z1	0	0	0	0	0	0	0	0	0	0	0	0	0	0	0	0	0	0	0	0	0	0	0	0	0	0	0	0	0	0	0	0	0	0	0	0	0	0	0	0	0	0	0	0	0	0	0	0	0
RN7SL455P	0	0	0	0	0	0	0	0	0	0	0	0	0	0.076133108	0	0	0	0	0	0	0	0	0	0	0	0	0	0	0	0	0.076012271	0.102877437	0	0	0	0	0	0	0	0	0.068175651	0	0	0	0	0	0	0	0
NANOGNBP3	0.123836409	0.039496705	0.049997761	0.040535935	0	0.031702953	0	0.037885319	0.029235295	0.050015186	0	0.030313833	0.20968356	0.227995078	0.061254922	0.078821868	0.089028274	0.081165247	0.107145856	0.078105632	0.145308789	0.134253086	0.227762541	0.045002083	0.03486724	0.15122326	0.101356274	0.052515236	0.059105663	0	0.227633207	0.051347676	0	0.113149386	0.108708262	0	0.09118231	0.06161317	0.042479848	0.092138511	0.068054986	0.066743324	0.030152874	0.032831199	0.126103326	0	0.060753915	0.058739983	0.083224224
FGD6	2.546111831	1.799648263	2.179686327	2.718054731	3.305396454	2.605503587	3.647021275	3.450321357	2.294158555	3.025896362	3.924052421	2.666977447	3.97970796	2.573608322	2.055384997	2.784505691	1.652660457	3.522473962	2.457097136	2.83975354	2.926285213	1.095050184	3.023681526	4.78955864	2.571354783	3.278476321	2.447862334	3.686732719	3.005655943	2.219512664	2.196046264	3.845950675	2.654004707	3.394631772	2.482734795	1.967986373	1.920897341	2.698198611	2.979827655	2.031744063	2.170624761	2.599976073	4.559316226	4.849793033	2.463852752	1.616398371	2.595635998	2.445160003	2.879165383
AL691447.1	0	0	0	0	0	0	0	0	0	0	0	0	0	0	0	0	0	0	0	0	0	0	0	0	0	0	0	0	0	0	0	0	0	0	0	0	0	0	0	0	0	0	0	0	0	0	0	0	0
LINC01266	0.012877467	0.076667224	0.024262717	0.01686096	0	0.008791248	0.126932436	0.026264056	0.024320896	0.006934621	0.148229067	0.050436267	0.005814538	0.015805794	0.08068363	0.038250367	0.037031392	0.005626793	0	0.01443916	0.161176865	0.062047438	0.006315869	0.155988816	0.058012242	0.012580291	0.018737438	0.007281254	0.131120292	0	0.005260236	0.024917799	0.0928703	0.031376394	0.022608651	0.015851843	0.031606138	0.01708537	0.094237502	0.114975295	0.028307534	0.027761947	0.020903526	0.018208223	0.064108971	0.040832393	0.088447263	0.040721584	0.190394558
AKR1B10	64.58159263	44.7464379	74.047644	67.1325294	115.5229435	96.9557739	25.65487218	50.15003996	104.4873462	134.4875092	24.05685585	51.12660815	156.1863586	63.8053944	71.67879557	38.68666763	81.60929341	95.85818177	99.25265523	87.3652996	14.32268487	189.6759773	104.6605444	40.03456547	40.65382198	72.41920657	53.64336991	93.9301549	70.84884627	62.96415875	85.06583768	79.41548224	44.72894424	87.01094757	198.0659552	114.2657442	24.31153565	64.1336927	22.45975791	79.83360817	85.37944824	78.28496267	88.3859565	90.00398279	58.73361228	28.49980948	26.54160519	53.41684083	28.86279544
RASA4CP	1.431429233	2.007692393	1.792962586	1.902451261	2.123435421	1.019894232	1.866072065	1.392894812	1.986875894	1.922447165	2.357373166	1.156737603	1.787142751	1.434124821	1.59950537	1.256885306	0.440149026	2.712843865	1.810501748	2.621457578	2.924173719	1.558068225	3.27344793	2.513161695	1.782079489	1.520544851	1.355081171	3.108262539	1.646275545	2.246340339	2.340623348	2.088079776	1.982249815	1.16082475	3.417698538	2.081824208	1.409538714	1.71611738	1.301514677	1.687370226	2.340994232	1.603394425	2.939477817	1.435687198	1.445924711	1.324151985	1.095689438	1.002105275	1.761719578
RNA5SP20	0	0	0	0.272652422	0	0	0	0	0	0	0	0	0	0	0	0	0	0	0	0	0	0	0	0	0	0	0	0	0	0	0	0	0	0	0	0	0	0	0	0	0	0	0	0	0	0	0	0.197548159	0
LMOD1	71.13487191	95.55656418	11.7270308	12.3597854	23.5464227	7.185616787	174.9111738	11.68095702	10.02889881	9.251109123	291.9203454	118.7611768	12.41098564	24.66482641	100.0489473	94.37896435	14.9344873	5.589385188	7.739316168	9.586805788	442.3467933	25.8955867	9.877472362	103.6255979	24.83458878	18.32756606	59.34774423	14.33119772	226.6315173	10.53576654	12.42619735	37.24510367	197.8719427	13.64127777	45.69004705	18.47931246	38.55093227	39.46640836	125.8260358	107.8920847	38.99331343	49.51868034	51.67971698	13.30845835	142.4788162	41.20142976	93.13218638	94.5622391	188.6551264
FAM72B	0.121111028	0.110364186	0.23284483	0.143472887	0.12058084	0.159455505	0.294570149	0.430503639	0.196058654	0.116462991	0.074682672	0.237173509	0.062497177	0.127415647	0.176867781	0.278982114	0.033169123	0.36287529	0.153023453	0.150348406	0.033835916	0.200073837	0.398828505	0.45269158	0.233827779	0.197193536	0.195104423	0.107610351	0.132125418	0.147926089	0.219089769	0.114783134	0.046791107	0.189701492	0.055689239	0.111813504	0.135886594	0.166424627	0.071219922	0.171639494	0.101420553	0.19271502	0.056170041	0.232405485	0.180098112	0.203767699	0.118833696	0.114894478	0.170536944
PPIAP16	0.107752933	0.045822666	0.058005616	0.188113375	0.083440951	0.073561267	0.24138962	0.131859582	0.033917745	0.116051664	0.051679795	0.070338051	0.09730695	0.176341162	0.248730201	0.137169472	0.154931133	0.09416502	0.165742392	0.060410242	0.126436549	0.103837089	0.21139357	0.104419618	0.080903451	0.210532588	0.274376499	0.060926301	0	0.057579547	0.264091914	0.089357609	0.048568592	0.175029166	0.094589581	0.066320594	0.052893229	0.071481398	0.098567203	0	0	0	0.034982287	0	0	0	0.035242261	0.170370075	0.048276885
BMS1P7	0	0.021212584	0	0.043541451	0.038627132	0	0	0.020347154	0.015701465	0	0	0	0	0.020408305	0	0	0.023907307	0	0	0	0.019510329	0	0	0	0	0	0.036290428	0	0.063488022	0	0.020375913	0.013788706	0	0	0	0	0	0.016545362	0	0	0	0	0	0	0	0	0	0	0
LINC02490	8.789603355	3.304645296	0.564034638	7.088055645	2.298860666	1.072941867	0	1.567103232	0.824522875	3.291348781	0.753785501	2.137352187	2.050084192	0.464399293	1.065336225	0.407552337	0.209238663	0.763034357	6.513731168	1.003503587	0	3.323564328	1.49883669	0.380758059	2.228950663	2.303072383	0.381140066	2.295684769	1.611391487	2.426197072	1.961647784	1.279206464	0.039355914	0.212743437	2.81040703	0.376184534	0.985785455	1.187411883	0	0.346477595	1.08763418	0.156863469	8.504013433	1.234584178	2.489544032	5.062556722	1.142294901	0.082832173	2.425411443
AC025518.1	0.201635652	0.064310197	0.122112686	0.066002315	0.117105887	0.103240164	0.067756049	0.246745885	0.095204274	0.407184153	0.2175913	0.148074774	0.068283119	0.061871863	0.049868921	0	0.217439372	0.066078335	0.407071913	0.169566502	0	0.072865508	0.370852553	0	0.113544613	0.09849123	0.27505425	0.171015035	0.384953308	0.161620975	0.185320983	0.167212894	0	0	0.177003367	0.046539091	0	0.150481734	0.207502425	0	0.055404996	0.163011432	0.19638471	0.160371417	0	0.205506794	0.14838312	0	0.203263774
MTHFD1L	1.522397359	1.07111509	1.81160976	1.578245369	1.262532543	1.715943637	3.352743648	2.894669297	1.710681066	1.905104444	1.218051915	2.24111657	1.217509363	1.261404755	3.594624496	2.443579944	1.61792619	2.265061637	1.13736219	1.382806212	1.35306329	2.296286597	3.090920493	1.671109028	2.326646947	2.395959532	2.037757025	1.057782996	2.25469092	1.20073022	2.040659238	1.770963053	2.331843793	1.994743367	0.773715522	1.617801139	1.5647273	0.94291097	3.078414124	2.078805188	1.121904271	5.328665466	1.146842117	2.475253988	1.286567028	1.150404195	1.603154359	4.749182059	1.240863064
MIR6788	0	0	0	0	0	0	0	0	0	0	0	0	0	0	0	0	0	0	0	0	0	0	0	0	0	0	0	0	0	0	0	0	0	0	0	0	0	0	0	0	0	0	0	0	0	0	0	0	0
PTPN23	12.54350913	8.973267095	12.41697438	14.34057832	9.348734709	13.58761211	13.62879901	14.36915233	12.25934505	13.46782863	9.792020806	11.08221218	10.53781717	13.90979001	12.06195032	13.41764059	13.15343995	12.40575728	10.76940359	13.49001318	9.210623878	6.129791034	10.06938157	8.825404374	15.04261098	12.59689	12.09923224	11.57624674	8.665536452	9.264251587	15.33203466	12.0779934	13.25211214	14.01651178	10.36933871	12.72268728	12.52849663	13.15687385	6.42464191	12.85571777	13.66456167	12.79592043	10.45938201	10.89841001	9.236121607	4.347883754	10.9847669	11.40857956	5.660527366
RF00045	0	0	0	0	0	0	0	0	0	0	0	0	0	0	0	0	0	0	0	0	0	0	0	0	0	0	0	0	0	0	0	0	0	0	0	0	0	0	0	0	0	0	0	0	0	0	0	0	0
RGS7BP	0.079889896	0.173265976	0.167724847	0.22489622	0.102076541	0.077718931	0.33288505	0.136868179	0.177287795	0.171009906	0.229897788	0.144715843	0.124450234	0.083348281	0.23710229	0.355949403	0.447987671	0.03665318	0.087555056	0.134367609	0.276539648	0.098157942	0.217464075	0.168385278	0.620826371	0.085850885	0.209239717	0.074533499	0.251661357	0.281757142	0.176222099	0.132502568	0.151240311	0.180055409	1.083514043	0.147513721	0.352943629	0.262337875	0.268566928	0.166434259	0.263423616	0.099032826	0.027233299	0.076248753	0.184398637	0.222558054	0.282195621	0.11747326	0.193283936
AL035460.1	0	0	0	0	0	0	0	0	0	0	0	0	0	0	0	0	0	0	0	0	0	0	0	0	0	0	0	0	0	0	0	0	0	0	0	0	0	0	0	0	0	0	0	0	0	0	0	0	0
RPL7AP10	0	0.112847729	0.124994402	0.289542395	0.410980965	0.067934899	0.178341459	0.081182827	0.083529414	0.107175399	0.159090141	0.129916426	0.059909589	0.352849526	0.043753516	0.281506671	0.15897906	0.115950354	0.076532754	0.241755528	0.233531982	0.095895061	0.065075012	0.385732142	0.42338791	0.129619937	0.168927124	0.075021766	0.042218331	0.106351097	0.21679353	0.055015368	0.089707602	0.02694033	0.135885328	0.081664044	0.227955775	0.154032925	0.121370993	0.197439666	0.145832113	0.143021408	0.086151067	0.023450856	0.030024601	0.180305582	0.108489133	0	0.029722937
LBX1	0	0	0	0	0	0	0	0	0	0.004872169	0	0	0	0	0	0	0	0	0	0	0	0	0	0	0	0	0	0	0	0	0	0	0	0	0	0	0	0	0	0	0.006629494	0	0	0	0	0	0	0	0
AC234779.1	0	0	0	0	0	0	0	0	0	0	0	0	0	0	0	0	0	0	0	0	0	0	0	0	0	0	0	0	0	0.098390313	0	0	0	0	0	0	0	0	0	0	0	0	0	0	0	0	0	0	0
IFNA14	0	0	0	0	0	0	0	0	0	0	0	0	0	0	0	0	0	0	0	0	0.020732188	0	0	0	0	0	0	0	0	0	0	0	0	0	0	0	0	0	0	0	0	0	0	0	0	0	0	0	0
MAPRE3	5.82051708	5.425687177	6.41088662	7.680616366	8.951846235	7.974772863	7.340924221	5.482801989	8.194503551	8.659755729	4.940477878	6.342900025	15.41941006	6.169621079	7.01885954	5.214343428	7.314654593	10.29459968	8.564027756	7.152946453	4.485920497	7.770235333	7.708501063	5.961442495	4.869468578	8.95662276	5.926953911	9.800301094	6.622944149	5.885498609	7.058395291	9.158857873	6.13375405	8.637276938	1.504874025	8.333645679	4.028800338	6.435940025	4.544877007	9.346105404	5.452514733	8.765198674	10.92416207	8.226403076	7.113165736	2.652596225	4.520230005	6.730686782	4.458835827
SELENOS	30.43663657	33.31939327	25.45836588	35.13263292	30.59010389	29.73629231	19.04132085	27.61191937	24.8207731	28.52871007	16.28639487	28.99728194	28.65833076	30.944409	30.43683224	22.80523215	24.81657219	31.77573102	24.29962371	25.67786602	7.597361593	47.27887944	39.89739296	21.89513866	18.7165602	29.83860597	18.50079452	32.48379725	21.61876718	35.40522905	22.89257075	25.39078516	19.70237949	28.42815719	26.98344882	28.5846163	28.39919769	26.81571707	34.4211407	19.31795443	23.11045954	36.95898257	32.29944433	26.85410725	22.00892577	50.29883378	29.45871175	34.7831635	32.71915271
AL354919.2	0.032573357	0	0.02630236	0	0	0	0	0	0.061519336	0.026311527	0	0	0	0	0.032224424	0.04146588	0.046835172	0.128095991	0	0	0	0	0.047927686	0	0.073370542	0	0.035547048	0	0	0	0	0.027012511	0.044046377	0.079366112	0.028594119	0	0.095936695	0.064825775	0	0	0	0.070223422	0	0.034543068	0	0	0.095882575	0.061802776	0
AC016586.1	0.127864713	0.065250405	0.12389796	0.368319939	0.059408981	0.261873807	0.309359855	0.406824081	0.144894225	0.309852854	0	0.125199675	0.346407051	0.439434958	0.480680984	0.58597836	0.404466901	0.402266358	0.147508306	0.193551237	0.210049802	0.073930793	0.188137187	0.185863867	0.518420801	0.324776271	0.446520818	0.06506822	0.09764532	0.286971747	0.250707138	0.127243145	0.172901348	0.155773399	0.224488919	0.023609744	0.03765936	0.178128719	0.140357391	0.190271413	0.084322516	0.055131547	0.024906979	0.054238676	0.104164297	0	0.175644541	0.097041201	0.171862889
FANCC	1.715585034	1.689467573	1.945849402	2.06681012	1.489429405	2.284299534	1.726503254	2.305009491	2.242197836	2.071533942	1.644576239	1.967736326	1.554260838	2.127416158	2.364279725	1.865917442	3.007123483	1.692447236	1.772560628	2.262631579	1.071381424	1.61062979	2.234761607	1.70964689	2.365393188	2.362806104	2.113467911	1.552558004	1.785383956	1.846497174	2.232408912	1.840715553	1.237651975	1.853026169	2.42979179	2.083947802	2.135731251	2.48810287	1.343843963	1.75018918	1.737393393	1.803997299	1.229495616	2.182722825	1.659940752	1.255811361	1.403494519	1.698834265	1.319364809
RGS10	18.77723952	44.64910091	18.25337576	24.78697978	12.69055551	15.7232213	41.95235909	19.83229903	16.88735243	17.80832254	49.85366587	28.42696618	8.743402508	15.82778132	18.47934276	12.25406184	11.59091947	23.82657055	16.56881155	18.83383399	55.39418815	31.92853638	8.51053291	26.34005722	12.17874807	13.55320353	15.03316475	11.47030074	44.91747112	27.97404777	20.52804867	18.02787389	25.46654565	20.68003846	12.1662953	13.89180721	36.86911545	22.57738828	42.84543885	28.41998383	16.10829453	17.60501763	20.54706398	14.03074843	38.4126645	61.5901017	35.68309844	24.2813826	61.65023814
AL133351.3	0	0	0	0	0	0	0	0	0	0	0	0	0	0	0	0	0	0	0	0	0	0	0	0	0	0	0	0	0	0	0	0	0	0	0	0	0	0	0	0	0	0	0	0	0	0	0	0	0
AL354920.1	1.203146064	2.40080061	1.170802941	1.353163873	1.003351678	1.405805104	1.969645636	1.226929769	1.660533811	1.470243593	1.864300767	1.32910385	0.94024771	1.211684601	0.747725975	0.68725857	0.820606729	1.051426354	1.583724097	1.76414955	1.574659062	2.92085307	0.794357011	1.614360448	1.146560289	0.858932116	1.009987565	1.151259943	1.413532251	1.038564416	1.323176563	1.036122756	0.896891437	1.315419812	0.907220297	1.224708607	1.908074262	1.41210431	1.841355295	1.285389101	1.5766972	0.781467796	1.547395484	1.275900289	1.445072947	2.829795936	1.48322057	0.497528696	1.202494625
AC025154.1	0	0	0	0	0	0	0	0	0	0	0	0	0	0	0	0	0	0	0	0	0	0	0	0	0	0	0	0	0	0	0	0	0	0	0	0	0	0	0	0	0	0	0	0	0	0	0	0	0
EEF1A1P42	0.026283836	0.016766069	0	0.051621646	0	0.026915354	0	0	0.049640696	0.031846634	0.037818273	0	0	0	0.013001139	0	0	0.051681102	0.045482651	0.044207044	0.046261908	0.018996492	0	0.019103063	0.014800894	0.012838639	0.014341672	0.033438514	0.025089932	0.021067798	0.016104779	0.021796722	0	0.016010369	0.01153647	0.036399094	0	0.013077175	0.036064784	0.01955607	0	0.042498097	0	0.027873219	0.035686641	0.107153806	0.051579206	0.024934704	0.017664044
RNU1-98P	0	0	0	0	0	0	0	0	0	0	0	0	0	0	0	0	0	0	0	0	0	0	0	0	0	0	0	0	0	0	0	0	0	0	0	0	0	0	0	0	0	0	0	0	0	0	0	0	0
DUSP12	5.608921348	8.143561595	4.529096243	6.239129205	5.373511979	5.093073989	5.364110263	6.730127043	4.396659824	5.25237516	6.284873187	5.297608944	3.940075478	5.787758145	5.480090585	4.473655447	5.523971958	6.662736321	4.340461202	5.443161701	4.077016595	9.973104513	6.2371001	6.003002074	4.818783128	4.684230606	5.384288417	3.923591535	6.368115215	7.050095905	6.192195974	4.231520631	5.208471573	4.886015654	5.551170138	4.637586103	8.391411722	5.907276318	8.091181398	4.948784516	4.299012621	8.068479943	3.558107535	3.7794076	6.321507726	8.579966973	6.389849864	5.499955996	8.01930576
RNA5SP99	0	0	0	0	0	0	0	0	0	0	0	0	0	0	0	0	0	0.201133179	0	0	0	0	0	0	0	0	0	0	0	0	0	0	0	0	0	0	0	0	0	0	0	0	0	0	0	0	0	0	0
VIM-AS1	0.605893876	0.560131487	0.72323568	0.862304347	0.469187795	0.557507249	0.519326985	0.633989521	0.480944083	0.404301976	0.770708675	0.662049847	0.416314498	0.689784306	0.321419212	0.503023592	0.441901132	0.633084856	0.344423008	0.443069098	0.329716729	0.596568054	0.271325557	0.982839173	0.276907496	0.45465668	0.383308534	0.283007561	0.603518664	0.816461785	0.559560209	0.364099362	0.510579764	0.813024534	0.185000507	0.291850566	0.530180273	0.707762732	0.409657566	0.405071791	0.723852922	0.444871727	0.487486593	0.44697897	0.763034851	1.109757322	0.672044432	0.574793738	0.601934238
AC093206.1	0	0	0	0	0.081762058	0	0	0	0	0	0	0	0	0	0	0	0	0.046135176	0	0.029597372	0	0.101747811	0	0	0.039637808	0.034382753	0.038407978	0	0	0	0	0.029186557	0	0.042876863	0	0	0	0	0	0	0.116049499	0	0	0	0	0	0.069066321	0	0.047305519
KRT12	0.281069514	0.191242751	0.506873388	1.214449674	2.154760874	0.623615932	0.151117401	0.263695622	0.566228314	0.620568715	0.148285305	0.403643215	2.284394008	0.356484002	0.36147622	0.357801462	0.619669211	0.847409527	1.29699858	0.827283811	0.065961006	1.273019351	1.047683291	0.571986843	0.400963919	0.768832987	0.541887811	0.635695951	0.787020233	0.856106394	0.780723783	0.520558728	0.177365111	1.50663831	0.797771333	1.236912826	0.28973704	0.745826268	0.179976215	1.017743138	0.535472816	0.292873422	1.715499857	0.347743414	0.356178293	0.190977123	0.165470624	0.204425839	0.188892688
DRD5	0.02252175	0	0.23641645	0.029488588	2.267230293	0.092251511	0.010090708	0.009186783	0.857798684	0.515446206	0.010801743	0	0.630490567	0.018428787	0.014853661	0.019113457	2.644579138	0.541246795	0.424368101	0.763904369	0.1585612	10.58035317	0	0.010912522	0.684849452	0.014668007	0.385052341	0.006367191	0.874281831	0	0.156396062	0.659916811	0.030454383	1.161521339	0.039540881	3.319915008	0	0.059762131	0.041203629	0.368652904	0.189779945	0.129476319	0.153546715	0.413983098	0.020385802	0	0.022098259	0.042731447	0
MTND1P8	0	0	0	0	0	0	0.024748788	0.045063591	0	0.014872937	0.10597078	0	0.049882615	0.022599512	0.054645838	0.023439134	0.052948394	0.024135981	0	0.030968198	0.08642049	0.026615085	0	0	0	0	0.06028031	0.015616373	0	0.088551282	0	0.015269177	0.099591176	0	0	0.033998031	0.02711474	0.018321811	0.075792991	0.08219725	0.040474808	0	0	0.019525923	0.074998294	0	0.018066296	0.017467416	0.148489536
AC023790.2	0.00727919	0.037146298	0.023511223	0.028592763	0.016910422	0.037270429	0.058704991	0.008907701	0.0412433	0.023519418	0.041894399	0.021382416	0.029580827	0.026803416	0.043207279	0.037065631	0.010466287	0.06679329	0.02519243	0.006121471	0	0.063131913	0.010710432	0.052905071	0.040990409	0.007111206	0.039718612	0.018521291	0.013897087	0.023338526	0.035681166	0.042255526	0	0.008867999	0.089459255	0.026881506	0.010719518	0.021729988	0.029963937	0.043327723	0.032002553	0.015692875	0	0.007719362	0.019766508	0.029675763	0.021426942	0.013811107	0.019567909
ZNRF3-AS1	0	0	0	0	0	0	0	0	0	0	0	0	0	0	0	0	0	0	0	0	0	0	0	0	0	0	0	0	0	0	0	0	0	0	0	0	0	0	0	0	0	0	0	0	0	0	0	0	0
AL450384.1	0.042353251	0	0.10259831	0.443637839	0.295174888	0.260225207	0.227712823	0.10365717	0.079990032	0.102634069	0.304698067	0.082940995	0.057371047	0.1039687	0.251397319	0.323494107	0.060897064	0.111037203	0	0.071234354	0.198788052	0	0.31158798	0.123129187	0.572396816	0.165503423	0.462197699	0	0.080858836	0.067896463	0.051901841	0.035122805	0.34362573	0.412780648	0.148717114	0.039101851	0.187111399	0.168578407	0.174342231	0.126049052	0.046550929	0.091307452	0.082500598	0.134743055	0.057504745	0.057555172	0.083113709	0.281255005	0.227707924
L3HYPDH	0.504189832	0.751496957	0.354721556	1.856277449	0.858174937	0.817907233	1.341971973	1.136235224	0.518542687	0.491944462	1.113313172	0.791845067	0.574774713	1.354100335	0.839545555	1.239183689	0.545501437	1.171325243	0.420398672	0.801823562	1.001641597	1.176183213	0.829994261	0.957835437	1.141295107	0.321867316	1.116779914	0.262501245	1.038819132	0.720237309	0.807500218	0.546448303	0.519769874	0.924397758	0.613500538	0.548441408	1.521721896	0.486803827	1.664460806	0.86169492	0.521240209	0.866339389	0.452164025	0.434095159	0.867560173	1.037914879	1.155954192	0.615646658	1.100393345
AL358944.1	0	0	0	0	0	0	0	0	0	0	0	0	0	0	0	0	0	0	0	0	0	0	0	0	0	0	0	0	0	0	0	0	0	0	0	0	0	0	0	0	0	0	0	0	0	0	0	0	0
C9orf116	0.300290005	0.395072998	0.23490096	0.270312058	0.196202622	0.451648023	0.655896001	0.252636546	0.18609269	0.288043468	0.324052279	0.303219642	0.190672551	0.345539751	0.464176916	0.203080483	0.296840515	0.246021271	0.216514337	0.260421944	0.539548527	0.40693666	0.386609807	0.395578935	0.517864555	0.38503519	0.389148642	0.103466848	0.55538395	0.240697333	0.528986682	0.25680725	0.380679792	0.27437512	0.420121859	0.355210113	0.26256494	0.214770157	0.502169227	0.307210754	0.195968422	0.485536196	0.23763182	0.398060671	0.356751541	0.612110365	0.432757565	0.284876314	0.479298305
AL357793.2	0	0	0.016616903	0	0	0.021073139	0	0	0.019432872	0	0	0	0	0	0	0	0	0	0	0	0	0	0	0	0	0	0	0	0	0	0	0	0	0	0	0	0	0	0	0	0	0	0	0.021823091	0	0	0	0	0
PPIP5K1	2.447781898	2.340723935	2.158448219	3.159594186	2.878469965	2.868165169	2.035223892	2.57127546	2.70014649	2.495153897	2.234736752	2.065883012	2.81396636	3.429808313	2.81158195	2.859574396	2.320385517	2.825329598	2.591425918	2.92558388	1.458981215	1.969516321	3.681291402	2.430836989	2.873880956	3.036731614	2.912366371	2.063198444	2.084325513	2.469018093	3.071309919	2.439475645	2.349180104	2.710237223	3.261163729	2.801837719	2.950721652	2.802159341	1.423719323	2.868845211	2.25706574	2.491427021	1.780643876	2.356893818	2.205832173	1.215743413	2.478270676	2.042660191	1.630473335
THAP5P1	0	0	0.107819598	0.174830561	0	0.205101165	0	0.081699258	0.252182314	0.161785765	0.192122598	0.065371433	0.090436039	0.081944796	0.264191075	0.084989228	0.191988453	0.087515963	0	0.112289268	0.156678369	0	0.098233462	0.194092955	0.150381606	0.260888984	0	0	0	0.107027631	0.081814734	0.110730676	0	0.162670236	0	0.061637651	0	0.199302143	0	0	0.073379899	0	0.065024327	0.212400312	0.090646793	0	0	0	0.089736043
NOP56P1	0	0.239953102	0	0.061566676	0	0	0.442417857	0	1.021270583	1.329368695	0.405936457	0.046041171	0	0.346282847	0.930350292	0.299290023	0.338044184	0.061637587	0.379714929	0.039542726	0	0	0.484301533	0.136699877	0	0.551233175	0.051313884	0	0.179541395	0.376898377	1.382932924	0.077987734	0	0.057284411	0	0.911640746	0.484712413	0	0	0	0.361770794	0.963023629	0.412170328	0.498645894	0.319213168	0.894580651	0.046137045	0.981368271	0
AL138966.1	0	0	0	0	0	0	0	0	0	0	0	0	0	0	0	0	0	0	0	0	0	0	0	0	0	0	0	0	0	0	0	0	0	0	0	0	0	0	0	0	0	0	0	0	0	0	0	0	0
FLJ46284	0.047679549	0.022119329	0.040250335	0.082292318	0.050347842	0.017754596	0.058261303	0.023869019	0.024558952	0.024508743	0.084194973	0.040319538	0.023485806	0.031921006	0.042880722	0.046901502	0.02492924	0.03125028	0.017501419	0.038273792	0.050860777	0.021929168	0.047832673	0.075607514	0.061020909	0.033875809	0.066222949	0.029410094	0.028963313	0.034743203	0.034526203	0.028756226	0.049820267	0.03168351	0.024732443	0.038016631	0.038298604	0.034505207	0.026763725	0.032250191	0.033348714	0.042050527	0.014775693	0.020684753	0.044138508	0.026506328	0.034023999	0.02878412	0.08156407
SGPL1	12.3910643	12.40685109	15.05454548	13.45226113	18.11400938	17.92173942	9.956048118	13.83932603	19.21650459	19.72551578	9.712867534	11.62946097	11.99904789	13.88091862	10.46453932	11.48458095	12.13512693	13.12470567	14.92544448	14.59592479	4.94614734	11.12226857	13.00954322	11.86736076	12.29999402	19.41885642	10.02631898	15.13083847	9.457221854	12.20764075	14.90975714	13.58336725	10.88172626	12.37425925	20.14041649	20.29742844	12.4149721	14.98296327	7.159295647	11.54725333	13.85286244	10.96642023	12.58270231	12.77609915	11.41788747	7.157123207	10.23221797	12.33580847	9.14240776
AC108156.1	0.072731363	0.139182776	0.029364589	0.095229952	0.084481794	0.111718306	0.097760287	0.044501467	0.13736334	0.088124471	0.156973349	0	0.049260379	0.178540844	0.071952247	0.092587017	0.209151662	0.095339636	0.083904932	0.152909501	0.12801372	0	0.107015248	0.10572215	0.163825284	0.035526462	0.039685582	0.061686296	0.138855299	0.116595589	0.044564367	0.060314838	0.295046625	0.088606241	0.031923164	0.033573939	0.160659059	0.108559587	0	0.162343842	0.119909773	0	0.070837312	0.038564714	0.049375176	0	0.035681873	0.034499055	0.048879092
AC021683.2	0.575141975	0.101055264	0.116799258	1.149874952	0.18401695	0.222182833	0.347184716	0.826032739	0.048783053	0.030600943	1.04061679	0.145003853	0.06531195	0.752427152	0.340707136	0.526099886	0.029711149	0.045145073	0.011919159	0.066613027	1.038568747	0.054760316	0.136818963	0.655804133	0.046544573	0.205233694	0.217985503	0.108075508	0.203826675	0.419597201	0.498008332	0.182785192	0.791690047	0.054543692	0.12697613	0.104925996	0.93318694	0.620286555	0.264631301	0.45098708	0.246044435	0.115082626	0.083856928	0.032869983	0.378756889	0.290166908	0.767079476	0.202565625	0.624919045
OR11J5P	0	0	0	0	0	0	0	0	0	0	0	0	0	0	0	0	0	0	0	0	0	0	0	0	0	0	0	0	0	0	0	0	0	0	0	0	0	0	0	0	0	0	0	0	0	0	0	0	0
SH3BGR	3.638781707	8.67249896	1.256549073	1.424722891	2.391936709	1.545598477	6.558015062	2.462672473	1.51368428	1.55941998	17.74390342	4.765861711	1.711691082	2.053607842	7.153304707	2.919308913	1.581368433	1.457038348	1.673721	1.485748495	17.79279388	5.530418921	1.566610175	7.619349378	1.554915632	2.263190119	3.064417119	1.895378504	16.12774113	1.988208267	1.56285296	3.560935598	11.92929092	1.653469505	3.70780614	2.063191537	2.946347447	3.015439208	13.30897885	8.217892328	2.443378852	3.316964609	2.564002712	1.575787735	13.91607139	7.1708354	6.30265987	5.383352494	27.19080124
CST12P	0	0	0	0	0	0	0	0	0	0	0	0	0	0	0	0	0	0	0	0	0	0	0	0	0	0	0	0	0	0	0	0	0	0	0	0	0	0	0	0	0	0	0	0	0	0	0	0	0
Z93930.1	0	0	0.057650479	0.09348083	0	0	0	0	0	0	0.102726777	0	0	0	0	0	0	0.0935885	0.082363821	0	0.083774965	0	0	0	0.241224373	0.069747871	0	0	0	0	0.087491675	0	0	0	0	0	0.210277572	0.071043757	0	0	0	0.076959139	0	0	0	0	0	0.067730797	0
OR7E101P	0	0	0	0	0	0	0	0	0	0	0	0	0	0	0	0.043405804	0.049026291	0	0	0	0	0	0	0	0.038401541	0	0	0	0	0	0	0.028276255	0	0	0	0	0	0	0	0	0	0	0	0	0	0	0	0	0
AC141273.1	0.027245939	0	0	0	0	0.027900574	0	0	0	0	0.039202586	0.026678062	0	0	0.026954074	0	0	0.035715237	0	0	0.031970197	0.039383693	0	0	0	0	0	0.02310834	0	0	0	0	0.03684253	0	0	0.025154306	0.040123057	0	0	0.040543815	0	0	0.026536407	0	0.036992928	0.037025367	0	0	0.036621251
TRGV5	0.031179845	0.507173601	0.289536943	0.449074578	0.181086199	0.143680495	0.345755132	0.076310893	0.242910906	0.239266054	0.280392829	0.442684626	0.168942904	0.019135059	0.177363572	0.446534312	0.347444343	0.173705927	0.062947395	0.098328169	0.155491412	0.022535055	0.194978539	0.645852091	0.043894809	0.098995976	0.034026319	0.171891449	0.059527093	0.149953151	0.076418753	0.478352574	0.1054051	1.357977511	0.061584393	0.057572423	0.114790564	0.255966478	0.096261152	0.081196036	0.188485624	0.176450431	0.174615237	0.446381405	0.137585997	0.063556914	0.130022582	0.192266122	0.031431609
BTNL3	31.4137189	27.35494862	40.4859941	52.16019623	46.49794849	38.94428416	7.438836639	45.52992483	40.04246908	50.24584034	5.879423935	37.69413293	35.2694623	37.88845258	32.37504629	21.29983307	23.00651134	24.54550183	47.37961949	46.70391359	2.801139554	24.67294774	16.30723788	38.93122847	34.967483	43.29484758	20.4421897	51.94268035	23.86899828	31.59236339	10.99006593	44.79532357	19.81415435	29.13503933	90.59474807	29.33967361	27.47978836	39.21993911	10.69229949	32.80310353	44.62845177	20.17638366	44.85314093	47.62844872	34.84551878	27.67679595	9.291925307	10.67731604	13.25857386
AC060764.1	0	0	0	0	0	0	0	0.141444089	0	0	0	0	0	0	0	0	0	0	0	0.064801295	0.045208957	0.055692359	0	0	0	0	0	0	0	0	0	0.031950922	0	0	0	0	0.056737891	0	0	0	0	0.083061625	0	0	0	0	0	0	0
RPL21P7	0.072430198	0	0.204700977	0.18967125	0.504791838	0.259596643	0.097355482	0.132951587	0.136794547	0.175519132	0.468970069	0.070920561	0.147169207	0.088900772	0.035827154	0.230509086	0.156214207	0.284834564	0.04177875	0.243642137	0.127483642	0.157045535	0	0.157926566	0.203933648	0.035379355	0.118563758	0.030715433	0.138280329	0.174169188	0.26627901	0.060065087	0.048970817	0.308837695	0.063581955	0.200609499	0.159993805	0.144146754	0.34784223	0	0.079608835	0.156148977	0.105815985	0	0.049170724	0.147641527	0.248738853	0.171781007	0.194706776
AC116366.2	0	0.022337976	0	0.160480104	0.122029258	0.089650492	0.070604652	0.149986425	0.033068952	0.028286867	0	0	0.166025722	0.17192822	0.086609186	0.044578934	0.025175663	0.091808538	0.161594685	0.088347712	0.020545412	0.075928922	0.02576293	0.152709772	0.01971971	0.017105334	0.019107873	0.059401619	0.033428128	0.112277234	0.085827669	0.029040478	0.023676581	0.021331132	0.107592887	0.06466092	0.025784787	0.069692575	0.120125695	0.026055184	0.019244778	0.113243177	0.051160281	0.018568195	0.023773233	0.07138224	0.103080966	0.066442624	0.047068755
TRIM50	0.070248565	0.134431557	0.06806924	0.174760348	0.016319575	0.057549135	0.406019279	0.04298234	0.013267423	0.068092964	0.121291857	0.05502752	0.05709456	0.068978431	0.069496046	0.062598491	0.020201195	0.082876563	0.048624425	0.094521408	0.041214591	0.050771749	0.031008635	0.112324477	0.158232855	0.034313712	0.053663195	0.02979027	0.107292207	0.056307709	0.146346516	0.040779129	0.085492426	0.059907071	0.067833519	0.058370113	0.144829733	0.097863489	0.028917005	0.09408119	0.123537565	0.060578278	0.027367668	0.00744965	0.028613807	0.085916696	0.213675666	0.01332855	0.084978951
MARK2P8	0.018373837	0	0	0.048115133	0	0.075261212	0	0	0	0	0.052874076	0.035981755	0.04977782	0.045104068	0.018177012	0.070169678	0.026418579	0	0	0.015451569	0	0	0	0.106832677	0.020693267	0.01794982	0.020051224	0	0.035078466	0	0.04503248	0	0.049690976	0.022384245	0.048387738	0.016963303	0	0.03656664	0	0	0.020194888	0.019805661	0.01789535	0.019484903	0.074840734	0	0.018028341	0.01743072	0
ZNF286B	0.118911576	0.113777898	0.117623046	0.186834563	0.110498281	0.106547569	0.123870125	0.189169049	0.11790509	0.081644436	0.282306591	0.165917231	0.104699235	0.105815187	0.123519655	0.158943145	0.145329125	0.101318617	0.075448844	0.094999316	0.216271536	0.077348396	0.074359592	0.168528366	0.133922437	0.081317198	0.168697447	0.05799078	0.164589783	0.081016497	0.116576263	0.113402966	0.180894068	0.101406259	0.039144397	0.06586974	0.183867795	0.159739787	0.089739039	0.154829967	0.114359904	0.10895133	0.049221338	0.100881725	0.189705066	0.100995436	0.102091151	0.070504951	0.155833257
RNA5SP77	0	0	0	0	0	0	0	0	0	0	0	0	0	0	0	0	0	0	0	0	0	0	0	0	0	0	0	0	0	0	0	0	0	0	0	0	0	0	0	0	0	0	0	0	0	0	0	0	0
AC026362.2	0	0.008018555	0.005075231	0.008229538	0.014601417	0.009654421	0.008448203	0.003845707	0.008902951	0	0.01356525	0.003077132	0.034055684	0.003857265	0.003108968	0.020002855	0.018074371	0.008239016	0	0.015856875	0.003687543	0.009085279	0.004623997	0	0.021236066	0.015350547	0.034295302	0.002665389	0.005999766	0	0	0.013030649	0.025497202	0.007657133	0.019311048	0.020309639	0	0.003127151	0.004312094	0.014029355	0.003454102	0.006775059	0.003060793	0.003332667	0.012800643	0.004270623	0.006167079	0.011925293	0.016896043
AC000067.1	0	0	0	0	0	0	0	0	0.057553803	0	0	0	0	0	0.060294479	0	0	0	0	0	0.071515214	0	0	0	0.137282163	0	0	0	0	0	0	0	0	0	0	0	0	0	0	0	0	0.065696826	0	0	0	0	0	0.057818973	0
RF00019	0.184125187	0	0	0	0	0	0	0.225317953	0	0.14872937	0	0	0	0	0	0.234391344	0.529483943	0	0	0.15484099	0	0	0	0	0	0	0.200934368	0	0	0	0	0	0	0	0.161632022	0	0	0.183218111	0	0	0	0	0	0	0.249994313	0	0	0.174674161	0
AC138207.5	0.898116744	2.127897066	1.381356225	2.015894681	1.390954526	1.357646016	4.943706628	1.308386645	1.776991272	1.520021432	1.661461197	1.298158389	1.448303319	0.787391315	0.550021273	1.252188476	0.860896876	3.251571101	2.220198365	2.769344355	1.003660949	0.556378925	1.069760004	1.367667225	2.311979316	1.336976307	1.213466722	1.269546208	0.979795582	1.508330717	2.201196415	1.879714144	0.867465932	1.198350665	0.750857802	1.618854892	2.645178744	1.872498051	1.114966169	2.354713409	1.363179644	1.106405219	1.54118783	1.859498089	1.393611329	1.859777867	1.258898353	0.649155807	0.977223311
Z98755.1	0	0	0	0	0	0	0	0	0	0	0	0	0	0	0	0	0	0	0	0	0	0	0	0	0	0	0	0	0	0	0	0	0	0	0	0	0	0	0	0	0	0	0	0	0	0	0	0	0
METTL21EP	0.007484764	0.028646519	0.006043803	0.029400261	0.121715961	0.038322996	0.040241932	0.036637065	0.007068011	0.048367275	0.032308165	0.007328761	0.030416229	0.055120761	0.059236681	0.066696724	0	0.039245498	0	0.037766095	0.043912851	0.021638281	0.044051634	0.043519345	0.050577639	0.021936108	0.024504191	0.012696238	0.057158236	0.071992912	0.018344425	0.024827931	0.020242109	0.027355329	0.065704074	0.027640675	0.022044504	0.044687344	0	0.022275678	0.041132935	0.008068031	0.036449237	0.007937367	0.01016237	0.040685128	0.073440226	0.007100576	0.040241067
AC060814.3	0	0	0.00652999	0.010588444	0	0	0	0	0	0	0	0	0	0.009925814	0	0	0	0	0.009329235	0	0	0	0	0	0	0	0	0.006858786	0	0.01296405	0.00991006	0	0	0.019703931	0.007098956	0.007466049	0	0	0	0.012033809	0.008888365	0	0	0	0	0	0.007934804	0	0
LYSMD1	2.85951995	4.431095675	2.30900743	3.104845764	2.835428635	2.449710431	3.20609304	2.696987616	3.253533951	2.6365661	3.351727336	3.189177173	1.813913286	3.133114183	2.380405831	3.267273279	1.815087003	2.514164739	4.006861982	2.938459695	3.879101544	4.042670172	2.062667703	3.680104573	2.882733846	2.595939006	3.280405783	2.407524156	3.195665018	3.320673068	2.863189477	2.689457393	3.423446691	2.379084635	1.989788144	2.813852174	3.779630356	2.553949423	4.574374967	3.165424417	3.319240849	2.42829403	1.861230606	1.952592345	2.793497057	5.051659634	3.640632309	1.541631802	5.015271571
TOR2A	9.525105552	9.105062819	7.717399478	8.517621423	5.6765798	8.408426968	5.651647405	7.38519083	6.730821748	6.978990431	2.85910227	6.794045826	7.044571773	8.403337309	5.295345919	5.998169632	7.046644178	7.578596403	9.196027035	7.622470135	1.444422596	6.844229861	7.217803336	5.428361469	7.565336332	7.976608469	6.631257837	8.809832301	5.034730647	8.943041508	8.32220165	6.77111956	3.871495425	7.913945582	5.670114367	7.355188118	7.909656814	6.982474074	6.908069667	5.323828239	7.960810039	7.255741658	7.952403164	6.981778531	4.794962086	7.430563793	6.97557104	5.537180119	5.100006309
AL136084.2	0.036609236	0.032693485	0.026605129	0.08148758	0.076542839	0.04498661	0.024603756	0.076159166	0.034570828	0.053228803	0.03687242	0.00716924	0.029754176	0.01797366	0.021730241	0.083886396	0.021055243	0.067184712	0.038010093	0.058494765	0.05154843	0.021167293	0.010773197	0.010643021	0.086584303	0.00357644	0.035956234	0.034154687	0.027957053	0.035212942	0.076266812	0.030359394	0.024751888	0.017839934	0.032136965	0.033798796	0.129388041	0.083786432	0.035162787	0.065372447	0.028166332	0.031569676	0.017827934	0.034940696	0.014911758	0.014924834	0.021552508	0.031257097	0.024603226
AC128687.2	0.061808808	0.197134615	0.124773564	0.161857268	0.143589198	0.221528584	0.124618457	0.075636769	0.204285497	0.09985364	0	0.090780824	0.083725238	0.303456347	0.152866744	0.039341303	0.13330647	0.162043692	0.106956553	0.155935273	0.036263015	0.580735521	0.272832161	0.044922574	0.10441691	0.120764865	0.033725733	0.07863368	0.059001236	0.099085651	0.227231028	0.12814239	0.125368751	0.188249125	0.054258099	0.085595749	0.09102121	0.153760782	0.042404795	0.091975722	0.033967374	0.066625403	0.0902988	0.065546386	0.083920352	0.125990914	0.090969863	0.146590506	0.083077184
LINC00189	0	0.061588699	0.038981695	0	0.074766776	0.065914143	0.194666183	0.078768006	0.060783594	0.025996854	0.092614758	0.0787825	0	0.059253551	0.047758552	0.020484984	0.023137523	0.063282012	0.018564063	0.013532561	0.094410609	0.186085234	0	0.116955736	0.018123266	0	0.052682884	0.040944492	0.276497051	0.077390725	0.157758678	0.106757818	0.087039207	0.254855025	0.042378221	0.074282726	0.023697334	0.06405049	0.154560991	0.071837523	0.088433917	0.08672948	0.031345674	0.017064974	0.131091774	0.262413459	0.078946554	0.030531822	0.021629111
ASXL2	3.007321501	2.5566254	3.593183536	3.958704644	3.859818323	3.39592596	4.19929338	5.172554844	3.763244469	3.784301924	5.219913308	3.411522419	3.438694459	4.35391584	3.927831346	4.421632609	3.319794801	3.42097838	2.534981717	4.337402528	4.077234844	1.997817458	4.183796581	4.541295233	4.689393405	3.928599853	3.016561338	2.842256614	3.507943548	2.295320666	3.971724316	3.610000301	4.507909756	3.475544591	2.280323375	3.464676852	3.661208146	4.169995241	2.31846742	3.215915615	3.448579167	2.823253354	2.752401905	3.472624687	3.269813506	1.786923893	4.407049687	3.574160878	3.045595672
DHX29	5.649578379	6.170505016	5.528612757	6.76343879	7.05588946	6.928005986	7.558993055	7.71383198	7.149400578	6.834827712	9.245301426	7.358884616	5.941078497	7.124765925	9.193252284	7.808093566	7.352825188	6.669515038	4.718695358	6.776991743	6.095893992	6.494665543	8.682352335	8.362601958	7.948242861	7.118290335	6.173404979	5.537478745	6.52515779	4.95193832	6.212389431	6.830005644	7.44461926	6.387538561	6.305492551	6.55309531	6.486001483	6.165904798	6.550367361	6.081161176	5.580034467	9.264196086	4.426434199	7.421418263	6.9783478	4.32323957	7.1494293	8.693120487	7.474401982
AL365220.1	0	0	0	0	0	0	0	0	0	0	0	0	0	0	0	0	0	0	0	0	0	0	0	0	0	0	0	0	0	0	0	0	0	0	0	0	0	0	0	0	0	0	0	0	0	0	0	0	0
RNF213	5.242669856	2.836905806	6.007181949	5.667582094	5.717734919	5.652646492	13.09624107	6.391592866	5.453753696	5.705127438	5.640570194	4.408020687	6.740045752	6.974405619	4.776458127	7.377707521	7.146365278	8.757551226	4.694809892	5.863877608	3.803961063	1.623082371	6.753641659	6.761031399	7.875858964	8.307259521	7.560674288	5.085733932	3.95780372	2.719715574	6.856046078	8.686676207	5.517907172	10.59895945	6.431704171	5.139212314	3.564064999	5.335642294	5.476487965	4.597234388	5.433215201	4.864547549	6.490756962	14.88450141	3.832166936	1.457666812	4.373946931	3.708539704	2.570804133
AL024507.1	0	0	0	0	0	0	0	0	0	0.051566752	0	0	0	0	0	0	0	0	0.073646483	0	0	0	0	0	0	0	0	0.054144359	0	0	0	0	0	0	0	0	0	0	0	0.094996822	0	0	0	0	0	0	0	0	0
RN7SL658P	0	0	0	0	0	0	0	0	0	0	0	0	0	0	0	0	0	0	0	0	0	0	0	0	0	0	0	0	0	0	0	0	0	0	0	0	0	0	0	0	0	0	0	0	0	0	0	0	0
RNA5SP427	0	0	0	0	0	0	0	0	0	0	0	0	0	0	0	0	0	0	0	0	0	0	0	0	0	0.143598558	0	0	0	0	0	0	0	0	0	0	0	0	0	0	0	0	0	0	0	0	0	0	0
AC122685.1	0	0	0	0	0	0	0	0	0	0.020747856	0	0	0	0	0	0	0.036931699	0	0	0	0	0	0	0	0	0	0	0.021784955	0	0	0	0	0	0	0	0	0	0	0	0	0	0	0	0	0	0	0	0.024367174	0
HIBADH	21.11376123	30.32736574	17.36512841	18.52534124	19.7668487	18.15891372	22.68141758	20.70490606	24.24717213	18.88568482	33.17460215	20.7547969	14.93257457	17.80039921	22.77968497	19.10395398	19.54224262	20.43194473	19.33652918	22.55559302	27.68162136	23.69521693	20.58530202	22.94157	21.97274007	20.28077734	18.69433505	13.41777852	31.25272345	27.09969096	20.00519931	19.20150006	22.16632497	17.64961559	20.72897626	20.17416514	24.08461193	24.05930633	29.51837376	24.4492295	23.44637826	19.19588844	15.32026879	19.04470988	27.34817253	27.57680602	31.54796745	21.57297325	38.14565989
NF1P6	0	0	0	0	0	0	0	0	0	0	0	0	0	0	0	0	0	0	0	0	0	0	0	0	0	0	0	0	0	0	0	0	0	0	0	0	0	0	0	0	0	0	0	0	0	0	0	0	0
MIR668	0	0	0	0	0	0	0	0	0	0	0	0	0	0	0	0	0	0	0	0	0	0	0	0	0	0	0	0	0	0	0	0	0	0	0	0	0	0	0	0	0	0	0	0	0	0	0	0	0
AC092667.1	0.006764073	0.060405827	0.021847436	0.008856459	0	0.006926593	0.045458911	0.008277342	0.019162345	0.005463763	0.097324286	0.052984735	0.045812533	0.024906655	0.046841302	0.034442657	0.009725633	0.02659998	0.023409671	0.017064842	0.190485999	0.029332171	0.029857503	0.088490175	0.030471756	0.013215954	0.059052637	0.01721062	0.180791103	0	0.008289041	0.03365596	0.045732607	0.008240449	0.053439822	0.012489609	0.059765667	0.040384502	0.139217598	0.140915627	0.022303403	0.007291179	0.019763774	0.007173096	0.082654732	0.03676765	0.046458185	0.05133502	0.118190627
SMIM10L1	4.78497232	7.14653711	4.164353777	4.362889419	5.247384162	4.644580855	6.436474665	4.692339472	4.614102694	4.802207078	8.689220836	5.789315743	4.068164328	4.613288841	5.03046554	5.079124825	5.102846806	4.202104298	4.440243823	4.77767633	7.319404836	6.545716309	4.59972099	5.810196657	5.934418602	4.409751508	5.119259697	3.892800395	6.948029407	6.210786873	4.698971778	4.654417553	6.010965378	4.222334527	4.787346787	4.390944025	6.375885338	4.682282669	8.177238993	5.517745179	4.262189577	4.604668786	3.808544672	4.476438979	6.59979821	7.4797821	5.964490465	4.474220896	8.549397519
TMEM97P2	0	0	0	0	0	0	0	0	0.040987448	0	0	0	0	0	0	0	0	0	0	0	0	0	0	0	0	0	0	0	0	0	0	0.035994339	0	0	0	0.040072121	0	0	0	0	0	0	0	0	0	0	0	0	0
PFN1P8	0	0	0.026011726	0.126534826	0	0	0	0	0	0	0.092700038	0	0	0.039538741	0	0	0.046317656	0	0	0	0.113397052	0	0	0.046825372	0.072559817	0.062940068	0.035154263	0	0	0	0.078951972	0.026714031	0	0	0.028278162	0	0	0.064109468	0	0	0.070812278	0.034723737	0	0	0	0	0	0.030559936	0
AC104117.4	0.020651585	0	0	0	0	0	0	0	0	0	0	0	0	0	0	0	0	0	0	0	0	0	0	0	0	0	0	0	0	0	0	0	0	0	0.018128739	0	0	0	0	0.030730967	0.022698387	0	0.020113782	0	0	0.028064092	0	0	0
ADAM24P	0	0	0	0	0	0	0	0	0	0	0	0	0	0	0	0	0	0	0	0	0	0	0	0	0	0	0	0	0	0	0	0	0.011257927	0	0	0	0	0	0	0	0	0	0	0	0	0	0	0	0.011190311
AC004112.1	0.049482016	0.06312769	0.079911555	0.194366083	0.34485779	0.126677287	0.066510181	0.211932728	0.070090276	0.11990911	0.17799194	0.121126701	0.06702756	0.091101287	0.07342793	0.157476504	0.035573532	0.19458995	0.085625755	0.187254663	0.087092785	0.071525689	0.036403348	0.071926951	0.167185209	0.048340109	0.134998338	0.125902865	0.04723437	0	0.121275589	0.102586411	0.167276552	0.150705806	0.152030119	0.045683351	0.145736931	0.123095619	0	0.036816307	0.135965584	0.026669008	0	0	0.100775642	0.033621338	0.19420629	0.093884273	0.166271875
DPH3	8.539697228	11.19540874	7.621289765	7.98576134	8.590318484	7.658684018	7.207858806	6.375890804	7.331517593	7.140011855	9.927323075	7.900106514	8.088769969	6.473408825	9.060337249	8.020434856	9.461441044	7.518608945	6.548871842	6.603346596	7.801984589	19.4494855	10.38301774	9.336732056	6.885594631	7.714169371	7.122113601	11.79097533	10.12528787	8.92722215	7.504216459	9.846947651	8.884779928	6.993587116	18.70021684	8.22414466	7.940310158	8.101820501	15.40329765	8.15511182	6.757542972	10.13680624	8.671236748	9.352928294	9.774482865	16.99021555	8.764587937	8.888668856	16.82457587
YBX1P3	0	0	0	0	0	0	0	0	0	0.031087547	0	0	0	0	0	0.024496345	0	0	0.02219927	0	0	0	0	0	0	0	0.020999741	0	0	0.030848448	0.023581364	0	0.026020797	0	0	0	0	0.038296415	0	0	0	0	0	0	0	0	0	0	0.025864514
FP565260.4	0	0	0	0	0	0	0	0	0	0	0	0	0	0	0	0	0	0	0	0	0	0	0	0	0	0	0	0	0	0	0	0	0	0	0	0	0	0	0	0	0	0	0	0	0	0	0	0	0
AL096870.1	0.018808487	0.04799062	0.015187492	0.147760022	0.087388695	0.019260396	0.101124082	0.06904905	0.017761228	0.075963925	0	0.036832937	0.02547768	0.138513139	0.018607006	0.047886404	0.027043535	0	0.065093988	0.094902542	0.022069749	0.027187453	0.027674373	0	0	0.073497757	0.020525554	0.047856627	0	0.03015187	0.023048882	0.015597547	0.076299692	0.068741293	0.049532394	0.034729171	0.027697852	0.074863314	0.051615299	0.083964933	0.020672617	0.020274182	0.109912088	0.099729179	0.025537053	0.051118894	0.055364454	0.017843059	0.025280477
CYCSP48	0	0	0	0	0	0	0	0	0	0	0	0	0	0	0	0	0	0	0	0	0	0	0	0	0	0	0	0	0	0	0	0	0	0	0	0	0	0	0	0	0	0	0	0	0	0	0	0	0
AP001471.1	0	0.099623386	0	0	0	0.10662005	0.279897011	0.063705969	0	0.021025729	0.112357412	0.127435383	0	0.031948715	0.180255369	0.033135681	0.224557922	0.034120807	0	0.021889723	0.274886604	0	0	0.075673146	0.058630924	0.050857823	0.113623601	0.088306871	0.248472466	0.041728035	0.063796013	0.021585891	0.175988872	0.031711013	0.022849765	0.024031346	0.076663698	0.05180274	0.178579716	0.077467647	0.028609425	0.028058019	0	0	0.106024374	0.070744898	0.178781051	0	0.139945495
RPL36P20	0	0	0	0	0	0	0	0	0	0	0	0	0	0	0	0	0	0	0	0	0	0	0	0	0	0	0	0	0	0	0	0	0	0	0	0	0	0	0	0	0	0	0	0	0	0	0	0	0
FKBP9P1	0.313619824	0.3162135	0.502399419	0.284794838	0.082258589	0.32115513	0.401147944	0.185701609	0.41079901	0.298275934	0.705986655	0.208024075	0.047964053	0.062086572	0.385323218	0.135225775	0.116370097	0.424368905	0.186735789	0.297771134	0.70038584	0.146236733	0.312597172	0.323525677	0.632359438	0.212490984	0.353291197	0.150157432	0.366974719	0.348690945	0.316138946	0.469820845	0.24624192	0.258823493	0.186498486	0.467005918	0.692766696	0.29697441	0.492793257	0.180653298	0.366941937	0.485278778	0.197066207	0.101921029	0.473890318	0.247463936	0.560849289	0.527861476	0.557515657
GAPDHP20	0.017370301	0	0	0.022743598	0	0.017787655	0	0.042512821	0	0	0	0	0	0	0	0	0	0	0	0	0	0	0	0	0	0	0.018956072	0	0	0	0	0	0	0	0.015248304	0.016036807	0	0	0	0.025848192	0	0.074895686	0	0	0.023584369	0	0	0	0
RF00019	0	0	0	0	0	0.133672898	0	0	0	0	0	0	0	0	0.25827635	0	0	0	0	0	0	0	0	0	0	0	0	0	0	0	0	0	0	0	0	0	0	0	0	0	0	0	0	0	0	0	0	0	0
PRMT5-AS1	0	0.027946949	0.030955094	0.172093702	0.089057671	0.067296813	0.029444394	0.067016924	0.01551466	0.026542186	0.070918141	0.010724681	0.059346881	0.067218336	0.10835639	0.027886259	0.062994333	0.078967128	0.012635652	0.078293112	0.038556418	0.047497178	0.080579734	0.079606065	0.061678117	0.048150925	0.059764449	0.037158558	0	0.008779349	0.026844659	0.040873972	0.037027089	0.020015467	0.024037323	0.050560628	0.040324049	0.070843571	0.052601064	0.065195064	0.024077061	0.029516263	0.032003206	0.040653535	0.029742592	0.022326505	0.053735069	0.036367663	0.014721881
BNIP3P39	0.221016696	0.080561872	0.203961984	0.454748805	0.293398866	0.323324339	0	0.23182533	0.149078895	0.153024803	0.227148559	0.185494392	0.299385733	0.038753676	0.156177937	0.200967308	0.408581924	0.082776832	0.254971036	0.212417243	0	0.091279174	0.185827922	0.367165012	0.177797747	0.123380711	0.206737527	0.294568767	0.180837723	0.404927642	0.270845167	0.078550823	0.085389547	0.307722757	0.027716682	0.087449809	0	0.031418268	0	0.140951964	0.138812517	0.102102828	0.153757884	0.167415409	0	0	0.03098011	0.02995315	0.127315035
PHB2P1	0	0.025073751	0.015870076	0	0	0	0	0	0	0	0	0	0	0	0	0	0	0	0	0	0	0	0	0	0	0	0	0	0	0	0	0	0	0	0.017252856	0	0	0.019556989	0	0	0	0.021185381	0	0	0	0	0	0	0
RN7SL582P	0	0	0	0	0	0	0	0	0	0	0	0	0	0	0	0	0	0	0	0	0	0	0	0	0	0	0	0	0	0	0	0	0	0	0	0	0	0	0	0	0	0	0	0	0	0	0	0	0
AC025038.1	0	0	0	0	0	0	0	0	0	0	0	0	0	0	0	0	0	0	0	0	0	0	0	0	0	0	0	0	0	0	0	0	0	0	0	0	0	0	0	0	0	0	0	0	0	0	0	0	0
RPL27AP	0.040211248	0	0	0.157950369	0.280246503	0.123532196	0.162147234	0	0.075944559	0	0.17357283	0.118119417	0.054469523	0	0.039780495	0	0	0.158132293	0	0.067631697	0	0.174374698	0	0	0.090574669	0.039283284	0.043882218	0.068209445	0.076769424	0	0.098553841	0	0	0.048988048	0.035298947	0	0.059216098	0.080026301	0.055174974	0.059837079	0.044196629	0.130034406	0.039164077	0	0	0.218577341	0.118365385	0	0.054047915
CNTRL	0.934312633	1.260690205	1.591372392	1.785139401	1.445574375	1.907816173	2.386837593	3.536848228	1.633025765	1.342860217	1.828071921	1.662351746	1.187605645	1.896851905	1.639123687	1.953136748	1.231217442	2.364259969	1.169991334	2.052543355	1.131188878	0.676611601	1.350128552	3.234635246	1.920419582	1.322854255	1.913538721	0.874347734	1.212805268	1.393575445	2.07138886	1.002784623	1.353819208	1.667762907	0.746799326	1.160976614	1.764315242	1.615440133	0.818132903	1.362680338	1.14940803	1.199335072	0.748970868	1.087330812	1.556059961	0.822885546	1.773343995	0.99913175	1.088534313
RF00019	0	0	0	0	0	0	0	0	0	0	0	0	0	0	0	0	0	0	0	0	0	0	0	0	0	0	0	0	0	0	0	0	0	0	0	0	0	0	0	0	0	0	0	0	0	0	0	0	0
AC123905.1	0	0	0	0	0.075112279	0	0	0	0	0.026116987	0	0	0.043797121	0	0	0.041159293	0	0.084765924	0	0.081570577	0	0	0.047573322	0	0.072828061	0	0.035284224	0	0	0	0	0	0	0	0	0.08955119	0	0	0	0	0	0.034852105	0.031490524	0	0	0	0	0	0.04345812
BLOC1S2P1	0	0	0	0	0	0	0	0	0	0	0	0	0	0	0	0	0	0	0	0	0	0	0	0	0	0	0	0	0	0	0	0	0	0	0	0	0	0	0	0	0	0	0	0	0	0	0	0	0
RPP25L	30.9471949	42.32205792	25.31262546	24.79039715	21.24817694	29.98483867	23.12379926	25.50198934	24.32312279	23.47118341	16.50213481	23.02463296	20.721613	26.9352244	20.79077312	18.35206951	16.97427578	26.54073862	40.02564937	25.35166721	14.64182319	44.75697081	19.82138973	19.04634874	25.23835769	24.52129481	24.96223112	25.36445037	25.5353242	35.92462793	28.34505926	26.9657589	14.94551653	26.91045376	33.14270522	26.38272101	29.76910366	25.37537278	27.86942523	23.00193203	28.697454	22.75721192	24.33767654	19.0082719	20.9221431	49.65203484	24.53426114	16.29012507	27.38625689
ZNF503-AS2	0.475436751	0.613213482	0.341718566	0.321514863	0.327707604	0.422658693	0.554777947	0.326064958	0.379892922	0.426242026	0.856976965	0.424601908	0.276008199	0.352695493	0.330791215	0.465562257	0.405653021	0.362976902	0.560531562	0.377852714	0.649831493	0.438020074	0.245994429	0.288588628	0.5001491	0.316448674	0.387704904	0.194971442	0.728140101	0.31826974	0.409757903	0.433265191	0.607571619	0.400990878	0.513669268	0.496820089	0.500100109	0.37431657	0.630853649	0.489795444	0.551269781	0.354798179	0.325665445	0.343511616	0.638426337	0.539588329	0.502381161	0.35686119	0.674146041
LINC01818	0	0.060640322	0	0	0	0	0	0	0	0	0	0	0	0	0	0	0	0	0	0	0	0	0	0	0	0	0	0	0	0	0	0	0	0	0	0	0	0	0	0	0	0	0	0	0	0	0	0	0
CCDC126	2.020190433	3.262483482	1.929667095	2.238668394	2.438144577	1.745805709	1.649105885	2.369646694	2.070558876	1.962180291	3.020167242	2.108348418	1.728678522	1.850613571	1.89618493	1.71864977	2.352101912	1.931218463	1.830332921	2.191981394	1.653552617	4.273408082	2.116972623	2.399371637	2.203069351	2.137231949	1.688414705	1.934890598	2.577506379	3.293858243	1.938248666	2.096178488	1.692348654	1.680773033	2.141055159	1.987927113	2.575900253	2.137716661	3.157329624	2.001676704	1.781746635	1.901432687	1.550070047	1.562348889	2.635855531	4.928149406	2.857273719	1.851054069	4.933965681
OR8B9P	0	0	0	0	0	0	0	0	0	0	0	0	0	0	0	0	0	0	0	0	0	0	0	0	0	0	0	0	0	0	0	0	0	0	0	0	0	0	0	0	0	0	0	0	0	0	0	0	0
EPHB4	12.01735166	11.23584594	10.54224345	11.48165407	8.2155558	12.38403065	14.49409811	12.34749384	10.39334041	8.973800893	9.683934333	11.73493926	5.747740827	13.49561387	13.04763153	14.75481672	18.31862223	7.400763307	9.49219043	9.392844542	12.03423791	8.180571478	9.618941261	8.736173654	16.59881089	11.8329675	11.99610964	5.64142988	9.600651741	10.70229737	13.36426835	9.729088019	12.27672117	9.729323261	4.843937118	9.568979568	12.76942006	12.62624761	6.411486355	11.85973693	10.14307484	10.58340638	3.79380316	6.958632516	9.377991791	6.811562879	13.01292677	10.9904928	8.90744921
KRTAP20-3	0	0	0	0	0	0	0	0	0	0	0	0	0	0	0	0	0	0	0	0	0	0	0	0	0	0	0	0	0	0	0	0	0	0	0	0	0	0	0	0	0	0	0	0	0	0	0	0	0
AL391244.1	6.137749305	5.788809185	6.298628789	6.313010379	5.294716606	7.484094123	6.899766171	7.951715946	5.29228307	4.471011014	4.385721408	5.467174777	4.748232317	6.019973015	4.810997954	6.44645817	4.74124038	7.500793931	5.330488664	6.128637043	3.9993007	6.428728951	5.055696994	4.199095379	5.617423011	5.393789327	6.584678927	5.135158188	4.853803838	6.718791977	6.290564793	5.670156135	4.524496171	6.743180577	3.533179972	6.197403425	7.079900102	5.51468373	5.86482663	4.669780425	5.657256026	6.250148809	4.459818984	5.039621509	4.872166392	4.33984229	5.315426159	5.158940821	3.687245108
PNMA6B	0.072882887	0	0.035310918	0	0.033863119	0	0	0	0	0	0.062920151	0.171273155	0.039490404	0.01789128	0	0	0	0	0	0.02451649	0.324977051	0	0	0	0	0	0.031814608	0.012362962	0	0	0.035725767	0	0	0	0	0	0	0.029009534	0	0	0	0.015712491	0.028393956	0.030916045	0	0	0	0.013828371	0
CST9LP1	0	0	0	0	0	0	0	0	0	0	0	0	0	0	0	0	0	0	0	0	0	0	0	0	0	0	0	0	0	0	0	0	0	0	0	0	0	0	0	0	0	0	0	0	0	0	0	0	0
MX1	4.953600088	4.962484133	5.555650083	3.051580591	4.489928887	3.43025509	7.657015459	4.81219627	4.453479379	5.959359368	4.501390553	9.633121057	5.962060967	3.331565731	6.794472575	3.098693829	12.7357911	8.625055735	3.018907454	4.017221528	3.628060762	2.576560208	5.70543051	4.9577504	3.676599884	10.82889127	27.65832659	11.53130303	6.263444091	3.82410122	5.811656839	6.377398095	2.59424265	12.83138896	7.595541922	4.635171412	4.161621579	4.185776802	7.195319993	2.866950291	8.128901916	10.69893697	10.87116782	14.21147744	3.583367879	1.36011501	3.057703767	2.60581979	6.48076283
AJ003147.1	0	0	0	0	0	0.039454115	0	0	0	0	0	0	0	0	0	0	0	0	0	0	0	0	0	0	0	0	0	0	0	0	0	0	0	0	0	0	0	0	0	0	0	0	0	0	0	0	0	0	0
MYO5A	1.233644424	1.120249174	1.377854442	2.043759563	1.354733346	1.426022646	3.227651309	2.041965632	1.381158344	1.399004243	3.168292168	1.800029696	1.481346223	1.329035061	1.393634366	1.627005822	1.035995589	1.881930125	0.870058231	1.633174254	2.165003616	1.072656796	0.844166401	2.296343216	2.03552411	0.928879679	1.81216871	0.894382429	2.231798515	0.982350158	2.051453433	1.83834407	2.081557572	1.934420644	0.872499309	1.053145808	1.695715057	2.224630125	1.731524767	1.649366601	1.079104866	1.736261685	0.901138639	1.06259029	1.442741279	0.849200234	2.181712461	1.838530275	2.241024319
AC112200.1	0	0	0	0	0	0	0	0	0	0	0	0	0	0	0	0	0	0	0	0	0	0	0	0	0	0	0	0	0	0	0	0	0	0	0	0	0	0	0	0	0	0	0	0	0	0	0	0	0
ACTG1P21	0	0.022315638	0.014124367	0.091611214	0.081271486	0.035824337	0.023511349	0	0.016517942	0.070646451	0.02516806	0.068509262	0.047388485	0.042939073	0.086522577	0.022267178	0	0.045858365	0.060537409	0.044129682	0.28734813	0.050568662	0.051474334	0.050852354	0.01969999	0.119617599	0.019088765	0.014835554	0	0	0	0.014505719	0	0.042619602	0.015355042	0.048447194	0	0.034811441	0.024001114	0.026029129	0.057676601	0.1696949	0.051109121	0.037099255	0.094997839	0	0.034325962	0.049782136	0
AC243428.1	0.06625717	0	0.053501392	0	0	0	0	0	0	0	0	0	0.179501836	0.081324002	0.065547407	0	0	0.086852964	0	0.055719296	0.077745706	0	0	0.096311277	0.074621176	0	0.072305928	0.056195281	0	0	0.081194925	0	0	0	0	0	0	0	0	0	0	0	0	0	0	0	0.065011291	0	0
LINC01142	0	0	0	0	0	0	0	0	0	0	0	0.011216317	0	0	0	0	0.016470522	0	0	0	0	0	0	0	0	0	0	0	0	0	0.01403763	0	0.015489787	0	0	0	0	0	0	0.017045926	0	0	0	0	0	0	0	0	0
BRICD5	0.403077702	0.73921222	0.474654689	1.715236361	0.799839396	0.662139686	0.699809715	0.647396998	0.380634276	0.352723517	0.326230259	0.394676498	0.728003604	1.546053999	1.096589552	1.293484637	0.639930786	0.946668117	0.48437677	0.649692872	0.561650209	0.582644213	0.91433047	1.061967068	0.74714318	0.475812409	1.631205072	0.512798803	0.529056688	0.794254976	0.833544065	0.389976112	0.579115759	0.62405082	0.560241572	0.434156323	0.878007287	0.501364969	0.460895129	0.8747187	0.341500117	0.615525323	0.466189771	0.28496787	0.558676681	0.422227833	0.642684834	0.223059659	0.417619394
SSX6P	0	0	0	0	0	0	0.012579641	0	0	0	0	0	0	0	0	0	0	0	0	0	0	0	0	0	0	0	0	0	0	0	0	0	0	0	0	0	0	0	0	0	0	0	0	0	0	0	0	0	0
AC009269.2	0.037059095	0	0.059849014	0	0	0.075899019	0	0.045350012	0	0.029934937	0	0.036286685	0.050199666	0.045486306	0.073324218	0	0	0	0	0.03116503	0	0	0	0	0.041737268	0	0.080884597	0.062862518	0	0	0.045414111	0	0.050112086	0.045147883	0.097595606	0	0.054574158	0	0	0.05514646	0	0.03994701	0	0	0	0	0	0.070313751	0
HSPD1P18	0	0	0	0	0	0	0	0	0	0	0	0	0	0	0	0	0	0	0	0	0	0	0	0	0	0	0.078232643	0	0	0	0	0	0	0	0	0	0	0	0	0	0	0	0	0	0	0	0	0	0
MTCO2P15	0	0	0	0	0	0	0	0	0	0	0	0	0	0	0	0	0	0	0	0	0	0	0	0	0	0	0	0	0	0	0	0	0	0	0	0	0	0	0	0	0	0	0	0	0	0	0	0	0
FLJ13224	0.057767149	0	0.065304209	0.075636735	0.026839989	0.047324091	0.015529293	0.084829084	0.043640533	0.009332424	0.016623554	0.056563129	0.031300188	0.014180671	0.057148334	0.014707515	0.083059734	0.045434311	0.066641797	0.048579571	0.013556715	0.016700351	0	0.050382121	0.039035648	0.056434044	0.075649003	0.029396739	0.022057265	0.055563882	0.099107148	0.057486335	0.078113951	0.070375829	0.050710178	0.042665957	0.017013872	0.08047559	0.110969483	0.034384583	0.025397006	0.074722545	0.07876791	0.012252066	0.03137313	0	0.056680914	0.054801999	0.031057917
PLA2G12B	4.49702917	4.273207365	5.960282697	3.411055834	5.511763006	5.494335342	0.333494312	2.391006998	5.095960706	5.599106991	1.784968819	1.989076537	8.150147172	3.616322643	0.628976181	1.460790025	1.493867597	1.64651044	4.848001705	5.842227422	0.200153839	5.581381611	3.536578821	6.69465832	2.654608638	2.635950129	2.013797014	11.74481379	2.842102079	8.77531689	4.788773052	6.224084924	1.048444345	6.933241975	55.56673904	4.466762563	4.704215002	6.465422783	0.574494746	1.799886601	8.470824645	0.568324135	13.77408928	6.742329062	3.726643947	5.268237114	1.019432375	0.485464092	4.168589216
RB1CC1	5.182102441	5.638251924	5.256527539	6.974602917	7.113256119	5.504198825	5.875521612	5.91700034	6.147320616	6.5905763	10.23247733	6.124449136	6.266605907	5.689497665	4.874351359	5.751745041	4.082206476	5.437964996	5.649628165	6.97150461	5.89197084	5.906871323	5.894368946	8.420856011	6.29675334	5.479902009	5.003437279	5.782261989	6.885052936	5.656118644	5.610094869	5.716567494	6.584918891	5.160245955	8.148355208	5.952780627	6.846516235	6.932573913	5.581874277	5.120372383	5.524027251	4.570756347	6.617674727	5.186100652	6.671056384	6.645691214	6.862938515	5.362829353	9.120292941
TRIP4	9.607987034	10.49938333	10.51105236	9.972034041	13.64894333	9.627433414	7.709622563	9.517976547	9.536674416	11.51075183	8.525830971	9.418657723	10.23349412	11.23812104	8.279672455	6.49192995	10.70199364	12.3824899	10.89737725	10.87171435	6.344049614	12.13002681	10.44264007	10.28401675	8.690617784	10.75440978	8.086086087	9.696347904	9.949170421	9.892698756	10.55021221	11.95622865	8.336988637	11.35842979	8.835883844	12.10020825	8.972513801	10.27131833	10.113388	9.058303052	11.06311407	11.51748128	11.39018788	12.06465391	9.90128991	9.083509556	9.482067908	9.358300517	11.1592136
ATF4P3	0.165642924	0.105661167	0.026750696	0.108441304	0.153923269	0.135698245	0.04452907	0.101350405	0.04692597	0.066900048	0.262167295	0.145971439	0.089750918	0.121986003	0.147481666	0.042172685	0.071450248	0.23884565	0.076436122	0.083578943	0.233237118	0.071830486	0.09748927	0.409322926	0.242518821	0.113274241	0.09038241	0.140488203	0.18974261	0.132771019	0.121792388	0.082418856	0.111992919	0.14125815	0.087244557	0.091756049	0.121964974	0.164826899	0.204554948	0.07394639	0.109235986	0.124985722	0.145196366	0.10539561	0.314860262	0.157568183	0.195033874	0.07857029	0.155848392
RPL35AP3	0.060735739	0	0	0	0	0	0	0	0	0	0	0	0	0	0	0	0	0	0	0	0	0	0	0	0	0	0	0	0	0	0	0	0	0	0.053316118	0	0	0	0	0	0	0	0	0	0	0	0	0	0
AQR	3.271325304	3.15566354	3.59478097	3.998848445	3.932006765	4.082141867	3.66886884	4.729461802	4.365142018	4.399214223	4.595291918	3.86149559	3.266540647	4.078704087	4.676619487	4.442571891	4.341099044	3.586498373	3.128004783	4.564764577	2.920636296	2.878316823	4.130351116	4.163141793	4.828885884	3.872893875	3.52058461	2.715318772	3.58435124	2.736135112	3.986666039	3.97277405	3.982947683	3.525379548	2.685543279	4.007422386	4.1110058	4.168726677	2.666593296	3.719271655	3.795934377	3.853788026	2.285705059	3.958661586	3.198663189	1.932829276	4.05222952	4.505464847	3.097007876
PA2G4P4	0.10358989	0.056638676	0.011949549	0.174386828	0.171894006	0.030308238	0.099455791	0.126765176	0.097821989	0.071722285	0.063878326	0.130411032	0.060137671	0.054491209	0.336720689	0.03767712	0.085111632	0.155189052	0.068288109	0.174228863	0.086822616	0.064173429	0.043548506	0.10755574	0.34999983	0.115656368	0.161495474	0.100409843	0.028252707	0.023723553	0.344563237	0.085905271	0.100054587	0.054085789	0.038972188	0.013662491	0.043585453	0.058902608	0.121833065	0.06606378	0.065061027	0.223324742	0.014413176	0.094160545	0.120555633	0.12066135	0.072601442	0.15442851	0.099453651
AC093300.1	0	0	0	0	0	0	0	0	0	0	0	0	0	0	0	0	0	0	0	0	0	0	0	0	0	0	0	0	0	0	0	0	0	0	0	0	0	0	0	0	0	0	0	0	0	0	0	0	0
AC023813.3	0.097357474	0.082803853	0.052409527	0	0.075390989	0	0.043620313	0.079425623	0.091936595	0.052427793	0	0.031776096	0.043959633	0	0	0.041312018	0	0	0	0	0	0.046909705	0.047749846	0	0.036549147	0	0.070830297	0.027524219	0.247827083	0.052024563	0	0	0	0.039535809	0.028488019	0	0.095580714	0.064585234	0	0	0.142675574	0	0.158036861	0	0	0.044100716	0	0.030786726	0
STPG2-AS1	0	0	0	0	0	0	0	0	0	0	0	0	0.044123356	0	0	0	0	0	0	0	0	0	0	0	0.036685271	0	0	0	0	0	0	0	0	0	0.028594119	0	0	0	0	0	0	0	0	0	0	0	0	0	0
CXorf21	1.103262239	2.442088737	2.055837843	1.987790489	2.387760637	2.742348154	2.256075534	1.93858465	1.816528348	1.97276881	1.58741944	1.569619212	0.587566116	1.122665792	0.690314901	1.308421761	1.071098921	3.077825564	1.588223122	1.53046337	0.22129236	2.82148601	1.33195043	2.71395313	0.902694979	1.326525549	0.668878557	0.807757941	2.160304006	1.93492109	2.357322861	1.345004634	0.637544593	1.918456474	0.538047295	1.210091637	2.138483229	1.679581657	2.83355468	1.739952579	1.243700287	2.032882904	1.80925369	1.229975286	1.06264429	4.959083896	3.229045999	1.493911357	2.344747163
MRPS31P5	0.058712782	0.132522511	0.083878247	0.402114804	0.178364996	0.120246935	0.09712925	0.198963955	0.110887292	0.134981599	0.181953444	0.084022462	0.177416222	0.243909013	0.102763712	0.258720112	0.1363698	0.100644488	0.067732706	0.117739921	0.095390549	0.150152238	0.252520618	0.177254526	0.244151702	0.101479281	0.27107722	0.088101665	0.129336559	0.130323343	0.188176001	0.093633608	0.097714038	0.082532149	0.111009857	0.100071663	0.206178435	0.161788262	0.148728823	0.134413268	0.134027732	0.07789306	0.061582554	0.067052616	0.128773213	0.141161006	0.172826299	0.081406367	0.133549845
AC072039.2	0	0	0	0	0.092564335	0.122406618	0.053556604	0	0.037626291	0	0	0	0.053973217	0.04890555	0	0.0507225	0.057290404	0.052230484	0	0	0.093507364	0.057595287	0.175880413	0.057918399	0.044874693	0	0.04348238	0	0	0	0	0.099127917	0.053879053	0.097083376	0	0.220716146	0	0	0.054672241	0.059291866	0.043793926	0	0	0.042254276	0.108197994	0	0	0	0
VN1R4	0	0	0	0	0	0	0	0	0	0	0	0	0	0	0	0	0	0	0	0	0	0	0	0	0.018797701	0	0	0	0	0	0	0	0	0	0	0	0	0	0	0	0	0	0	0	0	0	0	0	0
RFC2	6.352776976	11.17295874	9.441797837	7.820722121	5.385017044	9.170770976	10.26162449	10.96883665	10.601067	10.05857198	8.013710759	10.26399506	6.579947883	8.282910294	13.00773616	7.59360107	10.49927625	10.04901753	9.172334657	10.93761457	6.033995097	17.51949133	8.520853171	8.00389834	9.088190968	10.12464009	10.29981755	6.669625027	10.45189146	11.00850098	9.753085974	9.053772792	6.568468254	10.27419621	7.174020097	10.36432508	7.328092534	7.762116886	16.81489161	10.25389942	7.034580137	15.21361387	5.540096157	14.45545355	8.378371139	12.20229509	7.017338182	8.548447587	10.25077016
AL139300.1	0	0	0	0	0.016221853	0	0.009385768	0	0	0.005640435	0	0.006837252	0	0	0	0	0	0	0	0	0	0	0	0	0	0	0	0	0	0	0	0	0	0	0	0.006446732	0	0	0	0	0	0	0	0	0	0	0	0	0
MIR6718	0	0	0	0	0	0	0	0	0	0	0	0	0	0	0	0	0	0	0	0	0	0	0	0	0	0	0	0	0	0	0	0	0	0	0	0	0	0	0	0	0	0	0	0	0	0	0	0	0
RNU6-407P	0.168191277	0	0	0.220219264	0	0	0	0.205819284	0.158826362	0.135858559	0.24200058	0	0	0	0	0.214107478	0	0.220472908	0	0.141441289	0.197354485	0	0.247472761	0	0.37884597	0	0	0.14264956	0	0	0	0	0	0	0.147644635	0	0	0	0.230779941	0	0	0	0	0	0.22836019	0	0	0	0
RF01210	0	0	0	0	0	0.172232388	0	0.205819284	0	0	0.24200058	0	0	0	0	0	0	0	0	0	0	0	0	0	0	0	0.183545817	0.427948681	0	0	0	0.139478063	0	0	0	0	0	0	0	0	0	0	0	0	0	0	0	0	0
RBMY1B	0	0	0	0	0	0	0	0	0	0	0	0	0	0	0	0	0	0	0	0	0	0	0	0	0	0	0	0	0	0	0	0	0	0	0	0	0	0	0	0	0	0	0	0	0	0	0	0	0
AL136131.3	0	0	0	0	0	0	0	0	0	0	0	0	0	0	0	0	0	0	0	0	0	0	0	0	0	0	0	0	0	0	0	0	0	0	0	0	0	0	0	0	0	0	0	0	0	0	0	0	0
RN7SL763P	0.061591172	0	0	0	0	0	0	0	0	0	0	0	0	0	0	0	0	0	0	0	0	0	0	0	0	0	0	0	0	0	0	0	0	0	0	0	0	0	0	0	0	0	0	0	0	0	0	0	0
UBE2V1	1.434059287	1.773949674	1.618233874	1.735060868	1.391635032	1.620943425	1.576207081	1.701576112	1.772473185	1.595337034	1.473099423	1.578357844	1.475357553	1.497252859	1.813777562	1.492797507	1.451190426	1.879831269	1.537099004	1.566246502	1.422852922	1.485152702	1.549144557	1.498761786	1.463801696	1.486087113	1.58874943	1.601180618	1.393178619	1.495765564	1.708430213	1.490313553	1.590606274	1.295926044	1.491523387	1.696020489	1.758968832	1.567887652	1.733579829	1.264179381	1.352730571	1.553638566	1.509865404	1.609328394	1.276693663	1.618234488	1.399969176	2.004511078	1.551774207
TPI1P1	2.262284798	1.606725969	2.335228743	3.725522696	2.004696652	2.053928643	1.347984007	1.484094248	2.158344369	2.166491153	0.973165	1.438694504	0.947769692	0.916033559	2.122687226	1.039134958	1.106621442	3.240657782	2.690551499	3.765732875	1.340957938	1.550772311	1.853076035	1.050948652	5.437197356	2.141724629	1.247132645	1.661582077	0.845999052	1.12164957	3.343931811	2.398278806	0.630744118	1.875262483	2.907221294	2.174740706	0.961669428	2.019063581	2.112098018	1.110576184	1.691846957	5.706776652	3.248268562	2.275420946	1.139974067	1.426217152	1.395922445	1.703655319	2.131649781
CLDN25	0	0	0	0	0	0	0	0	0	0	0	0	0	0	0	0	0	0.030410056	0	0	0	0	0	0	0	0	0	0	0	0	0	0	0	0	0	0	0	0	0	0	0	0	0	0	0	0	0	0	0
ACSM2B	0.00428828	0.01367715	0.001731352	0.002807404	0	0.002195657	0.005763998	0.00262383	0.006074261	0.001731955	0.003085077	0.004198901	0.002904418	0.002631716	0.004242343	0.016376939	0.006165846	0.002810638	0	0.001803125	0.012579595	0.006198659	0.003154838	0.006233434	0.014488838	0.004189318	0	0.036370567	0.012280473	0.006874538	0.002627539	0.00711239	0.011597403	0.002612135	0.001882207	0.007918149	0.006315029	0.008534308	0.002942034	0	0.009426592	0.002311227	0.006264908	0	0.005822373	0.008741218	0.012622933	0.006102248	0.025937434
AC005154.2	0.2134689	0.256317455	0.314325477	0.657654083	0.466742202	0.231456591	0.455711717	0.32269154	0.130436007	0.202861308	0.271012854	0.159838551	0.357199633	0.570260482	0.322984495	0.495536617	0.162494175	0.197523467	0.260749786	0.337915728	0.353622967	0.12705694	0.277141068	0.401562021	0.367695442	0.196275416	0.493320559	0.159751123	0.191785783	0.402602143	0.430863524	0.208265881	0.475435265	0.122382202	0.121253024	0.220267213	0.29586794	0.324873463	0.172298018	0.448455925	0.16561838	0.175961849	0.171219835	0.106530523	0.358032056	0.136512769	0.443551552	0.119124518	0.236289881
COX20	1.032107982	2.165497811	0.937946273	1.073568912	1.127842372	1.090049722	1.595136751	1.205803106	1.168209685	1.031229029	1.992126488	1.35919897	0.998626577	1.134389574	1.96383481	1.794558727	1.447807658	1.070091367	1.464480899	1.046386377	2.540289797	2.105294843	0.963027225	1.348674687	1.166446801	1.236648109	1.687534732	1.046174982	2.478512849	1.239487343	1.136996045	1.070631779	1.453992274	0.963847905	1.180671407	1.32472796	1.10683214	1.23457516	2.38333429	1.6856858	1.20159585	1.515686816	1.204875105	1.083078566	1.435514219	2.766032442	1.534929417	1.292998186	2.131636892
SPATA41	0.125359958	0.191916623	0.195703132	0.196966298	0.213565778	0.222511409	0.224666498	0.163632722	0.149947869	0.229525019	0.132273609	0.204578542	0.147169207	0.21541341	0.148820486	0.106388809	0.180247162	0.131462107	0.2892375	0.203816019	0.166709378	0.338251922	0.073780699	0.267260342	0.272957345	0.138795931	0.209766648	0.163028069	0.159554226	0.308145486	0.051207502	0.110889392	0.124310534	0.152721937	0.139391208	0.231472499	0.295373178	0.174639336	0.252281178	0.211416722	0.110227617	0.171163301	0.056977838	0.115215076	0.295024344	0.363425297	0.131202912	0.103068604	0.31452633
GINS4	0.351435289	0.501337631	0.546916144	0.673488832	0.371102675	0.664140673	1.052106027	1.14161096	0.841736202	0.624527527	0.496465848	0.944739596	0.48903185	0.752904295	1.845814979	0.898821236	1.079518633	0.85015964	0.383311447	0.900057444	0.183692868	1.117590528	1.109401178	0.710539742	1.133424106	1.307756659	0.889065766	0.384776019	0.512357032	0.70679288	0.755624446	0.561682619	0.492498832	0.86017644	0.330939719	0.758047418	0.522237312	0.524555961	1.03456856	0.632305789	0.330082221	1.57038812	0.248933313	1.690641828	0.516198303	0.738072803	0.51724052	1.048683046	0.532483024
IFNA11P	0	0	0	0	0	0	0	0.040694307	0	0	0	0	0	0	0	0	0	0	0	0	0.039020659	0	0	0	0	0	0	0	0	0	0	0	0	0	0	0	0	0	0	0	0	0	0.032388543	0	0	0	0	0	0
SIGLEC11	0.292174698	0.53450631	0.28934254	0.368119438	0.204907623	0.39516287	0.763211139	0.101190697	0.541401174	0.284990409	0.214162505	0.124150097	0.201621349	0.087962173	0.0927125	0.112283279	0.182307346	0.657597101	0.438815128	0.398692369	0.187589387	0.406398011	0.097335646	0.248412067	0.484273323	0.204649442	0.222591965	0.098186776	0.315739358	0.309310865	0.439112802	0.658311842	0.134179729	0.517130373	0.14033918	0.346087739	0.349081976	0.641811945	0.824494614	0.812128522	0.181773088	0.445674179	0.204028426	1.005526597	0.112272895	0.382062584	0.265044457	0.125514367	0.185241437
LINC02499	0	0	0.011839369	0	0	0.015014391	0	0	0	0	0	0	0	0	0.014505042	0.037329719	0	0	0	0	0	0	0	0	0	0	0	0	0	0	0	0.012159026	0	0	0.012870949	0	0	0	0	0	0	0	0	0	0	0.0199248	0	0	0
AL359538.1	0	0	0	0.013393452	0.071290777	0	0.027498654	0.037552992	0	0	0	0	0	0.012555285	0	0.013021741	0	0.026817757	0.011800664	0.008602277	0	0	0.03010195	0.163560203	0	0	0.022326041	0.017351525	0	0.032796771	0	0	0.013832108	0	0.008979557	0.018887795	0.030127488	0.010178784	0	0.060886852	0	0.011026309	0	0	0	0.027801504	0.020073662	0	0.013749031
TMEM38A	2.706732159	3.935869679	3.055187624	3.178192693	1.419884529	2.402197626	1.228379962	3.988990044	1.390695249	1.970107342	2.655000044	2.519225777	1.364094482	2.600636039	1.508746437	2.71207555	2.268147109	2.083083794	2.430897611	2.320296099	2.185676289	1.665989207	2.76642429	2.208396742	1.488152355	2.638581693	1.61984528	2.048836944	1.633617576	5.206992179	2.717773838	1.901914516	2.25115829	1.58848433	1.573827937	2.214114688	5.6746954	2.565968117	1.845010748	2.286752125	2.405590893	1.374123986	1.173553854	0.975321501	2.118088255	4.113327337	3.68961253	2.501531623	3.39557602
AC120498.10	1.004484931	0.751219513	0.978916552	2.675773077	0.402334089	2.057239143	2.746870473	0.974890548	0.6868847	0.559575847	1.694483271	0.91571786	0.187677167	0.637709006	1.884650196	0.39684079	0.896453013	1.13510804	0.879091084	1.136011619	2.235381489	0.751019737	4.331998433	0.855930713	1.794454573	0.609085369	0.49139395	1.351357418	1.256434236	1.443707367	1.697858244	0.689380685	2.201359421	0.97054539	0.699338549	0.799458646	1.122174368	2.102473172	0.475269581	1.288570758	1.180181271	2.090850259	1.416886515	0.440783222	2.492517556	0.847257714	0.543777612	0.920065879	0.977678627
AL356481.2	0	0	0	0.043376522	0	0	0	0	0	0.026760019	0.047666781	0.032438098	0.044875459	0	0.032773703	0	0	0.086852964	0	0.055719296	0	0	0	0	0.037310588	0.032364069	0	0.028097641	0	0	0.040597463	0	0	0	0.029081519	0	0	0	0	0	0	0	0	0	0.044980037	0	0.032505646	0	0
OR10H4	0	0	0	0	0	0	0	0	0	0	0	0	0	0	0	0	0	0	0	0	0	0	0	0	0	0	0	0	0	0	0	0	0	0	0	0	0	0	0	0	0	0	0	0	0	0	0	0	0
PPP4R1L	0.308202197	0.434203321	0.342001762	0.866498888	0.724775439	0.453080468	0.632831682	0.395664268	0.398173276	0.36655817	1.148083609	0.514689624	0.396995736	0.805310688	0.411522365	0.531947494	0.361584133	0.808011401	0.349006788	0.486566596	0.638975411	0.418171297	0.720562782	0.871267768	0.689957507	0.411920326	0.790292615	0.537229562	0.747238437	0.488016379	0.780861543	0.57702999	0.659652939	0.575878309	0.459771554	0.324692036	0.668269442	0.848554746	0.568181162	0.669650067	0.473832198	0.462661603	0.464075899	0.360926701	0.739362707	0.624384333	0.682734511	0.455614259	0.721768399
SNX19P3	0.035277767	0.007501055	0	0.015396843	0	0.024083588	0.023708923	0.050365189	0.011104499	0.014248024	0.033839409	0.017271243	0.007964451	0.007216651	0.052349795	0.029939062	0.008453945	0.023121865	0.006782903	0.034611515	0.01379823	0	0.025953446	0.042733071	0.026487382	0.143598558	0.019249175	0.019946964	0.011225109	0.009425627	0.007205197	0.024379359	0	0.007162958	0.010322717	0.027141285	0.017316976	0.052655961	0.016135203	0.017498574	0.006462364	0.031689057	0.011453024	0	0.007983012	0.03995006	0.034614415	0.027889152	0
MIR4663	0	0	0	0	0	0	0	0	0	0	0	0	0	0.564987803	0	0	0	0	0	0	0	0	0	0	0	0	0	0	0	0	0	0	0	0.280392118	0	0	0.338934244	0	0	0	0	0	0	0	0	0	0	0	0
AP005262.1	0	0	0	0	0	0	0	0	0	0	0	0	0	0	0	0	0	0	0	0	0	0	0	0	0	0	0	0	0	0	0	0	0	0	0	0	0	0	0	0	0	0	0	0	0	0	0	0	0
AC104758.3	0.011018515	0	0	0	0	0.005641628	0	0.013483594	0.005202501	0	0.015853896	0.01078886	0.014925507	0.006762059	0.016350723	0.070132843	0.007921413	0.014443579	0	0.004633037	0.084038823	0	0	0.008008245	0	0	0.024048838	0.004672616	0.021036031	0.026495659	0.006751326	0.00456873	0	0	0	0	0.056791502	0.010964233	0	0.040990755	0.024221145	0	0.016097361	0.005842402	0	0.007486704	0.048650969	0.010452942	0.02221497
RNA5SP362	0	0	0	0	0	0	0	0	0	0	0	0	0	0	0	0	0	0.194315105	0	0	0	0	0	0	0	0	0	0	0	0	0	0	0	0	0	0	0	0	0	0	0	0	0	0	0	0	0	0	0
AC138625.1	0	0	0.029242997	0	0	0	0	0	0.034198637	0	0	0	0	0	0	0	0	0	0	0	0	0	0	0	0	0	0	0	0	0	0	0	0	0	0	0	0	0	0	0.053890537	0	0.039037244	0	0.038405025	0	0	0	0	0
TSNAX	3.9742836	6.314599827	3.519210272	3.867898549	5.658141423	3.518717907	3.902861324	4.976598813	3.639187582	3.656273603	7.577437174	3.81735233	4.354638025	4.097134755	4.719161235	4.38493212	4.650482672	3.868679552	3.223617824	3.988005243	4.617354979	8.317374116	5.488891121	5.66701046	4.100350514	4.504107635	3.878313409	3.496731344	6.212345144	5.692717532	3.960116288	3.584011866	4.24850278	3.417899495	3.791398781	3.707997059	5.481165737	3.767846247	7.47991771	3.88706113	4.285005166	4.374623295	3.543216296	3.435886738	5.483571779	9.171422584	6.624839121	3.621389156	11.04154484
SUPT5H	17.35919284	14.29628146	17.20376963	16.80287378	13.23696995	18.70868289	17.89145603	20.26099634	13.98472787	15.41392096	14.83117842	16.04586388	13.83546851	19.91094039	16.53704159	15.77778194	16.90789063	16.04079358	15.28743854	16.44733718	13.4005722	9.812138315	15.17555655	16.02193393	15.66480331	16.55970595	16.25931451	14.08927463	14.40165901	11.63148509	17.13485852	14.48370944	17.26209282	16.87025908	16.37476881	14.14739487	16.92614195	17.11521888	10.99770926	15.46314988	16.35561559	16.17462286	13.58058258	14.31923842	15.14277527	7.160493441	16.35571183	18.83292445	11.44260225
KRT10	8.630651423	11.0947807	8.086266835	8.076365249	7.901394462	9.19221448	6.608415881	7.800202007	7.590165254	6.512511786	7.500650755	9.490984167	6.481334639	7.500186491	8.994437399	5.671630472	10.57409848	7.891352329	8.198961667	8.255270104	4.783337508	13.49926155	7.755078617	6.775525523	5.88959224	10.3623532	5.527114151	5.636672452	7.64116004	9.716738268	8.265368177	6.037219975	5.701641742	7.303924242	8.863126906	5.770781578	11.18163858	8.112835837	11.40165907	6.33571556	6.23653138	9.551774057	5.165454136	5.170140935	9.14644918	17.76056669	9.745082367	8.992347533	14.15742393
AC010655.2	0.052845597	0.033709424	0.021335902	0.10378914	0	0.054115312	0.142062532	0.097002442	0.07485472	0.021343339	0.038018218	0.025872078	0	0.064862648	0.026139751	0.03363622	0.037991673	0.069272454	0.060964158	0.155542686	0	0.076387707	0.077755792	0.115224367	0.178549762	0.129065169	0.028834992	0.089640811	0	0.084716735	0.032379849	0.043823923	0.071458926	0.064380063	0.023194928	0.024394357	0.07782176	0.026292629	0	0.078637853	0	0.028481856	0.025734703	0	0.215251901	0.251347434	0	0.050133067	0.213089213
LINC00683	0.014197965	0.013585007	0.005732292	0.018589938	0	0.007269549	0.023854859	0.004343589	0.010055565	0	0.015321465	0.006951021	0.004808085	0	0.010534405	0.013555506	0.005103589	0.009305675	0.008189585	0.002984962	0.02915464	0.005130749	0.005222639	0.020638131	0.011992689	0.003467579	0.015494127	0	0.020329565	0.011380373	0.008699456	0.008830592	0.01439909	0.008648458	0.006231754	0	0.020908281	0.01412802	0	0.01056377	0.011703856	0.003826094	0.003457056	0	0.014457869	0.024117579	0.024379234	0.016836491	0.019083477
AARSD1	0.547802257	0.650671964	0.579617669	1.366500962	0.767954105	0.778579674	0.806139665	0.843725703	0.633247221	0.591263491	0.733841933	0.499392569	0.774028973	1.020150764	1.107227364	0.883713585	0.937032195	0.656180706	0.680991369	0.691015541	0.576292145	0.621186322	0.667054008	0.734503495	0.845652937	0.636656458	1.020403743	0.436575436	0.59504594	0.484513853	0.792834251	0.556104762	0.55556228	0.627097274	0.43113509	0.549347232	0.681528685	0.681379448	0.712776059	0.976795079	0.519047883	0.839922563	0.367956233	0.565903856	0.589889389	0.455639929	0.551402464	0.68992521	0.615699727
RNA5SP363	0	0	0	0	0	0	0.204446513	0	0	0	0	0	0.412073779	0	0	0	0	0	0	0	0	0	0	0	0.171304265	0	0	0	0	0	0	0	0	0	0.133522105	0	0	0	0	0	0	0	0	0	0	0	0.149243312	0	0
ATP8B4	0.235136391	0.476680612	0.317313843	0.628398438	0.434006646	0.413953988	0.917853969	0.364603906	0.427358585	0.491747691	0.558466306	0.271236375	0.255245958	0.369653193	0.210311761	0.260374879	0.27556468	0.574232356	0.390168365	0.574256061	0.249450545	0.544750344	0.154029635	0.40032007	0.487919844	0.2769108	0.246057186	0.247236472	0.498107109	0.475056442	0.552612917	0.510191004	0.200356064	0.484625802	0.337892924	0.466882083	0.630871437	0.546482893	0.49058533	0.510469067	0.300924474	0.463519201	0.263521845	0.350121866	0.376107824	0.411455091	0.696885606	0.290292663	0.497881772
SEC14L6	0.056724888	0.078946834	0.095772538	0.155296132	0.071879262	0.08977207	0.166353884	0.08203646	0.06330579	0.095805918	0.16323624	0.191874407	0.048897316	0.056965162	0.045914103	0.137856937	0.096390429	0.209553259	0.154674983	0.173465732	0.278344297	0.149082141	0.022762825	0.134926647	0.133578944	0.176323112	0.08441376	0.083100098	0.452876231	0.206671869	0.132707744	0.602979458	0.076704584	0.144494523	0.19465413	0.109501323	0.318949913	0.071839648	0.297183603	0.19184205	0.204044578	0.116731948	0.180810569	0.125778723	0.112025753	0.091100742	0.177094437	0.083165911	0.270319246
AP003028.1	0	0	0	0	0	0	0	0.013881456	0	0	0	0	0	0	0	0	0	0	0	0	0	0	0	0	0	0	0	0	0	0	0	0	0	0	0	0	0	0	0	0	0	0	0	0	0	0	0	0	0
RF02171	0	0	0	0	0	0	0	0	0	0	0	0	0	0	0	0	0	0	0	0	0	0	0	0	0	0	0	0	0	0	0	0	0	0	0	0	0	0	0	0	0	0	0	0	0	0	0	0	0
AL512329.1	0.01098737	0	0.03548836	0.014386183	0	0.011251362	0.014768435	0.013445481	0.010375591	0	0.015809083	0.032275092	0	0	0.032609011	0.027973841	0	0.014402753	0	0.02771965	0.077355024	0.015882118	0	0	0	0.010733812	0.023980861	0	0	0.035227687	0.02692897	0.009111632	0.014857352	0	0	0.010143885	0.032360556	0	0.030152153	0.032699911	0.02415268	0.023687172	0.01070124	0.011651776	0	0.014931084	0	0.010423395	0.044304353
AC217774.1	0	0	0	0	0	0	0	0	0	0	0	0	0	0	0	0	0	0	0	0	0	0	0	0	0	0	0	0	0	0	0	0	0	0	0	0	0	0	0	0	0	0	0.032952367	0	0	0	0	0	0
AC096577.1	0	0	0	0	0	0	0	0	0	0.013612033	0	0	0.022826823	0	0	0	0	0	0	0	0	0	0	0.024495354	0	0	0.018389947	0	0	0	0	0	0	0	0	0	0	0	0.02312246	0	0	0	0	0	0	0	0.016534664	0	0
TMEM35B	5.748420292	8.447025838	7.598358167	6.0610456	3.658098335	6.333369738	6.451595757	6.105823263	4.998379291	5.547508705	4.995395927	6.223048482	3.1866443	5.821457845	5.836989479	5.120001808	5.91936632	4.924054359	6.697197062	5.695696501	3.339186507	9.104553083	3.321825262	3.943539391	5.961276928	5.782567535	5.941947448	4.103108825	6.266033625	8.789499068	6.649177498	5.191851553	4.053317676	5.570132352	4.829676999	4.764149225	9.666610495	5.569075438	8.538357203	4.996915278	5.942816785	6.850782315	3.71400335	3.782353501	4.945657558	12.27186125	7.110909651	4.895423347	8.66994217
SYF2P1	0	0	0	0	0	0	0	0	0	0	0	0	0	0	0	0	0	0	0	0	0	0	0	0	0	0	0	0	0	0	0	0	0	0	0	0	0	0	0	0	0	0	0	0	0	0	0	0	0
TMEM191B	0.211561354	0.226719114	0.061499423	0.232684505	0.039318571	0.233976075	0.045498498	0.134623934	0.159825269	0.150384317	0.060880649	0.190579708	0	0.062320861	0.041859012	0.043090813	0.036502884	0.088743812	0.146437854	0.092515057	0	0.220182855	0.186771895	0.172214068	0.047653581	0.140541792	0.046175048	0.0789507	0.080780599	0.203492302	0.259258107	0.070177642	0.022886216	0.257738279	0.074286609	0.04687682	0.062310117	0.058945353	0.058057847	0.025185418	0.306938853	0.054731463	0.321441011	0	0.034469463	0.057499482	0.008303329	0.104365065	0.079620659
AL592148.1	0	0	0.031740151	0.051466974	0	0.040252064	0.105668984	0.096203171	0.07423794	0.031751214	0.056557439	0	0.053245488	0	0.116659655	0	0.056517949	0.103052505	0	0	0	0	0.057836331	0	0.044269641	0.038400513	0	0.033338324	0	0.063014021	0	0.065194241	0	0	0	0.036290033	0	0	0	0.058492425	0	0.084741523	0	0	0	0.106832745	0.038568496	0	0
AC012368.1	0.22105531	0.482156069	0.120917943	0.45749587	0.265051727	0.445431012	0.555914488	0.986053087	0.195279375	0.109440078	0.482225372	0.314198613	0.251141582	0.385103794	0.38093919	0.236015744	0.287082611	0.6730131	0.205657728	0.221877733	0.502035053	0.226765302	0.220334493	0.818861797	0.160619571	0.160223911	0.342399372	0.20562937	0.517325144	0.194333904	0.367015627	0.153749973	0.231418551	0.321427899	0.194050674	0.256752353	0.388537747	0.305114546	0.69469184	0.456279071	0.164588751	0.261341062	0.152792588	0.113430252	0.387272071	0.232567004	0.566735202	0.243532667	0.383381055
RNASEH2C	5.833785173	7.176979748	6.96858159	6.126825161	4.099846394	5.319870409	7.955828389	6.756796004	5.267690869	4.570903703	5.561889453	7.898856632	3.467293774	6.109264926	5.518534946	5.378574429	5.762094334	4.825237739	7.368632386	4.436443565	6.989669136	7.899216252	3.633973832	5.481380338	6.287797863	5.297027257	6.103034946	3.752026842	6.214647879	6.68984934	5.95461665	5.139976019	5.610927014	5.124266444	6.230068453	4.887964118	7.350756741	3.46513668	8.134540342	7.216623623	4.633473205	6.216995271	4.336280102	3.998932361	5.537472082	10.53813863	6.480801005	5.718369958	7.586809822
AC004006.1	0	0	0	0	0	0	0	0	0	0	0	0	0	0	0	0	0	0	0	0	0	0	0	0	0	0	0	0	0	0	0	0	0	0	0	0	0	0	0	0	0	0	0	0	0	0	0	0	0
SNORD113-8	0	0	0	0	0	0	0	0	0	0	0	0	0	0	0	0	0	0	0	0	0	0	0	0	0	0	0	0	0	0	0	0	0	0	0	0	0	0	0	0	0	0	0	0	0	0	0	0	0
RN7SL539P	0	0	0	0	0	0	0	0	0	0	0	0	0	0	0	0	0	0	0	0	0	0	0	0	0	0	0	0	0	0	0	0	0	0	0	0	0	0	0	0	0	0	0	0	0	0	0	0	0
RANBP17	0.122521217	0.190818704	0.145188167	0.270841849	0.19221856	0.174347496	0.222430664	0.352437205	0.166787184	0.142668171	0.194604305	0.154243995	0.129323618	0.193348869	0.201489855	0.257248391	0.251665024	0.17520707	0.132165725	0.251565549	0.151233892	0.163302785	0.222417073	0.226668366	0.295688021	0.155446452	0.220528805	0.07287546	0.118474782	0.178557877	0.198891745	0.16098405	0.217314959	0.14150964	0.125712161	0.157186384	0.250724395	0.139334432	0.246713897	0.116021772	0.141659986	0.169802957	0.06044015	0.109681231	0.162031245	0.192445687	0.296640259	0.152460527	0.198900065
AC016831.1	0	0	0	0	0	0	0	0	0	0	0	0	0	0	0	0	0	0	0	0	0	0	0	0	0	0	0	0	0	0.079662611	0	0	0	0	0	0	0	0	0	0	0	0	0	0	0	0	0	0	0
RF00019	0	0	0	0	0.418925185	0	0	0.220672222	0	0	0	0	0	0	0.356794133	0	0	0	0	0	0	0	0	0	0	0	0.196791391	0.152943858	0	0	0	0	0	0.21968867	0.158299403	0	0	0	0	0	0	0	0	0	0	0	0	0	0
AC099811.3	0.08231479	0.105014769	0	0.053888949	0	0.168585114	0.110641642	0.151095568	0	0	0.118437931	0	0.055751158	0	0.162866028	0	0.059177617	0.107902035	0.094960641	0.034611515	0.096587607	0.059492544	0.06055804	0	0.046352919	0.120622789	0.089829482	0.069814373	0.078575763	0	0	0.034131103	0.222615571	0	0.072259021	0.037997799	0	0.040954637	0	0	0.090473099	0.266188079	0	0	0.33528649	0.223720337	0.040383484	0.039044813	0.055319631
CARMIL2	0.354427234	0.452167762	1.51352164	0.684198571	0.40641021	0.967848039	0.488610967	2.260349666	0.407638512	0.504683048	0.290941339	1.054467796	0.56011847	0.872836074	0.278706314	0.705700916	0.483474753	1.795856215	0.469160331	0.44135414	0.149291144	0.328410588	0.190546633	1.859324286	0.32240535	0.577080061	0.912412717	0.578083683	0.316640221	0.484411588	1.27515792	0.420155247	0.199693309	1.237236138	0.24930254	0.316730584	0.404836902	0.420504483	0.293038668	0.638979795	0.427012111	0.742052429	0.517796002	0.542104966	0.586101747	0.216121576	0.70444239	0.558235841	0.204601441
PTTG2	0.10125553	0.096884103	0.020440474	0.033144433	0.058807153	0.025922096	0.170125535	0.030977143	0.023904402	0	0.21853598	0.148717646	0	0.031070241	0.12521357	0.064449139	0	0	0.058405604	0	0.326734487	0.109772784	0	0.147184817	0	0.049459417	0.055249682	0	0.048328074	0.040580665	0	0.020992357	0.171149815	0.030839075	0.044442958	0	0	0.025189176	0.104201652	0.150675133	0.027822769	0.05457305	0.073963995	0.026844613	0.171848479	0	0.124189442	0.048029075	0.170121875
MYH1	0.002903701	0.003704455	0	0	0.020236924	0	0	0.010659963	0	0	0	0.017059079	0	0.003564	0.002872596	0.025874874	0.012525143	0.011418916	0	0	0.006814365	0	0.004272438	0.004220813	0.003270251	0.005673383	0	0.002462741	0	0	0.003558343	0.002407988	0.035338005	0.003537484	0.007646933	0.002680788	0.004276063	0	0.011952746	0.012962714	0.00319149	0.003129978	0	0	0.003942473	0.003945931	0.0028491	0.008263967	0.003902862
RXYLT1	1.369495961	2.118899039	1.420762226	1.898784449	1.853706367	1.849975363	1.440085188	1.898052564	1.841441465	1.719993032	1.82858665	1.477022469	1.162851717	1.63690085	2.020042742	1.495130843	2.133472911	1.469066019	1.716933171	1.841564131	0.931035713	2.416979887	1.365349462	1.410755339	1.963940614	1.712326323	1.47250596	0.977123897	1.767300213	2.274488011	1.659023326	1.353173133	1.363891208	1.400810852	0.971987541	1.649257372	2.336926422	1.710685244	2.288163596	1.624319063	1.539717901	1.787889776	0.801172361	1.345347134	1.594658752	2.464141627	2.164066273	1.588384399	2.069701341
RNU6-1313P	0	0	0	0	0	0	0	0	0	0	0	0	0	0	0	0	0	0	0	0	0	0	0	0	0	0	0	0	0	0	0	0	0	0	0	0	0	0	0	0	0	0	0	0	0	0	0	0	0
AL356441.2	0	0	0	0.026507874	0	0	0	0	0	0	0	0	0	0	0	0.025772196	0.02910936	0	0	0	0	0	0	0	0	0	0	0.01717078	0	0.032455138	0.024809561	0.016789026	0	0	0	0.018691047	0	0	0	0	0	0.021822904	0.019718025	0	0	0.027511905	0	0.019206071	0
AL356121.1	0	0	0	0	0	0	0	0	0	0	0	0	0	0.137625234	0.110926381	0	0	0	0	0	0	0	0	0	0	0	0	0	0	0	0	0	0	0	0	0	0.165121811	0	0	0	0	0	0	0	0	0	0	0	0
GOLGA2P6	0	0	0	0	0	0	0.011474548	0	0	0	0	0	0	0	0	0	0	0	0	0	0	0	0	0	0	0	0	0	0	0	0	0	0	0	0	0	0	0	0	0	0	0	0	0	0	0	0	0	0
AC137675.1	0	0	0	0	0	0	0	0	0	0	0	0	0	0	0	0	0	0	0	0	0	0	0	0	0	0	0	0	0	0	0	0	0	0	0	0	0	0	0	0	0	0	0	0	0	0	0	0	0
KRT8P6	0	0	0	0.037949964	0	0	0	0	0.013685121	0	0	0	0	0	0	0.018448366	0	0	0.033436845	0.012187153	0	0	0	0	0	0	0	0.012291263	0	0	0	0	0	0.017655179	0.012721659	0.013379507	0	0	0	0	0	0	0	0	0	0	0	0	0
ANXA13	7.210924791	13.27446282	6.156680377	11.46945438	3.897016862	9.605553259	8.388967917	11.25376149	11.47489164	6.500364427	3.656841139	4.041074446	2.714316774	8.196331209	5.474155696	5.388352769	6.89226439	3.686983615	4.17261698	8.309582815	1.013839959	3.328284264	8.608358853	3.580775329	7.655356236	5.176754432	4.659343841	3.55881793	7.177315853	11.59666594	8.211482174	5.888422283	2.896020351	3.689742203	18.35665825	6.411255042	14.06390102	7.637297234	3.008021887	4.759924854	7.486137886	3.983029718	2.278379966	2.285805358	4.099683406	10.15514577	10.6423108	5.497922003	6.035232208
HCFC1-AS1	0.099953673	0.127517934	0	0.130873163	0	0	0.470226979	0.12231546	0.047194119	0.0403694	0.287634975	0.097870374	0.067697835	0.061341533	0.098882945	0	0	0.196535849	0	0.042028269	0.469139803	0.072240946	0.073534763	0.363231101	0	0.146470529	0.109078657	0	0.477067135	0.080117826	0.244976689	0.124334731	0.135159454	0.182655437	0.131614646	0.092280369	0.07359715	0.04973063	0.068574611	0.223106823	0.054930096	0.107742794	0.048675353	0.052998935	0.339277996	0.203745307	0.245185441	0.23705779	0.403043026
STUB1	20.66399768	23.13464937	18.3019113	16.38598676	12.12404939	17.58733633	14.47633144	15.64724219	14.31412297	16.02661708	12.55142906	17.1125251	12.98272602	15.76842903	13.29967075	15.34473902	17.37512077	16.45436148	21.70389827	15.60544459	15.05688602	22.1620001	13.50201127	12.42764785	16.21251371	16.32825971	15.98148328	14.66260091	17.46156348	19.5901231	17.08543168	15.80221415	15.06391797	18.26422922	17.78161605	17.35536352	18.81875315	15.2112169	20.20819171	17.84726137	17.49058692	18.24439992	15.8226423	12.87100649	15.03312088	18.21772772	17.09628536	16.96662319	17.78540468
AC104596.1	0.172164299	0.373391588	0.236332919	0.202879164	0.23997486	0.211561044	0.231410915	0.273885504	0.162578165	0.139067816	0.247717129	0.202291128	0.139926628	0.359234371	0.136256027	0.328747702	0.173280917	0.270817115	0.2184749	0.304043086	0.181814761	0.199089222	0.253318574	0.350360707	0.213287298	0.20182947	0.075152618	0.087611541	0.131475195	0.193197514	0.126587364	0.057109128	0.093121671	0.230716349	0.120905843	0.365579219	0.278886838	0.462553597	0.212608292	0.051238444	0.245996001	0.12990642	0.134144674	0.219090086	0.210379072	0.608294717	0.439210141	0.244990827	0.231405937
GLIPR1L2	0.096920778	0.153088813	0.067081428	0.145030945	0.085774655	0.033083161	0.341193718	0.129899664	0.034866367	0.041008494	0.624221022	0.108457935	0.031258895	0.096301351	0.127843386	0.13513063	0.126084237	0.036299497	0.090513276	0.073743532	0.194959153	0.213482479	0.061117283	0.221388877	0.06237464	0.040578907	0.055402748	0.031315154	0.343639387	0.073987439	0.07918112	0.007654733	0.355729697	0.08996222	0.044566085	0.025565802	0.033982853	0.188294074	0.196315179	0.19916748	0.076090502	0.079598898	0.085406622	0.009788722	0.325850107	0.175611611	0.040756419	0.135729658	0.694779535
RNU6-858P	0	0	0	0	0	0	0	0	0.154373286	0	0	0	0	0	0	0	0.235051283	0	0	0	0	0	0	0	0	0	0.356799345	0	0	0	0	0.135567463	0	0	0	0	0	0	0	0	0	0	0	0	0	0.222152204	0	0	0
SYT2	0.114752577	0.12917465	0.092660501	0.335852791	0.083634151	0.138246733	0.184485759	0.203754207	0.097739299	0.14721797	0.284897004	0.121173444	0.140202617	0.207128279	0.193657428	0.274974152	0.24264041	0.08553464	0.114211731	0.088932984	0.142570464	0.029271801	0.099320172	0.268194818	0.136840685	0.149472541	0.139961359	0.106867898	0.158940556	0.19838798	0.173711603	0.044782254	0.161255973	0.049340934	0.108634849	0.031159759	0.185554945	0.21046279	0.058659784	0.103795087	0.106341387	0.070336336	0.052594927	0.04533611	0.158859262	0.088672278	0.15233415	0.074709491	0.205651831
NUPR2	0.232064912	0.629130769	0.515316887	0.569721479	0.336946459	0.83174248	0.233943771	0.354978532	0.849181077	0.421769855	0.166952307	0.738491217	0.314351473	0.747695302	0.459157955	0.073854652	1.584939499	0.494327316	0.468503992	0.536679385	0.136151684	0.461239872	0.341454954	0.421661311	0.620729383	1.048531429	0.126625307	0.393646548	0.443047422	1.116069224	0.675412514	0.336782853	0.588380707	0.424075641	0.203715317	0.428499228	0.726207368	0.63503458	0.398028422	0.474826571	0.637662806	0.18761183	0.22602154	0.307622343	0.354469548	1.143181244	0.967730265	0.632940369	0.116969369
AC114400.1	0	0	0	0	0	0.026302744	0	0.03143202	0	0	0	0	0	0	0	0.032697765	0	0	0	0	0	0	0	0	0	0	0	0	0	0	0	0	0	0	0.022547786	0	0	0.025559061	0	0	0	0	0	0	0	0	0	0	0
ADCY6	17.97650764	12.3943338	16.23210594	24.80093116	16.24946534	20.46800693	9.773564325	18.33059335	14.57349901	16.89466605	8.600832991	11.78750324	17.1297257	28.16057758	15.0020478	15.67439855	13.5322182	16.39395647	18.74428209	20.46791678	4.419801789	9.981448208	17.00917658	13.94358247	17.54728041	19.97148599	14.95551396	15.10368794	8.886722632	14.70414567	19.56463656	16.61862052	9.96459457	14.80537062	10.07115481	15.86679206	14.6651729	20.43568186	5.602162482	13.85022041	14.77691429	11.58875598	14.9498736	13.03105802	13.10879811	6.472527303	15.98749016	7.460414428	6.460589606
PTP4A2P2	0.139377632	0.311174241	0.08440857	0.091246229	0	0.142726441	0.046835357	0.25583911	0.065808532	0.084437989	0.350949049	0.136472634	0.047199686	0	0.137884585	0.221784638	0.200402289	0.137026987	0.080394965	0.205118044	0.367975692	0.100734387	0.051269257	0.050649755	0.156972035	0.034040296	0.076050856	0.147764485	0.266093223	0	0.04270012	0.202270976	0.141352018	0.042449803	0.061175466	0.064338903	0.051312754	0.138691	0.095621968	0	0.076595751	0.33803765	0.067873998	0	0.283858084	0.142053501	0.20513523	0.033055867	0.187337396
TTLL2	0.10815033	0.152498668	0.078136754	0.260851976	0.079340858	0.104919958	0.153018867	0.243795051	0.118254056	0.124142803	0.155611177	0.083602256	0.053973217	0.167676172	0.152040975	0.268104645	0.253714646	0.044768986	0.085365692	0.105310013	0.200372923	0.016455796	0.100503093	0.173755196	0.205141456	0.116776048	0.118023604	0.062760236	0.119538462	0.155125632	0.188336293	0.132170557	0.169334168	0.069345268	0.029980557	0.183930121	0.2514709	0.249219558	0.085913522	0.135524266	0.075075302	0.030678472	0.055438899	0.060363252	0.131383279	0.077352053	0.223403591	0.107998993	0.099460124
CTBP1	15.49813917	14.997198	14.68690948	14.32075786	13.41888366	15.9326392	15.3339775	16.61521155	12.53514405	13.9636795	11.28514033	13.88867351	11.79752789	16.78840209	13.75503045	15.72098431	18.40939868	15.07769943	14.10922503	14.18209017	10.92401094	12.51061811	13.68277814	12.39225828	15.70391534	14.00004362	15.59794789	11.6132882	12.07417491	13.67685368	15.36195171	12.64587762	13.72326747	15.20817872	12.40744696	13.28854979	14.82197837	14.15398802	10.86810394	15.02410932	13.82417271	14.72587941	11.08454399	12.47291048	12.74818506	9.12032975	14.5087847	14.74033902	10.91323793
SNORD116-24	0.190129269	0.242561288	0.307051465	0.497887032	0	0.194697483	0.255558141	0.930661109	0	0	0.547131747	0.558499419	0.257546112	0.466729055	0.376185118	0.96813816	0.546749724	0.747690731	0	0.159890153	1.11548187	0.274829686	0	0.27637149	0.642390992	0.371483227	1.244919455	0	0.725971727	0.609592157	0.232994134	0.315341708	1.285483936	0.694884814	0.500707893	0.175533311	0.559978316	0.189192614	1.043526689	0	0.208973191	0	0.370355947	0.201626383	0.516292603	0.258372672	0.37310828	0.721480231	0.76665793
MRPL9	15.53226019	23.67034057	15.18447445	16.00162758	13.61252537	16.99283525	17.81516674	19.43242994	17.03754572	15.19756427	15.70920323	18.05362729	11.10177247	15.84148474	17.801113	15.90161584	20.58398051	16.99442163	17.2836752	16.65822438	14.79330878	24.7540858	14.64405041	15.6598309	19.24336813	17.25797903	18.69898335	10.9137935	19.27751413	19.76195503	16.62076256	14.49771322	15.06371506	16.89966002	12.9484019	14.02794027	20.04425694	16.74291991	23.85541172	18.78923903	14.86477515	21.85180837	8.866059759	15.79584707	17.32714446	24.78039183	18.3564332	17.13435915	20.92880245
AP001486.2	0.574738507	0.467000453	0.383979478	0.582312625	0.476852059	0.2452282	0.533408269	0.34747351	0.293982532	0.226599216	1.781896704	0.911134329	0.342924688	0.344318794	0.514431126	0.683736924	0.575514769	0.233193328	0.197331667	0.313588588	1.007577052	0.202749379	0.523501933	0.790682995	0.531703242	0.364290416	0.604807339	0.208910602	0.992762432	0.340026762	0.364734021	0.397183767	1.031605258	0.279240497	0.603630638	0.372695018	0.498756356	0.476589257	0.539825561	0.748343831	0.409853934	0.261823629	0.349857075	0.137861497	1.25877246	0.28823738	0.422948483	0.928202026	1.549609652
SNRPCP14	0	0	0	0	0	0	0	0	0	0.068923366	0	0	0	0	0	0	0	0	0	0	0	0	0	0	0	0	0	0.072368557	0	0	0.104563221	0	0.115380022	0	0	0	0	0	0	0	0	0	0	0	0	0	0	0	0
ATN1	39.18595382	28.76852258	33.3622185	31.62241342	26.51307294	28.80541487	57.35149718	32.27412338	27.54840239	24.90873385	50.97034314	40.32220377	31.66032417	40.84712326	48.51950652	46.41411289	37.21342579	27.74902946	28.04823663	28.48690527	63.88914209	13.07224345	26.11549595	37.25826616	43.8637124	36.73861457	39.38009808	30.56211409	41.37520509	22.88287604	34.07526978	35.70989898	56.33583407	29.69589229	26.83746639	27.23501433	34.88987113	39.13545771	31.64699576	51.22742541	31.27681831	36.44690743	30.82073884	27.23624399	43.42430615	12.89844995	39.12669477	41.07392107	33.34076522
TPD52	25.67981427	33.28152741	22.68307581	29.53307704	35.62381955	27.79368914	19.5817957	26.92559155	29.98096073	27.45188173	20.90327618	23.98074909	24.0844732	24.39517668	31.49096702	23.50590319	31.29620234	28.19643269	23.06679354	23.9033535	4.364382351	33.75151293	40.06420068	24.28158033	28.09958375	28.55403985	21.08450385	24.51839131	18.91565078	40.49336939	25.52014851	28.3195089	17.80676749	22.94761656	19.64478784	27.45951728	35.79297778	24.64872561	30.17634248	22.6949112	24.5590536	35.22112854	23.34629552	26.16454685	20.99699093	39.02943484	30.74554243	30.18994727	33.74180299
PTBP1	40.02830205	34.53850015	39.71772934	43.32000555	28.24370104	46.17139209	36.43353887	48.73470514	43.87585736	46.1136675	24.10400317	41.65000831	35.6532424	47.00652557	44.77351668	43.77410738	57.95245224	42.00740815	36.83432628	45.56797338	16.50815929	30.15899445	39.04137183	29.86643055	44.42014403	51.28206396	41.60535408	34.74705364	28.88255786	33.61037683	45.34675836	37.57619676	34.03777687	47.77444987	32.92310192	39.43065241	38.30355818	41.90219222	24.34981519	38.9434801	34.20541689	51.18487118	28.681897	49.1323921	31.00921031	18.14802444	33.09166342	53.65882124	21.84394045
HM13-AS1	0.178853709	0.091270505	0.057768374	0.140507997	0.249299036	0.622713421	0.288482809	0.218867132	0.20267413	0.115577015	0.205873704	0	0.193817933	0.307334879	0.070775114	0.091072301	0.308594936	0.187559774	0.123798382	0.090244749	0.083946284	0.310237192	0.368425706	0.207985088	0.201431395	0.209671514	0.234217975	0.09101567	0.136583638	0	0.131505892	0.059328092	0	0.1743133	0.47101356	0.132098688	0.263384484	0.391539725	0.147246097	0.212917213	0.235896118	0.077116519	0.03483921	0.113801394	0.194269609	0.194439966	0.210588723	0.305411877	0.336556037
AC040936.1	0	0	0	0	0	0	0	0	0	0	0	0	0	0	0	0	0	0	0	0	0	0	0	0	0	0	0	0	0	0	0	0	0	0	0	0	0	0	0	0	0	0	0	0	0	0	0	0	0
RNF122	3.614491761	2.257845647	4.007448995	4.597725533	5.808213794	5.983508073	3.04590281	3.139735711	3.103745986	2.579276195	2.047936388	4.080115315	2.651015332	3.689358258	6.577198049	2.610552415	7.835965533	4.087482733	2.625016118	2.708888411	1.494315755	3.451554842	1.846242184	3.92009582	4.302781634	2.25952485	3.525494601	1.318362959	3.289413649	2.521910167	4.027755126	2.42279668	1.544782836	4.346378031	4.1922224	1.893278993	2.578658176	3.941445279	2.556863841	4.194201242	2.33629343	3.018009471	2.726914186	1.678205037	8.454705953	2.125073736	5.678116802	3.944194925	2.580151419
WDR48	4.819147274	6.26435257	6.326539564	6.202842603	6.083422522	6.554399227	6.16670531	6.203164523	7.409690949	5.881543446	9.454828228	5.738840097	4.749607062	5.553751637	5.527831318	5.584636708	5.232967312	6.418211318	6.349097889	7.370662721	6.583964889	5.493804325	5.031946143	7.195254965	7.082314933	5.595664541	6.378217142	4.74507912	7.470101703	5.886862725	7.093625893	6.187401863	5.824780414	5.842550928	5.725330848	6.526050966	7.509602368	7.508076561	5.907325429	6.743657966	6.87066345	4.693603016	4.623118471	5.858689704	6.454347029	5.460054978	6.651571919	4.795608182	7.19642796
L34079.2	0.031179845	0	0	0	0	0	0	0	0.029443746	0	0.089725705	0	0.042235726	0.153080474	0.061691677	0	0	0	0.03596994	0	0	0	0	0	0	0	0.034026319	0	0	0	0	0	0	0.037985385	0	0.028786212	0	0	0	0	0.034270113	0.033609606	0	0	0	0	0.030593549	0	0.041908811
RN7SL557P	0	0	0	0	0	0	0	0	0	0	0	0	0	0	0	0	0	0	0	0	0	0	0	0	0	0	0	0	0	0	0	0	0	0	0	0	0	0	0	0	0	0	0	0	0	0	0	0	0
EXO1	0.591513282	1.164294181	0.777863712	0.774490938	0.471139049	1.293656607	1.459520938	2.016432403	1.524119249	1.225221052	0.759905204	1.340398606	0.869933534	0.705279461	2.629115992	1.479099966	1.20892439	1.445535413	0.72137975	1.634432672	0.143773219	1.69783673	1.777978214	1.080919604	1.536979929	2.018392197	1.272584331	0.662941434	0.903431482	1.232730807	1.377254214	0.942521328	0.771290361	1.333149383	0.471036314	1.084405791	0.995517006	0.777791859	1.629061109	1.156850191	0.459741021	2.395585551	0.374471013	2.455361291	0.751492566	1.119614914	0.878877282	1.831758142	0.795052668
AL049634.1	0	0.012974208	0.016423683	0.026631167	0.023625432	0	0.082016334	0.049779548	0.038413818	0.016429407	0.029265186	0.019915483	0.013775722	0.024964577	0.040243059	0.012946034	0	0.01333092	0.011732056	0.008552264	0	0.014700193	0	0.014782661	0.011453483	0	0.011098119	0	0.019415523	0	0.012462477	0.008433557	0	0.061947096	0	0	0.044928493	0.04047842	0.041862408	0.030266429	0.011177636	0.043848811	0.009904868	0.10784667	0.041423476	0.027639867	0.039913909	0	0.041007285
DTD1	5.800855998	7.782654326	5.846614081	5.008483303	5.54179252	5.63353569	8.319726368	6.262742614	6.837405684	6.018423971	5.67018482	6.225308436	3.487587481	5.101352777	8.218215349	5.979830832	7.018564948	6.570874144	6.261654474	5.103612983	4.593278903	8.050883455	6.208154169	5.247156394	6.982874346	6.098172233	7.00131632	4.046465386	7.613871093	7.016627302	5.872376034	6.043686294	5.357251405	6.382058139	3.934470071	5.607785743	6.546144831	5.411511187	9.82683033	4.839901183	5.313154374	8.716680077	3.653941344	6.185066469	5.157963167	9.096829133	7.001300103	6.814076283	8.178298708
ARIH2OS	0.853797019	2.164533142	0.645230801	1.132241222	0.35600776	0.661337882	1.118186809	1.125179764	0.516831715	0.548195236	1.086731016	0.760975846	0.593097429	0.67176272	0.324865747	0.44590093	0.346252016	1.018755915	0.719781456	0.745620411	0.91193086	1.487313597	0.579811025	0.716006237	0.616395195	0.556062502	0.752560822	0.65915166	1.086686089	1.158148805	0.804835807	0.599109779	0.680872092	0.880129451	0.989717979	0.717511633	1.241203501	0.609962672	1.171518698	0.553811262	0.733890832	0.377571743	0.639663589	0.603617408	0.966029338	1.666002513	0.655157593	0.425754604	1.235864097
AC087633.2	0	0	0	0	0	0	0.009584733	0	0	0	0	0	0	0	0	0	0	0	0	0.005996695	0.008367251	0	0	0	0.008030979	0	0	0	0	0	0	0.00591346	0	0.017374481	0.006259699	0	0	0	0	0.010611141	0.00783756	0.007686502	0.006945118	0	0	0	0.013993462	0	0
RF00019	0	0	0	0	0	0	0	0	0	0	0	0	0	0	0	0	0	0	0	0	0	0	0	0	0	0	0	0	0	0	0	0	0	0	0	0	0	0	0	0	0	0	0	0	0	0	0	0	0
CCR6	0.03725202	0.058086139	0.304145157	0.059614491	0.086540863	0.089009829	0.072325494	0.273516587	0.085990231	0.05015129	0.05359975	0.154008043	0.106528775	0.101606893	0.065516386	0.110650907	0.041659586	0.255009838	0.052524964	0.045250502	0	0.053847369	0.006090196	0.216597817	0.023308081	0.036392346	0.067754727	0.119358458	0.039511003	0.059718683	0.157240717	0.123569775	0.022387983	0.115978566	0.050868573	0.045856312	0.073144352	0.065899557	0.073832106	0.080070677	0.054592145	0.116003245	0.060469854	0.061451676	0.095537344	0.084371578	0.109654634	0.086386417	0.072323938
TSIX	0	0	0	0.00185563	0.001097462	0.000967519	0.003809871	0	0.002676632	0.000763188	0.006797218	0.000462563	0.010878605	0.00753785	0.001402046	0.00180413	0	0	0.006539812	0.00079455	0.001108643	0	0.005560735	0	0.001064088	0.002769043	0.0113418	0.004808023	0.002705704	0.001514637	0.003473486	0.001175282	0.000638802	0.003453124	0.004146985	0.004361429	0.002782726	0.004700818	0.000648206	0.000702977	0.00051923	0	0.004140961	0.005009757	0.000641409	0.002567887	0	0.003585285	0.006349648
CUL1	15.0515075	18.29655927	15.64110471	16.6090511	16.53833507	16.12499038	18.81305516	18.68430706	16.12687421	15.57487421	22.07525474	19.13065147	12.11424902	16.19291989	18.55797103	18.1752386	18.48007904	18.87069128	14.43479363	15.67590456	19.60506545	19.97519172	14.75462176	18.62531966	16.0020779	16.52953775	14.70932453	13.12536776	18.56097725	15.51436094	15.72014311	16.39048078	20.77295664	15.64000047	14.48515381	14.57421224	18.17214863	17.34685112	20.98406289	16.14715716	13.70388232	19.08350205	12.57080779	16.1342023	17.90580743	15.52974144	18.90443329	20.84077394	21.77469861
CLN5	3.096056742	4.419827116	4.024074385	4.075463369	4.259733584	3.005141362	2.65378927	4.0318371	3.65067616	3.453752177	3.990203605	3.497603714	3.515449578	3.114251276	2.935953044	2.929614479	2.451964215	2.777979507	3.05122292	3.630482605	2.719811922	5.019771377	3.763740962	4.446271851	2.992757655	2.215889535	2.285592777	3.714154379	3.563892438	4.983192302	3.449151212	3.006864524	3.285436557	2.995272542	2.830472729	3.859572953	5.449254204	3.719206255	4.401529396	3.436879827	3.252781951	3.167780915	2.805801233	2.620475031	3.669757975	6.749726226	3.951628112	2.870385028	6.175351615
RF02120	0	0	0	0	0	0	0	0	0	0	0	0	0	0	0	0	0	0	0	0	0	0	0	0	0	0	0	0	0	0	0	0	0	0	0	0	0	0	0	0	0	0	0	0	0	0	0	0	0
AC097532.2	0	0.013267324	0	0.013616411	0.048318363	0.042597309	0	0.025452087	0.039281668	0.008400291	0.044889525	0.020365417	0	0.038292871	0	0	0	0	0.011997108	0.017490956	0.036607966	0	0.015301526	0.015116633	0.046848967	0	0.022697699	0.008820187	0.019854161	0	0.012744031	0.017248179	0.014062369	0.038007968	0.018258076	0	0	0.020696457	0.01426939	0.030950213	0.022860325	0	0	0.011028316	0.028239548	0.014132156	0.010203913	0.019731326	0.013977909
AC104365.1	0	0	0	0.034183289	0	0.02673458	0	0	0	0	0	0	0	0.032044084	0	0.066469187	0	0	0	0	0	0	0	0	0	0.025504819	0.028490694	0	0	0	0	0	0.035302842	0	0.022917973	0	0.038446272	0	0	0.038849447	0	0	0	0	0	0	0.025616389	0	0
CAPN2	64.6316684	50.1213504	71.4250881	62.73784332	63.89776459	66.26198419	30.10051683	53.49110216	62.2560317	74.13698955	36.65571119	50.68843834	74.8314406	62.33296059	47.46932475	51.6055519	42.13965293	63.1100188	72.46770335	80.1515223	21.08281033	45.68837227	68.08698487	58.09094841	43.03211056	66.4753854	39.54101316	85.10869947	46.46086937	59.73115656	61.58062522	69.50106862	43.62013105	62.7417547	25.10737994	67.2302166	57.05830008	67.43726841	27.26878141	46.69078688	64.87742907	49.56940563	85.01716227	65.1642161	44.06832189	27.73650621	43.29201855	54.65918475	33.13499293
PHF19	3.385108611	4.109816084	2.704041227	3.190677208	1.442439115	3.123256453	7.270255242	5.14386195	3.383074627	2.686097039	6.119131858	5.868515805	1.675101639	3.737159782	5.302126145	4.378693486	3.585989577	3.640471707	1.951079414	2.997471354	6.398588233	2.902834989	3.696396947	4.603372914	4.549752726	4.131833636	4.408588969	1.826626241	5.555036888	3.440080739	3.607066174	2.988182337	5.638335301	4.066997508	2.741238755	2.8829906	3.634494639	3.10216317	4.117226569	4.878770411	2.567021344	4.391002919	2.208934224	3.328078085	4.620791957	3.403320298	3.869509132	5.288997661	5.625422302
AL049833.1	0	0	0	0	0	0	0	0	0	0	0	0	0	0	0	0	0	0	0	0	0	0	0	0	0	0	0	0	0	0.033382428	0	0	0	0	0	0	0	0	0	0	0	0	0	0	0	0	0	0	0
TRIM49B	0	0	0	0	0	0	0	0	0	0	0.011641101	0	0	0	0	0.010299342	0	0	0	0	0	0.01169488	0	0	0	0	0	0	0	0	0	0	0	0	0	0	0	0	0	0	0	0	0	0	0.010984949	0	0	0	0
AC073873.1	0	0	0	0	0	0	0	0	0	0	0	0	0	0	0	0	0	0	0	0	0	0	0	0	0	0	0	0	0	0	0	0	0	0	0	0	0	0	0	0	0	0	0	0	0	0	0	0	0
GAPDHP71	0.17439574	0	0.070410605	0.091337202	0.081028401	0.160727334	0.046882052	0.10670591	0.131748288	0.098609203	0.050185564	0.119532611	0.094493489	0.021405321	0.103516543	0.022200576	0.075225785	0.251466607	0.160950239	0.205322549	0.061390428	0	0.128300933	0.050700253	0.078564269	0.136296937	0.07612668	0.029582361	0	0.027957367	0.106856731	0.115698653	0.023582158	0.084984251	0.122472918	0.064403049	0.025681957	0.138829276	0.095717303	0.025951275	0.095840148	0.150388745	0.033970835	0.092470724	0.047356849	0.071097565	0.034223292	0.033088824	0.046881043
AL049734.2	0	0	0	0	0	0	0	0	0	0	0	0	0	0	0	0	0	0	0	0	0	0	0	0	0	0	0	0	0	0	0	0	0	0	0	0	0	0	0	0	0	0	0	0	0	0	0	0	0
RPL21P126	0	0	0	0	0	0	0	0	0	0	0	0	0	0	0	0	0	0	0	0	0	0.05289609	0	0	0	0	0	0	0	0	0	0	0	0	0.032123519	0	0	0	0	0	0	0.118336751	0	0	0.049685062	0	0	0	0
FCF1P9	0	0	0	0	0	0	0	0	0	0	0	0	0	0	0	0	0	0	0	0	0	0	0	0	0	0	0	0	0	0	0	0	0	0	0	0	0	0	0	0	0	0	0	0	0	0	0	0	0
NUCB1-AS1	0	0.051537271	0.032619786	0	0.093846981	0.124102783	0.054298727	0.049434655	0.038147671	0	0	0	0.109442228	0	0.079928478	0	0	0.052954232	0	0.067944083	0.047401539	0	0.059439185	0	0.136489541	0	0.044084908	0	0	0	0	0	0.054625645	0	0.070923982	0.037295761	0	0.040197969	0	0	0.04440077	0.043545009	0	0.042839786	0	0	0.039637369	0.076646861	0.054297559
AL513128.1	0	0	0	0	0	0	0	0	0	0	0	0	0	0	0	0	0	0	0	0	0.043763041	0	0	0	0	0	0	0	0	0	0	0	0	0	0	0	0	0	0	0	0	0	0	0	0	0	0	0	0
AP000977.1	0.054135844	0.09976042	0.101998527	0.070882129	0.069868884	0.073915413	0.008085058	0.147215994	0.11360345	0.121469138	0.095202429	0.041228064	0.154811074	0.155041357	0.017851976	0.045943283	0.034594893	0.02365459	0.124905245	0.161869536	0.021174209	0.034778997	0.053102821	0.069948217	0.115165006	0.08226795	0.059078021	0.061219619	0.022967469	0.173570257	0.073712037	0.054870325	0.048802416	0.095263897	0.036961931	0.077746529	0.070863831	0.053869149	0.024760434	0.044754349	0.105780102	0.012967668	0.046867603	0.063788264	0.098003273	0.057218707	0.053117891	0.011412686	0.016169768
RF00614	0	0	0	0	0	0	0	0	0	0	0	0	0	0	0	0	0	0	0	0	0	0	0	0	0	0	0	0	0	0	0	0	0	0	0	0	0	0	0	0	0	0	0	0	0	0	0	0	0
DIP2A-IT1	0	0	0.033000858	0	0.094943325	0	0	0.050012162	0.038593321	0	0	0.040017092	0	0.050162469	0.040431111	0.052026116	0.293814104	0	0.047147515	0.034368911	0	0	0.120267136	0.297034779	0.230140075	0.039925767	0.089199836	0.03466251	0	0	0.050082851	0	0	0.099578509	0.107628799	0.075462919	0.060184585	0.081335143	0	0.060815723	0.089838942	0	0	0	0.110978784	0	0.040100423	0.038771134	0.054931877
AC090679.1	0	0.139909959	0.022138507	0	0	0.028075499	0	0	0.129450953	0.022146223	0	0.026845322	0.037138311	0	0.10849226	0	0	0	0	0.069168781	0	0.118891839	0	0	0.061755456	0	0.029919694	0	0	0	0	0	0	0.033400942	0	0	0.040374612	0.054563387	0.075238601	0.040798008	0	0	0	0	0	0.111772504	0.107604896	0.052018951	0
ZNF23	0.08161443	0.08574693	0.050395712	0.213721783	0.117105887	0.076201073	0.135512098	0.182121963	0.092937506	0.087253747	0.124337886	0.070511797	0.185339894	0.194454427	0.156730893	0.155842742	0.089736884	0.103837384	0.102460277	0.115062983	0.121115583	0.086744652	0.098894014	0.125613061	0.183834136	0.075040937	0.151934729	0.061076798	0.064158885	0.076962369	0.123547322	0.091568966	0.133082075	0.157915363	0.052679573	0.084213594	0.144931948	0.121818546	0.118572814	0.128591829	0.076511661	0.056924627	0.044420351	0.033092515	0.061923938	0.052192202	0.179001859	0.07287079	0.080660228
PDCL3P4	0.340120137	0.557890962	0.470812247	0.636188985	0.846577978	0.547316257	0.522474421	0.772965754	0.367065369	0.294360211	0.174778197	0.451970826	0.592356057	0.80510762	0.480680984	0.896872434	1.013005739	0.668767821	0.44842525	0.490329801	0.285067589	0.351171266	0.679175244	0.8122251	0.848194032	0.427205711	1.086999116	0.226654301	0.324670689	0.584192484	0.833601235	0.362642965	0.197107537	0.20717862	0.597140524	0.291580334	0.643975063	0.435143013	0.133339521	0.46997039	0.21361704	0.366624785	0.33126282	0.257633712	0.692692575	0.099042858	0.309887155	0.115236426	0.555117131
AC080013.1	0.171694423	0.395345283	0.101443864	0.27415374	0.233482842	0.184396275	0.348983394	0.133238052	0.110725967	0.165749393	0.43985358	0.110710443	0.119123555	0.231297377	0.26513981	0.255883296	0.168593164	0.170171093	0.086958212	0.19369025	0.25060287	0.175543597	0.135556064	0.249574637	0.216949859	0.155459105	0.205648653	0.216655209	0.335785821	0.295382937	0.159085293	0.194474561	0.305783299	0.0765255	0.047789214	0.108253246	0.400846341	0.183349701	0.86190258	0.105936126	0.147286827	0.212158123	0.118279826	0.111022428	0.363889256	0.517858753	0.283515844	0.206581364	0.461548753
ADCY4	0.492210197	0.484100252	0.653079093	1.504708793	0.554100871	0.475170948	1.821568502	0.830523035	0.518041307	0.513187307	0.917244297	0.934178608	0.672614539	1.461110147	1.063969215	0.963337673	1.003899456	0.770275001	0.485279835	0.563450757	0.552113054	0.451338005	0.896509727	1.011751932	1.553141677	0.758347065	1.268325031	1.162274736	0.86933022	0.747349255	1.062871468	0.579005998	0.853228608	0.692099647	0.685238024	0.630588244	1.344308921	0.701234557	0.502812475	0.87764016	0.476646426	1.306549996	0.551195426	0.409301308	0.90970411	0.397792065	1.014843422	0.59242408	0.559573806
RN7SKP245	0	0	0	0	0	0	0	0	0	0.044154032	0	0	0	0	0	0	0	0	0	0	0	0	0	0	0	0	0	0	0	0	0	0	0	0	0	0.050465827	0	0	0	0	0	0	0	0	0	0	0	0	0
AL512844.2	0.02949729	0	0	0	0	0	0	0.072192936	0.027854876	0.047653592	0	0	0	0	0	0.075100093	0	0.077332824	0.034028898	0.049611784	0.069223833	0	0	0	0	0	0	0.025017798	0	0	0.036147488	0	0.039886854	0	0.103575326	0.027232824	0	0	0	0	0	0.063591868	0.057458258	0	0	0	0	0	0
AC016493.1	0	0	0	0	0	0	0	0	0.048017272	0	0	0	0.034439306	0	0	0.064730168	0	0	0	0	0	0	0	0	0	0	0	0	0	0	0	0	0	0	0	0	0	0	0	0	0.02794409	0	0	0	0	0	0	0	0
AC009310.1	0	0	0	0	0	0	0	0	0	0	0	0	0	0.047604294	0	0	0	0	0	0	0	0	0	0	0	0	0	0	0	0	0	0	0	0	0	0	0	0	0	0	0	0	0	0	0	0	0	0	0
DEPP1	4.70912991	8.165171508	5.125357892	4.766612334	3.751201514	2.597534994	14.15100661	6.897951422	7.108426025	5.914476263	8.135898664	3.869312973	2.839491272	1.693635812	26.56379626	6.72724401	17.2397768	3.509804358	5.750952223	9.416504848	11.52672087	5.720590533	7.075777074	5.599050737	18.0004612	1.674979087	7.035738147	4.028856461	16.59085437	4.565290712	5.360663962	4.27039785	7.439668156	3.862803797	10.62843125	4.092831088	12.1056071	4.019850862	14.76805696	11.03551202	10.54532457	3.164650711	4.100396057	1.75595666	5.341436059	3.327361263	5.749800243	12.92876105	5.840222877
LINC01628	0	0	0	0	0	0	0	0	0	0	0	0	0	0	0	0	0	0	0	0	0.051699915	0	0	0	0	0	0	0	0	0	0	0	0	0	0	0	0	0	0	0	0	0	0	0	0	0	0	0	0
ZNF519	0.097503425	0.330769583	0.138675933	0.210357034	0.123552015	0.098711513	0.357428501	0.225075322	0.099398521	0.095764493	0.514935294	0.21047059	0.096055711	0.133275137	0.230186118	0.231317992	0.119483534	0.1118355	0.08052737	0.150015389	0.648755833	0.150549638	0.200523948	0.286682683	0.178444203	0.165610879	0.197090561	0.082696445	0.494986994	0.147426544	0.134421396	0.113017254	0.272681865	0.149831374	0.095318561	0.115591582	0.159902594	0.134509274	0.335988228	0.229179006	0.090117786	0.117044968	0.0712232	0.092824511	0.285829945	0.275540781	0.250046596	0.127185626	0.808664588
TIFAB	0.153567183	0.40690342	0.403008288	0.355741671	0.198959403	0.269151273	0.317560006	0.368619105	0.20915847	0.71803416	0.203961995	0.326757835	0.184017414	0.2791076	0.075961067	0.233085432	0.106156033	0.681333126	0.521257445	0.258286169	0.027722258	0.209173092	0.052143509	0.450742629	0.113084531	0.403908826	0.128912814	0.182845764	0.248078132	0.487632558	0.61523354	0.44327791	0.163729374	0.654800569	0.057033754	0.204487565	0.6001591	0.11166932	0.583515177	0.303226392	0.249935183	0.420202354	0.255991431	0.375815511	0.18043655	0.477572855	0.376698888	0.201717248	0.138929514
HMX1	0.024475596	0	0	0	0	0	0.054830571	0	0	0.013180308	0	0.04793092	0.011051419	0	0	0.020771621	0	0	0	0	0.076585322	0	0	0	0.018376857	0	0.008903342	0.006919568	0.015575886	0	0	0	0	0	0.007161867	0	0	0	0.011194549	0.024280904	0	0.017588609	0	0	0.044308694	0.011086887	0.008005122	0.00773976	0.010965878
AC093004.1	0	0	0	0	0	0.08449136	0	0	0	0	0	0	0	0	0	0	0	0	0	0	0	0	0	0	0	0	0	0	0	0	0.050555331	0.0342116	0	0	0	0	0	0.041051228	0	0	0	0	0	0	0	0	0	0	0
RN7SL815P	0	0	0	0	0	0	0	0	0	0	0	0	0	0	0.119341486	0	0	0	0	0	0	0	0	0	0	0	0	0.051157084	0	0	0	0	0	0	0	0	0	0	0	0	0	0	0	0	0	0	0	0	0
AC009061.1	0.626025636	0.140940874	0.208148572	0.964328567	0.085548933	0.41480811	0.14849273	0.450635905	0.173873069	0.237966992	0.05298539	0.036057506	0.399060923	0.813582437	0.182152794	0.468782688	0.423587155	0.193087852	0.679718274	0.30968198	0	0.212920683	0.433468078	0.321172763	0.829473281	0.46767783	0.321494989	0.156163729	0.07030463	0.354205127	0.902545698	0.366460259	0.049795588	0.986980254	0.581875278	0.339980308	0.488065311	0.769516065	0	0.438385336	0.283323653	0.119084141	0.286928397	0.312414775	0.149996588	0.150128121	0.144530365	0.209608993	0.098993024
AC104772.1	0.020292219	0	0	0	0	0	0.054550694	0.024832025	0.019162345	0.032782576	0	0	0	0	0.020074844	0.051663985	0	0	0	0	0	0	0	0	0	0	0	0.03442124	0	0	0	0.01682798	0	0	0	0	0	0	0	0	0.044606806	0	0	0.021519289	0	0	0.039821301	0	0
TSSK6	0.608961453	1.111763501	0.77149906	1.196004742	0.97564809	1.042905363	0.677397809	1.13064711	0.515566004	0.856577613	0.483420127	0.421500562	0.725333948	0.863420737	0.529730064	0.574723073	0.483082589	1.197382275	1.877410635	1.191978209	0.258716803	1.214133549	0.540696789	0.915708657	0.82773069	0.78979207	0.81350679	0.756916034	0.280627726	1.397012519	1.518237886	0.426638782	0.35493554	0.984906767	0.986188175	0.668838812	1.778082408	0.804466075	0.619476528	0.578077902	0.565456871	0.452700815	0.961235964	0.434234972	0.413405962	1.127162415	0.484189737	0.308772752	0.465700975
RPS26P43	0	0	0.047238687	0	0	0	0	0	0.055243952	0.047255151	0	0	0.079244958	0	0	0	0	0.076686229	0.06748875	0	0	0	0	0	0	0	0	0.049617238	0	0	0	0.097028218	0	0	0.102709311	0.05401025	0	0.174639336	0	0.087053944	0	0.126120327	0	0.124077774	0	0	0	0.055498479	0
DDX17	26.73223232	31.66610308	30.96620939	49.69873979	41.55457015	39.23472764	42.31807582	42.24931408	32.54836016	27.87548494	48.56088483	26.44066819	33.15297434	51.70302594	37.78772925	41.15696252	45.11738244	38.40494676	27.19085612	33.93651293	29.02435835	27.76343516	37.20623595	46.92458849	39.0235228	28.1053914	37.61031001	25.69615962	28.88750088	25.68459682	37.88039377	27.60077599	38.1735869	28.11316011	30.11708297	28.36548064	38.8691622	42.41632164	23.10542445	34.04229897	24.59983484	21.35075186	20.5731895	25.49622606	38.28902392	23.08773738	40.29308119	30.0286641	37.60794004
ATP8B3	0.077309478	0.114537067	0.060412179	0.143673133	0.052141672	0.089382078	0.281573041	0.097657054	0.063584891	0.048346587	0.139942166	0.063488766	0.064184574	0.097950552	0.083882738	0.088890929	0.071715105	0.150376731	0.063293555	0.067111008	0.111198307	0.068491915	0.05871039	0.12325207	0.151668019	0.053598663	0.087088748	0.0549935	0.147595621	0.123934761	0.100851182	0.064111388	0.131517433	0.173176312	0.085378762	0.039140875	0.124865424	0.084373324	0.085547169	0.122463825	0.063043523	0.07795761	0.065580566	0.058182464	0.067720159	0.050834658	0.176181155	0.059146155	0.100559637
AC108099.1	0	0	0	0	0	0	0	0	0	0	0	0	0	0	0	0	0	0	0	0	0	0	0	0	0	0	0	0	0	0	0	0	0	0	0	0	0	0	0.007366824	0	0	0	0	0	0	0	0	0	0
ERICH1	1.570061936	1.353714445	1.295387181	1.759037033	1.50409906	1.626202416	1.706663826	1.8861054	1.295824536	1.321987869	1.402538424	1.370044363	1.534790525	2.002145757	1.57815188	1.737691534	1.952356356	1.452228703	1.379716801	1.574439615	1.080478264	1.273835314	1.733276217	1.814288184	1.839151892	1.662087609	1.64666603	1.183671613	1.246378356	1.029274358	1.553773343	1.158846734	1.595342926	1.570956948	0.970938809	1.270207121	1.398391254	1.5462207	1.145025378	1.546867853	1.253237539	1.610990727	1.056234142	1.228250048	1.413832735	0.728310219	1.588184536	1.368334808	1.230415297
TAZ	3.123419955	3.691699563	2.908045989	5.297577076	3.047035163	3.501997762	4.058832748	3.527483559	2.704589887	2.711530789	2.388326846	2.811622438	2.750358987	5.143411527	3.694757796	3.325219288	3.52671523	4.52658293	3.586167191	3.125190368	2.260735126	4.086410648	3.963338387	3.430729672	4.556744237	3.109254017	4.908655089	2.419694298	2.772870616	3.403437849	3.986514333	2.820641741	2.630327222	3.588496453	3.756634942	2.811804945	3.87940072	3.207578236	3.121517454	3.738138036	2.504491244	3.734254323	2.363656999	2.498954236	2.600819886	2.79946599	2.875644541	2.956066959	2.948193002
RF00212	0	0	0	0	0	0	0	0	0	0	0	0	0	0	0	0	0	0	0	0	0	0	0	0	0	0	0	0	0	0	0	0	0	0	0	0	0	0	0	0	0	0	0	0	0	0	0	0	0
RNA5SP341	0	0	0	0	0	0	0	0	0	0	0	0	0.202514891	0.183500312	0	0	0	0	0	0	0	0	0	0	0	0	0	0	0	0	0	0	0	0	0	0	0	0	0	0	0	0	0	0	0	0	0	0	0
DYNC1LI1	3.468711939	5.105812257	3.885813406	3.869423415	4.188158764	4.028193122	5.091825085	4.174922666	3.819706651	3.843388116	6.119631113	4.980104954	3.284426933	4.064926926	5.133221391	3.979913035	4.843888701	3.944926199	3.224976112	3.67027689	4.856748393	5.33972747	3.588597182	4.984061451	4.30816816	3.798313003	3.997060376	3.462113201	5.674702676	4.527205944	3.614524784	4.120835253	4.235304802	3.683690314	3.741101242	3.573757458	4.725844398	3.976747301	6.207724487	4.452797886	3.712170871	5.098103663	3.22279735	3.693590167	4.83742257	5.415376606	5.253573895	4.808809284	6.843909829
RF00019	0	0	0	0	0	0	0	0	0	0	0	0	0	0	0.171331836	0	0	0	0	0	0	0	0	0	0	0	0	0	0	0	0	0	0	0	0	0	0	0	0	0	0	0	0	0	0	0	0.169930504	0	0
TRBV5-7	0.050996772	0.06506017	0	0	0	0.052222065	0	0	0	0	0	0.049933864	0.069079424	0	0	0	0	0.133697857	0.058831301	0	0	0	0	0.074128796	0	0.149459724	0	0	0.09736064	0	0	0.084581449	0	0.0621277	0	0.094163642	0	0	0.069974093	0	0	0.109941626	0.347681093	0	0	0	0	0.096758282	0
LINC00994	0	0.010481747	0	0	0	0	0.03313013	0	0	0.006636585	0.023643082	0.00804477	0	0.020168658	0.008128002	0	0.011813287	0	0	0.006909297	0.019281227	0	0	0.011942779	0	0.008026411	0.008966071	0	0	0.013171085	0	0.006813395	0.011109866	0	0.007212326	0.007585282	0.012099109	0	0	0	0.009030312	0	0	0	0	0	0.024184567	0	0
RF00404	0.114326097	0.291707692	0.27694838	0.898149155	1.062372365	0.702437976	0.461006842	0.559613216	0.323881208	0	0.164497126	0	0.619457315	0.140323768	0.791709856	0.727685545	1.15067589	0	0.263779559	0.096143098	0.134149454	0.165257066	0.168216779	0.498552491	0.257516215	0.111687767	0.374289509	0.193928814	0.218266009	0	0.280202096	0	0.154594146	0.557118979	0	0.105549442	0.336718987	0	0	0.340250056	0.125657082	0.123235222	0	0	0.465675681	0.155361345	0.336529037	0.216915625	0.153665642
TP53BP2	5.512384168	5.125407865	5.684167885	5.883394178	5.731464328	6.317544955	4.815293804	6.148949871	5.809264388	5.891331453	6.956819887	6.518157135	5.623971381	6.597465657	6.55671007	6.526650642	8.895657255	6.533152126	5.008575463	6.204623977	4.710681238	3.486038647	6.031544432	6.552832143	6.405538531	6.885492139	5.747977301	5.953041636	4.777041798	4.886505386	5.832048127	6.028916586	6.111616764	5.474175206	5.243935241	5.151203897	6.19144778	6.063384866	3.86597811	5.018134593	5.766697359	5.963979976	5.263616674	6.108899117	5.684647847	2.924169701	6.185090257	7.353895896	5.44701224
RNA5SP87	0	0	0	0	0	0	0	0	0	0	0	0	0	0	0	0	0	0	0	0	0	0	0	0	0	0	0	0	0	0	0	0	0	0	0	0	0	0	0	0	0	0	0	0	0	0	0	0	0
RNU6-559P	0	0	0	0	0	0	0	0	0	0	0	0	0	0	0	0	0	0	0	0	0	0	0	0	0	0	0	0	0	0	0	0	0	0	0	0	0	0	0	0	0	0	0	0	0.242341426	0	0	0	0
RPS3AP34	0.067190369	0.028573161	0.162764797	0.293249724	0.052030401	0.206414233	0.1505208	0.383704068	0.084598933	0.108547683	0.225578006	0.065789944	0.273045046	0.192428624	0.310196179	0.342133332	0.322029287	0.234869986	0.206700499	0.282520372	0.078840716	0	0.362495312	0.195335547	0.378360892	0.393838811	0.219972964	0.09497794	0	0.215425654	0.192123204	0.05571979	0.181712454	0.190996936	0.137625217	0.124064517	0.098946233	0.423442625	0.276581338	0.099983851	0.246165603	0.193136891	0.043627077	0.118755616	0.152045197	0.304357053	0.19778083	0.127483063	0.060207025
RNA5SP392	0	0	0	0	0	0	0	0	0	0	0	0	0	0	0	0	0	0	0	0	0	0	0	0	0	0	0	0	0	0	0	0	0	0	0	0	0	0	0	0	0	0	0	0	0	0	0	0	0
OR4K3	0	0	0	0	0	0	0	0	0	0	0	0	0	0	0	0	0	0	0	0	0	0	0	0	0	0	0	0	0	0	0	0	0	0	0	0	0	0	0	0	0	0	0	0	0	0	0	0	0
AL590302.1	0	0	0	0	0	0	0	0	0	0	0.070106018	0	0	0	0	0	0	0	0	0	0	0	0	0	0	0	0	0	0	0	0	0	0	0	0	0	0	0	0	0	0	0	0	0	0	0	0.095615492	0	0
HCG15	0.101697051	0.302731529	0.095804818	0.310696946	0.03937572	0.22563778	0.205040834	0.207414782	0.208074846	0.232749934	0.365814831	0.215751068	0.091838148	0.249645774	0.25151912	0.17261378	0.097482509	0.0888728	0.215087693	0.270821693	0.019888436	0.196002567	0.099756462	0.049275537	0.152713104	0.298050496	0.166471788	0.129379834	0.194155229	0.217373948	0.373874308	0.224894862	0.068758443	0.247788383	0.267820501	0.187779822	0.274563011	0.151794074	0.162798253	0.151332147	0.242182109	0.255784734	0.132064911	0.03594889	0.230130424	0.276398673	0.299354318	0.176874514	0.318945547
MARVELD2	7.899564477	7.645088064	10.35825392	9.164862143	11.95510526	10.19216279	4.776192776	8.880232256	12.03941435	10.29551581	4.968867775	6.696367747	9.849219541	9.178687116	7.687755324	9.678812019	8.467364961	8.585569733	12.1412647	10.35218554	0.884186772	7.366423143	10.28330668	7.111854341	10.79517646	11.85500208	7.217720034	11.77636484	6.2384953	8.988310659	9.251646209	10.7356533	5.027087279	8.701429542	7.859348797	11.99145532	8.814227898	10.58273494	5.071693105	7.20079016	8.992588297	6.759771453	9.746002198	10.55488183	7.29745547	6.459422311	5.98146353	5.695098035	4.713688853
SAMD11	0.680300746	0.999829477	0.817402718	1.817117262	0.65745446	1.081194981	0.68032217	1.891436952	1.012456283	0.707783357	0.837891244	2.648499009	0.692986551	1.18236091	1.071437016	0.879879143	1.815467659	1.105794423	0.602737113	0.681945928	1.028159144	1.730725841	0.816798709	1.344881798	1.918511824	0.972976292	2.138131733	0.886255886	1.226065505	1.57917371	0.973732796	0.708586751	1.7809592	1.299539821	1.070170945	0.904428014	1.314398387	0.52531266	1.142554579	1.522550189	0.675944399	2.158878634	0.683787241	0.836868685	1.145353534	0.857919465	1.094714089	1.404349821	1.236257778
AC239800.1	0	0.031037049	0	0	0.056517028	0	0	0.0297708	0.022973493	0	0	0.023821023	0.03295444	0	0	0	0.034979815	0	0	0	0.17127844	0	0	0.070726501	0	0.02376666	0.053098094	0	0	0	0	0.020174852	0	0.02963811	0	0	0.035826151	0	0	0.036201849	0.053478536	0.026223907	0.023694539	0	0	0	0	0	0.228895552
AC010168.2	0.164349029	0.40289841	0.255008844	1.059064788	0.546501333	0.366295264	0.333525031	0.611239288	0.334740895	0.24468557	0.347753229	0.201943293	0.47144034	0.510237696	0.140272417	0.562012406	0.319709584	0.308369624	0.379195265	0.341460326	0.158814368	0.186325211	0.787098332	0.64642823	0.79845208	0.324260782	0.309471503	0.459169697	0.246092111	0.599260087	0.363312887	0.264566348	0.339890668	0.384738484	0.44413073	0.318340073	0.536250421	0.397625156	0.17686893	0.364446173	0.226682784	0.18062996	0.213425461	0.239217743	0.415659299	0.210201496	0.256116701	0.122284785	0.467791279
HNRNPA1P54	0.005402067	0.002297266	0.008724131	0.014146265	0.012549643	0.001843954	0.002420357	0.006610626	0.005101279	0.001454529	0.002590906	0	0.00975674	0.004420329	0.005344199	0.016045938	0.005178194	0.009441706	0.010386626	0.013628685	0.002112916	0.002602875	0.010597969	0.007852433	0.012167999	0.007036536	0.005895233	0.004581703	0	0	0.002206656	0.007466398	0.009739718	0.004387441	0.003161425	0.003324905	0.00530348	0.007167272	0.002470776	0.002679548	0.009895786	0.003882024	0.001753796	0.003819153	0.009779477	0.002447013	0.010600976	0.006833043	0.002420305
ZNF861P	0	0	0	0	0	0	0	0	0	0	0	0	0	0	0	0	0	0	0	0	0.032120292	0	0	0	0	0	0	0	0	0	0	0	0	0	0	0	0	0	0	0	0	0	0	0	0	0	0	0	0
UGT2B27P	0.010797465	0.041325256	0	0.028275066	0.025083792	0.05528447	0	0.01321309	0	0.008721784	0	0.021144834	0.043878226	0.039758401	0	0.013745171	0	0	0	0.009080182	0	0	0.01588714	0.047085513	0	0	0	0.00915775	0.020614012	0	0	0.008954147	0	0.013154198	0.018956842	0.019937117	0	0.010744272	0	0	0	0.011638882	0	0	0	0.029346032	0.010594433	0.010243238	0.029025732
M1AP	0.046645047	0.185963654	0.070621837	0.106879749	0.040635743	0.083590119	0.3840187	0.114161096	0.044047844	0.037678107	0.075504181	0.079927472	0.023694242	0.10019117	0.069218062	0.044534355	0.050300975	0.137575095	0.040358272	0.093162662	0.054732977	0.050568662	0.034316223	0.084753924	0.118199943	0.07404899	0.031814608	0.024725924	0.066789399	0.084123718	0.078596688	0.062858114	0.023652904	0.156271874	0.040946779	0.06997928	0.20607202	0.150849578	0.096004455	0.147498399	0.096127668	0.100559941	0.051109121	0.037099255	0.063331893	0.158468572	0.240281732	0.022125394	0.10188032
NIFKP1	0.01967592	0	0	0	0	0	0	0	0	0.015893465	0	0	0	0	0	0	0	0	0	0	0	0	0	0	0	0	0	0	0	0	0	0	0	0	0	0	0	0	0	0	0	0	0	0	0	0	0	0	0
RNU6-855P	0	0	0	0	0	0	0	0	0	0	0	0	0	0	0	0	0	0	0	0	0	0	0	0	0	0	0	0	0	0	0	0	0	0	0	0	0	0	0	0	0	0	0	0	0	0	0	0	0
AL353622.1	0.269797832	0.65398015	0.617260272	0.953792843	1.399791659	1.02223686	0.797814412	1.177561434	0.577491017	0.653797487	0.297617166	0.149698902	0.207096205	0.794759193	0.355876924	0.503730498	0.749988825	0.86058114	0.975238461	0.786544463	0.168842089	0.46798762	0.674856311	0.99351643	0.840667972	0.246000203	0.883284754	0.457652059	0.206034135	0.67760321	1.135142629	0.343065838	0.133769639	0.646415556	0.307890303	0.431748772	1.350857716	0.519039481	0.234458182	0.562068602	0.682036925	0.232657961	0.192699341	0.343335004	0.317473498	0.708831146	0.379438652	0.110911357	0.193405394
LLCFC1	0	0	0	0	0	0.038812933	0.025472751	0	0	0	0.054535342	0.018556138	0	0	0.018748121	0	0.027248632	0	0	0.015937047	0.022237125	0	0	0	0.021343435	0.01851379	0	0	0	0	0	0.015715838	0	0	0	0	0	0	0	0.056401147	0	0	0	0	0	0	0.018594779	0.035956761	0
MTCYBP37	0	0	0	0	0	0	0	0	0	0	0	0	0	0	0	0	0	0	0	0	0	0	0	0	0	0	0	0	0	0	0	0	0	0	0	0.014253367	0	0	0	0	0	0	0	0	0	0	0	0	0
LINC01248	0	0	0	0	0	0	0	0	0.035294747	0	0	0	0	0	0	0	0	0	0	0	0	0	0	0	0	0	0	0	0	0	0	0	0	0	0	0	0	0	0	0	0	0	0	0	0	0	0	0	0
AC104777.2	0	0	0	0	0	0	0	0	0	0	0	0	0	0	0	0	0	0	0	0	0	0	0	0	0	0	0	0	0	0	0	0	0	0	0	0	0	0	0	0	0	0	0	0	0	0	0	0	0
RF00019	0	0	0	0	0	0	0	0	0	0	0	0	0	0	0	0	0	0	0	0	0	0	0	0	0	0	0	0	0	0	0	0	0	0	0	0	0	0	0	0	0	0	0	0	0	0	0	0	0
AC005828.1	0	0	0	0	0	0	0	0.040849629	0	0	0.04803065	0	0	0	0	0	0	0	0	0	0	0	0	0	0	0	0.036428941	0	0	0	0	0.027682669	0	0	0	0	0.049158402	0	0	0	0	0	0	0	0	0.045363141	0.03275378	0	0
AC010872.1	0	0	0	0	0	0	0	0	0	0	0	0	0	0	0	0	0	0	0	0	0	0	0	0	0	0	0	0	0	0	0	0	0	0	0.136489263	0	0	0	0	0	0	0	0.025239072	0	0	0	0	0	0
AC073310.1	0	0	0	0.022171155	0	0	0	0	0	0.013677919	0	0	0	0	0	0	0	0	0	0	0	0	0	0	0.019070659	0.016542331	0	0	0	0	0.020750688	0	0	0.020629043	0	0	0	0	0	0	0	0	0	0	0	0	0	0.016063935	0
SPTBN5	0.041114029	0.028939068	0.019461359	0.116945746	0.108686944	0.082751953	0.139109132	0.164815572	0.044179938	0.042371838	0.032638107	0.098560496	0.101782691	0.179231825	0.129033508	0.064971502	0.059115264	0.19327565	0.070327675	0.026229346	0.024953234	0.045084721	0.087612338	0.096857702	0.079834618	0.059555343	0.140790859	0.057716535	0.035186505	0.061364359	0.081655587	0.029392362	0.067097719	0.126083277	0.02986878	0.028795544	0.102301112	0.077590746	0.031124803	0.054851464	0.049863598	0.071825618	0.080086697	0.052620924	0.044272781	0.028898872	0.076508668	0.047073398	0.017150072
VN1R1	0.096640292	0.132774729	0.066029767	0.15573517	0.189967349	0.114187219	0.379698793	0.100066834	0.119339145	0.084067175	0.171138532	0.181973178	0.100698012	0.100367574	0.19856435	0.151413023	0.117575589	0.136425225	0.085759185	0.131282522	0.235516954	0.075219005	0.164070339	0.313369798	0.100467439	0.043573893	0.170362968	0.075659435	0.170308709	0.119172287	0.118427958	0.110965973	0.241253594	0.126790146	0.052205838	0.109810894	0.175156838	0.088766955	0.173403712	0.143807344	0.040853238	0.08814487	0.115844444	0.039416973	0.141305753	0.050510595	0.131293521	0.098732101	0.229812747
RN7SL268P	0.410883387	0.224654078	0.189588824	1.613955948	0.272723107	0.300539738	0.315588577	0.646465938	0.166288003	0.189654901	0.50673947	0.172422639	0.238532641	1.008635944	0.348413062	0.672498655	0.168795217	0.615548521	0.270860889	0.246810303	0.688753906	0.084846749	0.345465331	0.853227418	0.528858803	0.229372194	0.704618841	0.149351217	0.11206275	0.470490591	0.719310749	0.389415264	0.079372162	0.286037597	0.257634934	0.108382984	0.691516847	0.817718414	0.241621951	0.698768572	0.322576067	0.063271775	0.057169039	0.124494143	0.398480868	0.31906424	0.403157269	0.222738863	0.552268128
FABP3	5.080491272	6.568540755	3.57927439	5.067189459	3.168478982	3.509109014	7.951694045	2.774748862	3.18767294	3.787090433	6.426931591	4.857747385	7.990455978	4.645455273	3.524993884	5.707863283	3.971129576	3.151086473	3.618870438	5.978582667	19.16454387	13.50469149	1.028483288	4.36160542	7.296292749	2.0152784	5.674535396	2.573809609	7.811625598	3.935612525	3.885960644	3.619360582	5.602003677	4.133187513	2.858492233	9.160580533	5.021248057	4.258124611	8.748944033	9.919482999	4.609630863	7.497890338	4.649302731	1.934512786	5.254510096	11.12060157	6.758132824	3.865474494	11.86999685
BOLA3	4.068139827	7.049648778	4.367991946	4.869385653	4.004346026	4.909387093	4.521986318	5.324171839	5.348965879	4.98285802	3.548728408	5.112145508	3.048118622	4.483024263	6.497417866	4.804799745	5.785568374	4.882259374	4.36703107	4.5397455	3.212700888	12.08937126	7.192706411	3.754308779	5.037354965	6.399963876	5.60687108	3.304624412	5.068460402	7.472332764	4.238189874	4.734122351	3.335089501	4.510439491	3.118688831	5.894715614	5.639883001	4.434156939	9.878785451	4.94850367	3.356549117	7.647143803	2.564092981	6.535863602	3.98081882	15.08614784	5.764499283	5.263193714	6.227840588
AC060234.2	0.026979783	0.045893344	0.123452054	0.082426542	0.125354477	0.036837364	0.036264291	0.1870892	0.03397006	0.029057666	0	0.044029089	0.121821297	0.055191611	0.035587692	0.068690522	0.012930842	0.035366348	0.031124632	0.045377565	0.052763153	0.025999312	0.052929907	0.156871015	0.02025706	0.017571443	0.05888565	0.05339274	0.017169511	0	0.09918722	0.022373859	0.024321753	0.032868588	0.007894623	0.033211444	0.105949625	0.062642696	0.012339904	0.053530343	0.009884593	0.048470409	0.008759061	0.038148334	0.061052596	0.012221227	0.044120773	0.051189857	0.036263511
TSPAN6	22.69510409	36.11344447	26.71638888	22.73109556	28.85272156	26.81493082	18.0988135	25.77592663	31.0289624	18.68742716	17.09874177	19.16673126	19.2741036	27.57663733	21.21567934	21.85473161	25.73834876	12.05362092	23.84119339	20.53870983	4.059714478	24.46475085	30.23762439	29.70405425	34.06990626	23.15860019	25.85717381	22.70968416	18.18114948	29.19133196	21.87504088	28.86749949	14.243899	21.58234085	11.91158499	16.62267559	43.16833942	30.24795666	35.95668522	18.20030188	32.48203714	24.81707364	19.87263864	35.9007891	21.69658471	44.09689414	30.79496703	23.55366476	25.07650462
RPS3AP9	0	0	0	0.028917681	0	0	0	0	0	0	0.031777854	0.021625398	0	0	0	0	0	0	0	0	0	0.031924661	0	0	0	0	0	0	0	0	0	0	0	0	0	0	0.032523993	0	0	0	0	0	0	0	0	0	0.02167043	0	0
AC079145.1	0.064665038	0.123746609	0.052215776	0	0.075112279	0	0.043459055	0.039565999	0	0.052233975	0.046521368	0	0	0.079369821	0.063972331	0	0.046488886	0	0.074599395	0.081570577	0.07587751	0.093472574	0.047573322	0	0.03641403	0	0.070568447	0.027422466	0.123455451	0.051832235	0	0.026812789	0.043720711	0	0.028382702	0.029850397	0.190454732	0.096519707	0.133093053	0.096225986	0.035537031	0.034852105	0	0	0.087798372	0.043937682	0.063449098	0	0.217290602
MIR6753	0.106657883	0.136070966	0	1.256861165	0	0.327661617	0.286723768	0	0.100719156	0	0.306927565	0	0.144477087	0.523647232	0.211030676	0.271550947	0.61342652	0.559248352	0.246087027	0.089694476	0.125151624	0	0.313867892	0	0.240243786	0.104196515	0.69836945	0.180921393	0	0.170983166	0.130704026	0.176899007	0.288450054	0.389813432	0	0.295409719	0.471201266	0.318397327	0	0.634856812	0	0	0.207760653	0.113107483	0	0	0.209304645	0.101183203	0
SLC25A39P1	0	0	0	0.04300996	0	0	0	0	0.015509804	0.013266939	0.094527926	0.016081986	0.04449623	0	0.016248371	0	0.070846443	0.021529749	0	0.027624214	0	0	0	0	0.018497644	0	0.017923723	0	0	0	0	0	0.0444186	0	0.02883576	0	0.024186857	0	0	0	0.018052144	0.03540843	0	0	0.066899887	0	0.048346425	0.015581263	0
NDUFS7	10.72315954	13.44626085	8.887495218	9.455425295	6.338377534	10.36494651	7.359585936	9.573096688	8.378475355	8.646757929	5.359029444	9.36284154	7.269002249	10.29158322	8.878528095	9.642311639	10.64713979	10.67167311	13.47954515	9.246163321	6.285791422	14.05692007	9.176958846	6.362451048	9.022297485	10.60046348	10.67582196	7.731897787	7.979617547	10.91051005	8.789876138	8.43808029	6.687997664	10.75815386	9.17878061	9.829212987	9.413850255	8.15640428	10.49829684	9.225776615	7.835176975	11.6664149	7.47447427	8.758930601	7.453036347	10.53932759	9.462081457	9.309230786	8.417462372
AC243571.1	0	0	0	0	0	0	0	0	0	0.029559184	0	0	0	0	0	0	0	0	0	0	0	0	0	0	0	0	0	0.062073449	0	0	0	0	0	0	0	0	0	0	0	0	0	0	0	0	0	0	0	0	0
MYBL1	0.202972647	0.240450311	0.366816007	0.531519682	0.359260609	0.581483571	0.269573417	2.128988529	0.292070248	0.245930454	0.493695893	0.802066579	0.324040612	0.400385058	0.372911232	0.396804244	0.347430409	0.604983263	0.225792241	0.286516792	0.28636711	0.275930676	0.174212072	2.005573573	0.307514701	0.214812652	0.329616746	0.217235634	0.318308366	0.263407138	0.307955225	0.236451829	0.150301644	0.312037422	0.286355944	0.140543041	0.341603017	0.192354972	0.351446065	0.316419862	0.199187045	0.37506816	0.275349594	0.220371314	0.383849536	0.295527798	0.590355331	0.651016559	0.441701157
OR4V1P	0	0	0	0.020090178	0	0	0	0	0	0	0	0	0	0	0	0	0	0	0	0	0	0	0	0	0	0	0	0	0	0	0	0	0	0	0	0	0	0	0	0	0	0	0	0	0	0	0	0	0
RAB3GAP1	10.85821975	10.43573378	10.7983548	10.87615406	11.14433258	11.35419092	14.594841	13.87834866	11.83590626	11.36268603	18.39102193	13.75300958	9.85800577	11.17361609	13.99971583	12.72746058	11.98527522	10.38021971	9.22657444	11.81850893	15.70094999	6.179003842	13.19277327	14.06513671	10.82325616	10.95048941	9.828021549	10.92133124	13.87373695	9.695356817	11.41456856	11.1380461	14.78618734	10.43148349	6.661804333	11.08923553	12.87755836	12.68734976	10.28981227	11.42627339	10.86421012	12.12248648	10.48550373	12.4774156	13.33824688	6.848883088	13.37516356	14.39118517	13.70786075
LPP-AS1	0	0	0	0	0	0	0	0	0	0	0	0	0	0	0	0	0	0	0	0	0	0	0	0	0	0	0	0	0	0	0	0	0	0	0	0	0	0	0	0	0	0	0	0	0	0	0	0	0
AC116609.2	0	0	0	0	0	0	0	0	0	0	0	0	0	0	0	0	0	0	0	0	0	0	0	0	0	0	0	0	0	0	0	0	0	0	0	0	0	0	0	0	0	0	0	0	0	0	0	0	0.091839231
RF00019	0	0	0.144126198	0	0	0	0	0	0	0	0	0	0	0	0	0	0	0	0	0	0	0	0	0	0	0	0.389566632	0.151383207	0	0	0	0	0	0	0	0	0	0	0	0	0.196178914	0	0	0	0	0	0	0	0
SEPT14P21	0	0	0	0	0	0	0	0	0	0	0	0.011731038	0	0	0	0	0	0	0	0	0	0	0	0	0	0	0	0	0	0	0	0	0	0	0	0	0	0	0	0	0	0	0	0	0	0	0.011755466	0	0
SRGAP3-AS2	0.012155589	0.01550774	0	0.015915777	0.028238876	0	0.016338672	0	0	0	0	0	0	0	0	0	0	0.015934109	0	0.010222303	0	0.052712296	0	0	0.013690056	0	0	0	0	0	0.029792162	0.010080416	0.016437043	0.014808757	0	0	0.035801254	0	0	0	0	0.117925574	0.011839037	0.012890637	0	0	0.011927019	0	0
AL590103.1	0	0	0	0	0	0	0	0	0	0	0	0	0	0	0	0	0	0	0	0	0	0	0	0	0	0	0	0	0	0	0	0	0	0	0	0	0	0	0	0.084785437	0	0.061416902	0	0	0	0	0	0	0
AC012513.2	0	0	0	0	0.03573944	0	0	0	0.014527653	0	0	0	0.020839263	0.018882618	0.015219451	0.058752448	0.088480166	0.020166387	0	0.025874924	0	0	0	0	0.017326289	0	0	0	0	0	0	0.012757888	0.020802906	0	0	0	0	0	0	0	0	0.033166207	0	0	0.020887827	0.020906144	0.03018994	0.029189174	0.020677962
DHX33	2.853752261	3.044078067	2.592995241	3.572712528	2.816544172	3.068740022	3.923896796	3.951505921	2.888951979	2.743084255	3.938938601	2.709685988	2.67125143	3.711100065	4.591354742	4.247145606	3.91905584	3.088723313	2.07908335	3.38437787	2.957090765	2.764397241	3.418765392	2.927128012	4.025883601	3.177851743	3.075267654	1.894868136	3.065351327	2.464114347	3.453328588	2.751936393	4.535621657	2.54396636	1.942914891	2.634673695	3.812086717	3.518492892	2.542352318	2.978810438	2.868114345	3.51283343	1.691451941	2.912594746	2.430760439	1.671854234	2.992999391	3.778310386	2.670594755
MIR25	1.874131368	2.656623626	1.345177848	3.817133909	0.967517689	2.9853614	2.519073103	4.332005876	1.573137295	1.177440844	1.198479064	1.22337968	2.256594504	2.300307485	1.236036817	1.060341794	0.299410563	3.548563946	1.441366875	2.626766794	0.97737459	1.505019712	1.838369083	2.724233256	0.938094782	2.237744198	2.27247202	1.236296188	0.795111891	3.338242767	3.062208618	1.381497008	1.689493172	2.029504852	2.010779316	2.114758466	2.146583544	2.279320545	1.142910183	2.788835282	0.9155016	1.12232077	1.622511769	1.987460065	1.413658317	2.546816342	1.021606005	0.987740793	0.839672971
RN7SL168P	0	0	0	0.082088901	0	0.06420132	0	0	0	0	0	0	0	0	0	0	0	0	0	0	0	0	0	0	0.211827854	0	0.136837025	0	0	0	0	0	0.084777435	0	0.110071986	0	0	0.062386095	0	0	0	0.067580606	0	0	0.085123512	0	0.061516061	0	0
ROPN1B	0.021605599	0.005512757	0.013956885	0.016973422	0	0	0.017424419	0.015863542	0.004080519	0.020942624	0.012434812	0.029617393	0.023413283	0.026518696	0.025648985	0.049507065	0.006213065	0	0.004984964	0.018169336	0.035492605	0.037476775	0	0.00628117	0.014599795	0.021107002	0.051871644	0.007329819	0.024749036	0.020781551	0.026476606	0.017917143	0.005843109	0.021057116	0	0.023936361	0.03181695	0.021499161	0.029645645	0.012860242	0.009498781	0.004657853	0	0.009164836	0.046935691	0.005872106	0.025439201	0.008198639	0.063888161
NPC1L1	0.066610407	0.059485708	0.040339968	0.08721555	0.069634746	0.054568678	0.129822757	0.057058811	0.056611376	0.016141611	0.13417854	0.104355312	0.036091763	0.065406052	0.085665918	0.046637272	0.043098703	0.034926401	0.03073745	0.042012264	0.320456787	0.009628458	0.049004507	0.125872164	0.037509502	0.052058579	0.069056842	0.033896925	0.08901862	0.042713236	0.06122085	0.049714953	0.211669175	0.024344784	0.266052709	0.030748409	0.161852072	0.08285282	0.054838798	0.173461448	0.069551626	0.050260824	0.035681666	0.003531917	0.131137535	0.045259493	0.104572618	0.09162744	0.107437212
AC011466.4	0.021675208	0	0.008751157	0.014190089	0	0.022195996	0.029134261	0.013262209	0.020468329	0.017508414	0.015593594	0	0.014680448	0.053208269	0.042886036	0.013796269	0.031165412	0.028412865	0.025005125	0.02734181	0.01271677	0	0.0318924	0.015753517	0.061028471	0.010587502	0.023653984	0	0.020690644	0	0	0	0.029309671	0.013203098	0	0	0.047879187	0	0.014870579	0.064508375	0.035735193	0	0.010555374	0.011492954	0	0.014727562	0.053169086	0	0.029133635
MIR6740	0	0.394967052	0.124994402	0.202679677	0.719216689	0.158514765	0.41613007	0	0.146176474	0	0	0.151569164	0.62905068	0.189995899	0.612549219	0.19705467	0.222570684	0	0	0	0	0	0.227762541	0	0.348672397	0.302446521	0.506781371	0.525152363	0	0	0	0	0	0.188582309	0.271770656	0	0.227955775	0.154032925	0	0	0.340274931	0.166858309	0	0.328311987	0	0	0.151884787	0	0.208060559
AL021707.5	0.075886737	0.048407025	0.122554164	0	0.176293896	0.116565087	0	0.046432116	0.071661352	0.091947658	0	0.037152528	0.102794977	0.046571663	0.07507382	0.144905712	0.163669115	0.149213768	0.04377253	0.063817328	0.044522487	0	0	0.165463191	0.085466336	0.148270962	0.041407299	0.032181246	0	0	0.232488724	0.031465767	0	0.092450329	0.099924352	0.105091527	0	0.075512887	0	0	0	0.163600772	0	0.12071341	0	0.051562442	0.037229893	0	0
FO393419.1	0	0	0	0	0	0	0	0	0	0	0	0	0	0	0	0	0	0	0	0	0	0	0	0	0	0	0	0	0	0	0	0	0.0666279	0	0	0.045490323	0	0	0	0	0	0	0	0	0	0	0	0	0
RNA5SP128	0	0	0	0	0	0	0	0	0	0.121804225	0	0	0	0	0	0	0	0	0	0	0	0	0	0	0	0	0	0	0	0	0	0	0	0	0	0	0	0	0	0	0	0	0	0	0	0	0	0	0
UMODL1	0.067294998	0.067455901	0.036873177	0.132167868	0.055833667	0.150129469	0.012921874	0.111761172	0.072626289	0.071830686	0.031122911	0.058832494	0.04883397	0.106197213	0.061818824	0.039773744	0.120949032	0.04095622	0.052679801	0.105099545	0.016920747	0.034740768	0.123770383	0.045416365	0.037895008	0.129136104	0.05770168	0.067267558	0.022942223	0.088616172	0.111919139	0.037868735	0.025999345	0.055631522	0.168783095	0.064347743	0.06724664	0.098053661	0.009893287	0.057222598	0.095097446	0.038860241	0.03277126	0.028035985	0.055474143	0.04572465	0.023582002	0.027360339	0.006460798
RNU6-231P	0	0	0	0	0	0	0	0	0	0	0	0	0	0	0	0	0	0	0	0	0	0	0	0	0	0	0	0	0	0	0	0	0	0	0	0	0	0	0	0	0	0	0	0	0	0	0	0	0
UGT3A2	0.058436167	0.016566918	0.010485796	0.153025413	0.120670358	0.033244559	0.034909204	0.103291638	0	0.152097036	0.102764909	0.082648516	0.00879519	0.07172451	0.019270062	0.016530941	0.149371862	0.085112036	0.052432796	0.087363884	0.045712397	0.215864743	0	0.066066533	0.138938314	0.190292076	0.056685271	0.005506887	0.09916763	0	0.055697187	0.156149161	0.052679074	0.229392809	0.062696905	0.119889121	0.047808097	0.148601177	0.035636398	0.251209117	0.057091414	0.027995529	0.06956203	0.130825137	0.02644706	0.12352784	0.057337353	0.055436677	0.034908453
NUP155	1.928598163	2.187333782	2.443042861	2.334185861	2.495447444	2.783923064	2.62793373	3.405637051	3.306092936	2.798924688	3.19745855	2.995842583	1.947788357	2.474123998	3.628456826	3.026676918	3.015443459	2.528095711	2.109050848	3.16088268	2.131847382	2.407118714	2.957558145	2.671221893	3.044718546	3.394325888	2.720764075	1.581087988	2.191832325	1.958908189	2.778971733	2.359751902	2.935798598	2.53188039	1.81273647	2.649824862	2.561113866	2.616607829	2.131583814	2.621801175	2.032288616	3.104038036	1.310064469	3.126093365	2.556803094	1.969486481	2.401664822	3.32671698	2.161887345
SMIM25	0.356831758	0.282245937	0.224745136	0.3924593	0.281847258	0.540799862	2.84898843	0.200864842	0.32348478	0.253646987	0.215638216	0.328430775	0.386686941	0.289063527	1.320254747	0.89032371	0.184703701	0.458396548	0.279922739	0.354093737	0.33496314	1.031592458	0.336021766	0.331961512	2.33088422	0.257961833	0.903425841	0.236061451	0.912870201	0.663562577	0.349823914	0.230813148	0.386012312	1.095485483	0.131560948	0.276728158	0.567517804	0.440291584	1.645119186	1.242516576	0.345134018	2.030892321	0.166818836	1.120091733	0.445726294	0.514004549	1.14139775	0.419759612	0.613910226
OR52L1	0	0	0	0	0	0	0	0	0	0	0	0	0	0	0.015817656	0	0	0	0.01844528	0	0	0	0	0	0	0	0	0	0	0	0	0	0	0	0	0	0	0.015910165	0	0	0	0	0	0	0	0.021727866	0	0	0.021490716
IGLV3-9	162.5114463	10.1170682	54.75107276	75.8127507	100.0467858	65.70385415	16.77924904	50.19311747	35.40070781	23.32405593	19.65401676	28.12446389	45.48677751	11.82920234	5.105019737	31.83095464	82.65290299	193.0826164	102.033767	27.47335959	1.424719577	156.3131102	3.461397752	61.11107196	25.55443443	24.68711524	8.985383945	19.88800983	33.03250096	65.87562277	79.1856593	35.30459056	10.36417937	258.2137703	0.732778579	37.30749209	15.25424662	9.401354469	83.76961426	34.27262795	34.61430128	71.0845353	21.58187022	5.512579038	22.46152807	28.8234052	81.34731721	29.69650192	16.72788842
AC006504.4	0	0	0	0	0	0	0	0	0	0	0	0	0	0	0	0	0	0	0	0	0.025060887	0	0	0	0	0	0	0	0	0.034238387	0	0	0	0	0	0	0	0	0	0	0	0	0	0	0	0	0	0	0
RF01872	0	0	0	0	0	0	0	0	0	0	0	0	0	0	0	0	0	0	0	0	0	0	0	0	0	0	0	0	0	0	0	0	0	0	0	0	0	0	0	0	0	0	0	0	0	0	0	0	0
AL035410.2	0	0	0	0	0	0	0	0	0	0	0	0	0	0	0	0	0	0	0	0	0	0	0	0	0	0	0	0	0	0	0	0.016789026	0	0	0	0	0	0	0	0	0	0	0	0	0	0	0	0	0
CR786580.1	0.006077795	0	0.004907702	0	0.014119438	0.006223825	0.032677344	0.029750112	0.005739382	0.004909413	0	0.023804469	0.016465769	0.007459881	0.006012688	0.007737032	0.02621663	0.015934109	0.007011514	0.010222303	0.007131642	0.008785383	0	0.017669338	0	0	0	0	0.01160344	0.009743308	0.014896081	0.010080416	0	0.014808757	0.010670634	0	0	0.006047853	0	0	0.006680172	0.019654262	0	0.006445319	0.008252071	0.008259307	0.00596351	0	0.00816916
AC006435.3	0	0	0	0	0	0	0	0	0	0	0	0	0	0	0	0	0	0	0	0	0	0	0	0	0	0	0	0	0	0	0	0	0	0	0	0	0	0	0	0	0	0	0	0	0	0	0	0	0
AC067968.2	0	0	0	0	0	0	0	0.037818384	0	0	0	0	0	0	0	0	0	0	0	0	0	0	0	0	0	0	0	0	0	0	0	0	0	0	0	0	0	0	0	0	0	0	0	0	0	0	0	0	0.041538592
IGHD6-19	0	0	0.672588924	0	0	0	1.119588046	2.038591001	0	0	0	0.815586453	0	0	0	0	1.197642253	2.183731659	0	0.700471145	0	0	0	0	0	0	0.908988808	0.706454965	3.180447565	0	1.020736206	0	1.126328782	1.014752426	0	0.769003079	0	0	1.142910183	1.239482348	0	1.795713232	0	0	0	0	0.817284804	1.580385268	0
SYT14P1	0	0	0	0	0	0	0	0	0	0	0	0	0	0	0	0	0	0	0	0	0	0	0	0	0	0	0	0	0	0	0	0	0	0	0	0	0	0	0	0	0	0	0	0	0	0	0	0	0.01623677
AC093835.1	0	0	0	0	0.071541801	0	0	0	0.029080883	0	0	0	0	0	0	0	0	0	0	0	0	0	0.045311914	0.044764396	0	0	0	0	0	0	0	0	0	0	0	0	0.045350357	0	0.042255482	0	0	0	0	0	0	0	0	0	0
AC090971.4	0	0	0.007846871	0.025447559	0	0.019902409	0	0	0.009176634	0.015699211	0.013982256	0	0.052653872	0	0	0.012370654	0.013972493	0.012738435	0.011210631	0.016344327	0.022805407	0.014046851	0.028596852	0	0.032833317	0	0.042419478	0	0	0	0.023817178	0.016117465	0.026281005	0	0.008530579	0	0	0	0	0	0	0	0	0	0	0.013205714	0	0.036875656	0
SFXN1	12.92025307	7.747994389	15.4842015	11.62683261	18.19807242	11.27908332	4.378103809	7.491256549	15.83078476	12.49468128	5.893155178	6.625185838	20.07376708	8.514661675	5.583060116	8.204625688	7.387042232	14.06274738	14.72927708	13.74244459	2.520882957	12.80912497	17.17850539	11.0542756	7.849296237	9.027062029	7.313326358	21.37753995	6.92415189	8.680489274	11.8897165	16.15130921	5.029209734	11.3781729	12.08205765	22.35532167	6.215226839	12.58765525	6.199970771	11.36110306	16.53162299	7.589805373	18.70806211	16.9180832	9.832878533	6.667734702	5.43993055	4.674471561	4.539468136
C9orf72	1.119573473	2.757244013	1.300131476	3.196267193	1.93726983	1.699026201	2.175827576	2.005634564	1.558604849	1.188706362	2.839814134	1.582200048	1.524373886	2.110828732	2.226579023	1.829273257	1.580721819	1.645363634	1.171734734	1.7350007	1.069920452	3.228319418	1.957247453	2.571139316	1.949850586	1.705440151	1.851566117	1.639693394	2.214561064	2.886462106	1.601825062	1.543416114	1.4475796	1.283087652	1.190509693	1.062929198	2.732272951	1.808908599	4.20870736	1.859223522	1.119533712	1.850662887	0.921796525	1.144434279	2.362409142	5.183820176	3.264420482	1.6260084	4.192547257
MTAPP2	0	0.026821681	0	0.082582224	0	0	0.028258833	0.051454821	0	0.01698232	0.060500145	0.020585716	0.08543597	0	0.062396089	0	0.241831609	0.027559113	0	0	0	0	0.123736381	0	0.023677873	0	0.206489044	0.053493585	0.04013786	0	0	0	0.056857943	0	0	0	0	0	0.057694985	0	0	0.022662246	0	0.04459045	0	0	0.020628583	0.019944766	0.084774675
AL450023.2	0	0	0	0	0	0	0	0	0	0	0	0	0	0	0	0	0	0	0	0	0	0	0	0	0	0	0	0	0	0	0	0	0	0	0	0	0	0.031937102	0	0	0.035276208	0	0	0	0	0	0	0	0
CLUHP6	0	0	0	0	0	0	0	0	0.017553604	0	0	0	0	0	0	0	0.053454808	0	0	0	0	0	0	0	0.020935165	0	0	0	0	0	0	0	0	0	0.081588959	0	0.027374073	0	0	0	0	0.020037183	0	0.019712675	0	0	0	0.01763448	0
LINC02168	0	0	0	0	0	0	0	0	0	0.040140029	0	0	0	0	0	0	0	0.065139723	0	0	0	0	0	0.072233458	0	0.048546103	0.108458892	0	0	0.079662611	0	0	0	0	0.087244557	0	0	0	0	0	0	0	0.048398789	0	0	0	0.048758468	0	0.133584336
GSTA11P	0	0	0	0	0	0	0	0	0	0	0	0	0	0	0	0	0	0	0	0	0	0	0	0	0	0	0	0	0	0	0	0	0	0	0	0	0	0	0	0	0	0	0	0	0	0	0	0	0
AC087894.3	0	0	0	0	0	0	0	0	0	0	0	0	0	0	0	0	0	0	0	0	0	0	0	0	0	0	0	0	0	0	0	0	0	0	0	0	0	0	0	0	0	0	0	0	0	0	0	0	0
DDX50P1	0.036441443	0.065087279	0.029425765	0.152685356	0.084657798	0.074634035	0.019592791	0.071350685	0.055059805	0.04121043	0.11535361	0.021409144	0.029617803	0.044728201	0.072102148	0.092779907	0.125752437	0.076430608	0.02522392	0.07354947	0.059864194	0.010535138	0.107238196	0.042376962	0.221624892	0.064080857	0.111351129	0.012362962	0.055657832	0.023367699	0.062520093	0.036264296	0.108409145	0.035516335	0.019193803	0.013457554	0.064397506	0.043514301	0.070003249	0.021690941	0.048063834	0.007856245	0.007098489	0.05410308	0.029686825	0.039617143	0.050058694	0.055313484	0.029388554
AC073429.2	0	0	0	0	0	0	0	0	0	0	0	0	0	0	0	0.015420483	0	0	0	0	0	0	0	0	0	0	0	0	0	0	0	0	0	0	0	0	0	0	0	0	0	0	0	0	0	0	0	0	0
PARP1P2	0	0	0	0	0	0	0	0	0	0	0	0	0	0	0	0	0	0	0	0	0	0	0	0	0	0	0	0	0	0	0	0	0	0	0	0	0	0	0	0	0	0.096692251	0	0	0	0	0	0	0
PRIMA1	4.835888135	3.962000559	1.919781694	3.18944488	2.975638936	1.168985296	12.5228742	3.01938793	1.693386099	1.786128145	19.36104129	8.845299127	2.100337511	2.984331774	11.57339508	5.30361606	4.2714471	0.977966157	1.000661176	2.520940218	22.16495721	2.241288347	1.322567685	5.683652116	4.353029744	1.997724546	12.90404436	1.982139829	13.75429167	1.174389002	2.208535352	2.888471712	13.12092	6.050187577	8.928175784	2.427338854	1.740652021	5.25928246	9.860683719	10.80088485	3.546745407	3.88048462	3.138509726	1.296376829	10.80075635	2.094863322	5.415246795	8.586949452	8.964566104
AC129908.1	0	0	0	0	0	0	0	0	0	0	0	0	0	0	0	0	0	0	0	0	0	0	0	0	0	0	0	0	0	0	0	0	0	0	0	0	0	0	0	0	0	0	0	0	0	0	0	0	0
BOLA2-SMG1P6	0.837818311	1.466580528	0.904651769	1.575325105	1.290023586	1.421600667	1.067209658	1.084864217	0.832566814	1.33384276	1.12138392	0.729735248	0.752198168	1.022358882	0.925220541	1.295973304	1.848991548	1.136562091	0.983388706	0.946250494	0.725886392	4.020426925	0.960395544	0.793019167	0.899693241	1.318139591	0.940883152	1.024566265	1.357734925	2.982944414	0.984920901	0.945234795	1.179022526	1.34706901	0.397666085	1.591971286	1.441815514	1.41048863	3.114597341	1.348208869	1.857772253	2.315524957	0.948837292	0.821328526	0.919291257	4.256277863	1.691922928	0.924201911	1.898675723
LINC00857	0.741250177	1.048454686	1.106007581	0.886151769	0.954593685	1.204595387	1.061313772	0.759189693	0.63910967	1.373229027	1.379548218	1.033476892	1.440644856	0.91969917	0.924607918	1.107717729	0.729839107	0.961103455	1.375638952	1.043447113	1.588289984	1.385921422	0.960253588	1.440543426	0.617042537	0.69265965	0.914431855	0.922524102	1.27672043	1.14954873	1.026848399	1.069053419	1.133073265	0.844146882	2.694735615	1.100903532	1.020393467	0.921998093	1.337694507	0.899209902	0.876705586	1.129041254	1.804866846	0.931326289	1.017365157	1.28103337	1.209551394	1.329969546	1.137097436
AL035416.1	0.022805597	0	0.018415081	0.059720478	0.105960216	0	0.061307298	0	0.043071556	0.0184215	0.032813638	0.022330268	0.030892102	0.027991573	0.067683893	0.058063045	0.065581453	0.059789263	0.052618347	0.05753544	0.02675993	0	0	0.132600663	0	0.022279307	0.074662705	0	0	0.036559634	0.027947145	0.03782456	0.09251462	0.027783313	0.020019612	0.063164529	0.033584097	0.045386494	0	0	0.025065885	0	0.0222117	0.024184651	0	0	0.044753536	0	0.091958969
S100A13	8.192059241	18.04967004	8.133382791	9.44583958	7.228015262	6.155119634	15.22998641	9.740288979	5.998892785	4.877311642	15.86040394	12.56092413	6.521011171	9.198831915	10.71554044	8.078162972	4.817724309	7.502629274	6.594901447	5.238746471	9.740886555	16.71454417	6.922271699	11.00343159	7.786039999	4.936747773	8.999628833	7.713560268	23.55122665	10.03038855	6.485944602	7.638468698	12.71412962	6.098035299	6.555006221	7.613671607	15.07475637	6.40296443	31.59177104	9.931364425	7.215211985	12.93608506	9.870174215	4.619277785	13.90801043	30.78614427	13.74782949	10.71023019	20.32153021
LINC02012	1.916503034	0.478654274	2.38271937	1.832224277	2.921062102	0.976083379	0.299854885	1.575919478	1.532098931	1.949432493	0.817050075	0.843954678	0.673053839	3.397787521	0.802528252	2.878597462	1.662119161	2.724917331	0.7252791	2.771429313	0.107086259	1.304524912	1.029486686	1.179185023	1.199129852	1.277902299	2.014003029	0.576221528	0.464621905	0.731510589	3.205999284	2.859098155	0.726726918	1.56889549	0.418369262	2.368529482	0.866099795	1.695165825	0.570461257	2.308670599	0.71329516	0.732338701	1.580185375	1.688284917	0.523176504	0.096459131	1.004904968	0.990832851	0.163553692
AL591866.1	0	0.055649971	0.140891445	0.571142231	0.101336017	0.178674996	0.175895379	0.266897824	0.164767497	0.246645962	0.125526486	0.25626906	0.413615202	0.321239948	0.25892043	0.444232971	0.752633037	0.171540018	0.150966107	0.29346422	0.255921027	0.063053195	0.128364923	0.190220776	0.393017265	0.042614036	0.476029052	0.073992789	0.083278552	0.069928277	0.106910027	0.036173862	0.235939196	0.159424945	0.229751253	0.24163189	0.192710742	0.217028934	0.119706303	0.129821094	0.143831922	0.235099613	0.084969444	0.092516844	0.177676756	0	0.171201804	0.082763318	0.117261063
AC018563.1	0	0	0	0	0	0.012886452	0.01691464	0	0	0	0.036213036	0.01232181	0	0	0.024898583	0	0	0	0	0	0.029532182	0	0	0	0.014172655	0.01229369	0	0	0	0	0	0.010435769	0	0	0	0	0	0.012522101	0	0	0	0	0	0	0.017085942	0	0	0	0
ASB5	0.301287523	2.427045325	0.055607746	0.056355323	0.259972765	0.013222565	1.909140049	0.115874636	0.020322271	0.034766954	8.651520746	1.003026844	0.046642209	0.248294345	1.073016213	1.260199524	0.068074646	0.028210116	0.004965339	0.018097803	2.63631404	1.74203069	0.037997786	1.682982684	0.048474386	0.130348199	0.253640086	0.120465869	4.527677015	0.082798935	0.036921315	0.296253603	2.793650128	0.036704874	0.207806917	0.151000112	1.438802553	0.154184532	4.978577503	0.704528598	0.066229693	0.501067619	0.314401579	0.095851913	1.455121917	1.25168336	3.142041776	1.833348018	17.43065219
HORMAD2	0	0	0	0.03557717	0.031561742	0	0	0.024938104	0	0	0	0	0	0	0	0	0	0	0	0	0.007970822	0	0	0.009874244	0	0	0	0	0	0	0	0	0	0.008275651	0	0	0.010003496	0	0.009320821	0	0	0	0	0	0	0	0	0	0.018260849
AC099684.2	0	0.025650159	0	0	0	0	0	0	0	0	0	0	0	0	0.019890248	0	0.028908606	0	0	0.016907924	0	0	0	0	0	0	0	0	0	0.032231309	0	0.01667324	0	0	2.48857578	0.018562143	0.088824147	0	0	0	0	0	0	0.021321411	0	0	0.019727564	0	0
DAP3P2	0.34297829	0.218780769	0.470812247	0.449074578	0.239033782	0.351218988	0.092201368	0.125912974	0.42104557	0.055408981	0.098698276	0.402995659	0.557511583	0.252582783	0.305373802	0.087322265	0.345202767	0.089918362	0.316535471	0.403801013	0.160979344	0.842811038	0.302790202	0.299131495	0.154509729	0.167531651	0.299431607	0.261803899	0.45835862	0.27491411	0.210151572	0.255983269	0.092756488	0.12535177	0.361295107	0.158324163	0.303047089	0.307159774	0.047061008	0.255187542	0.301576998	0.147882266	0.467665157	0.327346364	0.698513521	0.372867229	0.033652904	0.162686719	0.18439877
HOMER2P2	0	0	0	0	0	0.021147779	0	0	0	0	0	0	0	0.025347741	0	0.026289466	0	0	0	0	0	0	0.030386266	0	0	0.020175004	0	0	0	0	0	0	0	0	0	0.019066192	0	0	0	0	0	0	0	0	0	0	0	0	0
MIR1267	0	0	0	0	0	0	0	0	0	0	0	0	0	0	0	0	0	0	0	0	0	0	0	0	0	0	0	0	0	0	0	0	0	0	0	0	0	0	0	0	0	0	0	0	0	0	0	0	0
AL162464.1	0	0	0	0	0	0	0	0	0	0	0	0	0	0	0	0	0	0	0	0	0	0	0	0	0	0	0	0	0	0	0	0	0	0	0	0	0	0	0	0	0	0	0	0	0	0	0	0	0
CENPB	47.07413255	32.6562653	41.26404096	29.72525829	30.17633165	41.66471283	38.13143427	31.18828887	29.12741251	37.47246945	30.98152781	44.51292813	27.59878645	35.9463543	30.67895606	36.0116715	49.25598959	32.35113871	37.56587793	31.12903634	36.6123145	30.55486779	27.83057759	28.21947538	34.96054638	34.26069459	34.42699091	31.21734939	35.33488444	27.70553426	43.39925946	40.13589318	41.02612927	40.14346305	34.62994518	35.23225513	29.50494199	36.50911167	26.51108948	38.95204209	35.83124977	39.62867217	32.65704851	32.98437244	32.19557041	18.66469629	29.61822863	48.99917747	33.67679931
PAQR9-AS1	0.003956547	0	0.003194835	0	0	0	0.010636213	0.004841711	0	0	0	0	0	0	0.007828326	0	0.005688868	0	0	0	0	0	0	0	0	0	0.004317748	0	0	0	0	0.003281094	0	0	0	0	0	0.00787411	0	0	0.004348684	0.00426487	0	0	0	0	0	0.00375346	0.005317992
AL035404.2	0	0	0	0	0	0	0	0	0	0	0	0	0	0	0	0	0.082731866	0	0	0	0	0	0	0	0	0	0.06279199	0	0	0.092240919	0	0.04771618	0.077805607	0	0	0	0	0.05725566	0	0	0	0	0	0	0	0	0	0.109171351	0
AC000120.1	0.044032455	0.084262952	0.062221883	0.288266878	0.076719464	0.112726044	0.118370542	0.107766925	0.051975902	0.05335163	0.142550373	0.021557351	0.089468505	0.081068105	0.076231346	0.23822657	0.094967227	0.144299449	0.076195606	0.111087935	0.103334758	0.015912103	0.097182507	0.160013701	0.111579556	0.096786693	0.204222155	0.037345637	0.06304852	0.123529688	0.121409152	0.063901844	0.119083219	0.067054125	0.067643357	0.091467327	0.064843304	0.164308249	0.060418159	0.098284944	0.02419828	0.035597839	0.021442887	0.035021323	0.074730836	0.029918547	0.075607845	0.041772298	0.103571996
C1QL1P1	0	0	0	0	0	0	0	0	0	0	0	0	0	0	0	0	0	0	0	0	0	0	0	0	0	0	0	0	0	0	0	0	0	0	0	0	0	0	0	0	0	0	0	0	0	0	0	0	0
FOLR3	0.012530009	0.031970829	0.020235483	0.098436118	0	0.051324265	0.050525822	0.015333242	0.011832336	0.030363804	0.018028697	0	0.186702482	0.030758648	0.322290402	0.031901401	0.126112759	0.032849832	0	0.115908907	0.044107879	0.326015731	0.073745465	0.018213594	0.028223482	0.085685959	0.068369502	0.063763127	0.143530227	0.020086848	0.168904057	0.072736411	0.016943341	0	0.032997941	0.231361958	0.110712045	0	0.429819374	0.055936524	0.110174978	0.081038634	0.170851884	0.079726192	0.187137577	0.017027425	0.049177596	0.047547408	0.050524735
SLC28A1	0.005077473	0.019433067	0.024599769	0.006648129	0.023591142	0.015598405	0.272990989	0.006213412	0.043152823	0.016405562	0.021917034	0	0.006877864	0	0.015069244	0.012927244	0	0.019967358	0.005857514	0.012809777	0.005957871	0	0	0.014761206	0.091494876	0.004960299	0	0	0	0.016279384	0.018666584	0.037895927	0	0.006185719	22.45535612	0.018750728	0.03738607	0.035367212	0.027867766	0.022666876	0.022322826	0.016419439	0.004945246	0.016153522	0.020681678	0.020699814	0.044837976	0.033717944	0.027298512
OR5M7P	0	0	0	0	0	0	0	0	0	0	0	0	0	0	0	0	0	0	0	0	0	0	0	0	0.02026748	0	0	0	0	0	0	0	0	0	0	0	0	0	0	0	0	0	0	0	0	0	0	0	0
SNORA59A	0.57539121	0.587253644	0.464617349	1.506763385	0.267340414	0.589216066	0.928079564	0.563294882	0.434682674	0.650690993	0.331158689	0.788757952	0.935299038	0.988728656	1.024609466	1.90442967	1.158246126	0.754249422	0.265514951	0.483878094	0.405096047	0	0.846617341	0.167277481	0.648026001	0.337267666	0.12558398	0.488011653	1.53791379	0.368963674	0.987159357	0.095432359	1.089278493	0.560784235	0.202040027	0.637463078	0.338934244	0.801579235	0.473706194	0.684977087	0.758902642	0.496183919	0.112081405	0.244074043	0.781232228	0.469150379	0.790400435	0.436685403	0
AL078595.2	0	0	0	0	0	0	0	0	0	0	0	0	0	0	0	0	0	0	0	0	0	0	0	0	0	0	0	0	0	0	0	0	0	0	0	0	0	0	0	0	0	0	0	0	0	0	0	0	0
AC012531.4	0	0	0	0	0	0	0	0	0	0	0	0	0	0	0	0	0	0	0	0	0	0	0	0	0	0	0	0	0	0	0	0	0	0	0	0	0	0	0	0	0	0	0	0	0	0	0	0	0
SLC31A1	11.64079152	14.78133572	13.79102462	12.74462615	15.13833997	13.54854477	15.14686671	14.87133646	14.68476259	12.72104607	9.24841539	12.02286104	16.618782	13.72676824	15.974697	13.85455369	13.83350385	17.20918548	12.70888062	13.18066184	3.987276562	17.53678205	24.98919799	10.64755259	14.18998725	17.60484153	11.01317862	20.04695142	12.12813153	15.71884564	13.73006665	16.68143491	11.03064062	14.46838641	31.67445381	14.74740018	14.24356781	12.81919265	22.11454297	9.544521765	12.68577729	17.23685063	17.32214072	25.64457931	9.987094827	21.275959	15.57623368	14.31871591	13.38563512
AC079781.1	0.044395667	0	0	0.058128943	0.103136403	0	0	0	0	0	0	0	0	0	0	0	0	0	0	0.037334756	0.05209357	0	0	0	0.049999976	0	0	0	0	0	0.054404722	0	0	0	0	0	0	0	0	0	0	0	0	0	0	0	0	0	0
RN7SL293P	0	0	0	0	0	0	0	0	0	0	0	0	0	0	0.061581905	0	0	0	0	0	0	0	0	0	0	0	0	0	0	0	0	0	0	0	0	0	0	0	0	0	0	0	0	0	0	0	0	0	0
AC015845.1	0	0	0	0	0	0	0	0	0	0	0	0	0	0	0	0	0	0	0	0	0	0	0	0	0	0	0	0.032321469	0	0	0.046700349	0.063205745	0.103062764	0	0.033453251	0	0	0.03792096	0	0	0	0	0	0	0.103483485	0	0	0	0
MIR6720	0	0	0	0	0	0	0	0	0	0	0	0	0	0	0	0	0	0	0	0	0	0	0	0	0	0	0	0	0	0	0	0	0	0	0	0	0	0	0	0	0	0	0	0	0	0	0	0	0
FBXO21	6.036200729	6.451592699	5.827394062	5.988544234	5.67812727	5.797160272	6.668710434	7.180246659	6.5249316	6.244214992	9.503668206	6.442769143	5.025948071	6.033962418	6.58164258	6.22929823	7.151728728	5.196929387	4.591051145	7.021545337	9.560942946	4.457232071	5.777806989	6.842272426	6.693290745	5.79116102	5.746682446	3.889822976	7.938990281	5.306408059	6.82331821	5.05372639	7.195602235	5.289884391	5.7186428	6.005063039	7.321057707	7.256349454	4.997785542	6.191703948	6.952621375	5.304576684	4.130995752	4.962405685	6.90371401	3.974826906	6.636484334	6.89408675	7.605752693
CLVS2	0.024368331	0.052461666	0.025826009	0.015953194	0.024767105	0.012476913	0.126922389	0.014910026	0.069034497	0.023374533	0.924764603	0.101406831	0.024756718	0.014954836	0.064788347	0.060102961	0.032847828	0.003992892	0.012298995	0.020492669	0.230536157	0.017612072	0.029132187	0.110692978	0.061750079	0.026781725	0.152909567	0.019375996	0.145383977	0.021973979	0.02239665	0.03283837	0.14828116	0.038964373	0.042782877	0.018279307	0.042613935	0.031825871	0.089860505	0.070257119	0.025109535	0.009850234	0.038567324	0.008075589	0.111664852	0.028975533	0.094146086	0.069352562	0.174002758
C5orf67	0.022805597	0.029094705	0.018415081	0.119440957	0.052980108	0.046707088	0.122614597	0.055815399	0.021535778	0.073685998	0.065627276	0.044660536	0.061784204	0.027991573	0.090245191	0.058063045	0	0	0	0.03835696	0.05351986	0.03296523	0	0.033150166	0	0.044558614	0	0.019342313	0	0	0.05589429	0	0.061676413	0.055566626	0.800784461	0.021054843	0.033584097	0	0.125168781	0	0	0.024582776	0	0	0.092892281	0.030991246	0.134260607	0.021635	0.122611959
SLC41A3	5.004506942	7.180137921	5.283781858	5.499869216	4.826727356	5.939927203	5.892103836	5.809149371	5.607881265	4.886951075	6.085844691	6.207092959	3.303247674	5.442293013	5.129402784	5.962009799	4.887405074	5.074890344	6.054965336	6.163338494	7.693711297	4.756154525	3.556820279	4.697979923	6.804744871	4.816433314	6.04921572	3.125998918	7.426673145	5.342808933	6.52623921	4.541839071	5.830699283	5.540806861	5.096606796	5.132325614	5.935668211	6.796469148	4.489286009	6.191394834	6.063392651	4.273263573	3.165891631	2.963100352	5.966187092	4.821127457	8.123255516	4.959082111	6.006107389
GIGYF1	5.060629582	4.886223416	5.95164505	10.35729702	5.342185911	6.621281507	8.407173374	7.232911147	4.845328524	4.944935641	6.456138302	5.833345651	5.767282407	10.23075097	5.424265308	8.224484465	4.802172343	6.736237673	5.320747059	6.663193919	8.309067989	1.861746846	4.787596455	7.53045369	7.572853674	6.033986157	10.45343904	4.495555494	5.291185795	5.019753813	8.016331787	4.996678438	6.261374011	5.577583912	5.403674806	4.573442069	8.059046999	7.056723777	3.262634644	6.599425987	5.261302682	3.937373603	4.329559837	3.328924018	5.111673848	2.515561628	6.930170699	4.189940791	4.355936514
MIR3617	0	0	0	0	0	0	0	0	0	0	0	0	0	0	0	0.563726017	0	0	0	0	0	0	0	0	0	0	0.241629936	0	0	0.354952395	0	0	0	0	0	0	0	0	0	0	0	0	0.215650298	0	0	0	0	0	0
AC010737.1	0	0	0	0	0	0	0	0	0	0	0	0	0	0	0.030956199	0.039833949	0	0	0	0.026314658	0	0	0	0	0.176207428	0	0	0	0	0	0	0	0.084625776	0	0	0	0	0	0.085871606	0	0	0	0	0	0	0	0.092109021	0	0
HOXA10	5.789736291	8.25323451	4.838938926	5.251519541	7.223888482	5.242703726	7.426973196	4.769544038	6.844229375	7.00937808	10.31299802	6.560773683	4.915260945	5.461497963	4.672732654	5.79655421	4.918830133	6.01218379	6.025978911	6.464099649	12.62387251	6.131808391	4.811399202	5.823259865	8.518771148	5.623857209	6.936219697	4.818453555	10.57603915	6.535643567	6.620879977	6.09654965	8.384115565	5.920985966	4.336857033	6.974548829	6.490129044	6.089889268	7.160839469	9.753024171	7.665319304	5.849268217	4.926623274	5.149060282	9.135886046	5.322184317	6.083667894	4.064578675	7.877115518
AL359880.1	0	0	0	0	0.305531902	0	0	0.080470697	0	0	0.189233536	0.064388404	0	0.080712543	0.065054569	0.083711194	0.189101408	0.086199934	0	0.055300354	0.077161152	0	0.290268803	0	0	0.06424146	0.215286823	0	0	0.105418193	0	0	0	0	0	0	0	0	0	0	0.072276442	0	0	0.069735441	0	0	0.193567454	0	0.265159885
AC023403.1	0.017794398	0	0	0	0	0	0	0	0	0	0	0	0	0	0	0	0.02558544	0	0	0	0	0	0	0.051731795	0	0	0	0	0	0	0	0	0	0	0	0	0	0	0	0	0	0	0	0	0	0	0	0	0
GJB4	0.012318234	0.133579526	0.074600532	0.064514939	0.042925081	0.24597696	0.04139322	0.459759696	0.005816177	0.074626532	0.044309965	0.343752459	0.100116517	0.143634223	0.225446152	0.22737611	0.11512547	0.096883869	0.071053297	0.041436321	0.014454131	0	0.036249531	0.340209411	0.048556314	0.0661868	0.174756299	0.088804374	0	0.157978813	0.075476973	0.025538237	0.166569749	0.015006902	0.005406705	0.017058871	0.335592639	0.024515099	0.092962061	0	0.067695541	0.086308048	0.083982123	0.006531559	0.091987344	0.108807647	0.259862035	0.338892475	0.198683182
BTAF1	2.360090518	2.439945171	3.045811224	4.854234391	4.057142893	3.93822009	4.018821981	5.358359279	3.320145476	3.2667694	4.836436815	2.731063633	4.134460902	4.25313161	4.849920244	4.90453531	5.051990527	3.967698145	2.554994829	3.897675697	2.920908843	2.224300828	3.574417966	4.802200678	4.18579327	3.333353974	4.171733521	2.263879752	3.083129729	2.004530687	3.582000558	3.085956749	3.852721835	3.004507678	2.432261342	3.079866458	3.72014083	3.840645006	2.883805686	3.295695612	2.723321431	2.755384825	1.817782409	3.060615104	2.897421558	1.82462495	3.898002253	3.626527709	3.063665663
RNY4P6	0	0	0	0	0	0	0	0	0	0.147180105	0	0.178409537	0	0	0	0.231949767	0.261984243	0	0	0	0	0	0	0	0.205208234	0	0	0	0	0	0	0	0	0	0.159948355	0	0	0	0	0	0	0	0	0	0.247390206	0	0	0	0
LINC01914	0.038957445	0.024850377	0.047186083	0.025504235	0.135754152	0.039893471	0.052363806	0.047673063	0.036788289	0.07867088	0	0.019072734	0.052771141	0.04781634	0.057810185	0.074389235	0.140036121	0.102134443	0.112355992	0.049142185	0	0.084468812	0.028660542	0	0.109688143	0	0.06377093	0.033041324	0.111563584	0.062452649	0.095480892	0.129226892	0.026339537	0.047460581	0	0.053950105	0	0.019382762	0.053454597	0	0.04281856	0.104983235	0.018971463	0.020656601	0.05289412	0.079410755	0.114674705	0.036957785	0.05236268
KLC2	3.575637872	3.755250714	3.281679084	3.586531368	2.150824138	2.857316149	5.25668963	4.074763523	2.46306959	2.480813488	4.359278933	4.288862365	1.928751974	3.123055414	5.53340227	5.088247207	4.296560709	3.335382075	1.904109042	1.941093885	6.454525425	2.695026354	2.865426532	3.726450114	4.206787515	3.387080866	4.375887717	2.39090973	4.784602857	2.395199848	3.751890209	2.824895369	5.586212504	2.586424098	3.553603452	2.540699713	3.149941905	2.821003801	3.570160209	4.87422644	2.915936927	4.576954789	2.434656052	2.258186054	4.005201823	1.596544113	3.82165298	5.160841982	3.080997518
AC106872.4	0	0	0	0	0	0	0	0.040927735	0	0	0	0	0	0	0	0	0	0	0	0.028125992	0	0	0	0	0	0	0.036498595	0	0	0.053616136	0	0	0	0	0.029359545	0	0	0	0	0	0.073520205	0	0	0	0	0	0	0	0
AL592166.1	0.114326097	0.116683077	0.295411606	0.179629831	0.053118618	0.257560591	0.122935158	0.111922643	0.107960403	0.110817962	0.098698276	0.20149783	0.061945731	0.196453275	0.248823098	0.203751953	0.065752908	0.089918362	0.342913426	0.115371718	0.214639126	0.264411306	0.033643356	0.332368327	0.257516215	0.111687767	0.199621072	0.116357288	0.305572413	0.219931288	0.252181886	0.113770342	0.371025952	0.194991643	0.200719504	0.126659331	0.202031392	0.204773183	0.156870025	0.170125028	0.075394249	0.172529311	0.089079078	0.121239394	0.062090091	0.186433615	0.224352691	0.151840938	0.18439877
RNA5SP72	0	0	0	0	0	0	0	0	0	0	0	0	0	0	0	0	0	0	0	0	0	0	0	0	0	0	0	0	0	0	0	0	0	0	0	0	0	0	0	0	0	0	0	0	0	0	0	0	0
USP32P1	0.018230217	0.040700748	0	0.095478076	0.010587739	0.02333529	0.275667197	0.005577177	0.086075777	0.044177041	0.006557598	0.029006657	0.003086796	0	0.119481412	0.162449446	0.00327651	0.005974253	0.031546331	0.03449428	0.18449919	0.003293946	0.00670588	0.006624851	0.012832198	0.05788092	0.211378976	0.042519827	0.078309613	0	0.0837759	0.045353992	0.00308141	0.074956309	0.002000396	0.048388286	0.087250399	0.251698147	0.003126774	0.010172927	0.022541663	0.058952545	0.002219434	0.012082873	0.03093989	0.021676915	0.076021541	0.034588943	0.153145148
IFI44	1.124356208	3.613425266	1.704904014	2.236338512	2.05372008	1.274418262	8.606215077	1.890548082	1.799304728	1.455913114	4.495178591	2.882565861	1.976457895	1.959437583	2.903898075	1.507787301	5.861865296	3.003970415	0.891129667	1.587917905	2.668836897	3.424178311	2.715157478	2.619969176	1.981598644	3.420999605	9.525649645	2.424062595	4.473382211	3.178374026	1.619755098	2.227816446	2.065857206	3.335538029	2.787716171	1.695731028	2.338280407	1.272547771	14.12038052	1.724206308	2.339515374	4.468576868	2.165073973	5.806998136	2.563729706	4.11722812	3.646501827	2.027437333	7.775421149
AP003419.2	0.099574342	0.08468933	0.053602912	0.13037649	0	0.203933606	0.133840696	0.121851265	0.125373371	0.160864783	0.04775723	0.1299986	0.089921223	0.244434951	0.229851249	0.211263545	0.286343309	0.217544425	0.153162324	0.195387587	0.155786462	0.143933574	0.097674259	0.385976122	0.074762772	0.032425481	0.181107827	0.084452871	0	0.159627548	0.081348996	0.055050165	0.089764343	0.040436055	0.058273404	0.091930159	0.097757125	0.066055865	0.136628732	0.197564549	0.145924354	0.071555935	0.096981254	0.035198534	0.045065388	0	0.097701978	0.031487752	0
RF00019	0	0	0	0	0	0	0	0	0	0	0	0	0	0	0	0	0	0	0	0	0	0	0	0	0	0	0	0	0	0	0	0	0	0	0	0	0	0	0	0	0	0	0	0	0	0	0	0	0
MTCO1P11	0.057237869	0.014604475	0.073949568	0.044966237	0.053188145	0.10550361	0.030774017	0.028017285	0.108101712	0.083222259	0.016471244	0.044835905	0.031013406	0.070253719	0	0.072863801	0.098758458	0.045018028	0.066031205	0.04813447	0	0	0.016843696	0.016640168	0.077355983	0.055916978	0.087448531	0.116509588	0	0.036703193	0.070142213	0.047466357	0.046438948	0.097623434	0.010049111	0.042275038	0	0.045564713	0	0.034069541	0.113239399	0.04935861	0.055747296	0.060699042	0.03108568	0.01555647	0.022464635	0.054299887	0.046160032
AC023906.4	0	0.043528554	0.009183594	0.044673869	0.026421159	0.011646403	0.061147852	0.069587794	0.032219652	0.027560384	0.114549039	0.011136096	0.077029396	0	0.022502621	0.072390044	0.016352723	0	0.013120375	0	0.053380667	0	0.016734179	0.099191848	0.038426509	0	0.024822841	0	0.043426137	0	0.055748922	0.018863093	0.061516006	0	0	0	0	0.067902681	0.046816217	0.016924011	0.012500347	0.024518841	0.022153932	0.012060876	0.015441781	0.030910645	0.022318571	0.032368099	0.045859902
SCARNA6	0	0.168419913	0.0532995	0.345702694	0.153342426	0.202779265	0.088722072	0.323097442	0.186995565	0.26659038	0.094973813	0.064631379	0.268236705	0.243051357	0.261200233	0.420135428	1.138889991	0.086525217	0.533033788	0	0.154904652	0.09541257	0.097121386	0.287843514	0.594716692	0.064483881	0.432198452	0	0.378053201	0.423263989	0.323554118	0.164215682	0.267768729	0.321657373	0.289717774	0.243759466	0.583222699	0.591137678	0.181140482	0.196446259	0.145098367	0.142301803	0.257152809	0.069998593	0.179241206	0	0.064765966	0.187857117	0.266160489
AHRR	0.444245779	0.433059407	0.476453654	1.452678469	0.275209512	0.515575569	0.205165457	0.607753946	0.357121426	0.688246224	0.409743103	0.36583482	0.604854323	0.746596282	0.252423252	0.832336545	0.596169405	0.827218485	0.462558997	0.739517987	0.080196144	0.480790876	0.35196699	0.430503128	0.497759591	0.698841329	0.472371105	0.185492734	0.26966285	0.496692959	0.723076872	0.668797132	0.3696729	1.007483426	0.267983281	0.397521909	0.375749972	0.725427268	0.196935422	0.888204204	0.866375961	0.336433119	0.403831726	0.318904767	0.343343322	0.167178358	0.317419027	0.313380642	0.189850518
AZIN1	15.61640038	26.30231025	18.77753979	22.20067892	18.88240405	18.12401477	19.72084826	25.47905648	22.24498391	20.4749377	28.95149426	20.59489061	13.9709748	18.32227487	24.44606148	23.98243646	20.77478784	19.35385705	13.72595775	19.32934101	17.62787701	27.03920381	24.8920781	21.3823624	21.19910267	20.04795426	15.85977532	15.48198364	20.88078156	21.74876072	19.62081818	20.77663147	21.95973043	17.19441611	38.44017451	18.0087453	25.3381038	19.72431635	26.63428927	18.66109535	17.25690598	20.2399181	13.25581511	17.94631696	21.33238119	31.33120467	22.82254461	26.72452147	35.86629251
TRAJ18	0	0.676231468	0.6420167	0.347012174	0	0.271396491	0	0.324321296	0.250271842	0.64224046	0	0.778514342	0	0	0.262189628	1.01214444	0	1.737059274	0.611488977	0.222877182	0	0.383095927	0	0.385245107	0	0.258912552	0	0	0	0	0	0.219783615	0	0.968627316	0.232652152	0	0.390287917	0	0	0.394380747	0	0	0.516253745	0	0.359840299	0	0.780135495	0	0
C15orf48	466.0437822	651.6484091	456.4231521	436.6040482	601.5246846	428.6554008	148.0796633	326.6388655	404.8130128	423.0540762	188.66193	347.2517509	401.2168814	434.2653087	229.7005073	255.0344649	408.9415535	498.191567	589.0297051	440.8570949	53.36465264	1150.140134	489.4274962	287.6686907	300.4493913	437.6532466	312.5666384	445.0455096	308.1582051	726.8568626	383.0921059	427.1701824	215.4181956	429.3052782	280.1502831	474.7020428	476.7340519	378.354527	527.6145211	283.9676114	452.8057882	386.9231609	469.2823702	437.3619236	279.8210366	1504.29535	447.7400273	244.4580427	517.0712129
CYP4F23P	0.022155659	0.028265533	0.008945135	0.014504625	0	0.034031986	0	0.027112357	0.010461014	0.008948252	0	0	0.015005853	0.02719384	0	0.042306227	0.015928111	0.029042663	0.025559387	0.009315956	0.012998649	0.016012876	0.048898988	0.064410835	0.024952489	0.010822184	0.024178296	0.009395538	0	0.01775886	0.040726017	0	0	0.026991515	0.019449072	0.051137	0	0.033069767	0	0.049453697	0.024351531	0.011941095	0.010789344	0	0	0.030108025	0.032608577	0	0
RN7SL525P	0	0	0	0	0	0	0.167938207	0	0	0	0	0	0	0.076676916	0	0	0	0	0	0	0	0	0	0	0	0	0	0	0	0	0.076555215	0	0	0	0	0	0	0	0	0	0	0.067339246	0.060844191	0	0	0	0	0.059264448	0
INSM1	1.193331674	2.114030084	1.088410072	1.432943164	0.531467829	1.291651592	0.964056727	3.230831655	1.19695229	0.789122602	1.21881381	1.180567878	0.527655449	1.199076271	0.929758341	0.999622328	1.084609209	1.029341169	1.105608384	1.185526986	0.123337833	0.357502031	0.673223885	0.979658289	1.608588826	1.715467257	0.654510499	0.828567541	0.436763478	1.27865672	0.977438806	0.671703476	0.576900108	0.70806691	1.324365592	0.46808883	4.725670666	1.765797734	1.30652935	1.021291394	0.89705565	0.653159744	0.2890583	0.511442534	0.638020127	1.638460849	5.387319557	2.504650884	1.612267083
CDR1	0	0	0	0.009283666	0.016471724	0	0.01906068	0.008676614	0	0.005727317	0.020403778	0.020827704	0.019208952	0	0.035071981	0.018052029	0.030584298	0	0.008179626	0	0.016639535	0	0	0.020613034	0.031941614	0	0.038688214	0	0.013536562	0	0.008688877	0.005879902	0.028763159	0.025913824	0	0.006546034	0	0.014110839	0	0.021101848	0	0.007642882	0.006905705	0.007519103	0.028880575	0	0.034785125	0.006726407	0.01906027
PSMG3	8.71917308	16.4520906	9.317758698	8.308108805	8.645461637	10.9940503	11.14389959	10.69168173	7.930297471	9.60935905	5.431678331	9.166609175	7.192894982	11.41390667	13.24325161	9.963425929	10.68895711	10.0022709	10.11015908	7.685169133	5.068385376	26.1357423	8.745384351	8.821326733	8.68407741	10.68886125	10.95656153	8.424475455	9.06427556	15.13654649	9.492846716	9.487924093	8.604347371	10.04604902	9.878932663	9.928379033	12.89264361	7.948020341	16.24973371	10.02652685	7.41556296	13.33317075	8.326962187	9.539808312	6.894613564	21.32049109	8.782892769	10.10035513	11.95934217
SSR1P1	0	0	0.017351803	0.028136122	0	0	0	0	0	0	0	0	0	0	0	0	0.030897405	0	0	0	0	0	0	0	0	0	0	0	0	0	0	0.017820293	0	0	0	0	0.031644966	0.021382949	0	0	0	0	0	0	0	0	0.021084743	0	0
RNA5SP200	0	0	0	0	0	0	0	0	0	0	0	0	0	0	0	0	0	0	0	0	0	0	0	0	0	0	0	0	0	0	0	0	0	0	0	0	0	0	0	0	0	0	0	0	0	0	0	0	0
AC092865.2	0	0	0	0	0	0	0	0	0	0	0	0	0	0	0	0	0	0	0	0	0	0	0	0	0	0	0	0	0	0	0	0	0	0	0	0	0	0	0	0	0	0	0	0	0	0	0	0	0
COG8	3.230717376	2.782715185	3.037212963	3.378547785	2.792684616	3.531943004	2.944441421	3.174866052	3.319108533	3.241202258	2.59788435	2.83922613	2.588874259	3.610916681	2.390113608	3.864625602	3.088952469	3.11775326	3.39930416	3.392160801	2.132382093	2.294256089	2.459713157	2.685959911	3.807783384	3.254791427	3.197688414	2.258190407	2.048507066	2.943389139	3.774942812	2.78821329	3.308231731	3.629817101	2.941160403	3.201633354	3.35731429	3.385354233	1.775115937	3.196866216	3.295437102	2.513154901	2.314202693	2.718952078	2.894565025	1.521936423	2.409728591	2.407807112	2.029190894
KRTAP5-AS1	0.775826018	0.4415923	0.515628561	0.757956989	0.415923674	0.763910287	0.224605176	1.110061835	0.619915925	0.689351241	0.274779233	0.216209715	0.598216967	1.648122047	0.448701185	0.676144256	0.643564158	0.578901228	0.888129845	0.552060165	0.028010735	0.25016909	0.439050958	0.563869501	0.719173994	0.775412617	0.481940842	0.754178637	0.136723437	0.822772629	1.023870503	1.083845912	0.2582371	0.654343939	0.628660882	0.352623725	0.984308524	0.475079373	0.327548466	0.817018047	0.721531455	0.160823857	0.41849843	0.544274291	0.275496974	0.251408687	0.702680896	0.107569724	0.288771871
LINC01148	0	0	0	0	0	0	0	0	0	0	0	0	0	0	0	0	0	0	0	0	0	0	0	0	0	0.009692699	0	0	0	0	0	0	0	0	0	0	0	0	0	0	0	0	0	0	0	0	0	0	0
CALR4P	0.258865221	0.212305228	0.31354304	0.29052182	0.300687316	0.265084945	0.22368091	0.339406007	0.331755698	0.268844844	0.15962829	0.162944862	0.551028891	0.544681688	0.182922996	0.235382428	0.824170303	0.387808582	0.298634152	0.264342705	0.021696476	0.106910491	0.326475693	0.483796181	0.478963826	0.144509331	0.484281564	0.470472122	0.070601902	0.118567608	0.611794322	0.046001222	0.150018421	0.292840816	2.191258643	0.256063393	0.272293896	0.239190663	0.025371156	0.220119487	0.223552716	0.159450224	0.126061961	0.294127282	0.326366783	0.175890064	0.272140289	0.105247645	0.149117399
TAF8	2.207678045	2.58338481	2.39107318	3.087907595	2.279907611	2.891486154	3.093998324	2.959754886	2.646855169	2.70078505	2.778081183	2.750035262	2.393409355	3.257654208	2.502688372	2.537009905	2.873644953	2.661819798	2.316493564	3.199869262	2.057791365	1.856979738	1.854206852	2.866811046	2.950967766	2.375716443	3.340431088	1.781352897	2.0318765	2.509397998	2.906229221	2.344721472	2.175272493	2.662003995	2.301768095	2.36514408	3.145671858	2.834099659	1.832520969	2.74979279	2.474102159	2.282253669	1.953880881	2.135424462	2.414332327	2.040159146	2.591266337	1.962121662	2.111570451
AD001527.1	0.046152751	0.294401563	0.298139681	0.362577363	0.536091596	0.189046632	0.124070443	0.11295623	0	0.223682693	0.132812983	0.180763225	0.562660107	0.509830683	0.22829176	0.235009791	0.530880999	0.120998324	0.159729311	0.155249541	0.162465961	0.066713275	0.271632371	0.134175077	0.311873199	0.045087674	0.503661345	0.195719713	0	0.295949755	0.169673828	0.114820991	0.124817438	0.056226388	0.121543868	0.213048346	0.271862824	0.367403072	0.189982431	0.137356883	0.101454003	0.149247934	0.314655976	0.19577443	0.250653929	0	0.13585473	0.087567521	0.310169435
AC025465.2	0	0	0	0	0	0	0	0.03520593	0	0	0	0	0	0	0	0	0	0	0	0	0	0	0	0	0	0	0	0	0	0	0	0	0	0	0	0	0	0	0	0	0	0	0	0	0	0	0	0.027292838	0
PFN1P9	0.040396981	0.051537271	0	0.052893311	0.093846981	0.124102783	0.108597455	0.049434655	0.076295342	0.032631155	0	0	0.054721114	0	0.039964239	0	0	0	0	0	0.047401539	0	0	0	0.045496514	0	0	0.0685245	0	0.064760368	0	0.033500505	0	0	0.212771945	0.074591523	0	0.040197969	0	0	0	0.087090018	0.039344974	0	0	0	0.039637369	0	0
ZNF114P1	0	0	0	0	0	0	0	0	0	0	0	0	0	0	0	0	0	0	0	0	0	0	0	0	0	0	0	0	0	0	0	0	0	0	0	0	0	0	0	0	0	0	0	0	0	0	0	0	0
TMEM110-MUSTN1	0.019525315	0.024909818	0.013513986	0.054782659	0.012959893	0.025707146	0.074984369	0.047787096	0.018438142	0.006759348	0.012040214	0.03004313	0.034005451	0.051354337	0.052429564	0.042609812	0.012031807	0.036563837	0.012871399	0.042222627	0.065459628	0.016127783	0.024624941	0.044600215	0.053404535	0.032699528	0.076099366	0.023657398	0.005325259	0.031301017	0.034181885	0.023131428	0.052805081	0.027185203	0.007345739	0.030902372	0.016430555	0.04163384	0.038273184	0.045657857	0.027592059	0.030066957	0.01630015	0.02070601	0.037871886	0.011371529	0.052000739	0.015876937	0.018745689
AL589678.1	0	0	0	0	0	0	0	0	0	0	0	0	0	0	0	0	0	0	0	0	0	0	0	0	0	0	0	0	0	0	0	0	0	0	0	0	0	0	0	0	0	0	0	0	0	0	0	0	0.041908811
RF00432	0	0	0	0	0	0	0	0	0	0	0	0	0.189553938	0	0	0	0	0	0	0	0	0	0	0	0	0	0	0	0	0	0	0	0.189223235	0	0	0	0	0	0.192008911	0	0	0	0	0	0.189995678	0	0	0	0
RF00012	0	0	0	0	0	0	0	0	0	0	0	0	0	0	0	0	0	0	0	0	0	0	0	0	0	0	0	0	0	0	0	0	0	0	0	0	0	0	0	0	0	0	0	0	0	0	0	0	0
RNA5SP399	0	0	0	0	0	0	0	0	0	0	0	0	0	0	0	0	0	0	0	0	0	0	0	0	0	0.146053234	0	0	0	0	0	0	0.202161576	0	0	0	0	0	0	0	0	0	0	0	0	0	0	0	0.401894755
ZNF699	0.313820875	0.714494635	0.440533678	0.575256725	0.280401207	0.494401557	0.512668112	0.549457387	0.446800518	0.288591628	1.09758585	0.553104034	0.614755389	0.444442517	0.606589418	0.657628488	0.465106997	0.499973892	0.423299573	0.531878587	0.611837033	0.593201255	0.326776067	0.512313256	0.478498249	0.43392686	0.447845714	0.294827465	0.737393308	0.743019312	0.473319577	0.284268843	0.522283288	0.476426684	0.288198415	0.329845648	0.689655878	0.571703213	0.887703355	0.380773904	0.413908811	0.38511432	0.305648436	0.337917582	0.491639382	0.918531609	0.710584359	0.613746087	1.323823353
ST7-AS2	0	0	0	0	0	0.006249884	0.008203541	0	0	0.004929969	0.008781598	0	0	0	0.006037863	0	0.035101866	0	0	0	0.007161503	0	0	0	0	0	0.019981261	0.010352794	0	0	0.007479226	0	0.008252932	0	0	0	0	0	0	0	0	0	0	0	0	0	0	0	0
AC027031.1	0	0	0	0	0	0	0	0	0	0	0.051468426	0	0	0	0	0	0	0	0	0	0	0	0	0	0	0	0	0	0	0	0	0	0	0	0	0	0	0	0	0	0	0.03855826	0	0	0	0	0	0	0
AL359091.1	0.011630248	0	0.009391202	0.015227928	0	0.011909686	0	0.014232185	0	0.009394475	0	0.011387843	0.01575415	0	0	0	0	0	0	0.019561029	0	0	0	0	0.013098398	0.011361854	0.012691998	0	0	0	0	0.00964476	0	0	0	0	0	0.023145905	0	0	0	0.012536562	0	0	0	0	0	0	0
RF00108	0	0	0	0	0.441692858	0	0	0	0	0.15357924	0	0	0	0	0	0	0	0	0	0	0	0	0	0	0	0	0	0	0	0	0	0	0.257096787	0	0	0	0	0	0	0	0	0	0	0	0	0	0	0	0
MIR941-5	0	0	0	0	0	0	0	0	0	0	0	0	0	0	0	0	0	0	0	0	0	0	0	0	0	0	0.265121736	0	0	0	0	0	0	0	0	0	0	0	0	0	0	0	0	0	0	0	0	0	0
RNA5SP310	0	0	0	0.197437961	0	0	0.202684043	0.184527634	0	0	0	0	0	0.185082211	0	0	0	0	0	0.126809431	0	0	0.443744261	0	0	0	0.164558319	0.127892709	0	0	0	0.125049298	0	0	0.132371052	0	0	0	0.206906154	0	0	0.162543008	0	0	0	0	0.147956732	0.143052115	0.202679683
[truncated: 55,675 more rows]
[truncated: 101 more columns]
