# Supplementary material for: Identification and validation of a novel stress granules-related prognostic model in colorectal cancer
Source: Front Genet. 2023 May 2;14:1105368. doi: 10.3389/fgene.2023.1105368 (PMC10187888; doi:10.3389/fgene.2023.1105368)
Supplement: Supplementary file 7 [file DataSheet6.ZIP › Sourcedata-Fig8B.txt]

ID	Tumor#1	Tumor#2	Tumor#3	Tumor#4	Tumor#5	Tumor#6	Tumor#7	Tumor#8	Tumor#9
CPT2	2.125044213	2.367680276	1.283755052	0.547423313	0.543231699	0.857638037	1.100977703	1.804967289	0.356451605
GAP43	1.952920619	0.911145775	0.007932135	0.155205541	4.510776765	0.284121866	8.859153475	6.185512653	0.438505988
CDKN2A	1.033113119	1.095768212	1.824716024	0.768544284	0.687885181	2.299174893	2.221000105	1.559324596	0.616242935
NRG1	1.638347176	2.120748578	1.46849639	0.462518226	2.203643623	0.903627665	1.469472802	0.855355989	0.289105704
