# Supplementary material for: Identification and validation of a novel stress granules-related prognostic model in colorectal cancer
Source: Front Genet. 2023 May 2;14:1105368. doi: 10.3389/fgene.2023.1105368 (PMC10187888; doi:10.3389/fgene.2023.1105368)
Supplement: Supplementary file 7 [file DataSheet6.ZIP › Sourcedata-Figure8.xlsx]

## Sheet: Sheet1
Sourcedata related to Figure 8. The relative mRNA expression of CPT2, GAP43, CDKN2A and NRG1 ref to average expression in all samples. The riskscore of patients' specimens.
	CPT2	GAP43	CDKN2A	NRG1	riskscore
Tumor#4	0.547423	0.155206	0.768544	0.462518	-0.657077
Tumor#5	0.543232	4.51078	0.687885	2.20364	-0.221066
Tumor#6	0.857638	0.284122	2.29917	0.903628	-0.948036
Tumor#7	1.10098	8.85915	2.221	1.46947	3.45892
Tumor#8	1.80497	6.18551	1.55932	0.855356	1.9597
Tumor#9	0.356452	0.438506	0.616243	0.289106	-0.172736
Tumor#1	2.12504	1.95292	1.03311	1.63835	-2.02176
Tumor#2	2.36768	0.911146	1.09577	2.12075	-3.43223
Tumor#3	1.28376	0.00793214	1.82472	1.4685	-2.25094

## Sheet: Sheet2
Sourcedata related to Figure 8. The mRNA expression of NRG1 in tumor samples from colorectal cancer patients.
Fluor	Target	Content	Sample	Ct	ΔCt	AVG(ΔCt)	ΔΔCt	Fold	AVG-Expression (Fold)
SYBR	NRG1	Unkn	Tumor#7	29.3042	7.79797	8.5589	-0.760927	1.69458	1.46947
SYBR	NRG1	Unkn	Tumor#7	29.6236	8.11733		-0.441568	1.35808
SYBR	NRG1	Unkn	Tumor#7	29.626	8.1198		-0.439102	1.35576
SYBR	NRG1	Unkn	Tumor#8	31.0292	8.61903		0.0601333	0.959176	0.855356
SYBR	NRG1	Unkn	Tumor#8	31.5978	9.18758		0.62868	0.646768
SYBR	NRG1	Unkn	Tumor#8	31.0278	8.61761		0.0587063	0.960125
SYBR	NRG1	Unkn	Tumor#9	29.4417	10.2012		1.64229	0.320347	0.289106
SYBR	NRG1	Unkn	Tumor#9	29.6771	10.4367		1.87777	0.272104
SYBR	NRG1	Unkn	Tumor#9	29.6626	10.4221		1.8632	0.274866
SYBR	NRG1	Unkn	Tumor#1	31.4783	7.90757		-0.651332	1.57062	1.63835
SYBR	NRG1	Unkn	Tumor#1	31.5412	7.97055		-0.588356	1.50353
SYBR	NRG1	Unkn	Tumor#1	31.2492	7.6785		-0.880405	1.84089
SYBR	NRG1	Unkn	Tumor#2	NaN
SYBR	NRG1	Unkn	Tumor#2	36.3125	7.47433		-1.08457	2.12075	2.12075
SYBR	NRG1	Unkn	Tumor#2	NaN
SYBR	NRG1	Unkn	Tumor#3	30.2571	7.98484		-0.574061	1.48871	1.4685
SYBR	NRG1	Unkn	Tumor#3	30.3333	8.06101		-0.497894	1.41215
SYBR	NRG1	Unkn	Tumor#3	30.2418	7.96949		-0.589409	1.50463
SYBR	NRG1	Unkn	Tumor#4	27.1827	9.62605		1.06715	0.477261	0.462518
SYBR	NRG1	Unkn	Tumor#4	27.3036	9.74697		1.18807	0.438891
SYBR	NRG1	Unkn	Tumor#4	27.2005	9.64387		1.08497	0.471403
SYBR	NRG1	Unkn	Tumor#5	27.2427	7.36708		-1.19182	2.28441	2.20364
SYBR	NRG1	Unkn	Tumor#5	27.4525	7.57686		-0.982042	1.97526
SYBR	NRG1	Unkn	Tumor#5	27.2011	7.32547		-1.23343	2.35126
SYBR	NRG1	Unkn	Tumor#6	27.4909	8.60831		0.0494058	0.966334	0.903628
SYBR	NRG1	Unkn	Tumor#6	27.6193	8.73671		0.177808	0.884045
SYBR	NRG1	Unkn	Tumor#6	27.6583	8.77565		0.216747	0.860503
SYBR	GAPDH	Unkn	Tumor#7	21.4892
SYBR	GAPDH	Unkn	Tumor#7	21.4318
SYBR	GAPDH	Unkn	Tumor#7	21.5977
SYBR	GAPDH	Unkn	Tumor#8	22.2034
SYBR	GAPDH	Unkn	Tumor#8	22.3814
SYBR	GAPDH	Unkn	Tumor#8	22.6458
SYBR	GAPDH	Unkn	Tumor#9	19.1702
SYBR	GAPDH	Unkn	Tumor#9	19.1751
SYBR	GAPDH	Unkn	Tumor#9	19.3762
SYBR	GAPDH	Unkn	Tumor#1	23.4897
SYBR	GAPDH	Unkn	Tumor#1	23.3614
SYBR	GAPDH	Unkn	Tumor#1	23.861
SYBR	GAPDH	Unkn	Tumor#2	28.7871
SYBR	GAPDH	Unkn	Tumor#2	28.5514
SYBR	GAPDH	Unkn	Tumor#2	29.1762
SYBR	GAPDH	Unkn	Tumor#3	22.3309
SYBR	GAPDH	Unkn	Tumor#3	22.1977
SYBR	GAPDH	Unkn	Tumor#3	22.2883
SYBR	GAPDH	Unkn	Tumor#4	17.5765
SYBR	GAPDH	Unkn	Tumor#4	17.5757
SYBR	GAPDH	Unkn	Tumor#4	17.5176
SYBR	GAPDH	Unkn	Tumor#5	19.8867
SYBR	GAPDH	Unkn	Tumor#5	19.7894
SYBR	GAPDH	Unkn	Tumor#5	19.9508
SYBR	GAPDH	Unkn	Tumor#6	18.7419
SYBR	GAPDH	Unkn	Tumor#6	18.9614
SYBR	GAPDH	Unkn	Tumor#6	18.9445

## Sheet: Sheet3
Sourcedata related to Figure 8. The mRNA expression of CDKN2A in tumor samples from colorectal cancer patients.
Fluor	Target	Content	Sample	Ct	ΔCt	AVG(ΔCt)	ΔΔCt	Fold	AVG-Expression (Fold)
SYBR	CDKN2A	Unkn	Tumor#7	34.6401	15.9365	18.0582	-2.12171	4.3521	2.221
SYBR	CDKN2A	Unkn	Tumor#7	36.7995	18.0959		0.0376463	0.974243
SYBR	CDKN2A	Unkn	Tumor#7	36.3432	17.6396		-0.418626	1.33665
SYBR	CDKN2A	Unkn	Tumor#8	38.4146	19.1198		1.06155	0.479118	1.55932
SYBR	CDKN2A	Unkn	Tumor#8	35.8196	16.5248		-1.53342	2.89472
SYBR	CDKN2A	Unkn	Tumor#8	36.9699	17.6752		-0.383093	1.30414
SYBR	CDKN2A	Unkn	Tumor#9	36.1441	18.8202		0.761927	0.589708	0.616243
SYBR	CDKN2A	Unkn	Tumor#9	36.6773	19.3534		1.29513	0.4075
SYBR	CDKN2A	Unkn	Tumor#9	35.6141	18.2901		0.231886	0.851521
SYBR	CDKN2A	Unkn	Tumor#1	34.8406	18.4716		0.413312	0.750897	1.03311
SYBR	CDKN2A	Unkn	Tumor#1	33.6319	17.2628		-0.795453	1.73562
SYBR	CDKN2A	Unkn	Tumor#1	35.1338	18.7647		0.706464	0.61282
SYBR	CDKN2A	Unkn	Tumor#2	34.0193	17.6713		-0.386946	1.30762	1.09577
SYBR	CDKN2A	Unkn	Tumor#2	33.9859	17.6379		-0.420347	1.33825
SYBR	CDKN2A	Unkn	Tumor#2	35.0469	18.6989		0.64063	0.641433
SYBR	CDKN2A	Unkn	Tumor#3	35.7844	18.4399		0.381643	0.767563	1.82472
SYBR	CDKN2A	Unkn	Tumor#3	33.8857	16.5411		-1.5171	2.86215
SYBR	CDKN2A	Unkn	Tumor#3	34.5196	17.1751		-0.883177	1.84443
SYBR	CDKN2A	Unkn	Tumor#4	33.8631	18.6438		0.585537	0.666401	0.768544
SYBR	CDKN2A	Unkn	Tumor#4	33.8624	18.6431		0.584879	0.666705
SYBR	CDKN2A	Unkn	Tumor#4	33.3177	18.0984		0.0401913	0.972526
SYBR	CDKN2A	Unkn	Tumor#5	37.3595	19.0359		0.977688	0.507793	0.687885
SYBR	CDKN2A	Unkn	Tumor#5	35.8013	17.4778		-0.580433	1.4953
SYBR	CDKN2A	Unkn	Tumor#5	40.4271	22.1036		4.04537	0.0605653
SYBR	CDKN2A	Unkn	Tumor#6	35.5589	17.3826		-0.675672	1.59734	2.29917
SYBR	CDKN2A	Unkn	Tumor#6	34.1137	15.9374		-2.12086	4.34952
SYBR	CDKN2A	Unkn	Tumor#6	36.3076	18.1312		0.0729959	0.950662
SYBR	Actin	Unkn	Tumor#7	18.6933
SYBR	Actin	Unkn	Tumor#7	18.5882
SYBR	Actin	Unkn	Tumor#7	18.8292
SYBR	Actin	Unkn	Tumor#8	19.2548
SYBR	Actin	Unkn	Tumor#8	19.1717
SYBR	Actin	Unkn	Tumor#8	19.458
SYBR	Actin	Unkn	Tumor#9	17.1783
SYBR	Actin	Unkn	Tumor#9	17.3057
SYBR	Actin	Unkn	Tumor#9	17.4879
SYBR	Actin	Unkn	Tumor#1	16.4114
SYBR	Actin	Unkn	Tumor#1	16.1266
SYBR	Actin	Unkn	Tumor#1	16.5692
SYBR	Actin	Unkn	Tumor#2	16.3784
SYBR	Actin	Unkn	Tumor#2	16.2676
SYBR	Actin	Unkn	Tumor#2	16.3981
SYBR	Actin	Unkn	Tumor#3	17.3676
SYBR	Actin	Unkn	Tumor#3	17.299
SYBR	Actin	Unkn	Tumor#3	17.3671
SYBR	Actin	Unkn	Tumor#4	15.3163
SYBR	Actin	Unkn	Tumor#4	15.192
SYBR	Actin	Unkn	Tumor#4	15.1496
SYBR	Actin	Unkn	Tumor#5	18.2902
SYBR	Actin	Unkn	Tumor#5	18.19
SYBR	Actin	Unkn	Tumor#5	18.4903
SYBR	Actin	Unkn	Tumor#6	18.1422
SYBR	Actin	Unkn	Tumor#6	18.1526
SYBR	Actin	Unkn	Tumor#6	18.2341

## Sheet: Sheet4
Sourcedata related to Figure 8. The mRNA expression of CPT2 in tumor samples from colorectal cancer patients.
Fluor	Target	Content	Sample	Ct	ΔCt	AVG(ΔCt)	ΔΔCt	Fold	AVG-Expression (Fold)
SYBR	CPT2	Unkn	Tumor#7	26.8428	5.739	5.82425	-0.0852533	1.06087	1.10098
SYBR	CPT2	Unkn	Tumor#7	26.6194	5.5156		-0.308655	1.23855
SYBR	CPT2	Unkn	Tumor#7	26.923	5.8192		-0.00504972	1.00351
SYBR	CPT2	Unkn	Tumor#8	26.8511	4.81716		-1.0071	2.00986	1.80497
SYBR	CPT2	Unkn	Tumor#8	27.0978	5.06386		-0.760398	1.69396
SYBR	CPT2	Unkn	Tumor#8	27.0833	5.04934		-0.77491	1.71108
SYBR	CPT2	Unkn	Tumor#9	25.9214	7.20832		1.38407	0.383136	0.356452
SYBR	CPT2	Unkn	Tumor#9	26.0908	7.37771		1.55346	0.340693
SYBR	CPT2	Unkn	Tumor#9	26.0705	7.35739		1.53313	0.345526
SYBR	CPT2	Unkn	Tumor#1	27.7122	4.50127		-1.32298	2.50183	2.12504
SYBR	CPT2	Unkn	Tumor#1	28.0923	4.88142		-0.942834	1.9223
SYBR	CPT2	Unkn	Tumor#1	28.0709	4.86004		-0.964217	1.951
SYBR	CPT2	Unkn	Tumor#2	32.4896	3.79283		-2.03142	4.08808	2.36768
SYBR	CPT2	Unkn	Tumor#2	33.9118	5.21505		-0.609201	1.52541
SYBR	CPT2	Unkn	Tumor#2	33.9461	5.24938		-0.574875	1.48955
SYBR	CPT2	Unkn	Tumor#3	27.5696	5.22748		-0.596772	1.51233	1.28376
SYBR	CPT2	Unkn	Tumor#3	27.8416	5.49944		-0.324816	1.2525
SYBR	CPT2	Unkn	Tumor#3	28.0468	5.70466		-0.119597	1.08643
SYBR	CPT2	Unkn	Tumor#4	23.9566	6.87557		1.05131	0.482528	0.547423
SYBR	CPT2	Unkn	Tumor#4	23.8195	6.73847		0.914212	0.530633
SYBR	CPT2	Unkn	Tumor#4	23.5739	6.49287		0.66862	0.629108
SYBR	CPT2	Unkn	Tumor#5	26.1493	6.82331		0.999055	0.500328	0.543232
SYBR	CPT2	Unkn	Tumor#5	25.8699	6.54392		0.719666	0.607238
SYBR	CPT2	Unkn	Tumor#5	26.0878	6.76177		0.93752	0.52213
SYBR	CPT2	Unkn	Tumor#6	23.6381	6.08704		0.262785	0.833478	0.857638
SYBR	CPT2	Unkn	Tumor#6	23.6237	6.07265		0.248395	0.841832
SYBR	CPT2	Unkn	Tumor#6	23.5312	5.9801		0.155848	0.897604
SYBR	GAPDH	Unkn	Tumor#7	21.1034
SYBR	GAPDH	Unkn	Tumor#7	21.0013
SYBR	GAPDH	Unkn	Tumor#7	21.2068
SYBR	GAPDH	Unkn	Tumor#8	21.951
SYBR	GAPDH	Unkn	Tumor#8	21.9229
SYBR	GAPDH	Unkn	Tumor#8	22.2279
SYBR	GAPDH	Unkn	Tumor#9	18.7137
SYBR	GAPDH	Unkn	Tumor#9	18.6789
SYBR	GAPDH	Unkn	Tumor#9	18.7468
SYBR	GAPDH	Unkn	Tumor#1	23.2245
SYBR	GAPDH	Unkn	Tumor#1	23.0337
SYBR	GAPDH	Unkn	Tumor#1	23.3744
SYBR	GAPDH	Unkn	Tumor#2	28.5723
SYBR	GAPDH	Unkn	Tumor#2	28.968
SYBR	GAPDH	Unkn	Tumor#2	28.55
SYBR	GAPDH	Unkn	Tumor#3	22.1848
SYBR	GAPDH	Unkn	Tumor#3	22.3773
SYBR	GAPDH	Unkn	Tumor#3	22.4644
SYBR	GAPDH	Unkn	Tumor#4	17.1644
SYBR	GAPDH	Unkn	Tumor#4	17.0379
SYBR	GAPDH	Unkn	Tumor#4	17.0409
SYBR	GAPDH	Unkn	Tumor#5	19.2098
SYBR	GAPDH	Unkn	Tumor#5	19.257
SYBR	GAPDH	Unkn	Tumor#5	19.5112
SYBR	GAPDH	Unkn	Tumor#6	17.4472
SYBR	GAPDH	Unkn	Tumor#6	17.6073
SYBR	GAPDH	Unkn	Tumor#6	17.5987

## Sheet: Sheet5
Sourcedata related to Figure 8. The mRNA expression of GAP43 in tumor samples from colorectal cancer patients.
Fluor	Target	Content	Sample	Ct	ΔCt	AVG(ΔCt)	ΔΔCt	Fold	AVG-Expression (Fold)
SYBR	GAP43	Unkn	Tumor#7	30.8585	9.75466	12.736	-2.98131	7.89702	8.85915
SYBR	GAP43	Unkn	Tumor#7	30.4762	9.3724		-3.36357	10.2928
SYBR	GAP43	Unkn	Tumor#7	30.7715	9.6677		-3.06826	8.38762
SYBR	GAP43	Unkn	Tumor#8	31.632	9.59802		-3.13794	8.80269	6.18551
SYBR	GAP43	Unkn	Tumor#8	33.2067	11.1728		-1.56318	2.95505
SYBR	GAP43	Unkn	Tumor#8	32.0046	9.97068		-2.76528	6.7988
SYBR	GAP43	Unkn	Tumor#9	33.082	14.3689		1.63292	0.322434	0.438506
SYBR	GAP43	Unkn	Tumor#9	32.331	13.6179		0.881888	0.542657
SYBR	GAP43	Unkn	Tumor#9	32.5997	13.8866		1.15063	0.450427
SYBR	GAP43	Unkn	Tumor#1	34.3158	11.1049		-1.63102	3.09732	1.95292
SYBR	GAP43	Unkn	Tumor#1	34.8155	11.6047		-1.1313	2.19057
SYBR	GAP43	Unkn	Tumor#1	36.7556	13.5447		0.808742	0.570879
SYBR	GAP43	Unkn	Tumor#2	30.5759	13.0196		0.283612	0.821532	0.911146
SYBR	GAP43	Unkn	Tumor#2	30.0846	12.5283		-0.207704	1.15485
SYBR	GAP43	Unkn	Tumor#2	30.6938	13.1375		0.401526	0.757057
SYBR	GAP43	Unkn	Tumor#3	42.0562	19.714		6.97807	0.00793214	0.00793214
SYBR	GAP43	Unkn	Tumor#3	NaN
SYBR	GAP43	Unkn	Tumor#3	NaN
SYBR	GAP43	Unkn	Tumor#4	32.7424	15.6614		2.92542	0.131632	0.155206
SYBR	GAP43	Unkn	Tumor#4	31.8031	14.722		1.98607	0.252426
SYBR	GAP43	Unkn	Tumor#4	33.433	16.352		3.61602	0.0815586
SYBR	GAP43	Unkn	Tumor#5	29.8416	10.5156		-2.22036	4.6601	4.51078
SYBR	GAP43	Unkn	Tumor#5	30.0632	10.7372		-1.99873	3.99647
SYBR	GAP43	Unkn	Tumor#5	29.7763	10.4503		-2.28563	4.87577
SYBR	GAP43	Unkn	Tumor#6	32.865	15.3139		2.57798	0.167476	0.284122
SYBR	GAP43	Unkn	Tumor#6	32.0097	14.4587		1.72269	0.302984
SYBR	GAP43	Unkn	Tumor#6	31.6757	14.1247		1.38871	0.381906
SYBR	GAPDH	Unkn	Tumor#7	21.1034
SYBR	GAPDH	Unkn	Tumor#7	21.0013
SYBR	GAPDH	Unkn	Tumor#7	21.2068
SYBR	GAPDH	Unkn	Tumor#8	21.951
SYBR	GAPDH	Unkn	Tumor#8	21.9229
SYBR	GAPDH	Unkn	Tumor#8	22.2279
SYBR	GAPDH	Unkn	Tumor#9	18.7137
SYBR	GAPDH	Unkn	Tumor#9	18.6789
SYBR	GAPDH	Unkn	Tumor#9	18.7468
SYBR	GAPDH	Unkn	Tumor#1	23.2245
SYBR	GAPDH	Unkn	Tumor#1	23.0337
SYBR	GAPDH	Unkn	Tumor#1	23.3744
SYBR	GAPDH	Unkn	Tumor#2	17.4182
SYBR	GAPDH	Unkn	Tumor#2	17.7432
SYBR	GAPDH	Unkn	Tumor#2	17.5076
SYBR	GAPDH	Unkn	Tumor#3	22.1848
SYBR	GAPDH	Unkn	Tumor#3	22.3773
SYBR	GAPDH	Unkn	Tumor#3	22.4644
SYBR	GAPDH	Unkn	Tumor#4	17.1644
SYBR	GAPDH	Unkn	Tumor#4	17.0379
SYBR	GAPDH	Unkn	Tumor#4	17.0409
SYBR	GAPDH	Unkn	Tumor#5	19.2098
SYBR	GAPDH	Unkn	Tumor#5	19.257
SYBR	GAPDH	Unkn	Tumor#5	19.5112
SYBR	GAPDH	Unkn	Tumor#6	17.4472
SYBR	GAPDH	Unkn	Tumor#6	17.6073
SYBR	GAPDH	Unkn	Tumor#6	17.5987
