# Supplementary material for: Identification and validation of a novel stress granules-related prognostic model in colorectal cancer
Source: Front Genet. 2023 May 2;14:1105368. doi: 10.3389/fgene.2023.1105368 (PMC10187888; doi:10.3389/fgene.2023.1105368)
Supplement: Supplementary file 8 [file Table6.XLSX]

## Sheet: The clinical information
The clinical information of 501 patients with CRC who had complete clinical records from TCGA database
id	futime	fustat	age	gender	stage	T	M	N	CPT2	GAP43	NRG1	CDKN2A	riskScore
TCGA-AA-3869	822	1	>65	1	4	4	1	2	2.86586	0.0578554	0.25366	0.909052	1.04645
TCGA-EI-7002	364	0	<=65	1	4	3	1	2	3.11059	0.672508	0.131892	0.818391	1.49161
TCGA-G4-6309	1574	0	<=65	0	3	3	0	1	4.14249	0.0731871	0.106613	0.414037	0.486634
TCGA-AA-A00J	549	0	>65	1	3	4	0	1	3.35519	0.380575	0.0305332	0.330523	1.06372
TCGA-AA-3982	822	0	>65	1	3	3	0	1	3.74591	0.29062	0.375111	0.905086	0.580563
TCGA-F4-6459	262	1	<=65	0	3	3	0	2	3.26452	0.746003	0.102166	0.905911	1.50081
TCGA-F4-6809	403	1	<=65	0	4	3	1	1	3.37324	2.68683	0.136666	2.20039	6.253
TCGA-AA-3979	730	0	>65	1	2	3	0	0	2.9195	0	0.0998768	2.6963	1.89828
TCGA-DM-A28C	2475	1	>65	1	2	3	0	0	4.64424	0.0128054	0.0693948	0.0901387	0.325379
TCGA-AA-3877	943	0	>65	0	1	1	0	0	3.85529	0.391487	0.229344	0.330722	0.597433
TCGA-EI-6513	497	0	<=65	1	3	3	0	1	3.71723	0.272824	0.0795581	0.737775	0.819955
TCGA-A6-3809	314	0	>65	0	2	4	0	0	3.05401	0.0370203	0.0740613	2.30663	1.66055
TCGA-AG-3581	215	0	<=65	1	1	2	0	0	3.76367	0.288571	0.594488	3.37917	0.825544
TCGA-AG-4005	427	0	<=65	1	4	3	1	2	3.01328	0.0596689	0.307168	1.94105	1.16338
TCGA-A6-6652	456	0	<=65	1	4	3	1	0	3.35233	0.101084	0.29775	0.594412	0.680211
TCGA-CI-6623	1443	0	<=65	1	1	1	0	0	3.18472	0.034832	0.350084	0.521962	0.66812
TCGA-AA-3556	700	0	>65	1	1	2	0	0	3.59878	0.150276	0.417642	2.11932	0.762315
TCGA-DM-A0X9	3641	0	>65	0	2	3	0	0	3.58553	0.0192511	0.0696983	0.47023	0.721118
TCGA-D5-6920	377	0	>65	0	2	3	0	0	4.21297	0.0127893	1.14983	0.340448	0.11428
TCGA-F5-6864	379	0	>65	0	3	3	0	2	3.41738	1.61096	0.0554137	0.758422	2.37293
TCGA-AA-3511	212	0	<=65	1	2	4	0	0	4.02317	0.604384	0.823962	0.757822	0.317186
TCGA-DM-A282	4233	0	<=65	0	2	3	0	0	3.44131	0.096889	0.0676272	0.736033	0.893899
TCGA-F4-6460	407	0	<=65	0	3	3	0	1	2.75952	1.10026	0.148698	1.67321	2.99524
TCGA-AG-A01N	943	0	>65	0	4	2	1	0	3.52078	0.364755	0.304163	0.672969	0.726337
TCGA-AA-3947	1004	0	<=65	0	2	4	0	0	3.67437	0.192508	0.144303	0.186041	0.638703
TCGA-AA-3994	822	0	>65	1	3	3	0	1	3.1734	0.20703	0.186607	2.00655	1.36434
TCGA-EI-6885	415	0	<=65	0	4	3	1	1	3.11148	0.344807	0.480575	0.995163	0.812562
TCGA-AA-3520	731	0	>65	0	2	3	0	0	3.70967	0.289244	0.48627	1.96757	0.679735
TCGA-AG-3575	365	0	<=65	1	2	3	0	0	2.30358	0.252403	0.11916	5.85831	7.41666
TCGA-AG-3609	608	0	<=65	0	3	3	0	2	2.77879	0.273885	0.235326	3.43921	2.51601
TCGA-DM-A1D9	4270	0	>65	0	2	3	0	0	4.28909	0.0505097	0.13549	0.429735	0.421741
TCGA-D5-6930	406	0	>65	1	2	3	0	0	3.96599	1.28917	0.174093	0.814129	1.18185
TCGA-AG-3574	91	1	>65	0	2	3	0	0	3.9076	0.222164	0.0905162	1.43472	0.830214
TCGA-AA-3841	1124	0	>65	1	2	3	0	0	2.87203	0.0663099	0.501763	2.37081	1.11554
TCGA-CM-6677	153	0	>65	0	2	3	0	0	3.35305	0.228687	0.406085	0.864383	0.686765
TCGA-AG-3887	1124	0	>65	1	2	3	0	0	3.74508	0.0782074	0.37587	0.581907	0.4674
TCGA-AA-3530	580	0	>65	1	1	2	0	0	3.37757	0.0695351	0.306294	0.321876	0.604206
TCGA-AA-3662	184	0	>65	0	4	4	1	2	3.64389	0.1064	0.492535	3.77873	1.00991
TCGA-AA-A00W	456	0	>65	1	1	1	0	0	3.6352	0.0339038	0.27534	1.53182	0.713442
TCGA-AY-A69D	543	0	<=65	0	2	3	0	0	3.03229	0.0111671	0.265261	0.163339	0.738808
TCGA-AF-A56N	360	0	<=65	0	2	3	0	0	3.19198	0.25872	0.218721	1.1722	1.07317
TCGA-NH-A8F8	511	1	>65	1	4	4	1	2	2.10774	0.762167	0.0196867	0.714711	3.41846
TCGA-A6-6142	368	0	<=65	0	4	3	1	1	3.12082	0.453915	0.141898	1.42119	1.49565
TCGA-AG-4008	518	0	<=65	1	2	3	0	0	3.26978	0.455685	0.343504	1.13902	0.972558
TCGA-AA-3555	911	0	>65	0	2	3	0	0	3.5327	0.05238	0.26008	0.959573	0.677516
TCGA-G4-6299	2268	0	>65	1	3	3	0	2	3.09661	0.246937	0.0116282	3.7994	2.9476
TCGA-AG-3883	31	0	>65	1	1	2	0	0	2.29149	0.0923811	0.3495	3.22045	2.52014
TCGA-AA-3664	1643	0	>65	0	2	3	0	0	2.94376	0	0.364138	1.92785	1.08637
TCGA-DM-A0XD	743	1	<=65	1	2	3	0	0	3.14338	0.652504	0.0358507	1.45019	1.9259
TCGA-A6-2674	523	0	>65	1	4	3	1	2	1.91417	1.79376	0.765321	0.426861	2.60688
TCGA-CM-4744	214	0	>65	1	1	2	0	0	3.12176	0.0961284	0.0558789	1.463	1.35255
TCGA-AF-A56K	2635	0	<=65	1	2	3	0	0	2.79115	0.16129	0.919662	1.07861	0.518673
TCGA-AG-3893	1065	0	>65	1	3	3	0	1	3.68808	0.128488	0.270147	1.44237	0.718691
TCGA-DC-6681	181	0	>65	0	4	3	1	2	4.16474	1.34944	0.106326	0.804342	1.1727
TCGA-DM-A285	179	1	>65	0	4	3	1	2	3.64691	0.191943	0.0393814	1.17487	0.964309
TCGA-DY-A1DG	1566	1	>65	1	4	3	1	1	2.937	0.65328	0.324316	0.462975	1.17367
TCGA-NH-A50U	334	1	<=65	1	4	4	1	0	3.25812	0.35248	0.00964653	2.10095	1.81938
TCGA-AG-3599	366	0	>65	1	1	2	0	0	3.44083	0.208887	0.188941	1.07578	0.895896
TCGA-G4-6627	1434	0	>65	1	2	3	0	0	3.51826	1.86148	0.353071	0.576112	1.68485
TCGA-AA-A01V	31	0	<=65	1	1	2	0	0	3.56042	0.0584599	0.375323	1.32493	0.633373
TCGA-DM-A28K	2988	0	>65	1	2	3	0	0	3.7341	0.0314844	0.197026	0.206932	0.522142
TCGA-AZ-6607	97	1	>65	1	4	4	1	2	2.30817	1.90753	0.113487	3.49487	11.1955
TCGA-CM-5861	335	0	<=65	0	2	3	0	0	4.23702	0.144899	0.0119852	1.89584	0.796586
TCGA-AZ-4323	43	1	<=65	1	4	4	1	2	2.96937	3.33009	0.528185	2.74919	8.45534
TCGA-F5-6814	564	0	<=65	1	2	3	0	0	3.81963	0.525949	0.0283965	1.13249	1.06277
TCGA-DC-6154	273	0	<=65	0	4	4	1	2	3.08389	0.581562	0.0154415	0.887092	1.69752
TCGA-AA-A02E	90	1	>65	0	4	3	1	1	2.72154	0.130268	0.209997	1.58164	1.51775
TCGA-AA-3561	424	0	>65	1	2	3	0	0	3.16097	0.0610514	0.218167	1.97757	1.19717
TCGA-DC-6158	216	0	>65	1	1	2	0	0	3.57491	0.302069	0.302103	1.26036	0.788574
TCGA-AZ-4684	1977	0	<=65	1	4	3	1	2	4.14232	0.203717	0.468004	1.86498	0.484104
TCGA-DM-A1D7	405	1	>65	1	2	3	0	0	3.62752	0.0860682	0.319323	0.454652	0.527741
TCGA-AD-6889	2056	0	>65	1	2	3	0	0	3.70495	0.0154622	0.0861584	0.101281	0.591378
TCGA-DC-6156	212	0	<=65	1	4	4	1	2	3.1326	0.475721	0.0620914	1.09077	1.5293
TCGA-AG-A008	424	0	<=65	0	1	2	0	0	3.66308	0	0.0894727	0.323239	0.635312
TCGA-AA-3538	791	0	<=65	0	1	2	0	0	3.66095	0.458655	0.302955	1.48247	0.869678
TCGA-D5-6532	555	0	<=65	1	2	3	0	0	3.97693	0.149149	0.0104886	2.03154	0.982996
TCGA-AG-A00C	183	0	<=65	0	3	3	0	1	3.25422	0.0346869	0.286501	2.37849	1.12686
TCGA-AA-3941	730	0	>65	0	4	4	1	1	4.16191	0.388959	0.183898	3.79569	1.28256
TCGA-D5-5539	596	0	<=65	1	3	3	0	1	3.33431	0.630085	0.337372	1.52971	1.15992
TCGA-4N-A93T	146	0	>65	1	3	4	0	1	2.44308	0.157644	0.0385402	0.348533	1.67305
TCGA-DC-5337	304	0	>65	1	1	1	0	0	3.76489	0.0326548	0.25836	0.533043	0.515322
TCGA-CA-6716	371	0	<=65	1	2	3	0	0	3.82787	1.01319	0.172315	0.319403	0.959838
TCGA-A6-5665	404	0	>65	0	2	3	0	0	4.44021	0.0154179	0.107283	2.26206	0.626439
TCGA-G4-6297	2506	0	<=65	0	4	3	1	2	3.24136	0.940717	0.14226	0.673119	1.53604
TCGA-AF-2687	595	0	<=65	1	3	3	0	2	2.96697	1.66599	0.269537	1.19483	2.80372
TCGA-AA-A024	1188	1	>65	1	2	3	0	0	3.77245	0	0.0461419	0.925278	0.732268
TCGA-AA-A02Y	1216	0	>65	1	1	2	0	0	3.95809	0	0.0696076	0.507344	0.563945
TCGA-A6-2683	472	0	<=65	0	4	4	1	0	2.29871	0.0341121	0.0314521	1.44292	2.28935
TCGA-D5-6534	1316	0	<=65	0	2	3	0	0	3.46145	2.00035	0.21979	2.96336	4.22992
TCGA-AD-6548	650	0	>65	0	1	2	0	0	3.90403	0.360522	0.203947	0.725444	0.650473
TCGA-D5-6538	521	0	>65	0	3	3	0	2	3.3103	0.109121	0.115345	2.5597	1.48767
TCGA-AA-3509	1915	0	<=65	0	2	3	0	0	2.57263	0.0293801	0.628362	0.522469	0.694108
TCGA-A6-6140	356	0	<=65	1	2	3	0	0	4.02376	0.0299986	0.319319	0.290244	0.376733
TCGA-AA-3713	579	0	>65	1	4	3	1	0	4.27163	0.189745	0.429761	0.211782	0.300482
TCGA-CM-5349	335	0	>65	0	2	3	0	0	3.0594	0.676053	0.118234	0.634904	1.49947
TCGA-AA-3660	2375	0	<=65	0	2	3	0	0	3.31853	0.264973	0.192049	1.1717	1.02632
TCGA-AG-A002	638	0	<=65	1	1	2	0	0	4.09724	0.0389769	0.57472	2.78136	0.498668
TCGA-AA-A00D	578	0	>65	1	1	2	0	0	3.32749	0.106638	0.160637	2.01616	1.20156
TCGA-F5-6812	378	0	>65	1	2	3	0	0	2.43848	1.54331	0.0455368	0.868006	4.4999
TCGA-AA-3867	731	0	>65	1	4	3	1	2	2.97082	0.381409	0.0782705	1.61099	1.79955
TCGA-AG-3902	974	0	<=65	1	2	3	0	0	3.76536	0.171381	0.234304	3.45209	1.244
TCGA-DC-4749	335	0	<=65	1	1	2	0	0	3.13654	0.140688	0.0973724	0.616658	1.04577
TCGA-AD-6965	805	0	<=65	1	3	4	0	2	3.64587	0.465412	0.0883124	2.28291	1.43477
TCGA-AH-6897	804	0	<=65	1	1	2	0	0	3.63568	0	0.545077	0.877757	0.415474
TCGA-AA-A01X	791	0	>65	0	3	2	0	1	3.04666	0.252801	0.135923	2.59925	1.90143
TCGA-DM-A28M	2895	0	<=65	1	2	3	0	0	4.26895	0.0110364	0.0101695	0.267376	0.469777
TCGA-F4-6807	494	0	<=65	0	3	3	0	2	3.65194	1.37865	0.217062	1.04025	1.54007
TCGA-CM-6166	424	0	<=65	0	1	2	0	0	2.50208	0.40373	0.149352	0.782428	1.8209
TCGA-CM-5341	273	0	>65	0	3	2	0	1	3.03	0.918972	0.058008	1.71966	2.55184
TCGA-AA-3522	1127	0	>65	1	2	3	0	0	3.60266	0.372373	0.143175	0.810257	0.882574
TCGA-CM-6164	487	0	<=65	0	2	3	0	0	2.87326	0.819964	0.090796	1.24627	2.25165
TCGA-CM-6168	181	0	>65	0	2	3	0	0	3.85572	1.44356	0.21881	0.833969	1.32642
TCGA-CM-4751	607	0	<=65	1	3	3	0	1	3.73329	0.676009	0.468407	3.02444	1.14822
TCGA-A6-5657	367	0	<=65	1	3	3	0	1	3.33403	1.28318	0.403952	2.22054	1.91287
TCGA-A6-5666	362	0	>65	1	2	4	0	0	3.70015	0.0483216	0.0150104	0.65008	0.766248
TCGA-A6-6137	348	0	<=65	1	3	3	0	1	3.84269	0.130362	0.875269	0.453959	0.229935
TCGA-CA-6715	383	0	<=65	1	3	3	0	1	3.51911	0.109411	0.0637221	0.281239	0.763863
TCGA-AA-A02R	670	1	>65	0	2	3	0	0	3.60353	0	0	0.323718	0.741478
TCGA-CM-6162	212	0	<=65	0	3	3	0	1	3.22244	0.58463	0.277059	0.450106	0.988481
TCGA-AA-3524	1096	0	>65	1	2	3	0	0	3.53721	0	0.0882418	1.49342	0.938733
TCGA-A6-4105	442	1	>65	1	2	3	0	0	2.834	0.173299	0.574858	1.77725	0.951993
TCGA-AA-3950	730	0	>65	0	2	3	0	0	2.58638	0.179971	0.203841	0.299348	1.23192
TCGA-D5-6928	354	0	>65	1	2	3	0	0	3.34407	0.531701	0.155518	1.56222	1.38279
TCGA-G4-6303	2003	1	<=65	0	4	3	1	1	3.302	0.71872	0.316675	0.776722	1.05544
TCGA-AA-3858	945	0	>65	1	1	2	0	0	3.26794	0.345438	0.335335	0.553219	0.788298
TCGA-AF-3913	316	1	<=65	1	4	3	1	1	3.57015	0.371755	0.252914	0.408171	0.704036
TCGA-AA-3854	1096	0	>65	0	1	2	0	0	3.19037	0.0500814	0.444858	1.77322	0.825228
TCGA-DC-6683	153	0	<=65	1	3	3	0	1	3.48809	0.639246	0.0663673	0.284965	1.08013
TCGA-CM-6171	182	0	>65	0	1	2	0	0	3.54268	0.0151644	0.336635	0.205172	0.489049
TCGA-A6-2682	424	1	>65	1	4	4	1	1	3.58223	0.869454	0.121952	2.26872	1.83328
TCGA-AA-3821	31	0	>65	0	1	2	0	0	3.55197	0.0365715	0.33359	1.87714	0.766236
TCGA-CM-4750	244	0	<=65	0	3	1	0	1	3.03777	0.193243	0.0845505	1.2876	1.39687
TCGA-AA-A01P	1158	1	>65	0	3	3	0	1	2.94231	0.783185	0.22277	0.718493	1.54522
TCGA-AZ-6600	368	1	<=65	1	4	4	1	1	3.00471	0.486726	0.125807	2.64387	2.31606
TCGA-AA-A01K	943	0	>65	0	3	3	0	2	2.27976	0.0686172	0.238156	2.41169	2.33752
TCGA-AG-3586	31	0	>65	0	3	3	0	2	3.90467	0.101759	0.543768	0.759495	0.360417
TCGA-AA-3975	1036	0	>65	1	1	2	0	0	3.46866	0.257458	0.656178	1.43678	0.54535
TCGA-F5-6813	252	0	>65	1	3	4	0	2	2.54461	1.1506	0.0518473	0.564385	3.0144
TCGA-AG-3584	730	1	<=65	1	4	3	1	2	3.14108	0.305271	0.369677	4.50652	2.25083
TCGA-CK-4952	475	0	<=65	0	3	4	0	2	3.62829	0	0.557903	0.838582	0.406444
TCGA-AG-3598	1522	0	>65	1	2	3	0	0	2.90828	0	0.229923	2.22848	1.43042
TCGA-5M-AATE	1200	0	>65	1	2	3	0	0	3.00615	0.171609	0.147475	0.692933	1.11023
TCGA-AG-3608	485	0	>65	0	2	3	0	0	3.67895	0.122032	0.212322	2.58496	1.04657
TCGA-DC-6157	850	0	<=65	1	1	2	0	0	2.73709	0.148254	0.122499	0.449149	1.26427
TCGA-CA-5256	65	0	<=65	0	2	3	0	0	3.1075	0.0852366	0.182125	2.12904	1.37179
TCGA-CA-5254	68	0	<=65	0	2	3	0	0	2.50106	0.563972	0.00656115	0.50332	2.24908
TCGA-AG-3592	1035	0	>65	1	2	3	0	0	3.36208	0.135689	1.04025	0.29913	0.245212
TCGA-AA-3673	1522	0	<=65	0	2	3	0	0	3.77053	0.287279	0.247751	1.39737	0.764396
TCGA-DM-A1D4	2821	1	>65	1	2	3	0	0	2.63957	0	0.028734	0.563463	1.42943
TCGA-F5-6861	449	0	<=65	0	2	3	0	0	4.46211	0.234649	0.0949615	0.550354	0.459105
TCGA-AA-3518	31	0	>65	0	2	3	0	0	3.88838	0	0.0900076	0.369597	0.554553
TCGA-AA-3514	31	0	>65	0	1	2	0	0	3.55764	0.576577	0.119794	1.39912	1.24059
TCGA-DY-A1H8	992	1	>65	0	3	2	0	1	1.49399	0	0.0360042	0.332272	2.82029
TCGA-AA-3680	335	1	>65	0	4	4	1	2	3.74952	0.552279	0.126044	1.17039	1.00704
TCGA-AF-2692	412	0	<=65	0	2	3	0	0	3.02808	0.15591	0.840411	0.885413	0.466184
TCGA-A6-2684	387	0	>65	0	1	2	0	0	3.13505	0.77799	0.194118	1.85464	1.89721
TCGA-5M-AAT6	290	1	<=65	0	4	4	1	2	3.49064	0.124816	0.390426	1.15518	0.648022
TCGA-AA-A00A	1157	0	>65	1	2	3	0	0	3.80772	0.0613864	0.111142	0.311494	0.58203
TCGA-A6-6138	280	0	<=65	1	1	2	0	0	3.31758	0.602435	0.585736	1.50889	0.832133
TCGA-CM-5862	153	1	>65	1	4	3	1	1	2.96087	0.266674	0.0284976	1.701	1.8417
TCGA-AF-5654	257	0	>65	0	1	2	0	0	4.0197	0.0640624	0.463126	1.55177	0.445937
TCGA-CA-5797	100	0	<=65	1	2	3	0	0	4.04934	0.373908	0.216384	1.53323	0.725203
TCGA-AA-3848	306	1	>65	0	3	3	0	2	2.65784	0.0468863	0.173513	1.31094	1.46722
TCGA-AA-3844	454	0	>65	0	3	3	0	2	3.8813	0.0317187	0.478356	0.842401	0.38964
TCGA-G4-6310	1372	0	>65	1	3	3	0	1	2.92562	1.60285	0.0623436	0.366135	2.91287
TCGA-AA-3560	608	0	>65	0	3	3	0	2	3.64776	0.39108	0.421134	0.997259	0.636051
TCGA-AU-6004	824	0	>65	0	1	2	0	0	4.144	0.337875	0.218121	0.549377	0.514015
TCGA-D5-6927	287	0	<=65	1	2	3	0	0	3.46214	0.512202	0.0724929	0.749027	1.13759
TCGA-AA-3989	242	1	>65	1	4	3	1	2	3.51341	0.0635562	0.136941	1.6097	0.960196
TCGA-CA-5255	93	0	<=65	1	2	3	0	0	3.4697	0.409781	0.0647588	1.89509	1.44858
TCGA-A6-3810	247	0	<=65	1	2	3	0	0	2.85716	0.684964	0.116317	0.638407	1.72693
TCGA-AA-3862	914	0	>65	1	2	3	0	0	3.3013	0.207334	0.206341	0.765864	0.88406
TCGA-D5-6540	491	0	>65	1	1	2	0	0	3.6724	0.0154709	0.266157	0.827369	0.579217
TCGA-DT-5265	161	0	<=65	1	2	3	0	0	2.90794	1.42445	0.0863173	3.38779	5.64367
TCGA-AG-4001	1096	0	>65	0	2	3	0	0	3.1006	0.50258	0.221172	1.7612	1.54147
TCGA-A6-6141	255	0	<=65	1	2	3	0	0	3.88874	0.277507	0.131256	0.815986	0.701853
TCGA-AA-3864	1612	0	>65	1	2	3	0	0	3.54728	0.0613549	0.219195	1.00386	0.719683
TCGA-D5-6923	378	0	<=65	1	1	2	0	0	3.39538	0.0745941	1.14461	1.33152	0.26459
TCGA-AA-3866	518	0	>65	0	1	2	0	0	3.178	0.49134	0.325765	0.685777	0.959359
TCGA-G4-6304	1631	0	>65	0	2	4	0	0	4.06285	0.0563359	0.00528246	1.42213	0.752905
TCGA-A6-2671	648	0	>65	1	4	3	1	2	2.89752	0.436744	0.159058	1.63187	1.77012
TCGA-AY-A8YK	573	0	<=65	1	4	3	1	2	3.64618	0.0612324	0.198838	0.229517	0.565373
TCGA-AA-3831	547	0	>65	1	2	3	0	0	4.06798	0.0541107	0.276481	0.591387	0.424837
TCGA-F4-6806	481	0	<=65	0	1	2	0	0	3.80138	0.301526	0.0325802	0.434165	0.775175
TCGA-AG-A02G	1185	1	>65	1	4	2	1	1	2.79871	0.0637245	0.0985823	1.37864	1.51597
TCGA-CM-6167	122	0	<=65	0	3	3	0	2	2.97418	2.13831	0.117388	0.65801	3.95457
TCGA-AA-3842	1126	0	<=65	1	3	2	0	1	3.72261	0.185694	0.155596	3.50848	1.44991
TCGA-EI-6506	625	0	>65	0	2	3	0	0	3.67179	0.0242728	1.42484	0.253655	0.112422
TCGA-AA-A01Q	31	0	<=65	0	2	3	0	0	3.63453	0.036865	0.0136934	2.02486	1.14036
TCGA-3L-AA1B	349	0	<=65	0	1	2	0	0	3.19302	0.804916	0.147582	1.30258	1.70678
TCGA-EI-6508	636	0	<=65	0	3	3	0	1	3.81561	0.482358	0.364803	0.723145	0.60363
TCGA-F5-6811	979	0	>65	0	2	3	0	0	3.08236	0.771264	0.169129	1.1107	1.66209
TCGA-AA-A00Q	1278	0	>65	0	3	4	0	1	2.99773	0.321364	0.0474428	1.49327	1.71882
TCGA-DM-A1DA	228	1	>65	0	3	3	0	2	3.47969	0.0506248	0.00757398	2.90316	1.61464
TCGA-EI-6514	496	0	<=65	0	2	3	0	0	3.05569	0.568281	0.102385	0.327818	1.32408
TCGA-AG-3885	546	0	>65	0	3	3	0	1	3.1538	0.0381842	0.174372	4.94262	2.72795
TCGA-AD-6895	763	0	>65	1	3	3	0	1	3.19002	0.219632	0.0259882	1.5864	1.49903
TCGA-DY-A1DD	1741	1	>65	0	3	3	0	1	2.70856	1.49862	0.0384767	2.67339	5.93932
TCGA-D5-6931	365	0	>65	1	3	4	0	2	3.33315	0.243148	0.264154	1.38903	0.967311
TCGA-AY-5543	479	0	<=65	0	4	3	1	1	3.57755	0.023661	0.249603	0.676167	0.608239
TCGA-AA-3542	395	0	>65	1	3	3	0	2	2.47171	0.0413245	0.111435	3.63264	3.28664
TCGA-D5-6929	408	0	<=65	0	4	3	1	1	3.62414	0.249198	0.0664577	1.25667	1.00055
TCGA-AA-A01I	943	0	>65	1	1	2	0	0	3.66574	0.0239948	1.11632	0.386523	0.173976
TCGA-AA-A01G	365	0	<=65	1	2	3	0	0	2.9685	0.136053	0.285269	2.90152	1.66165
TCGA-AA-3544	426	0	>65	1	1	2	0	0	2.84042	0.175995	0.385111	1.48615	1.12396
TCGA-AZ-4614	172	1	>65	0	4	4	1	1	2.08536	0.0274688	0.0202932	4.1289	5.37422
TCGA-D5-6531	540	0	>65	1	2	3	0	0	2.89123	0.50168	0.0169057	3.80584	3.92839
TCGA-D5-6529	614	0	>65	1	2	3	0	0	3.69836	0.238249	0.277884	1.30012	0.728906
TCGA-CI-6622	1362	0	>65	1	2	4	0	0	3.79057	0.0133821	0.20084	0.699975	0.563395
TCGA-AA-3815	1005	0	<=65	0	2	3	0	0	3.81738	0.201802	0.0964635	3.57789	1.5128
TCGA-CM-6169	243	0	>65	1	2	3	0	0	2.92897	0.448947	0.498237	1.59918	1.11834
TCGA-A6-6653	282	0	>65	1	1	2	0	0	4.22032	0.0630734	0.549046	1.69387	0.363095
TCGA-AA-A010	1064	0	<=65	0	2	4	0	0	3.84639	0	0.0178371	1.53013	0.847853
TCGA-F5-6863	361	1	>65	0	3	4	0	1	3.31199	1.33482	0.0365307	0.623903	2.11902
TCGA-AG-4007	31	0	>65	1	4	4	1	2	3.14108	0.132512	0.515805	2.4981	0.989642
TCGA-AG-3892	396	0	<=65	0	1	1	0	0	3.85573	0.0351698	0.437889	1.0584	0.442694
TCGA-AA-3875	549	0	>65	0	1	1	0	0	3.60588	0.313146	0.297352	0.677119	0.671967
TCGA-CM-4747	244	0	<=65	1	4	4	1	1	2.52764	0.489789	0.0747741	1.10794	2.26475
TCGA-CM-6161	212	0	<=65	0	1	2	0	0	3.91302	0.396739	0.254799	0.890325	0.646679
TCGA-D5-5541	350	0	<=65	1	3	3	0	1	3.49015	0.535342	0.143045	0.756947	1.03663
TCGA-AA-3679	457	0	<=65	1	4	3	1	2	3.18471	0.0434826	0.306573	0.747232	0.75369
TCGA-CM-5344	304	0	<=65	0	3	3	0	1	2.6445	0.722693	0.0825908	1.45261	2.62647
TCGA-AG-A036	3562	0	>65	1	3	3	0	2	3.33796	0.420096	0.105166	0.812774	1.13606
TCGA-CM-5348	393	0	>65	1	3	3	0	1	3.31055	1.11592	0.169175	2.79961	2.75886
TCGA-AA-3506	1765	0	>65	1	1	2	0	0	3.43381	0.186704	0.365666	0.950463	0.683905
TCGA-AA-3692	1095	1	<=65	0	4	3	1	2	3.71543	0.142616	0.371305	0.908132	0.543409
TCGA-F4-6570	188	1	>65	0	2	3	0	0	3.29442	0.224895	0.0261366	0.51657	1.06119
TCGA-G4-6628	1606	0	>65	1	1	2	0	0	4.14176	0.341541	0.0718082	0.28616	0.581631
TCGA-DC-4745	334	0	<=65	0	3	3	0	1	3.41627	0.237922	0.405788	0.978203	0.683039
TCGA-G4-6315	1117	0	>65	1	4	3	1	1	3.7781	0.0353118	0.266807	0.295094	0.475601
TCGA-AZ-5407	1868	0	<=65	0	1	1	0	0	3.84	0.0372238	0.212765	0.257386	0.485473
TCGA-AD-6888	472	1	>65	1	3	3	0	1	3.48311	0.0357859	0.214628	3.14962	1.30352
TCGA-AA-3688	578	0	>65	1	4	3	1	1	3.41879	0.104765	0.388188	0.847072	0.620599
TCGA-NH-A50V	588	0	>65	1	3	3	0	2	3.67532	0.289525	0.092026	1.5317	1.03161
TCGA-AG-A01J	31	0	<=65	0	2	3	0	0	3.48433	0.250165	0.207248	1.02161	0.860195
TCGA-AA-3502	1065	0	>65	1	1	2	0	0	3.42721	0.335158	0.113575	0.462815	0.917589
TCGA-F5-6464	303	1	>65	0	3	4	0	2	2.87993	1.20942	0.0429587	3.1838	5.04306
TCGA-AG-A032	1157	0	>65	1	3	3	0	1	2.80714	0.158471	0.211994	0.6413	1.13867
TCGA-CM-6674	150	0	<=65	1	2	3	0	0	4.21485	0.307973	0.0361614	0.31911	0.573538
TCGA-AG-3726	243	0	<=65	0	1	2	0	0	2.9033	0	1.0259	2.18254	0.507719
TCGA-DM-A1D0	3974	0	>65	0	2	3	0	0	3.54719	0.00979929	0.00542431	0.157044	0.735779
TCGA-AG-3728	912	0	>65	1	3	3	0	1	2.66551	0.736404	0.243735	2.6967	2.93972
TCGA-AA-A00K	549	0	>65	1	2	3	0	0	3.52211	0.196454	0.270287	0.797795	0.705685
TCGA-CK-4950	1227	0	>65	0	3	3	0	1	4.09102	0.376634	0.721399	0.499685	0.281062
TCGA-AG-3898	1461	0	<=65	1	2	3	0	0	2.6139	0.42509	0.319625	0.923541	1.42859
TCGA-AG-3901	761	0	>65	0	3	3	0	1	3.77587	0.87234	0.627239	1.29892	0.653934
TCGA-AH-6903	592	0	<=65	1	3	3	0	1	3.93083	0.212394	0.117477	0.573754	0.626497
TCGA-AA-A00F	1035	0	>65	1	3	3	0	2	3.18468	0.346361	0.794836	1.27072	0.555552
TCGA-DM-A1HA	2600	0	>65	1	3	3	0	2	3.75619	0.285212	0.0115733	4.47922	2.34275
TCGA-D5-5540	411	0	>65	1	2	3	0	0	2.35362	0.0692482	0.206642	0.228799	1.3101
TCGA-AG-A015	1096	0	<=65	0	1	1	0	0	3.60537	0.0759007	0.488577	0.579957	0.441963
TCGA-AF-2691	323	0	<=65	0	1	1	0	0	3.49242	0.395824	0.168742	3.32775	1.80061
TCGA-EF-5830	106	0	<=65	1	2	4	0	0	3.59905	0.109455	0.155875	2.62732	1.18996
TCGA-F4-6703	1091	0	<=65	1	2	3	0	0	2.93847	0.407042	0.881388	1.16514	0.589543
TCGA-DM-A288	427	1	>65	1	3	3	0	2	2.95851	0.0179627	0	0.620645	1.2359
TCGA-AG-3591	1035	0	>65	0	2	3	0	0	3.09318	0.0843115	0.275797	0.778767	0.861056
TCGA-AA-3554	546	0	<=65	0	2	3	0	0	3.66739	0.436428	0.131526	1.05559	0.952902
TCGA-EI-6917	531	0	<=65	1	3	3	0	1	3.32887	0.590335	0.0196921	1.71089	1.79428
TCGA-EI-6509	517	0	<=65	1	3	3	0	2	3.5986	0.32469	0.00231142	1.23588	1.15189
TCGA-AY-A71X	588	0	<=65	0	1	2	0	0	3.43259	0	0.16851	0.219223	0.649167
TCGA-AG-A02X	1247	0	>65	1	1	2	0	0	4.04939	0	0.431887	1.932	0.483433
TCGA-A6-5659	286	0	>65	1	1	2	0	0	1.72404	0.104109	0.135931	0.651862	2.47357
TCGA-AA-3952	61	1	>65	1	3	3	0	2	3.74825	0.229092	0.203495	1.03627	0.72061
TCGA-AG-A023	1581	1	<=65	0	4	4	1	2	3.21452	0.115284	0.181552	1.55339	1.12155
TCGA-AA-3956	1035	0	<=65	1	2	3	0	0	3.60947	0.442901	0.872261	0.662386	0.344704
TCGA-A6-6654	399	0	<=65	0	3	3	0	1	2.7696	1.24262	0.108774	0.429126	2.47044
TCGA-AA-3552	396	1	>65	1	3	3	0	2	4.24489	0.203863	0.371401	2.06873	0.540933
TCGA-CK-6748	61	0	<=65	0	4	3	1	1	3.07954	0.846044	0.349341	1.43415	1.50455
TCGA-CK-4951	2134	1	>65	0	2	3	0	0	3.26303	0.182382	0.204775	0.455472	0.824533
TCGA-DM-A28E	3648	0	>65	0	2	3	0	0	3.29134	0	0.214055	0.149767	0.65928
TCGA-A6-5660	342	0	>65	1	3	3	0	2	3.14535	0.43588	0.0551839	1.25382	1.55796
TCGA-CM-6172	212	0	>65	0	3	3	0	1	3.89778	0.208536	0.646011	0.292688	0.300006
TCGA-A6-2681	552	0	>65	0	2	3	0	0	3.14099	1.06596	0.209534	2.72628	2.78289
TCGA-A6-A566	758	1	<=65	0	3	4	0	1	3.47042	1.29874	0.307097	0.898336	1.41579
TCGA-AA-3986	580	0	>65	1	1	2	0	0	3.85832	0.145483	0.531747	1.5118	0.472128
TCGA-AA-A01D	334	1	<=65	0	3	3	0	2	3.45242	0.386251	0.22145	3.05506	1.59829
TCGA-AG-3999	853	0	<=65	0	3	3	0	2	2.98053	0.209925	0.189235	2.20592	1.62821
TCGA-AG-3578	974	0	>65	0	2	3	0	0	3.20787	0.0932962	0.483311	1.16	0.679117
TCGA-AA-3489	214	1	>65	1	2	3	0	0	3.22667	0.652648	0.307928	0.756563	1.07065
TCGA-AA-3697	2587	0	>65	1	2	3	0	0	3.17412	0.0208157	0.780358	0.356427	0.366569
TCGA-AA-3519	276	0	<=65	1	3	3	0	1	3.65747	0.193377	0.720221	0.758308	0.357032
TCGA-AY-4070	496	1	<=65	0	3	3	0	2	2.99684	0.395558	0.436004	5.39777	3.03286
TCGA-EI-6884	328	0	>65	1	3	3	0	1	3.89798	0.625963	0.817734	0.510223	0.329628
TCGA-A6-2672	503	0	>65	0	3	3	0	1	3.61108	0.0436632	0.434013	2.06009	0.682364
TCGA-AZ-4315	1776	0	<=65	1	2	3	0	0	3.71051	0.107244	0.0136095	0.66252	0.793408
TCGA-AH-6643	1314	1	<=65	1	3	3	0	2	3.04226	0.461255	0.0405068	1.06011	1.64011
TCGA-AA-3955	638	0	<=65	1	3	2	0	2	3.2841	0.173088	0.72394	0.859372	0.459985
TCGA-AG-4021	121	1	>65	0	4	3	1	2	3.45105	0.29499	0.0887815	0.606516	0.944699
TCGA-AF-3400	387	0	<=65	1	2	3	0	0	3.38763	0.226198	0.898345	2.18898	0.502502
TCGA-AA-3930	61	1	>65	1	4	3	1	2	2.80279	0.494179	0.209535	1.10526	1.59295
TCGA-AA-3861	914	0	>65	1	2	3	0	0	3.80101	0	0.168398	1.48305	0.710385
TCGA-AF-6655	355	0	>65	1	3	2	0	1	3.24616	0.401368	0.551266	1.53322	0.809867
TCGA-AA-3666	61	1	>65	1	3	3	0	1	3.8967	0.0377089	0.788238	1.30347	0.292888
TCGA-D5-7000	312	0	>65	0	1	2	0	0	3.79373	0.20672	0.364205	0.801345	0.527202
TCGA-AA-3971	489	0	<=65	1	3	3	0	1	3.61293	0.0718584	0.713516	0.427272	0.315309
TCGA-A6-2678	437	0	<=65	0	3	3	0	1	3.62856	0.128541	0.29469	1.51143	0.73718
TCGA-CM-4748	214	0	<=65	1	3	4	0	1	2.93473	0	0.312504	2.60007	1.39297
TCGA-CM-4746	699	0	<=65	1	1	2	0	0	3.07331	0.0311375	0.20003	0.658552	0.901855
TCGA-A6-2676	447	0	>65	0	2	4	0	0	3.64422	0.12803	0.0662844	1.81875	1.06152
TCGA-AG-A014	485	0	>65	1	1	2	0	0	3.22492	0	0.40566	2.69994	1.04868
TCGA-EI-6882	262	0	<=65	1	2	3	0	0	3.64939	0.0604211	0.737382	1.66222	0.40963
TCGA-CM-6680	91	0	>65	0	3	3	0	2	3.77449	0.235263	0.356425	1.06001	0.587372
TCGA-DM-A28F	1094	1	>65	1	3	3	0	1	3.02539	0.174201	0.0440909	0.718779	1.26333
TCGA-DY-A0XA	3846	0	<=65	0	2	3	0	0	2.9415	0.0334661	0.0216682	0.327184	1.13624
TCGA-AG-A016	276	0	<=65	1	4	3	1	2	3.50205	0.0388958	0.335482	1.53461	0.723023
TCGA-D5-6530	621	0	<=65	1	1	2	0	0	3.78896	0.0935738	0.11136	0.737812	0.671912
TCGA-AA-3855	975	0	>65	1	1	2	0	0	3.38913	0.160584	0.814924	1.5035	0.448556
TCGA-AG-3583	610	1	>65	1	4	3	1	2	3.83371	0.0570643	0.307851	0.689484	0.488834
TCGA-AG-A00Y	700	0	>65	1	2	3	0	0	2.75405	0.0390822	0.404663	2.08522	1.24624
TCGA-EI-6511	482	0	<=65	1	3	3	0	1	3.48503	0.0417458	0.230306	1.79976	0.899191
TCGA-AA-3517	1186	0	<=65	1	2	3	0	0	1.83002	0.16669	0.572796	0.24969	1.22892
TCGA-AA-3534	882	0	>65	0	2	3	0	0	3.38066	0.356905	0.147605	0.432487	0.910361
TCGA-AG-3593	1035	0	>65	0	2	3	0	0	2.92136	0	0.896317	0.777443	0.410467
TCGA-D5-6541	474	0	<=65	1	2	3	0	0	3.9626	0.220153	0.0508771	0.741527	0.702075
TCGA-AY-6386	360	0	>65	0	3	3	0	1	4.32454	0.04422	0.198095	0.238868	0.360153
TCGA-CM-6679	122	0	<=65	1	2	3	0	0	3.11426	1.16344	0.108138	0.938521	2.14692
TCGA-AA-A01T	1005	0	<=65	0	3	3	0	1	2.78511	0.188503	0.079394	0.530195	1.35646
TCGA-AG-3731	1126	0	<=65	1	4	3	1	1	3.49103	0.643076	0.441403	1.07705	0.819623
TCGA-DY-A1DE	3932	0	<=65	0	2	3	0	0	3.13602	1.23118	0.0293019	2.86219	4.04447
TCGA-G4-6293	3275	0	<=65	0	3	3	0	1	4.0796	0.234511	0.821664	0.986534	0.258798
TCGA-AU-3779	441	0	>65	0	2	3	0	0	3.24875	0.186975	0.460506	0.756456	0.64929
TCGA-CK-4948	3116	0	<=65	0	3	3	0	1	3.70682	0.0735167	0.379984	1.52579	0.60863
TCGA-CA-6718	306	1	<=65	1	2	3	0	0	3.20572	0.55488	0.0271698	2.88564	2.56309
TCGA-F4-6856	591	0	<=65	1	1	2	0	0	4.06593	0.4809	0.0316529	0.712387	0.784716
TCGA-DY-A1DC	1258	1	>65	0	2	3	0	0	3.35456	0.293856	0.0967581	1.34795	1.20856
TCGA-D5-6932	346	0	>65	1	2	3	0	0	3.33865	0.343771	0.105849	1.23436	1.20843
TCGA-D5-6536	543	0	>65	1	2	3	0	0	2.69481	0.156812	0.279358	1.15632	1.28439
TCGA-AA-3819	761	0	<=65	0	2	3	0	0	3.52948	0.2611	0.551087	0.935814	0.52757
TCGA-CM-6165	212	0	>65	1	2	3	0	0	4.1782	1.05038	0.456791	0.437134	0.558033
TCGA-F5-6702	869	1	>65	1	4	3	1	1	2.93751	0.700364	0.372866	0.993113	1.3037
TCGA-A6-A5ZU	293	0	<=65	1	3	3	0	1	2.6867	0.629536	0.0639926	2.71188	3.43515
TCGA-DM-A1DB	1348	1	>65	1	2	3	0	0	2.88068	0.00975394	0.0478802	0.743055	1.25597
TCGA-AG-3587	1400	0	<=65	1	1	2	0	0	4.22121	0.0760396	0.315316	0.906166	0.402377
TCGA-AA-3678	1430	0	<=65	0	3	2	0	1	3.35272	0.0494708	0.664356	1.05406	0.462894
TCGA-DM-A28A	805	1	>65	1	3	3	0	2	2.53064	0.122918	0.0311784	3.29893	3.38063
TCGA-AA-3532	882	0	<=65	1	2	3	0	0	3.33895	0.307361	0.289681	1.89479	1.10774
TCGA-F4-6569	409	0	<=65	1	1	2	0	0	3.67677	0.862533	0.0669744	1.19302	1.3898
TCGA-AZ-4682	680	1	<=65	1	4	3	1	0	3.71992	0.171914	0.289565	0.705263	0.581392
TCGA-G4-6307	1674	0	<=65	0	3	3	0	1	3.81768	0.118641	0.049946	0.879035	0.752283
TCGA-AA-A02F	1216	0	>65	0	4	3	1	1	3.52207	0.032002	0.352609	0.777102	0.569961
TCGA-DM-A280	236	1	>65	0	2	3	0	0	3.48759	0.0491599	0.0333915	0.940417	0.92836
TCGA-AA-A017	457	0	<=65	0	2	3	0	0	3.31124	0.333143	0.147535	1.57159	1.26516
TCGA-D5-6898	229	0	<=65	0	1	2	0	0	3.66087	1.3066	0.180571	0.819714	1.44864
TCGA-AA-3549	639	0	>65	1	1	2	0	0	3.42131	0	0.565718	1.1407	0.498653
TCGA-AA-3811	306	1	>65	0	3	3	0	2	3.3489	0.224346	0.451577	3.83584	1.41032
TCGA-D5-6922	308	0	>65	1	3	3	0	1	3.98759	1.14735	0.087528	0.935933	1.23194
TCGA-AA-3675	1431	0	>65	1	2	3	0	0	4.10216	0.0253228	0.296735	0.551147	0.393396
TCGA-AA-A02K	426	1	<=65	1	4	4	1	2	4.0868	0.0256731	1.93666	2.57107	0.0813021
TCGA-G4-6586	1089	0	>65	0	2	3	0	0	4.37329	0.0706982	0	2.23853	0.773079
TCGA-DY-A1DF	734	1	>65	0	3	3	0	2	3.84549	0.130141	0	2.20966	1.12439
TCGA-AA-A00O	822	0	>65	0	3	3	0	2	3.86423	0.976372	0.202287	1.31765	1.14473
TCGA-G4-6588	796	0	<=65	0	2	3	0	0	3.69115	0.0658995	0.101906	1.96592	0.983197
TCGA-AZ-4308	2048	0	<=65	0	3	3	0	1	3.14005	0.724172	0.217862	3.17408	2.50596
TCGA-DM-A28G	1849	1	>65	1	2	3	0	0	3.85083	0.283672	0.042678	1.27674	0.913533
TCGA-CM-6170	242	0	>65	0	1	2	0	0	3.15079	0.584151	0.129257	0.615594	1.30871
TCGA-A6-3807	333	0	<=65	0	3	3	0	2	3.23997	0.249242	0.0573237	5.74033	4.21236
TCGA-AG-3611	424	0	>65	1	2	3	0	0	3.4964	0.391592	0.169256	1.15559	1.01341
TCGA-A6-5662	453	0	<=65	1	4	3	1	2	2.55982	0.822109	0.0288701	1.66384	3.34455
TCGA-F4-6855	1077	0	>65	0	2	3	0	0	3.11906	0.694052	0.0852647	0.915806	1.63779
TCGA-AZ-6601	3042	1	>65	1	2	3	0	0	3.72856	0.229081	0.0657436	1.2457	0.921093
TCGA-EI-6507	607	0	<=65	1	2	3	0	0	3.47642	0.137095	0.114563	2.72643	1.41985
TCGA-CA-5796	99	0	<=65	0	2	3	0	0	4.06934	0	0.201017	0.827993	0.48135
TCGA-AA-3681	182	0	>65	0	3	3	0	1	3.21133	0.0803754	0.419831	2.43075	1.01764
TCGA-AA-3980	242	0	>65	0	1	2	0	0	3.52029	0.149251	0.39755	0.855354	0.591086
TCGA-CM-5863	304	0	<=65	0	3	3	0	1	3.39345	0.622983	0.083653	1.84944	1.67592
TCGA-AA-3526	580	0	<=65	1	1	2	0	0	3.50407	0.0569794	0.154693	1.4038	0.890995
TCGA-D5-6926	275	0	<=65	1	3	4	0	1	3.42786	0.306279	0.0797508	0.862344	1.04492
TCGA-AA-3949	791	0	>65	0	3	3	0	1	3.40254	0.98817	0.201608	1.43331	1.60917
TCGA-A6-6650	278	0	>65	0	2	3	0	0	3.79528	0	0.511539	0.2606	0.332498
TCGA-AF-A56L	2007	0	<=65	0	3	3	0	2	2.65912	0.507942	0.227428	0.887309	1.62897
TCGA-A6-6649	328	0	>65	1	3	3	0	1	3.64977	0.47894	1.56218	2.78553	0.245808
TCGA-D5-6924	435	0	>65	1	2	3	0	0	3.57058	0.369623	0.091875	0.570373	0.90279
TCGA-AG-3881	579	0	>65	0	2	3	0	0	2.51257	0.981975	0.114428	3.39289	5.36474
TCGA-DC-6155	225	0	<=65	0	3	2	0	1	2.80059	0	0.194121	0.700508	1.07726
TCGA-AA-3973	397	0	>65	1	4	4	1	1	2.76842	0.286593	0.0572583	0.509722	1.49158
TCGA-G4-6294	858	1	>65	1	4	3	1	1	3.69567	0.268134	0.161608	0.514335	0.703496
TCGA-AA-A01F	974	0	>65	1	3	3	0	1	2.91472	0	0.239554	0.736885	0.951861
TCGA-F4-6805	496	0	<=65	0	2	3	0	0	3.62881	1.36968	0.22632	1.25304	1.62448
TCGA-F5-6571	392	0	<=65	0	2	3	0	0	3.1449	0.593605	0.0378323	0.630448	1.49273
TCGA-AG-3594	61	1	>65	1	2	3	0	0	3.22674	0	0.211592	3.67401	1.73648
TCGA-AA-A00U	518	0	<=65	1	3	3	0	1	3.28672	0.0336419	0.529424	0.639073	0.510951
TCGA-QG-A5Z2	952	0	<=65	1	1	2	0	0	3.8236	0.0579057	0.267495	0.360991	0.475896
TCGA-DM-A1D6	570	1	>65	1	2	3	0	0	2.73618	0.0596627	0.0426494	0.132195	1.2216
TCGA-AA-A01R	1065	0	<=65	1	3	3	0	2	2.88874	0.115059	0.0381076	0.556084	1.28607
TCGA-DM-A0XF	1162	1	>65	0	3	3	0	2	2.75856	0.0837468	0.0314264	0.74288	1.45482
TCGA-AA-3488	153	1	<=65	1	4	3	1	2	2.65287	0	0.253496	1.5685	1.37961
TCGA-AA-3494	31	0	<=65	1	4	3	1	0	3.21182	0.0807394	0.314874	1.21582	0.847567
TCGA-AG-3890	518	0	<=65	1	1	2	0	0	3.72792	0.0434435	0.580753	1.57997	0.461233
TCGA-T9-A92H	362	0	>65	1	2	3	0	0	3.42347	0.0821258	0.0308073	0.337506	0.846614
TCGA-AG-3582	1096	1	>65	1	4	3	1	1	3.38046	0.195351	0.323214	0.788281	0.720812
TCGA-CI-6619	184	0	<=65	1	4	3	1	1	3.43094	0.30253	1.0824	1.78054	0.36291
TCGA-AA-3516	396	1	>65	0	3	3	0	2	3.32652	0.270245	0.344713	4.16505	1.84233
TCGA-AA-3496	31	0	>65	0	2	3	0	0	3.3141	0.0917579	0.330581	0.272669	0.610943
TCGA-DM-A1HB	4126	0	>65	1	3	3	0	1	3.45696	0.0906299	0.00644783	1.84885	1.27649
TCGA-A6-4107	231	0	<=65	0	3	3	0	1	3.51924	0.435148	0.278098	1.05959	0.869199
TCGA-CA-6717	388	0	<=65	1	2	3	0	0	3.59025	1.60137	0.190934	0.727263	1.75428
TCGA-CK-4947	534	0	<=65	0	3	4	0	1	4.27252	0.309923	0.424559	1.09169	0.410145
TCGA-5M-AAT4	49	1	>65	1	4	3	1	0	2.95342	0.0559993	0.0286433	0.818226	1.28854
TCGA-AA-A02J	153	1	>65	0	4	3	1	0	3.54045	0.0275183	0.117892	0.256965	0.663404
TCGA-A6-2686	488	0	>65	0	2	3	0	0	3.22985	0.47387	0.298191	5.10133	3.02167
TCGA-A6-2685	464	0	<=65	0	2	3	0	0	2.60825	2.17768	0.158265	2.29685	7.50211
TCGA-NH-A6GC	389	0	>65	0	4	4	1	1	3.45123	0.535424	0.0673121	1.01783	1.2555
TCGA-DM-A28H	3561	0	<=65	1	3	3	0	2	4.02728	0.0253685	0.0164091	1.18812	0.700897
TCGA-CM-6163	427	0	>65	1	1	1	0	0	3.10563	0.64245	0.566165	1.11298	0.906
TCGA-AA-3846	518	0	>65	0	2	3	0	0	3.1543	0.033333	0.572019	1.73663	0.702904
TCGA-EI-6881	499	0	<=65	1	3	3	0	1	3.87069	0.0227065	0.970906	0.376582	0.18292
TCGA-DC-6682	122	0	<=65	1	2	3	0	0	3.08748	0.330342	0.110667	2.73821	2.08125
TCGA-AA-3495	1127	0	>65	1	1	2	0	0	3.54997	0.145092	0.474921	2.71082	0.85073
TCGA-AA-3972	1551	0	>65	1	4	3	1	1	3.32629	0.165066	1.17888	0.233049	0.210098
TCGA-AA-3715	579	1	>65	1	2	3	0	0	2.60096	0.168856	0.111118	5.18498	4.91049
TCGA-AA-A01Z	1126	0	>65	1	2	3	0	0	3.2344	0.109802	0.133732	2.27437	1.41741
TCGA-AA-A03J	1246	0	<=65	0	1	2	0	0	3.30541	0.156246	0.280895	1.10232	0.847322
TCGA-CI-6620	1009	0	<=65	0	4	3	1	1	3.5368	0.392038	0.824994	0.911546	0.397393
TCGA-AG-A020	31	0	<=65	0	3	3	0	1	3.74253	0	0.364109	2.08108	0.670602
TCGA-AA-3870	912	0	>65	0	4	3	1	2	3.08191	0.482881	0.0462124	4.49777	3.95597
TCGA-AA-A02W	1247	0	>65	0	1	2	0	0	2.91378	0.285689	0.10705	1.33139	1.57638
TCGA-AG-4022	1400	0	<=65	0	2	3	0	0	3.76014	0.815863	0.382739	1.43016	0.905161
TCGA-F4-6808	1024	0	<=65	0	1	1	0	0	3.5374	0.0190485	0.252166	0.572378	0.603948
TCGA-AA-A00L	1157	0	>65	1	2	3	0	0	3.52916	0.0688592	0.395317	0.591409	0.523246
TCGA-AA-3976	791	0	>65	1	3	2	0	1	3.1927	0.127177	0.257309	2.19422	1.22931
TCGA-F4-6463	415	0	<=65	1	2	3	0	0	3.37371	0.824129	0.225377	2.07633	1.69993
TCGA-AG-A011	1126	0	>65	1	2	3	0	0	3.6133	0.182007	0.193682	1.78673	0.942377
TCGA-A6-3808	279	0	>65	1	2	3	0	0	3.39583	0.840482	0.190057	1.47446	1.51315
TCGA-A6-5656	462	0	>65	1	1	2	0	0	3.21481	0.24017	0.623496	0.551614	0.526958
TCGA-CM-5868	426	0	<=65	0	4	4	1	1	3.60518	0.318557	0.0516043	0.959772	0.997378
TCGA-G4-6295	254	0	>65	0	2	3	0	0	3.15045	0.052077	0.118726	1.25228	1.12707
TCGA-AA-A01C	457	0	>65	1	3	2	0	1	3.16668	0.509991	0.343793	1.96622	1.33587
TCGA-CM-5864	61	0	<=65	1	1	2	0	0	3.87802	0.248997	0.253648	0.402018	0.532037
TCGA-AA-3655	1856	0	>65	1	2	3	0	0	4.18576	0.0801504	0.494024	1.93574	0.429322
TCGA-AA-3553	730	0	<=65	0	1	2	0	0	3.24017	0.112515	0.393759	1.34743	0.793314
TCGA-CM-6675	153	0	<=65	1	4	3	1	2	3.63813	0.103454	0.0140454	2.61354	1.38266
TCGA-AA-3531	1035	0	>65	0	2	3	0	0	2.55179	0.0760131	0.117325	1.64417	1.87871
TCGA-CI-6624	1466	0	<=65	0	1	2	0	0	3.84928	0.480585	0.647681	0.4265	0.378853
TCGA-F5-6465	1141	0	<=65	0	2	3	0	0	3.8222	0.696903	0.146103	0.814538	0.932456
TCGA-A6-6648	344	0	<=65	1	4	3	1	0	3.84384	0	0.580441	0.456712	0.310234
TCGA-AA-3685	1127	0	>65	1	2	3	0	0	3.23192	0.195124	0.416196	0.892539	0.723974
TCGA-AG-3909	608	0	>65	0	3	3	0	1	3.37324	0.349105	0.0583404	1.49148	1.34803
TCGA-G4-6314	1093	0	>65	0	4	3	1	2	2.72193	1.63632	0.194274	0.902579	3.29838
TCGA-AA-A004	424	0	>65	1	2	3	0	0	2.64518	0	0.226234	4.44986	3.05462
TCGA-A6-A567	1881	1	<=65	1	4	3	1	1	3.73562	0.891333	0.162453	0.166752	0.919924
TCGA-AA-A00Z	669	0	>65	1	2	3	0	0	3.43056	0.0922801	0.576115	1.68162	0.596656
TCGA-G4-6625	2792	0	>65	0	2	3	0	0	3.69962	0.645491	0.398209	1.00696	0.743409
TCGA-AZ-6605	159	1	>65	1	3	4	0	1	3.41764	0.706086	0.476968	1.25282	0.894341
TCGA-AG-3732	1003	0	>65	0	1	2	0	0	3.58541	0.291777	0.241322	1.98975	1.01885
TCGA-AA-3548	1034	0	>65	0	3	3	0	2	3.59457	0.173149	0.123366	1.18821	0.888141
TCGA-A6-A56B	1711	1	<=65	1	3	3	0	1	3.41933	0.354172	0.0365127	0.181604	0.957644
TCGA-AZ-4616	156	1	>65	0	4	3	1	2	2.49376	0.507542	0.042072	2.73289	3.7375
TCGA-CM-5860	304	0	<=65	1	2	3	0	0	3.08523	0.145022	0.208965	2.28526	1.45361
TCGA-AA-3860	945	0	<=65	0	3	3	0	1	2.55537	0.212869	0.478551	1.10416	1.11139
TCGA-AG-A026	59	1	>65	1	2	4	0	0	2.80541	1.26679	0.0583896	1.6829	3.6304
TCGA-AA-3970	1096	0	<=65	1	2	3	0	0	3.35134	0.283364	0.316034	0.725902	0.770424
TCGA-AA-3968	669	0	<=65	0	1	2	0	0	3.12797	0.0681053	0.6218	1.0347	0.570174
TCGA-EI-6512	538	0	<=65	0	3	3	0	1	3.68517	0.0692781	0.415227	1.94151	0.655996
TCGA-AA-A00E	913	0	<=65	1	2	3	0	0	3.58189	0.186628	0.139825	1.33988	0.919911
TCGA-AA-3966	61	0	>65	0	2	3	0	0	3.25169	0.380732	0.527706	4.13881	1.62503
TCGA-AZ-4313	1532	0	<=65	0	1	1	0	0	3.36754	0.0422604	0.0694117	2.38218	1.39245
TCGA-AA-3562	608	0	>65	1	3	3	0	2	3.36976	0.193759	0.470799	1.10986	0.652094
TCGA-SS-A7HO	1829	0	<=65	0	2	4	0	0	3.24398	0	0.539027	1.921	0.711042
TCGA-AA-A00N	122	1	>65	1	2	4	0	0	3.63134	0.310007	0.246673	2.54302	1.1479
TCGA-AG-3580	244	0	>65	1	1	1	0	0	3.69609	0	0.727896	1.26015	0.348685
TCGA-AA-A029	1581	0	>65	1	2	3	0	0	3.45698	0	0.25142	0.797459	0.667942
TCGA-AA-3667	426	0	<=65	0	1	2	0	0	2.56355	0	0.331799	1.90426	1.4436
TCGA-CK-5916	643	1	>65	0	1	1	0	0	3.70319	0.619996	0.0478444	0.205319	0.930023
TCGA-AA-3837	1186	0	>65	1	2	3	0	0	3.28226	0.425202	0.250287	2.0495	1.35505
TCGA-A6-2677	541	0	>65	0	3	3	0	2	2.62823	0.328074	0.910206	0.273	0.52453
TCGA-AG-A025	1520	0	<=65	0	1	1	0	0	4.34981	0.268937	0.272193	0.569566	0.403578
TCGA-DC-6160	608	0	>65	1	1	2	0	0	2.82279	0	0.999329	0.24596	0.333509
TCGA-AG-3882	608	0	>65	0	1	2	0	0	2.63433	0.0460003	0.664443	1.84511	0.909071
TCGA-AY-A54L	525	0	>65	0	1	2	0	0	3.81143	0.040307	0.0923668	0.616079	0.635885
TCGA-AZ-4615	1002	0	>65	1	3	3	0	1	3.07417	0.176393	0.0580741	0.915898	1.26716
TCGA-DC-5869	153	0	<=65	0	3	3	0	1	3.346	0.311264	0.227879	0.734092	0.883266
TCGA-AA-3939	395	0	>65	1	2	3	0	0	3.33263	0.171157	0.170327	1.04028	0.953305
TCGA-AG-A00H	790	0	>65	1	2	3	0	0	3.22642	0.325447	0.097518	1.82439	1.51689
TCGA-AF-2690	358	0	>65	0	3	3	0	2	2.89613	1.28553	0.147289	1.06344	2.62392
TCGA-AZ-6606	357	1	>65	1	4	4	1	2	3.30772	0.0135441	0.220435	2.14092	1.09894
TCGA-EF-5831	127	0	>65	1	2	3	0	0	3.42006	0.313173	0.0797659	0.654222	0.998791
TCGA-EI-6883	350	0	<=65	1	2	3	0	0	3.98669	0.11119	0.0465628	2.69323	1.08294
TCGA-AZ-6608	59	1	<=65	0	3	2	0	1	3.67086	0	0.0911094	0.305905	0.627894
TCGA-AA-A01S	31	0	<=65	0	3	3	0	1	3.41469	0	0.0376085	1.12748	0.986519
TCGA-AG-3612	608	0	<=65	0	3	3	0	1	3.46365	0.464335	0.401573	1.08392	0.787686
TCGA-CM-4752	123	0	<=65	1	2	3	0	0	3.57723	0.414791	0.061894	1.03128	1.08415
TCGA-A6-5661	306	0	>65	0	2	3	0	0	3.78607	0.0817443	0.501097	0.960654	0.428454
TCGA-A6-2680	522	0	>65	0	2	3	0	0	3.16161	0.0915675	0.867851	2.07079	0.540434
TCGA-AA-3696	153	1	>65	0	4	3	1	1	3.20461	0.322333	0.215903	1.32692	1.15715
TCGA-AG-A02N	1885	0	>65	1	2	3	0	0	3.21992	0.074431	0.178471	1.49827	1.07829
TCGA-AG-3600	184	0	<=65	1	3	3	0	2	3.79912	0	0.105426	0.683624	0.625729
TCGA-CM-6678	122	0	<=65	0	4	4	1	1	3.75403	0.591016	0.141339	0.916844	0.943595
TCGA-AA-3710	821	0	>65	0	2	3	0	0	3.55035	0.147903	0.291316	0.934182	0.678017
TCGA-AA-A02H	61	1	>65	0	4	3	1	2	2.35583	0	0.128397	1.97188	2.18845
TCGA-AA-3663	212	0	<=65	1	2	3	0	0	3.94125	0.0522967	0.390197	2.73664	0.698288
TCGA-D5-5538	373	0	<=65	0	3	3	0	1	3.45539	0.369057	0.0382295	0.440149	1.00789
TCGA-AA-3812	1066	0	>65	0	2	3	0	0	2.93256	0.886524	0.331519	4.3206	3.70153
TCGA-CM-6676	153	0	>65	1	1	2	0	0	3.61711	1.08374	0.239081	0.608937	1.13922
TCGA-AA-3833	485	0	<=65	0	2	3	0	0	3.67645	0.969309	0.218151	1.25424	1.24181
TCGA-AG-3894	426	0	<=65	1	2	3	0	0	4.10149	0.0675595	0.334067	2.86298	0.705407
TCGA-AA-3510	1946	0	>65	1	2	3	0	0	3.93016	0.0823142	0.0955996	0.305546	0.554402
TCGA-CA-6719	435	0	>65	1	2	3	0	0	3.79703	1.7939	0.133921	1.02781	2.01063
TCGA-CM-4743	184	0	>65	1	2	3	0	0	3.48102	0	0.052022	0.23161	0.733294
TCGA-AA-3851	1006	0	>65	1	2	3	0	0	3.22676	0.123665	0.255492	1.58283	1.0245
TCGA-F4-6461	338	1	<=65	0	3	4	0	2	3.57067	0.605218	0.0944434	0.520063	1.02768
TCGA-AG-3896	31	0	>65	0	1	2	0	0	3.47159	0.257985	0.505244	1.19293	0.62062

## Sheet: qRT-PCR primers
The primers’ sequence used for qRT-PCR assay
Target	Primer	5'-3'
GAP43	Forward	GCTTCCGTGGACACATAAC
GAP43	Reverse	TGGTGCCTTCTCCCTTC
NRG1	Forward	GATTCCTACCGAGACTCTCCTC
NRG1	Reverse	TGGAAGGCATGGACACCGTCAT
CPT2	Forward	AGGGCTTTGACCGACAC
CPT2	Reverse	GCTCGTGGACAGGACATT
CDKN2A	Forward	CCGAATAGTTACGGTCGGAGG
CDKN2A	Reverse	AATCGGGGATGTCTGAGGGA
