# Supplementary material for: Identification and validation of a novel stress granules-related prognostic model in colorectal cancer
Source: Front Genet. 2023 May 2;14:1105368. doi: 10.3389/fgene.2023.1105368 (PMC10187888; doi:10.3389/fgene.2023.1105368)
Supplement: Supplementary file 9 [file Table4.XLSX]

## Sheet: Survival status
The survival time, survival status, mRNA expression of CPT2, GAP43, NRG1, CDKN2A, risk score and risk group of CRC patients from TCGA database in the risk test cohort.
id	futime	fustat	CPT2	GAP43	NRG1	CDKN2A	riskScore	risk
TCGA-DM-A1HA	7.12329	0	3.75619	0.285212	0.0115733	4.47922	2.34275	high
TCGA-D5-5540	1.12603	0	2.35362	0.0692482	0.206642	0.228799	1.3101	high
TCGA-AG-A015	3.00274	0	3.60537	0.0759007	0.488577	0.579957	0.441963	low
TCGA-AF-2691	0.884932	0	3.49242	0.395824	0.168742	3.32775	1.80061	high
TCGA-EF-5830	0.290411	0	3.59905	0.109455	0.155875	2.62732	1.18996	high
TCGA-F4-6703	2.98904	0	2.93847	0.407042	0.881388	1.16514	0.589543	low
TCGA-DM-A288	1.16986	1	2.95851	0.0179627	0	0.620645	1.2359	high
TCGA-AG-3591	2.83562	0	3.09318	0.0843115	0.275797	0.778767	0.861056	low
TCGA-AA-3554	1.49589	0	3.66739	0.436428	0.131526	1.05559	0.952902	low
TCGA-EI-6917	1.45479	0	3.32887	0.590335	0.0196921	1.71089	1.79428	high
TCGA-QG-A5Z1	0.70137	1	3.633	0.623956	0.0360082	1.47609	1.38255	high
TCGA-EI-6509	1.41644	0	3.5986	0.32469	0.00231142	1.23588	1.15189	high
TCGA-AY-A71X	1.61096	0	3.43259	0	0.16851	0.219223	0.649167	low
TCGA-AG-A02X	3.41644	0	4.04939	0	0.431887	1.932	0.483433	low
TCGA-A6-5659	0.783562	0	1.72404	0.104109	0.135931	0.651862	2.47357	high
TCGA-AA-3952	0.167123	1	3.74825	0.229092	0.203495	1.03627	0.72061	low
TCGA-AG-A023	4.33151	1	3.21452	0.115284	0.181552	1.55339	1.12155	high
TCGA-AA-3956	2.83562	0	3.60947	0.442901	0.872261	0.662386	0.344704	low
TCGA-A6-6654	1.09315	0	2.7696	1.24262	0.108774	0.429126	2.47044	high
TCGA-AA-3552	1.08493	1	4.24489	0.203863	0.371401	2.06873	0.540933	low
TCGA-CK-6748	0.167123	0	3.07954	0.846044	0.349341	1.43415	1.50455	high
TCGA-CK-4951	5.84658	1	3.26303	0.182382	0.204775	0.455472	0.824533	low
TCGA-DM-A28E	9.99452	0	3.29134	0	0.214055	0.149767	0.65928	low
TCGA-A6-5660	0.936986	0	3.14535	0.43588	0.0551839	1.25382	1.55796	high
TCGA-CM-6172	0.580822	0	3.89778	0.208536	0.646011	0.292688	0.300006	low
TCGA-A6-2681	1.51233	0	3.14099	1.06596	0.209534	2.72628	2.78289	high
TCGA-A6-A566	2.07671	1	3.47042	1.29874	0.307097	0.898336	1.41579	high
TCGA-AA-3986	1.58904	0	3.85832	0.145483	0.531747	1.5118	0.472128	low
TCGA-AA-A01D	0.915068	1	3.45242	0.386251	0.22145	3.05506	1.59829	high
TCGA-AG-3999	2.33699	0	2.98053	0.209925	0.189235	2.20592	1.62821	high
TCGA-AG-3578	2.66849	0	3.20787	0.0932962	0.483311	1.16	0.679117	low
TCGA-AA-3489	0.586301	1	3.22667	0.652648	0.307928	0.756563	1.07065	high
TCGA-AA-3697	7.08767	0	3.17412	0.0208157	0.780358	0.356427	0.366569	low
TCGA-AA-3519	0.756164	0	3.65747	0.193377	0.720221	0.758308	0.357032	low
TCGA-AY-4070	1.3589	1	2.99684	0.395558	0.436004	5.39777	3.03286	high
TCGA-AZ-6603	2.46301	1	3.38932	0.524722	0.227686	1.17678	1.10088	high
TCGA-EI-6884	0.89863	0	3.89798	0.625963	0.817734	0.510223	0.329628	low
TCGA-A6-2672	1.37808	0	3.61108	0.0436632	0.434013	2.06009	0.682364	low
TCGA-D5-5537	3.78356	1	4.34971	0.215042	0.0181946	1.23978	0.645658	low
TCGA-AZ-4315	4.86575	0	3.71051	0.107244	0.0136095	0.66252	0.793408	low
TCGA-AH-6643	3.6	1	3.04226	0.461255	0.0405068	1.06011	1.64011	high
TCGA-AA-3955	1.74795	0	3.2841	0.173088	0.72394	0.859372	0.459985	low
TCGA-AG-4021	0.331507	1	3.45105	0.29499	0.0887815	0.606516	0.944699	low
TCGA-AF-3400	1.06027	0	3.38763	0.226198	0.898345	2.18898	0.502502	low
TCGA-AA-3930	0.167123	1	2.80279	0.494179	0.209535	1.10526	1.59295	high
TCGA-AA-3861	2.50411	0	3.80101	0	0.168398	1.48305	0.710385	low
TCGA-G4-6322	2.16986	0	3.50578	0.253413	0.535194	0.902569	0.539595	low
TCGA-AF-6655	0.972603	0	3.24616	0.401368	0.551266	1.53322	0.809867	low
TCGA-AA-3666	0.167123	1	3.8967	0.0377089	0.788238	1.30347	0.292888	low
TCGA-D5-7000	0.854795	0	3.79373	0.20672	0.364205	0.801345	0.527202	low
TCGA-AA-3971	1.33973	0	3.61293	0.0718584	0.713516	0.427272	0.315309	low
TCGA-A6-2678	1.19726	0	3.62856	0.128541	0.29469	1.51143	0.73718	low
TCGA-CM-4748	0.586301	0	2.93473	0	0.312504	2.60007	1.39297	high
TCGA-CM-4746	1.91507	0	3.07331	0.0311375	0.20003	0.658552	0.901855	low
TCGA-A6-2676	1.22466	0	3.64422	0.12803	0.0662844	1.81875	1.06152	high
TCGA-AG-A014	1.32877	0	3.22492	0	0.40566	2.69994	1.04868	high
TCGA-EI-6882	0.717808	0	3.64939	0.0604211	0.737382	1.66222	0.40963	low
TCGA-CM-6680	0.249315	0	3.77449	0.235263	0.356425	1.06001	0.587372	low
TCGA-DM-A28F	2.99726	1	3.02539	0.174201	0.0440909	0.718779	1.26333	high
TCGA-DY-A0XA	10.537	0	2.9415	0.0334661	0.0216682	0.327184	1.13624	high
TCGA-AG-A016	0.756164	0	3.50205	0.0388958	0.335482	1.53461	0.723023	low
TCGA-D5-6530	1.70137	0	3.78896	0.0935738	0.11136	0.737812	0.671912	low
TCGA-AF-4110	1.20822	0	3.17145	0.978868	0.512924	1.53106	1.27769	high
TCGA-AA-3855	2.67123	0	3.38913	0.160584	0.814924	1.5035	0.448556	low
TCGA-AG-3583	1.67123	1	3.83371	0.0570643	0.307851	0.689484	0.488834	low
TCGA-AG-A00Y	1.91781	0	2.75405	0.0390822	0.404663	2.08522	1.24624	high
TCGA-AZ-6599	0.564384	1	3.58447	0.032217	0.0119548	0.559325	0.802213	low
TCGA-EI-6511	1.32055	0	3.48503	0.0417458	0.230306	1.79976	0.899191	low
TCGA-AA-3517	3.24932	0	1.83002	0.16669	0.572796	0.24969	1.22892	high
TCGA-AA-3534	2.41644	0	3.38066	0.356905	0.147605	0.432487	0.910361	low
TCGA-AG-3593	2.83562	0	2.92136	0	0.896317	0.777443	0.410467	low
TCGA-D5-6541	1.29863	0	3.9626	0.220153	0.0508771	0.741527	0.702075	low
TCGA-G4-6320	2.20274	0	3.53972	0.0740267	0.117529	1.46349	0.937458	low
TCGA-AY-6386	0.986301	0	4.32454	0.04422	0.198095	0.238868	0.360153	low
TCGA-CM-6679	0.334247	0	3.11426	1.16344	0.108138	0.938521	2.14692	high
TCGA-AA-A01T	2.75342	0	2.78511	0.188503	0.079394	0.530195	1.35646	high
TCGA-AG-3731	3.08493	0	3.49103	0.643076	0.441403	1.07705	0.819623	low
TCGA-DY-A1DE	10.7726	0	3.13602	1.23118	0.0293019	2.86219	4.04447	high
TCGA-G4-6293	8.9726	0	4.0796	0.234511	0.821664	0.986534	0.258798	low
TCGA-AU-3779	1.20822	0	3.24875	0.186975	0.460506	0.756456	0.64929	low
TCGA-AF-2693	1.59178	0	2.95535	0.231052	0.593055	1.73176	0.879703	low
TCGA-CK-4948	8.53699	0	3.70682	0.0735167	0.379984	1.52579	0.60863	low
TCGA-CA-6718	0.838356	1	3.20572	0.55488	0.0271698	2.88564	2.56309	high
TCGA-G4-6311	3.28493	0	3.24665	0.449025	0.108997	0.941995	1.26384	high
TCGA-F4-6856	1.61918	0	4.06593	0.4809	0.0316529	0.712387	0.784716	low
TCGA-DY-A1DC	3.44658	1	3.35456	0.293856	0.0967581	1.34795	1.20856	high
TCGA-D5-6932	0.947945	0	3.33865	0.343771	0.105849	1.23436	1.20843	high
TCGA-G5-6572	3.92329	1	2.81696	1.28291	0.0282927	0.30746	2.63893	high
TCGA-D5-6536	1.48767	0	2.69481	0.156812	0.279358	1.15632	1.28439	high
TCGA-AA-3819	2.08493	0	3.52948	0.2611	0.551087	0.935814	0.52757	low
TCGA-CM-6165	0.580822	0	4.1782	1.05038	0.456791	0.437134	0.558033	low
TCGA-F5-6702	2.38082	1	2.93751	0.700364	0.372866	0.993113	1.3037	high
TCGA-A6-A5ZU	0.80274	0	2.6867	0.629536	0.0639926	2.71188	3.43515	high
TCGA-DM-A1DB	3.69315	1	2.88068	0.00975394	0.0478802	0.743055	1.25597	high
TCGA-AG-3587	3.83562	0	4.22121	0.0760396	0.315316	0.906166	0.402377	low
TCGA-AA-3678	3.91781	0	3.35272	0.0494708	0.664356	1.05406	0.462894	low
TCGA-DM-A28A	2.20548	1	2.53064	0.122918	0.0311784	3.29893	3.38063	high
TCGA-AA-3532	2.41644	0	3.33895	0.307361	0.289681	1.89479	1.10774	high
TCGA-F4-6569	1.12055	0	3.67677	0.862533	0.0669744	1.19302	1.3898	high
TCGA-AZ-4682	1.86301	1	3.71992	0.171914	0.289565	0.705263	0.581392	low
TCGA-G4-6307	4.5863	0	3.81768	0.118641	0.049946	0.879035	0.752283	low
TCGA-AA-A02F	3.33151	0	3.52207	0.032002	0.352609	0.777102	0.569961	low
TCGA-DM-A280	0.646575	1	3.48759	0.0491599	0.0333915	0.940417	0.92836	low
TCGA-AA-A017	1.25205	0	3.31124	0.333143	0.147535	1.57159	1.26516	high
TCGA-D5-6898	0.627397	0	3.66087	1.3066	0.180571	0.819714	1.44864	high
TCGA-AA-3549	1.75068	0	3.42131	0	0.565718	1.1407	0.498653	low
TCGA-AA-3811	0.838356	1	3.3489	0.224346	0.451577	3.83584	1.41032	high
TCGA-D5-6922	0.843836	0	3.98759	1.14735	0.087528	0.935933	1.23194	high
TCGA-AA-3675	3.92055	0	4.10216	0.0253228	0.296735	0.551147	0.393396	low
TCGA-AA-A02K	1.16712	1	4.0868	0.0256731	1.93666	2.57107	0.0813021	low
TCGA-G4-6586	2.98356	0	4.37329	0.0706982	0	2.23853	0.773079	low
TCGA-A6-6781	0.80274	0	3.33667	0.154759	0.28081	0.597557	0.726774	low
TCGA-DY-A1DF	2.01096	1	3.84549	0.130141	0	2.20966	1.12439	high
TCGA-AA-A00O	2.25205	0	3.86423	0.976372	0.202287	1.31765	1.14473	high
TCGA-G4-6588	2.18082	0	3.69115	0.0658995	0.101906	1.96592	0.983197	high
TCGA-AZ-4308	5.61096	0	3.14005	0.724172	0.217862	3.17408	2.50596	high
TCGA-DM-A28G	5.06575	1	3.85083	0.283672	0.042678	1.27674	0.913533	low
TCGA-CM-6170	0.663014	0	3.15079	0.584151	0.129257	0.615594	1.30871	high
TCGA-A6-3807	0.912329	0	3.23997	0.249242	0.0573237	5.74033	4.21236	high
TCGA-AG-3611	1.16164	0	3.4964	0.391592	0.169256	1.15559	1.01341	high
TCGA-A6-5662	1.2411	0	2.55982	0.822109	0.0288701	1.66384	3.34455	high
TCGA-F4-6855	2.95068	0	3.11906	0.694052	0.0852647	0.915806	1.63779	high
TCGA-AZ-6601	8.33425	1	3.72856	0.229081	0.0657436	1.2457	0.921093	low
TCGA-EI-6507	1.66301	0	3.47642	0.137095	0.114563	2.72643	1.41985	high
TCGA-CA-5796	0.271233	0	4.06934	0	0.201017	0.827993	0.48135	low
TCGA-AA-3681	0.49863	0	3.21133	0.0803754	0.419831	2.43075	1.01764	high
TCGA-A6-5664	0.991781	0	3.4743	1.4958	0.757837	1.11557	0.944295	low
TCGA-G5-6235	4.64658	0	3.85528	0.0561959	0.114135	0.452724	0.581325	low
TCGA-AA-3980	0.663014	0	3.52029	0.149251	0.39755	0.855354	0.591086	low
TCGA-CM-5863	0.832877	0	3.39345	0.622983	0.083653	1.84944	1.67592	high
TCGA-AA-3526	1.58904	0	3.50407	0.0569794	0.154693	1.4038	0.890995	low
TCGA-D5-6926	0.753425	0	3.42786	0.306279	0.0797508	0.862344	1.04492	high
TCGA-AA-3949	2.16712	0	3.40254	0.98817	0.201608	1.43331	1.60917	high
TCGA-A6-6650	0.761644	0	3.79528	0	0.511539	0.2606	0.332498	low
TCGA-AF-A56L	5.49863	0	2.65912	0.507942	0.227428	0.887309	1.62897	high
TCGA-A6-6649	0.89863	0	3.64977	0.47894	1.56218	2.78553	0.245808	low
TCGA-D5-6924	1.19178	0	3.57058	0.369623	0.091875	0.570373	0.90279	low
TCGA-AG-3881	1.5863	0	2.51257	0.981975	0.114428	3.39289	5.36474	high
TCGA-DC-6155	0.616438	0	2.80059	0	0.194121	0.700508	1.07726	high
TCGA-QG-A5YV	3.56438	0	3.36146	0.0135099	0.160748	0.465716	0.738911	low
TCGA-AA-3973	1.08767	0	2.76842	0.286593	0.0572583	0.509722	1.49158	high
TCGA-G4-6294	2.35068	1	3.69567	0.268134	0.161608	0.514335	0.703496	low
TCGA-AA-A01F	2.66849	0	2.91472	0	0.239554	0.736885	0.951861	low
TCGA-A6-2679	1.63014	0	2.58462	0	0.525935	1.42905	0.978637	high
TCGA-F4-6805	1.3589	0	3.62881	1.36968	0.22632	1.25304	1.62448	high
TCGA-F5-6571	1.07397	0	3.1449	0.593605	0.0378323	0.630448	1.49273	high
TCGA-AG-3594	0.167123	1	3.22674	0	0.211592	3.67401	1.73648	high
TCGA-AA-A00U	1.41918	0	3.28672	0.0336419	0.529424	0.639073	0.510951	low
TCGA-QG-A5Z2	2.60822	0	3.8236	0.0579057	0.267495	0.360991	0.475896	low
TCGA-DM-A1D6	1.56164	1	2.73618	0.0596627	0.0426494	0.132195	1.2216	high
TCGA-AA-A01R	2.91781	0	2.88874	0.115059	0.0381076	0.556084	1.28607	high
TCGA-DM-A0XF	3.18356	1	2.75856	0.0837468	0.0314264	0.74288	1.45482	high
TCGA-AA-3488	0.419178	1	2.65287	0	0.253496	1.5685	1.37961	high
TCGA-DM-A1D8	1.04932	1	3.52331	0.200312	0.103643	1.14211	0.959082	low
TCGA-AA-3494	0.0849315	0	3.21182	0.0807394	0.314874	1.21582	0.847567	low
TCGA-AG-3890	1.41918	0	3.72792	0.0434435	0.580753	1.57997	0.461233	low
TCGA-T9-A92H	0.991781	0	3.42347	0.0821258	0.0308073	0.337506	0.846614	low
TCGA-AG-3582	3.00274	1	3.38046	0.195351	0.323214	0.788281	0.720812	low
TCGA-AD-6963	2.28493	0	3.646	0.123004	0.891896	1.05149	0.297961	low
TCGA-CI-6619	0.50411	0	3.43094	0.30253	1.0824	1.78054	0.36291	low
TCGA-AA-3516	1.08493	1	3.32652	0.270245	0.344713	4.16505	1.84233	high
TCGA-AA-3496	0.0849315	0	3.3141	0.0917579	0.330581	0.272669	0.610943	low
TCGA-DM-A1HB	11.3041	0	3.45696	0.0906299	0.00644783	1.84885	1.27649	high
TCGA-A6-4107	0.632877	0	3.51924	0.435148	0.278098	1.05959	0.869199	low
TCGA-CA-6717	1.06301	0	3.59025	1.60137	0.190934	0.727263	1.75428	high
TCGA-CK-4947	1.46301	0	4.27252	0.309923	0.424559	1.09169	0.410145	low
TCGA-5M-AAT4	0.134247	1	2.95342	0.0559993	0.0286433	0.818226	1.28854	high
TCGA-AD-6890	2.04384	0	4.25243	0.0963316	0.227088	0.863086	0.442351	low
TCGA-AA-A02J	0.419178	1	3.54045	0.0275183	0.117892	0.256965	0.663404	low
TCGA-D5-6533	2.12329	0	3.01876	0.184061	0.402429	1.12489	0.894238	low
TCGA-A6-2686	1.33699	0	3.22985	0.47387	0.298191	5.10133	3.02167	high
TCGA-A6-2685	1.27123	0	2.60825	2.17768	0.158265	2.29685	7.50211	high
TCGA-A6-5667	0.876712	0	3.21727	1.1746	0.205618	0.592999	1.6279	high
TCGA-NH-A6GC	1.06575	0	3.45123	0.535424	0.0673121	1.01783	1.2555	high
TCGA-DM-A28H	9.75616	0	4.02728	0.0253685	0.0164091	1.18812	0.700897	low
TCGA-CM-6163	1.16986	0	3.10563	0.64245	0.566165	1.11298	0.906	low
TCGA-AY-6197	1.1589	0	3.8095	0.0269102	0.991741	0.321481	0.183163	low
TCGA-AA-3846	1.41918	0	3.1543	0.033333	0.572019	1.73663	0.702904	low
TCGA-EI-6881	1.36712	0	3.87069	0.0227065	0.970906	0.376582	0.18292	low
TCGA-DC-6682	0.334247	0	3.08748	0.330342	0.110667	2.73821	2.08125	high
TCGA-AA-3495	3.08767	0	3.54997	0.145092	0.474921	2.71082	0.85073	low
TCGA-EI-6510	1.52329	0	3.88148	0.0272987	0.142503	0.325675	0.523414	low
TCGA-AA-3972	4.24932	0	3.32629	0.165066	1.17888	0.233049	0.210098	low
TCGA-AA-3715	1.5863	1	2.60096	0.168856	0.111118	5.18498	4.91049	high
TCGA-AA-A01Z	3.08493	0	3.2344	0.109802	0.133732	2.27437	1.41741	high
TCGA-BM-6198	0.849315	0	2.76818	0.168235	0.138344	0.947997	1.4004	high
TCGA-AA-A03J	3.4137	0	3.30541	0.156246	0.280895	1.10232	0.847322	low
TCGA-CI-6620	2.76438	0	3.5368	0.392038	0.824994	0.911546	0.397393	low
TCGA-G4-6321	1.8411	0	4.27165	0.358955	0.163409	0.393779	0.493564	low
TCGA-AG-A020	0.0849315	0	3.74253	0	0.364109	2.08108	0.670602	low
TCGA-AA-3870	2.49863	0	3.08191	0.482881	0.0462124	4.49777	3.95597	high
TCGA-AA-A02W	3.41644	0	2.91378	0.285689	0.10705	1.33139	1.57638	high
TCGA-AG-4022	3.83562	0	3.76014	0.815863	0.382739	1.43016	0.905161	low
TCGA-F4-6808	2.80548	0	3.5374	0.0190485	0.252166	0.572378	0.603948	low
TCGA-AA-A00L	3.16986	0	3.52916	0.0688592	0.395317	0.591409	0.523246	low
TCGA-AA-3976	2.16712	0	3.1927	0.127177	0.257309	2.19422	1.22931	high
TCGA-F4-6463	1.13699	0	3.37371	0.824129	0.225377	2.07633	1.69993	high
TCGA-AG-A011	3.08493	0	3.6133	0.182007	0.193682	1.78673	0.942377	low
TCGA-A6-3808	0.764384	0	3.39583	0.840482	0.190057	1.47446	1.51315	high
TCGA-A6-5656	1.26575	0	3.21481	0.24017	0.623496	0.551614	0.526958	low
TCGA-CM-5868	1.16712	0	3.60518	0.318557	0.0516043	0.959772	0.997378	high
TCGA-G4-6295	0.69589	0	3.15045	0.052077	0.118726	1.25228	1.12707	high
TCGA-AA-A01C	1.25205	0	3.16668	0.509991	0.343793	1.96622	1.33587	high
TCGA-CM-5864	0.167123	0	3.87802	0.248997	0.253648	0.402018	0.532037	low
TCGA-AA-3655	5.08493	0	4.18576	0.0801504	0.494024	1.93574	0.429322	low
TCGA-CK-6747	0.243836	0	4.34069	0.0795501	0.259354	0.703611	0.380146	low
TCGA-AA-3553	2	0	3.24017	0.112515	0.393759	1.34743	0.793314	low
TCGA-CM-6675	0.419178	0	3.63813	0.103454	0.0140454	2.61354	1.38266	high
TCGA-AD-A5EK	1.36986	0	2.96627	0.197201	0.131249	3.01622	2.17268	high
TCGA-AA-3531	2.83562	0	2.55179	0.0760131	0.117325	1.64417	1.87871	high
TCGA-CI-6624	4.01644	0	3.84928	0.480585	0.647681	0.4265	0.378853	low
TCGA-AH-6547	0.208219	1	4.2349	0.826487	1.05554	0.562085	0.223329	low
TCGA-F5-6465	3.12603	0	3.8222	0.696903	0.146103	0.814538	0.932456	low
TCGA-A6-6648	0.942466	0	3.84384	0	0.580441	0.456712	0.310234	low
TCGA-AA-3685	3.08767	0	3.23192	0.195124	0.416196	0.892539	0.723974	low
TCGA-AG-3909	1.66575	0	3.37324	0.349105	0.0583404	1.49148	1.34803	high
TCGA-G4-6314	2.99452	0	2.72193	1.63632	0.194274	0.902579	3.29838	high
TCGA-AA-A004	1.16164	0	2.64518	0	0.226234	4.44986	3.05462	high
TCGA-A6-A567	5.15342	1	3.73562	0.891333	0.162453	0.166752	0.919924	low
TCGA-AA-A00Z	1.83288	0	3.43056	0.0922801	0.576115	1.68162	0.596656	low
TCGA-G4-6625	7.64932	0	3.69962	0.645491	0.398209	1.00696	0.743409	low
TCGA-AZ-6605	0.435616	1	3.41764	0.706086	0.476968	1.25282	0.894341	low
TCGA-AG-3732	2.74795	0	3.58541	0.291777	0.241322	1.98975	1.01885	high
TCGA-AA-3548	2.83288	0	3.59457	0.173149	0.123366	1.18821	0.888141	low
TCGA-A6-A56B	4.68767	1	3.41933	0.354172	0.0365127	0.181604	0.957644	low
TCGA-AZ-4616	0.427397	1	2.49376	0.507542	0.042072	2.73289	3.7375	high
TCGA-CM-5860	0.832877	0	3.08523	0.145022	0.208965	2.28526	1.45361	high
TCGA-AA-3860	2.58904	0	2.55537	0.212869	0.478551	1.10416	1.11139	high
TCGA-AG-A026	0.161644	1	2.80541	1.26679	0.0583896	1.6829	3.6304	high
TCGA-AA-3970	3.00274	0	3.35134	0.283364	0.316034	0.725902	0.770424	low
TCGA-AA-3968	1.83288	0	3.12797	0.0681053	0.6218	1.0347	0.570174	low
TCGA-EI-6512	1.47397	0	3.68517	0.0692781	0.415227	1.94151	0.655996	low
TCGA-AA-A00E	2.50137	0	3.58189	0.186628	0.139825	1.33988	0.919911	low
TCGA-AA-3966	0.167123	0	3.25169	0.380732	0.527706	4.13881	1.62503	high
TCGA-AZ-4313	4.19726	0	3.36754	0.0422604	0.0694117	2.38218	1.39245	high
TCGA-AA-3562	1.66575	0	3.36976	0.193759	0.470799	1.10986	0.652094	low
TCGA-SS-A7HO	5.01096	0	3.24398	0	0.539027	1.921	0.711042	low
TCGA-AA-A00N	0.334247	1	3.63134	0.310007	0.246673	2.54302	1.1479	high
TCGA-AG-3580	0.668493	0	3.69609	0	0.727896	1.26015	0.348685	low
TCGA-AA-A029	4.33151	0	3.45698	0	0.25142	0.797459	0.667942	low
TCGA-AA-3667	1.16712	0	2.56355	0	0.331799	1.90426	1.4436	high
TCGA-CK-5916	1.76164	1	3.70319	0.619996	0.0478444	0.205319	0.930023	low
TCGA-AA-3837	3.24932	0	3.28226	0.425202	0.250287	2.0495	1.35505	high
TCGA-A6-2677	1.48219	0	2.62823	0.328074	0.910206	0.273	0.52453	low
TCGA-AG-A025	4.16438	0	4.34981	0.268937	0.272193	0.569566	0.403578	low
TCGA-DC-6160	1.66575	0	2.82279	0	0.999329	0.24596	0.333509	low
TCGA-AG-3882	1.66575	0	2.63433	0.0460003	0.664443	1.84511	0.909071	low
TCGA-AY-A54L	1.43836	0	3.81143	0.040307	0.0923668	0.616079	0.635885	low
TCGA-RU-A8FL	3.22466	0	3.43565	0.01509	0.14353	0.178612	0.668235	low
TCGA-CK-5914	1.83288	0	3.48472	0.0264608	0.332484	1.11705	0.652994	low
TCGA-AZ-4615	2.74521	0	3.07417	0.176393	0.0580741	0.915898	1.26716	high
TCGA-DC-5869	0.419178	0	3.346	0.311264	0.227879	0.734092	0.883266	low
TCGA-AA-3939	1.08219	0	3.33263	0.171157	0.170327	1.04028	0.953305	low
TCGA-WS-AB45	5.83562	0	2.64422	0.181898	0.531685	0.782995	0.883024	low
TCGA-AG-A00H	2.16438	0	3.22642	0.325447	0.097518	1.82439	1.51689	high
TCGA-AF-2690	0.980822	0	2.89613	1.28553	0.147289	1.06344	2.62392	high
TCGA-AZ-6606	0.978082	1	3.30772	0.0135441	0.220435	2.14092	1.09894	high
TCGA-EF-5831	0.347945	0	3.42006	0.313173	0.0797659	0.654222	0.998791	high
TCGA-EI-6883	0.958904	0	3.98669	0.11119	0.0465628	2.69323	1.08294	high
TCGA-AZ-6608	0.161644	1	3.67086	0	0.0911094	0.305905	0.627894	low
TCGA-AA-A01S	0.0849315	0	3.41469	0	0.0376085	1.12748	0.986519	high
TCGA-AG-3612	1.66575	0	3.46365	0.464335	0.401573	1.08392	0.787686	low
TCGA-CM-4752	0.336986	0	3.57723	0.414791	0.061894	1.03128	1.08415	high
TCGA-A6-5661	0.838356	0	3.78607	0.0817443	0.501097	0.960654	0.428454	low
TCGA-A6-2680	1.43014	0	3.16161	0.0915675	0.867851	2.07079	0.540434	low
TCGA-AD-6901	1.86849	1	2.88837	0.324809	0.128343	0.795908	1.3886	high
TCGA-AA-3696	0.419178	1	3.20461	0.322333	0.215903	1.32692	1.15715	high
TCGA-AG-A02N	5.16438	0	3.21992	0.074431	0.178471	1.49827	1.07829	high
TCGA-AG-3600	0.50411	0	3.79912	0	0.105426	0.683624	0.625729	low
TCGA-CM-6678	0.334247	0	3.75403	0.591016	0.141339	0.916844	0.943595	low
TCGA-AA-3710	2.24932	0	3.55035	0.147903	0.291316	0.934182	0.678017	low
TCGA-AA-A02H	0.167123	1	2.35583	0	0.128397	1.97188	2.18845	high
TCGA-AA-3663	0.580822	0	3.94125	0.0522967	0.390197	2.73664	0.698288	low
TCGA-D5-5538	1.02192	0	3.45539	0.369057	0.0382295	0.440149	1.00789	high
TCGA-AA-3812	2.92055	0	2.93256	0.886524	0.331519	4.3206	3.70153	high
TCGA-CM-6676	0.419178	0	3.61711	1.08374	0.239081	0.608937	1.13922	high
TCGA-AA-3833	1.32877	0	3.67645	0.969309	0.218151	1.25424	1.24181	high
TCGA-AG-3894	1.16712	0	4.10149	0.0675595	0.334067	2.86298	0.705407	low
TCGA-AA-3510	5.33151	0	3.93016	0.0823142	0.0955996	0.305546	0.554402	low
TCGA-CA-6719	1.19178	0	3.79703	1.7939	0.133921	1.02781	2.01063	high
TCGA-CM-4743	0.50411	0	3.48102	0	0.052022	0.23161	0.733294	low
TCGA-AA-3851	2.75616	0	3.22676	0.123665	0.255492	1.58283	1.0245	high
TCGA-NH-A8F7	1.48767	0	3.41056	0.0525434	0	0.546419	0.921321	low
TCGA-F4-6461	0.926027	1	3.57067	0.605218	0.0944434	0.520063	1.02768	high
TCGA-AG-3896	0.0849315	0	3.47159	0.257985	0.505244	1.19293	0.62062	low

## Sheet: Disease status
The disease status (downloaded from cBioPortal database, https://www.cbioportal.org/) and the expression of CPT2, CDKN2A, GAP43, NRG1 of specimen derived from TCGA colorectal cancer.
id	CPT2	CDKN2A	GAP43	NRG1	riskscore	Disease Status
TCGA-4N-A93T-01	2.44308	0.348533	0.157645	0.0385402	-1.45844	0:DiseaseFree
TCGA-AA-3511-01	4.02317	0.757822	0.604384	0.823962	-3.1208	1:Recurred/Progressed
TCGA-AA-A00K-01	3.52211	0.797795	0.196455	0.270287	-2.32131	0:DiseaseFree
TCGA-G4-6307-01	3.81768	0.879035	0.118641	0.049946	-2.25733	0:DiseaseFree
TCGA-A6-2683-01	2.29871	1.44292	0.0341121	0.0314521	-1.14474	1:Recurred/Progressed
TCGA-CM-5864-01	3.87802	0.402018	0.248997	0.253648	-2.60373	0:DiseaseFree
TCGA-G4-6320-01	3.53972	1.46349	0.0740267	0.117529	-2.03726	0:DiseaseFree
TCGA-A6-5666-01	3.70015	0.65008	0.0483216	0.0150104	-2.23898	1:Recurred/Progressed
TCGA-AA-3662-01	3.64389	3.77873	0.1064	0.492535	-1.96248	0:DiseaseFree
TCGA-AA-3846-01	3.1543	1.73663	0.033333	0.572019	-2.32515	0:DiseaseFree
TCGA-CK-5913-01	3.81026	0.672183	0.126799	0.0784098	-2.33833	0:DiseaseFree
TCGA-NH-A6GB-01	2.71373	1.9696	0.039137	0.529368	-1.91737	0:DiseaseFree
TCGA-A6-6648-01	3.84384	0.456712	0	0.580441	-3.14298	1:Recurred/Progressed
TCGA-F4-6854-01	3.63385	1.29839	0.553517	0.26428	-2.0341	0:DiseaseFree
TCGA-AA-3947-01	3.67437	0.186041	0.192508	0.144303	-2.42109	0:DiseaseFree
TCGA-A6-2686-01	3.22985	5.10133	0.47387	0.298191	-0.866639	0:DiseaseFree
TCGA-AA-3525-01	3.92138	0.614443	0.0320683	0.25656	-2.71468	0:DiseaseFree
TCGA-A6-5656-01	2.09695	0.460331	1.0685	1.2203	-2.16251	0:DiseaseFree
TCGA-A6-6654-01	2.7696	0.429126	1.24262	0.108774	-1.06878	0:DiseaseFree
TCGA-AA-3864-01	3.54728	1.00386	0.0613549	0.219195	-2.30163	0:DiseaseFree
TCGA-CM-6161-01	3.91302	0.890325	0.396739	0.254799	-2.40856	0:DiseaseFree
TCGA-AA-3675-01	4.10216	0.551147	0.0253228	0.296735	-2.9055	0:DiseaseFree
TCGA-CM-5863-01	3.39344	1.84944	0.622983	0.083653	-1.45642	0:DiseaseFree
TCGA-AA-3506-01	3.43381	0.950463	0.186704	0.365666	-2.35264	0:DiseaseFree
TCGA-AA-3861-01	3.80101	1.48305	0	0.168398	-2.31453	0:DiseaseFree
TCGA-CM-6170-01	3.15079	0.615594	0.584151	0.129257	-1.7039	0:DiseaseFree
TCGA-NH-A50U-01	3.25812	2.10095	0.35248	0.00964653	-1.37427	1:Recurred/Progressed
TCGA-A6-2681-01	3.14099	2.72628	1.06596	0.209534	-0.949326	1:Recurred/Progressed
TCGA-AU-3779-01	3.24875	0.756456	0.186975	0.460506	-2.40462	0:DiseaseFree
TCGA-DM-A28E-01	3.29134	0.149767	0	0.214055	-2.38943	0:DiseaseFree
TCGA-NH-A6GC-01	3.45123	1.01783	0.535424	0.0673121	-1.7453	0:DiseaseFree
TCGA-A6-2676-01	3.64422	1.81875	0.12803	0.0662844	-1.91294	0:DiseaseFree
TCGA-D5-6534-01	3.46145	2.96336	2.00035	0.21979	-0.5307	0:DiseaseFree
TCGA-F4-6807-01	3.65194	1.04025	1.37865	0.217062	-1.54107	0:DiseaseFree
TCGA-G4-6310-01	2.92562	0.366135	1.60285	0.0623436	-0.904082	0:DiseaseFree
TCGA-CM-4752-01	3.57723	1.03128	0.414791	0.061894	-1.89198	0:DiseaseFree
TCGA-AZ-6603-01	3.38932	1.17678	0.524722	0.227686	-1.87668	0:DiseaseFree
TCGA-CM-6167-01	2.97418	0.65801	2.13831	0.117388	-0.598395	0:DiseaseFree
TCGA-AA-3534-01	3.38066	0.432487	0.356905	0.147605	-2.06677	0:DiseaseFree
TCGA-AA-3821-01	3.55197	1.87714	0.0365715	0.33359	-2.23884	0:DiseaseFree
TCGA-CM-6676-01	3.61711	0.608937	1.08374	0.239082	-1.84254	0:DiseaseFree
TCGA-AA-A02Y-01	3.95809	0.507344	0	0.0696076	-2.54546	0:DiseaseFree
TCGA-CM-5860-01	3.08523	2.28526	0.145022	0.208965	-1.59865	0:DiseaseFree
TCGA-AA-A024-01	3.77245	0.925278	0	0.0461419	-2.28428	0:DiseaseFree
TCGA-AY-A71X-01	3.43259	0.219223	0	0.16851	-2.40485	0:DiseaseFree
TCGA-A6-3809-01	1.92636	1.36764	0.138647	0.245911	-1.13278	0:DiseaseFree
TCGA-G4-6297-01	3.24136	0.673119	0.940717	0.14226	-1.54376	1:Recurred/Progressed
TCGA-AA-3526-01	3.50407	1.4038	0.0569794	0.154693	-2.08809	0:DiseaseFree
TCGA-AA-3678-01	3.35272	1.05405	0.0494708	0.664356	-2.74287	0:DiseaseFree
TCGA-G4-6625-01	3.69962	1.00695	0.645491	0.39821	-2.26922	1:Recurred/Progressed
TCGA-AD-A5EK-01	2.96627	3.01622	0.197201	0.131249	-1.19674	0:DiseaseFree
TCGA-AD-6899-01	3.53205	1.79212	0.856175	0.221601	-1.59546	0:DiseaseFree
TCGA-CA-5256-01	3.1075	2.12904	0.0852366	0.182125	-1.65659	0:DiseaseFree
TCGA-F4-6808-01	3.5374	0.572378	0.0190485	0.252166	-2.47698	0:DiseaseFree
TCGA-A6-5659-01	3.22583	0.641155	0.460723	0.367965	-2.13074	0:DiseaseFree
TCGA-AA-3554-01	3.66739	1.05559	0.436428	0.131526	-2.02099	0:DiseaseFree
TCGA-AA-3667-01	2.56355	1.90426	0	0.331799	-1.60567	0:DiseaseFree
TCGA-CA-5797-01	4.04934	1.53323	0.373908	0.216384	-2.29388	0:DiseaseFree
TCGA-AZ-6601-01	3.72856	1.2457	0.229081	0.0657436	-2.05489	1:Recurred/Progressed
TCGA-A6-6780-01	2.91686	1.08468	0.124717	0.126303	-1.70905	0:DiseaseFree
TCGA-CK-4947-01	4.27252	1.09169	0.309923	0.424559	-2.86373	1:Recurred/Progressed
TCGA-AA-3858-01	3.26794	0.553219	0.345438	0.335335	-2.2107	0:DiseaseFree
TCGA-AA-3692-01	3.71543	0.908132	0.142616	0.371305	-2.58252	1:Recurred/Progressed
TCGA-CM-5341-01	3.03	1.71966	0.918972	0.058008	-1.03614	0:DiseaseFree
TCGA-AD-6548-01	3.90403	0.725444	0.360522	0.203947	-2.40274	0:DiseaseFree
TCGA-D5-6929-01	3.62414	1.25667	0.249198	0.0664577	-1.97217	0:DiseaseFree
TCGA-NH-A8F7-01	3.38245	0.962633	0.117234	0.108331	-2.02697	0:DiseaseFree
TCGA-A6-6782-01	3.29639	1.1719	0.602227	0.424687	-2.02327	0:DiseaseFree
TCGA-AM-5821-01	3.05595	1.33904	0.17181	0.1535	-1.73925	0:DiseaseFree
TCGA-AA-3561-01	3.16097	1.97757	0.0610514	0.218167	-1.79273	0:DiseaseFree
TCGA-D5-6926-01	3.42786	0.862344	0.306279	0.0797508	-1.92887	0:DiseaseFree
TCGA-AA-3538-01	3.66095	1.48247	0.458655	0.302955	-2.1123	0:DiseaseFree
TCGA-AA-3860-01	2.55537	1.10416	0.212869	0.478551	-1.86727	0:DiseaseFree
TCGA-AA-A01I-01	3.66574	0.386523	0.0239948	1.11632	-3.7213	0:DiseaseFree
TCGA-AA-3544-01	2.84042	1.48615	0.175995	0.385111	-1.85594	0:DiseaseFree
TCGA-AA-A00R-01	3.35046	0.470377	0.0356051	0.151185	-2.24091	0:DiseaseFree
TCGA-AA-3715-01	2.60096	5.18498	0.168856	0.111118	-0.381217	1:Recurred/Progressed
TCGA-AA-3815-01	3.81738	3.57789	0.201802	0.0964635	-1.55848	0:DiseaseFree
TCGA-AA-3663-01	3.94125	2.73664	0.0522967	0.390198	-2.33151	0:DiseaseFree
TCGA-DM-A1HB-01	3.45696	1.84885	0.0906299	0.00644783	-1.72858	0:DiseaseFree
TCGA-QG-A5Z2-01	3.8236	0.360991	0.0579057	0.267495	-2.71522	0:DiseaseFree
TCGA-AA-3986-01	3.85832	1.5118	0.145483	0.531747	-2.723	0:DiseaseFree
TCGA-CM-5868-01	3.60518	0.959772	0.318557	0.0516043	-1.97539	0:DiseaseFree
TCGA-AA-A00L-01	3.52916	0.591409	0.0688592	0.395317	-2.62039	0:DiseaseFree
TCGA-A6-6649-01	3.64977	2.78553	0.47894	1.56218	-3.37542	0:DiseaseFree
TCGA-A6-A567-01	3.73562	0.166751	0.891333	0.162453	-2.05635	1:Recurred/Progressed
TCGA-F4-6805-01	3.6288	1.25304	1.36968	0.22632	-1.48769	0:DiseaseFree
TCGA-AA-3681-01	3.21133	2.43075	0.0803754	0.419831	-1.9551	0:DiseaseFree
TCGA-AA-3543-01	3.51254	1.39594	0.0653814	0.106847	-2.02876	0:DiseaseFree
TCGA-D5-6533-01	3.01876	1.12489	0.184061	0.402429	-2.08456	0:DiseaseFree
TCGA-A6-2675-01	3.68485	0.791349	0.679199	0.304964	-2.17486	0:DiseaseFree
TCGA-A6-2674-01	2.58233	0.528309	0.461508	0.273048	-1.61652	1:Recurred/Progressed
TCGA-AA-3819-01	3.52948	0.935814	0.2611	0.551087	-2.61212	0:DiseaseFree
TCGA-AA-3552-01	4.24489	2.06873	0.203863	0.371401	-2.58686	1:Recurred/Progressed
TCGA-AA-A03J-01	3.30541	1.10232	0.156246	0.280895	-2.13841	0:DiseaseFree
TCGA-CM-5861-01	4.23702	1.89584	0.144899	0.0119852	-2.19993	1:Recurred/Progressed
TCGA-G4-6295-01	3.15045	1.25228	0.052077	0.118726	-1.85317	0:DiseaseFree
TCGA-CI-6621-01	3.01285	0.540179	0.0770732	1.19473	-3.3223	0:DiseaseFree
TCGA-EF-5831-01	3.42006	0.654222	0.313173	0.0797659	-1.97404	0:DiseaseFree
TCGA-AG-3608-01	3.67895	2.58496	0.122032	0.212322	-1.92701	0:DiseaseFree
TCGA-F5-6465-01	3.8222	0.814538	0.696903	0.146103	-2.04271	0:DiseaseFree
TCGA-F5-6863-01	3.31199	0.623903	1.33482	0.0365307	-1.22211	1:Recurred/Progressed
TCGA-CI-6623-01	3.18472	0.521962	0.034832	0.350084	-2.37607	0:DiseaseFree
TCGA-EI-6508-01	3.81561	0.723145	0.482358	0.364803	-2.47748	0:DiseaseFree
TCGA-AF-A56L-01	2.65912	0.887309	0.507942	0.227428	-1.48505	0:DiseaseFree
TCGA-AG-3887-01	3.74508	0.581907	0.0782074	0.37587	-2.73321	1:Recurred/Progressed
TCGA-AG-3593-01	2.92136	0.777443	0	0.896317	-2.86313	0:DiseaseFree
TCGA-AG-A01J-01	3.48433	1.02161	0.250165	0.207248	-2.12333	0:DiseaseFree
TCGA-AG-A002-01	4.09724	2.78136	0.0389769	0.57472	-2.6681	0:DiseaseFree
TCGA-AF-3911-01	3.41296	1.14091	0.833642	0.310541	-1.8169	1:Recurred/Progressed
TCGA-DC-6682-01	3.08748	2.73821	0.330342	0.110667	-1.23975	0:DiseaseFree
TCGA-AG-A01N-01	3.52078	0.672969	0.364755	0.304163	-2.2925	0:DiseaseFree
TCGA-CI-6622-01	3.79057	0.699975	0.0133821	0.20084	-2.54642	0:DiseaseFree
TCGA-AG-3586-01	3.90467	0.759495	0.101759	0.543768	-2.99303	0:DiseaseFree
TCGA-AG-3898-01	2.6139	0.923541	0.42509	0.319625	-1.61628	0:DiseaseFree
TCGA-AG-3894-01	4.10149	2.86298	0.0675595	0.334067	-2.32133	0:DiseaseFree
TCGA-CI-6619-01	3.43094	1.78054	0.30253	1.0824	-2.98606	0:DiseaseFree
TCGA-AG-A02G-01	2.79871	1.37864	0.0637245	0.0985823	-1.55681	1:Recurred/Progressed
TCGA-AH-6903-01	3.93083	0.573754	0.212394	0.117477	-2.4403	0:DiseaseFree
TCGA-AG-3742-01	3.47663	0.648383	0.153276	0.324169	-2.42699	0:DiseaseFree
TCGA-AF-A56N-01	3.19198	1.1722	0.25872	0.218721	-1.90218	0:DiseaseFree
TCGA-AF-2687-01	2.96697	1.19483	1.66599	0.269537	-0.942144	1:Recurred/Progressed
TCGA-EI-6884-01	3.89798	0.510223	0.625963	0.817734	-3.08238	0:DiseaseFree
TCGA-AG-3892-01	3.85573	1.0584	0.0351698	0.437889	-2.78742	0:DiseaseFree
TCGA-AG-A008-01	3.66308	0.323239	0	0.0894727	-2.42638	0:DiseaseFree
TCGA-EI-6509-01	3.5986	1.23588	0.32469	0.00231142	-1.83136	1:Recurred/Progressed
TCGA-AA-A017-01	3.31124	1.57159	0.333143	0.147535	-1.73757	0:DiseaseFree
TCGA-CM-5349-01	3.0594	0.634904	0.676053	0.118234	-1.56787	0:DiseaseFree
TCGA-D5-5538-01	3.45539	0.440149	0.369057	0.0382295	-1.96501	1:Recurred/Progressed
TCGA-CK-6747-01	4.34069	0.703611	0.0795501	0.259354	-2.93971	0:DiseaseFree
TCGA-D5-6530-01	3.78896	0.737812	0.0935738	0.11136	-2.37031	0:DiseaseFree
TCGA-A6-5664-01	3.4743	1.11557	1.4958	0.757837	-2.03013	1:Recurred/Progressed
TCGA-AA-3872-01	2.62558	2.3375	1.15804	0.108078	-0.526139	0:DiseaseFree
TCGA-AA-3518-01	3.88838	0.369597	0	0.0900076	-2.56228	0:DiseaseFree
TCGA-AZ-5407-01	3.84	0.257386	0.0372238	0.212765	-2.69531	0:DiseaseFree
TCGA-CA-5796-01	4.06934	0.827993	0	0.201017	-2.70373	0:DiseaseFree
TCGA-AD-6895-01	3.19002	1.5864	0.219632	0.0259882	-1.56799	0:DiseaseFree
TCGA-D5-6538-01	3.3103	2.5597	0.109121	0.115345	-1.57543	0:DiseaseFree
TCGA-AU-6004-01	4.144	0.549377	0.337875	0.218121	-2.63813	0:DiseaseFree
TCGA-AA-A00E-01	3.58189	1.33988	0.186629	0.139825	-2.05617	0:DiseaseFree
TCGA-AA-3684-01	3.49713	2.35392	0.849327	0.603956	-1.92292	0:DiseaseFree
TCGA-AA-A00D-01	3.32749	2.01616	0.106638	0.160637	-1.78905	0:DiseaseFree
TCGA-AA-3812-01	2.93256	4.3206	0.886524	0.331519	-0.663912	1:Recurred/Progressed
TCGA-A6-2671-01	2.89752	1.63187	0.436744	0.159058	-1.40183	1:Recurred/Progressed
TCGA-AA-3713-01	4.27163	0.211782	0.189745	0.429761	-3.17491	0:DiseaseFree
TCGA-D5-6531-01	2.89123	3.80584	0.50168	0.0169057	-0.6045	0:DiseaseFree
TCGA-AA-3548-01	3.59457	1.18821	0.173149	0.123366	-2.09133	0:DiseaseFree
TCGA-CK-6748-01	3.07954	1.43415	0.846044	0.349341	-1.56438	0:DiseaseFree
TCGA-G4-6294-01	3.69567	0.514335	0.268134	0.161608	-2.32444	1:Recurred/Progressed
TCGA-CM-6172-01	3.89778	0.292688	0.208536	0.646011	-3.17653	0:DiseaseFree
TCGA-AA-3496-01	3.3141	0.272669	0.0917579	0.330581	-2.46554	0:DiseaseFree
TCGA-A6-6142-01	3.12082	1.42119	0.453915	0.141898	-1.57028	1:Recurred/Progressed
TCGA-CM-4747-01	2.52764	1.10794	0.489789	0.0747741	-1.15558	0:DiseaseFree
TCGA-AA-A02W-01	2.91378	1.33139	0.285689	0.10705	-1.51776	1:Recurred/Progressed
TCGA-A6-5661-01	2.36113	1.37481	1.769	0.470438	-0.694065	0:DiseaseFree
TCGA-AD-6901-01	2.88837	0.795908	0.324809	0.128343	-1.64465	1:Recurred/Progressed
TCGA-G4-6304-01	4.06285	1.42213	0.0563359	0.00528246	-2.25639	1:Recurred/Progressed
TCGA-AA-3870-01	3.08191	4.49777	0.482881	0.0462124	-0.597382	0:DiseaseFree
TCGA-AA-3710-01	3.55035	0.934182	0.147903	0.291316	-2.36127	0:DiseaseFree
TCGA-CM-6677-01	3.35305	0.864383	0.228687	0.406085	-2.34849	0:DiseaseFree
TCGA-AA-3966-01	3.25169	4.13881	0.380732	0.527706	-1.48692	0:DiseaseFree
TCGA-AA-3976-01	3.1927	2.19422	0.127177	0.257309	-1.76622	0:DiseaseFree
TCGA-G4-6299-01	3.09661	3.7994	0.246937	0.0116282	-0.891642	0:DiseaseFree
TCGA-CM-6162-01	3.22244	0.450106	0.58463	0.277059	-1.98448	0:DiseaseFree
TCGA-A6-6137-01	3.84269	0.453959	0.130362	0.875269	-3.44246	0:DiseaseFree
TCGA-AA-3697-01	3.17412	0.356427	0.0208156	0.780358	-2.97625	0:DiseaseFree
TCGA-CA-6716-01	3.82788	0.319403	1.01319	0.172315	-2.01386	0:DiseaseFree
TCGA-DM-A1D0-01	3.54719	0.157044	0.0097993	0.00542431	-2.27964	0:DiseaseFree
TCGA-AA-3856-01	3.56141	1.45111	0.249049	0.717023	-2.71952	0:DiseaseFree
TCGA-DM-A0XD-01	3.14338	1.45019	0.652504	0.0358507	-1.31751	1:Recurred/Progressed
TCGA-AD-6890-01	4.25243	0.863086	0.0963316	0.227088	-2.78818	0:DiseaseFree
TCGA-3L-AA1B-01	3.19302	1.30258	0.804916	0.147581	-1.43829	0:DiseaseFree
TCGA-RU-A8FL-01	3.43565	0.178612	0.01509	0.14353	-2.37592	1:Recurred/Progressed
TCGA-CK-5912-01	4.03125	0.944019	0.123575	0.519128	-2.98216	0:DiseaseFree
TCGA-A6-5667-01	3.21727	0.592999	1.1746	0.205618	-1.48572	0:DiseaseFree
TCGA-G4-6322-01	3.50578	0.902569	0.253413	0.535194	-2.58959	1:Recurred/Progressed
TCGA-AA-3527-01	2.82758	0.874083	0.173724	0.0826196	-1.6191	0:DiseaseFree
TCGA-D5-6924-01	3.57058	0.570373	0.369623	0.091875	-2.07508	0:DiseaseFree
TCGA-AA-A01D-01	3.45242	3.05506	0.386251	0.22145	-1.50365	1:Recurred/Progressed
TCGA-AA-A01C-01	3.16668	1.96622	0.509991	0.343793	-1.68316	0:DiseaseFree
TCGA-A6-2678-01	3.62856	1.51143	0.128541	0.29469	-2.27754	0:DiseaseFree
TCGA-G4-6323-01	3.95516	1.11337	0.178722	0.0583924	-2.25949	0:DiseaseFree
TCGA-A6-6650-01	3.8081	0.347944	0	0.490323	-3.03185	0:DiseaseFree
TCGA-DM-A28M-01	4.26895	0.267376	0.0110364	0.0101695	-2.72812	0:DiseaseFree
TCGA-CM-5344-01	2.6445	1.45261	0.722693	0.0825908	-1.00739	0:DiseaseFree
TCGA-AZ-4313-01	3.36754	2.38219	0.0422604	0.0694117	-1.64158	0:DiseaseFree
TCGA-NH-A5IV-01	4.28728	0.490871	0.558068	0.0638435	-2.41163	0:DiseaseFree
TCGA-AA-3494-01	3.21182	1.21582	0.0807394	0.314874	-2.13811	0:DiseaseFree
TCGA-CM-6164-01	2.87326	1.24627	0.819964	0.090796	-1.16134	0:DiseaseFree
TCGA-CK-6751-01	4.068	0.239027	0.0313766	0.160237	-2.7851	0:DiseaseFree
TCGA-CM-4743-01	3.48102	0.23161	0	0.052022	-2.28302	0:DiseaseFree
TCGA-QG-A5YX-01	3.98556	0.353801	0.0783217	0.147856	-2.65604	0:DiseaseFree
TCGA-AA-3664-01	2.94376	1.92785	0	0.364138	-1.88986	0:DiseaseFree
TCGA-A6-6653-01	4.22032	1.69387	0.0630734	0.549046	-2.98546	0:DiseaseFree
TCGA-AY-A54L-01	3.81143	0.616079	0.040307	0.0923668	-2.42542	1:Recurred/Progressed
TCGA-AA-A01R-01	2.88874	0.556084	0.115059	0.0381076	-1.72136	1:Recurred/Progressed
TCGA-CM-6680-01	3.77449	1.06001	0.235263	0.356425	-2.50472	0:DiseaseFree
TCGA-A6-5661-01	3.78607	0.960654	0.0817443	0.501097	-2.82013	0:DiseaseFree
TCGA-AA-3685-01	3.23192	0.892539	0.195124	0.416196	-2.29575	0:DiseaseFree
TCGA-CK-4952-01	3.62829	0.838582	0	0.557903	-2.87289	0:DiseaseFree
TCGA-A6-3809-01	3.41698	0.60738	0.183623	0.184691	-2.19997	0:DiseaseFree
TCGA-AA-3530-01	3.37757	0.321876	0.0695351	0.306294	-2.47661	0:DiseaseFree
TCGA-A6-5659-01	3.37846	0.989327	0.522575	0.199183	-1.88326	0:DiseaseFree
TCGA-D5-6928-01	3.34407	1.56222	0.531701	0.155518	-1.64868	0:DiseaseFree
TCGA-AM-5820-01	4.18453	1.34494	0.642322	0.0211397	-2.01334	0:DiseaseFree
TCGA-CM-4750-01	3.03777	1.2876	0.193242	0.0845505	-1.63861	0:DiseaseFree
TCGA-AA-A00A-01	3.80772	0.311494	0.0613864	0.111142	-2.51395	0:DiseaseFree
TCGA-AA-3655-01	4.18576	1.93574	0.0801504	0.494024	-2.81792	0:DiseaseFree
TCGA-A6-5660-01	3.14535	1.25382	0.43588	0.0551839	-1.5295	0:DiseaseFree
TCGA-CM-6674-01	4.21485	0.31911	0.307973	0.0361614	-2.52861	0:DiseaseFree
TCGA-AA-A00J-01	3.35519	0.330523	0.380575	0.0305332	-1.91113	0:DiseaseFree
TCGA-CM-6166-01	2.50208	0.782428	0.40373	0.149352	-1.37372	0:DiseaseFree
TCGA-AA-A01X-01	3.04666	2.59925	0.252801	0.135923	-1.33012	1:Recurred/Progressed
TCGA-AD-6963-01	3.646	1.05149	0.123004	0.891896	-3.18328	0:DiseaseFree
TCGA-AA-3939-01	3.33263	1.04028	0.171157	0.170327	-2.02059	0:DiseaseFree
TCGA-T9-A92H-01	3.42347	0.337506	0.0821258	0.0308073	-2.13934	1:Recurred/Progressed
TCGA-A6-5662-01	2.55982	1.66384	0.822109	0.0288701	-0.765729	1:Recurred/Progressed
TCGA-A6-4105-01	2.834	1.77725	0.173299	0.574858	-2.02192	1:Recurred/Progressed
TCGA-A6-2672-01	3.64216	2.8687	0.0328367	0.172796	-1.83292	0:DiseaseFree
TCGA-A6-2684-01	3.34003	0.699824	1.1209	0.229182	-1.60171	1:Recurred/Progressed
TCGA-AA-A01F-01	2.91472	0.736885	0	0.239554	-2.02219	0:DiseaseFree
TCGA-D5-6535-01	3.01801	0.424599	0.047958	0.203551	-2.09538	0:DiseaseFree
TCGA-A6-A56B-01	3.41933	0.181604	0.354172	0.0365127	-2.01617	1:Recurred/Progressed
TCGA-A6-6780-01	4.14054	0.464402	0.0715142	0.00449544	-2.5477	0:DiseaseFree
TCGA-AA-3977-01	3.57386	2.40186	0.245088	0.140571	-1.7374	0:DiseaseFree
TCGA-D5-6536-01	2.69481	1.15632	0.156812	0.279358	-1.7226	1:Recurred/Progressed
TCGA-D5-6529-01	3.69836	1.30012	0.238249	0.277884	-2.28885	1:Recurred/Progressed
TCGA-D5-6931-01	3.33315	1.38903	0.243148	0.264154	-2.00596	0:DiseaseFree
TCGA-DM-A1HA-01	3.75619	4.47922	0.285212	0.0115733	-1.12109	0:DiseaseFree
TCGA-AG-3609-01	2.77879	3.43921	0.273885	0.235326	-1.05002	0:DiseaseFree
TCGA-AG-4007-01	3.14108	2.4981	0.132512	0.515805	-1.983	0:DiseaseFree
TCGA-AG-3881-01	2.51257	3.39289	0.981975	0.114428	-0.293074	0:DiseaseFree
TCGA-EI-6506-01	3.67179	0.253655	0.0242728	1.42484	-4.15789	0:DiseaseFree
TCGA-F5-6861-01	4.46211	0.550354	0.234649	0.0949615	-2.75104	0:DiseaseFree
TCGA-CL-4957-01	3.75268	0.237718	0.240802	0.437692	-2.8073	0:DiseaseFree
TCGA-AG-A014-01	3.22492	2.69994	0	0.40566	-1.92502	0:DiseaseFree
TCGA-AG-3578-01	3.20787	1.16	0.0932962	0.483311	-2.35965	0:DiseaseFree
TCGA-DC-6681-01	4.16474	0.804342	1.34944	0.106326	-1.81351	0:DiseaseFree
TCGA-AG-A023-01	3.21452	1.55339	0.115284	0.181552	-1.85803	1:Recurred/Progressed
TCGA-DT-5265-01	2.90794	3.38779	1.42445	0.0863173	-0.242379	0:DiseaseFree
TCGA-AG-3591-01	3.09318	0.778767	0.0843115	0.275797	-2.1224	0:DiseaseFree
TCGA-AG-3901-01	3.77587	1.29892	0.87234	0.627239	-2.39739	0:DiseaseFree
TCGA-CI-6620-01	3.5368	0.911546	0.392038	0.824994	-2.89542	1:Recurred/Progressed
TCGA-AG-3581-01	3.76367	3.37917	0.288571	0.594488	-2.16407	0:DiseaseFree
TCGA-AH-6549-01	3.36369	3.16822	0.0948388	1.58694	-3.35814	0:DiseaseFree
TCGA-DY-A1DG-01	2.937	0.462975	0.65328	0.324316	-1.81283	1:Recurred/Progressed
TCGA-EI-6510-01	3.88148	0.325675	0.0272987	0.142503	-2.62006	0:DiseaseFree
TCGA-AG-A016-01	3.50205	1.53462	0.0388958	0.335482	-2.29693	0:DiseaseFree
TCGA-AG-3605-01	3.5805	1.1929	0.120973	0.095569	-2.07739	0:DiseaseFree
TCGA-AG-A02N-01	3.21992	1.49827	0.074431	0.178471	-1.89736	0:DiseaseFree
TCGA-AG-A00Y-01	2.75405	2.08522	0.0390822	0.404663	-1.7526	1:Recurred/Progressed
TCGA-EI-7004-01	3.27216	0.711609	1.73865	0.593628	-1.64137	0:DiseaseFree
TCGA-EF-5830-01	3.59905	2.62732	0.109455	0.155875	-1.79863	0:DiseaseFree
TCGA-AG-3902-01	3.76536	3.45209	0.171381	0.234304	-1.7541	0:DiseaseFree
TCGA-EI-6507-01	3.47642	2.72643	0.137095	0.114563	-1.62204	0:DiseaseFree
TCGA-AG-3883-01	2.29149	3.22045	0.0923811	0.3495	-1.04845	0:DiseaseFree
TCGA-AG-3611-01	3.4964	1.15559	0.391592	0.169256	-1.95944	0:DiseaseFree
TCGA-AF-6655-01	3.24616	1.53322	0.401368	0.551266	-2.18357	0:DiseaseFree
TCGA-AG-A025-01	4.34981	0.569566	0.268937	0.272193	-2.87994	0:DiseaseFree
TCGA-EI-6513-01	3.71723	0.737775	0.272824	0.0795581	-2.17125	0:DiseaseFree
TCGA-AF-3400-01	3.38763	2.18898	0.226198	0.898345	-2.66062	0:DiseaseFree
TCGA-AG-3732-01	3.58541	1.98975	0.291777	0.241322	-1.95395	0:DiseaseFree
TCGA-AG-3598-01	2.90828	2.22848	0	0.229923	-1.61475	0:DiseaseFree
TCGA-AG-4001-01	3.1006	1.7612	0.50258	0.221172	-1.54007	0:DiseaseFree
TCGA-DC-6683-01	3.48809	0.284965	0.639246	0.0663673	-1.89583	0:DiseaseFree
TCGA-AG-4022-01	3.76014	1.43016	0.815863	0.382739	-2.07233	0:DiseaseFree
TCGA-F5-6864-01	3.41738	0.758422	1.61096	0.0554137	-1.10894	0:DiseaseFree
TCGA-AA-3837-01	3.28226	2.0495	0.425202	0.250287	-1.66887	0:DiseaseFree
TCGA-AA-3955-01	3.2841	0.859372	0.173088	0.72394	-2.74921	0:DiseaseFree
TCGA-G4-6314-01	2.72193	0.902579	1.63632	0.194274	-0.779765	1:Recurred/Progressed
TCGA-D5-5540-01	2.35362	0.228799	0.0692482	0.206642	-1.70295	0:DiseaseFree
TCGA-DM-A288-01	2.95851	0.620645	0.0179627	0	-1.76112	1:Recurred/Progressed
TCGA-AA-3971-01	3.61293	0.427272	0.0718584	0.713516	-3.12679	0:DiseaseFree
TCGA-AD-5900-01	3.7194	0.864309	0.543738	0.0640682	-1.95157	0:DiseaseFree
TCGA-G4-6317-02	3.44842	1.10435	0.315753	0.00648831	-1.77853	1:Recurred/Progressed
TCGA-AA-A01V-01	3.56042	1.32493	0.0584599	0.375323	-2.42931	0:DiseaseFree
TCGA-CA-5255-01	3.4697	1.89509	0.409781	0.0647588	-1.60215	0:DiseaseFree
TCGA-G4-6627-01	3.51826	0.576112	1.86148	0.353071	-1.45135	1:Recurred/Progressed
TCGA-AA-3521-01	2.76498	0.476656	0.463605	0.280305	-1.75757	0:DiseaseFree
TCGA-AA-A00O-01	3.86423	1.31765	0.976372	0.202287	-1.83758	0:DiseaseFree
TCGA-AA-3524-01	3.53721	1.49342	0	0.0882418	-2.03589	0:DiseaseFree
TCGA-A6-2674-01	2.53031	1.44058	0.469286	0.185513	-1.22575	1:Recurred/Progressed
TCGA-AA-3542-01	2.47171	3.63264	0.0413245	0.111435	-0.782873	0:DiseaseFree
TCGA-D5-5541-01	3.49014	0.756947	0.535342	0.143045	-1.93685	0:DiseaseFree
TCGA-AA-A022-01	3.35838	0.576733	0.142772	0.116797	-2.10743	0:DiseaseFree
TCGA-DM-A0X9-01	3.58553	0.47023	0.0192511	0.0696983	-2.29971	0:DiseaseFree
TCGA-AA-A01Z-01	3.2344	2.27437	0.109802	0.133732	-1.62385	1:Recurred/Progressed
TCGA-AA-3519-01	3.65747	0.758308	0.193377	0.720221	-3.0025	0:DiseaseFree
TCGA-D5-6539-01	4.53711	0.726082	0.0774578	0.627301	-3.53823	0:DiseaseFree
TCGA-D5-6920-01	4.21297	0.340448	0.0127893	1.14983	-4.14143	0:DiseaseFree
TCGA-AA-3994-01	3.1734	2.00655	0.20703	0.186607	-1.66205	0:DiseaseFree
TCGA-CM-6678-01	3.75403	0.916844	0.591016	0.141339	-2.03082	1:Recurred/Progressed
TCGA-D5-6923-01	3.39538	1.33152	0.0745941	1.14461	-3.30202	0:DiseaseFree
TCGA-AA-3941-01	4.16191	3.79569	0.388959	0.183898	-1.72349	0:DiseaseFree
TCGA-AD-6888-01	3.48311	3.14962	0.0357859	0.214628	-1.70744	1:Recurred/Progressed
TCGA-AA-3855-01	3.38913	1.5035	0.160584	0.814924	-2.77426	0:DiseaseFree
TCGA-AY-5543-01	3.57755	0.676167	0.023661	0.249603	-2.46988	0:DiseaseFree
TCGA-D5-7000-01	3.79373	0.801345	0.20672	0.364205	-2.6128	0:DiseaseFree
TCGA-AA-A00W-01	3.6352	1.53182	0.0339038	0.27534	-2.31025	0:DiseaseFree
TCGA-AA-3560-01	3.64776	0.997259	0.39108	0.421134	-2.42515	0:DiseaseFree
TCGA-A6-2672-01	3.61108	2.06009	0.0436631	0.434013	-2.35471	0:DiseaseFree
TCGA-CK-4948-01	3.70682	1.52579	0.0735167	0.379984	-2.4691	0:DiseaseFree
TCGA-AZ-6598-01	3.06235	0.51526	0.0352479	0.0195879	-1.87119	0:DiseaseFree
TCGA-CM-4746-01	3.07331	0.658552	0.0311375	0.20003	-2.07614	0:DiseaseFree
TCGA-G4-6321-01	4.27165	0.39378	0.358955	0.163409	-2.67873	0:DiseaseFree
TCGA-AA-3866-01	3.178	0.685777	0.49134	0.325765	-2.01435	0:DiseaseFree
TCGA-AY-6197-01	3.8095	0.321481	0.0269102	0.991741	-3.66985	0:DiseaseFree
TCGA-AA-A01T-01	2.78511	0.530195	0.188503	0.079394	-1.6681	0:DiseaseFree
TCGA-AA-A00Z-01	3.43056	1.68162	0.0922801	0.576115	-2.48898	0:DiseaseFree
TCGA-CK-5914-01	3.48472	1.11705	0.0264608	0.332484	-2.39884	0:DiseaseFree
TCGA-A6-6651-01	2.79027	1.00889	3.02466	0.258131	-0.0182083	0:DiseaseFree
TCGA-CK-5916-01	3.70319	0.205319	0.619996	0.0478444	-2.04542	1:Recurred/Progressed
TCGA-AD-A5EJ-01	3.66517	2.52578	0.141063	0.050962	-1.71355	0:DiseaseFree
TCGA-AZ-6599-01	3.58447	0.559325	0.032217	0.0119548	-2.19315	0:DiseaseFree
TCGA-CA-5254-01	2.50106	0.50332	0.563972	0.00656115	-1.16262	0:DiseaseFree
TCGA-DM-A282-01	3.44131	0.736033	0.096889	0.0676272	-2.08495	0:DiseaseFree
TCGA-AA-3949-01	3.40254	1.43331	0.98817	0.201608	-1.49714	0:DiseaseFree
TCGA-A6-4107-01	3.51924	1.05959	0.435148	0.278098	-2.11292	0:DiseaseFree
TCGA-G4-6293-01	4.0796	0.986534	0.234511	0.821664	-3.32413	0:DiseaseFree
TCGA-QG-A5YW-01	3.41535	2.06299	0.104486	0.25362	-1.95552	0:DiseaseFree
TCGA-AA-3522-01	3.60266	0.810257	0.372373	0.143175	-2.09768	0:DiseaseFree
TCGA-CM-4748-01	2.93473	2.60007	0	0.312504	-1.64122	0:DiseaseFree
TCGA-AA-A029-01	3.45698	0.797459	0	0.25142	-2.37626	0:DiseaseFree
TCGA-AY-6386-01	4.32454	0.238868	0.04422	0.198095	-2.99379	0:DiseaseFree
TCGA-A6-2680-01	3.16161	2.07079	0.0915675	0.867851	-2.5879	0:DiseaseFree
TCGA-AA-3862-01	3.3013	0.765864	0.207334	0.206341	-2.09603	0:DiseaseFree
TCGA-A6-3810-01	2.17	0.339989	0.468286	0.959701	-2.27778	0:DiseaseFree
TCGA-AA-3984-01	3.51074	1.60516	0.277168	0.63248	-2.51953	0:DiseaseFree
TCGA-AA-3693-01	3.43303	0.45569	0.111374	0.0503086	-2.12166	0:DiseaseFree
TCGA-AA-3814-01	3.25322	1.41219	0.455699	0.241826	-1.78704	0:DiseaseFree
TCGA-A6-6780-01	4.36224	2.13443	0.0904765	0.00286426	-2.24129	0:DiseaseFree
TCGA-AA-A00U-01	3.28672	0.639073	0.0336419	0.529424	-2.64418	0:DiseaseFree
TCGA-G4-6317-01	3.49753	0.241694	0	0.0308727	-2.26389	1:Recurred/Progressed
TCGA-AA-3679-01	3.18471	0.747232	0.0434825	0.306573	-2.25555	0:DiseaseFree
TCGA-D5-5539-01	3.33431	1.52971	0.630085	0.337372	-1.82441	1:Recurred/Progressed
TCGA-AA-3562-01	3.36976	1.10986	0.193759	0.470799	-2.40024	0:DiseaseFree
TCGA-CM-4744-01	3.12176	1.463	0.0961284	0.0558789	-1.67081	0:DiseaseFree
TCGA-G4-6303-01	3.302	0.776722	0.71872	0.316675	-1.91891	1:Recurred/Progressed
TCGA-G4-6586-01	4.37329	2.23853	0.0706982	0	-2.22981	0:DiseaseFree
TCGA-CA-6719-01	3.79703	1.02781	1.7939	0.133921	-1.27451	1:Recurred/Progressed
TCGA-A6-6650-01	2.94037	0.414536	0.0528642	1.52637	-3.75063	0:DiseaseFree
TCGA-QG-A5YV-01	3.36146	0.465716	0.0135099	0.160748	-2.27537	0:DiseaseFree
TCGA-AA-3495-01	3.54997	2.71082	0.145092	0.474921	-2.13414	0:DiseaseFree
TCGA-AA-3842-01	3.72261	3.50848	0.185694	0.155596	-1.60095	1:Recurred/Progressed
TCGA-AA-3844-01	3.8813	0.842401	0.0317187	0.478356	-2.91508	1:Recurred/Progressed
TCGA-AA-3982-01	3.74591	0.905086	0.29062	0.375111	-2.5164	0:DiseaseFree
TCGA-A6-2674-01	1.91417	0.426861	1.79376	0.765321	-1.01516	1:Recurred/Progressed
TCGA-A6-6140-01	4.02376	0.290244	0.0299986	0.319319	-2.94882	0:DiseaseFree
TCGA-CA-6718-01	3.20572	2.88564	0.55488	0.0271698	-1.03153	1:Recurred/Progressed
TCGA-AA-A01K-01	2.27976	2.41169	0.0686172	0.238156	-1.12378	0:DiseaseFree
TCGA-AA-3509-01	2.57263	0.522469	0.0293801	0.628362	-2.33798	0:DiseaseFree
TCGA-DM-A28K-01	3.7341	0.206932	0.0314844	0.197026	-2.62253	0:DiseaseFree
TCGA-A6-5656-01	3.26737	0.906681	0.217643	0.220325	-2.04859	0:DiseaseFree
TCGA-QL-A97D-01	3.51803	0.404577	0.0314157	0.739166	-3.12884	0:DiseaseFree
TCGA-F4-6461-01	3.57067	0.520063	0.605218	0.0944434	-1.94556	1:Recurred/Progressed
TCGA-F4-6855-01	3.11906	0.915806	0.694052	0.0852647	-1.47961	0:DiseaseFree
TCGA-D5-6541-01	3.9626	0.741527	0.220153	0.0508771	-2.3264	0:DiseaseFree
TCGA-AA-3841-01	2.87203	2.37081	0.0663099	0.501763	-1.86332	0:DiseaseFree
TCGA-4T-AA8H-01	3.69184	1.35315	0.0678207	0.138158	-2.19611	0:DiseaseFree
TCGA-AA-3520-01	3.70967	1.96757	0.289244	0.48627	-2.35858	0:DiseaseFree
TCGA-AA-3854-01	3.19037	1.77322	0.0500814	0.444858	-2.16474	0:DiseaseFree
TCGA-G4-6588-01	3.69115	1.96592	0.0658995	0.101906	-1.98954	0:DiseaseFree
TCGA-CM-5348-01	3.31055	2.79961	1.11592	0.169175	-0.957972	0:DiseaseFree
TCGA-AA-3875-01	3.60588	0.677119	0.313146	0.297352	-2.37027	0:DiseaseFree
TCGA-AA-3549-01	3.42131	1.1407	0	0.565718	-2.66845	0:DiseaseFree
TCGA-A6-2685-01	2.60825	2.29685	2.17768	0.158265	0.0419798	1:Recurred/Progressed
TCGA-AA-A02O-01	2.98345	0.86927	0.128557	0.0294242	-1.68168	0:DiseaseFree
TCGA-AA-3510-01	3.93016	0.305546	0.0823142	0.0955996	-2.56256	0:DiseaseFree
TCGA-D5-6540-01	3.6724	0.827369	0.0154708	0.266157	-2.51873	0:DiseaseFree
TCGA-AA-3555-01	3.5327	0.959573	0.05238	0.26008	-2.362	1:Recurred/Progressed
TCGA-A6-6781-01	3.60559	0.725385	0.295831	0.190346	-2.23014	0:DiseaseFree
TCGA-CA-6715-01	3.51911	0.28124	0.109411	0.0637221	-2.24218	0:DiseaseFree
TCGA-A6-6141-01	3.88874	0.815986	0.277507	0.131256	-2.32671	0:DiseaseFree
TCGA-AY-A8YK-01	3.64618	0.229517	0.0612324	0.198838	-2.54301	0:DiseaseFree
TCGA-A6-6138-01	3.31758	1.50889	0.602435	0.585736	-2.15646	0:DiseaseFree
TCGA-NH-A8F7-06	3.41056	0.546419	0.0525434	0	-2.05477	0:DiseaseFree
TCGA-F4-6463-01	3.37371	2.07633	0.824129	0.225377	-1.44218	0:DiseaseFree
TCGA-DM-A1D7-01	3.62752	0.454652	0.0860682	0.319323	-2.61184	1:Recurred/Progressed
TCGA-D5-6927-01	3.46214	0.749027	0.512202	0.0724929	-1.84394	0:DiseaseFree
TCGA-AA-3867-01	2.97082	1.61099	0.381409	0.0782705	-1.38533	1:Recurred/Progressed
TCGA-G4-6306-01	3.9106	2.77568	0	0.548712	-2.53814	0:DiseaseFree
TCGA-AA-A01S-01	3.41469	1.12748	0	0.0376085	-1.98632	0:DiseaseFree
TCGA-AA-3514-01	3.55764	1.39912	0.576577	0.119794	-1.75718	0:DiseaseFree
TCGA-AA-3556-01	3.59878	2.11932	0.150276	0.417642	-2.24393	0:DiseaseFree
TCGA-A6-3810-01	3.17323	0.438574	0.301833	0.254507	-2.10156	0:DiseaseFree
TCGA-A6-6781-01	2.31357	0.800947	0.170145	0.639763	-2.02303	0:DiseaseFree
TCGA-AY-6196-01	3.30835	0.864933	0.872876	0.164163	-1.60764	0:DiseaseFree
TCGA-AA-A01G-01	2.9685	2.90152	0.136053	0.285269	-1.46484	0:DiseaseFree
TCGA-AA-A010-01	3.84639	1.53013	0	0.0178371	-2.13766	0:DiseaseFree
TCGA-A6-5656-01	3.21481	0.551614	0.24017	0.623496	-2.61337	0:DiseaseFree
TCGA-A6-6652-01	3.35233	0.594412	0.101084	0.29775	-2.35811	0:DiseaseFree
TCGA-5M-AATE-01	3.00615	0.692933	0.171609	0.147475	-1.86832	1:Recurred/Progressed
TCGA-A6-3808-01	3.39583	1.47446	0.840482	0.190057	-1.55864	0:DiseaseFree
TCGA-AD-6964-01	3.90227	1.15528	1.1226	0.074181	-1.64908	1:Recurred/Progressed
TCGA-AA-3833-01	3.67645	1.25424	0.969309	0.218151	-1.75623	0:DiseaseFree
TCGA-CM-6679-01	3.11426	0.93852	1.16344	0.108138	-1.209	0:DiseaseFree
TCGA-5M-AAT6-01	3.49064	1.15518	0.124816	0.390426	-2.40648	1:Recurred/Progressed
TCGA-AA-3532-01	3.33895	1.89479	0.307361	0.289681	-1.87036	0:DiseaseFree
TCGA-F4-6460-01	2.75952	1.67321	1.10026	0.148698	-0.876007	1:Recurred/Progressed
TCGA-AA-3531-01	2.55179	1.64417	0.0760131	0.117325	-1.34232	0:DiseaseFree
TCGA-A6-3810-01	2.85716	0.638407	0.684964	0.116317	-1.42669	0:DiseaseFree
TCGA-AA-3956-01	3.60947	0.662386	0.442901	0.872261	-3.03767	0:DiseaseFree
TCGA-A6-3809-01	3.05401	2.30663	0.0370203	0.0740613	-1.46557	0:DiseaseFree
TCGA-A6-3807-01	3.23997	5.74033	0.249242	0.0573237	-0.534388	0:DiseaseFree
TCGA-AA-3688-01	3.41879	0.847072	0.104765	0.388188	-2.44977	0:DiseaseFree
TCGA-CM-6168-01	3.85572	0.833969	1.44356	0.21881	-1.6904	0:DiseaseFree
TCGA-DM-A28C-01	4.64424	0.0901387	0.0128054	0.0693948	-3.0953	1:Recurred/Progressed
TCGA-AA-3673-01	3.77053	1.39737	0.287279	0.247751	-2.2413	0:DiseaseFree
TCGA-AA-3973-01	2.76842	0.509722	0.286593	0.0572583	-1.57318	0:DiseaseFree
TCGA-CK-4951-01	3.26303	0.455472	0.182382	0.204775	-2.16577	1:Recurred/Progressed
TCGA-AA-3979-01	2.9195	2.6963	0	0.0998768	-1.33176	0:DiseaseFree
TCGA-A6-5665-01	3.27269	3.09571	1.00832	0.604323	-1.48368	1:Recurred/Progressed
TCGA-AY-4070-01	2.99684	5.39777	0.395558	0.436004	-0.86292	1:Recurred/Progressed
TCGA-AD-6965-01	3.64588	2.28291	0.465412	0.0883124	-1.61165	1:Recurred/Progressed
TCGA-A6-2684-01	2.37334	0.604951	0.895322	0.821997	-1.89894	1:Recurred/Progressed
TCGA-AZ-4615-01	3.07417	0.915898	0.176393	0.0580741	-1.7361	1:Recurred/Progressed
TCGA-AZ-5403-01	3.25351	1.6027	0.8837	0.178546	-1.39032	1:Recurred/Progressed
TCGA-AZ-4315-01	3.71051	0.66252	0.107244	0.0136095	-2.20416	0:DiseaseFree
TCGA-AA-3972-01	3.32629	0.233049	0.165066	1.17888	-3.53275	1:Recurred/Progressed
TCGA-AA-3517-01	1.83002	0.24969	0.16669	0.572796	-1.76697	1:Recurred/Progressed
TCGA-AA-3877-01	3.85529	0.330722	0.391487	0.229344	-2.48784	0:DiseaseFree
TCGA-NH-A50T-01	3.1304	0.598316	0.0539091	0.12358	-2.01652	0:DiseaseFree
TCGA-NH-A50V-01	3.67533	1.5317	0.289525	0.092026	-1.94157	0:DiseaseFree
TCGA-AA-3502-01	3.42721	0.462815	0.335158	0.113575	-2.05885	0:DiseaseFree
TCGA-SS-A7HO-01	3.24398	1.921	0	0.539027	-2.31361	1:Recurred/Progressed
TCGA-AA-A01Q-01	3.63453	2.02486	0.036865	0.0136934	-1.84128	0:DiseaseFree
TCGA-AA-3553-01	3.24017	1.34743	0.112515	0.393759	-2.20423	0:DiseaseFree
TCGA-CK-6746-01	4.1105	0.18617	0.0577142	0.018861	-2.62804	0:DiseaseFree
TCGA-G4-6309-01	4.14249	0.414037	0.0731871	0.106613	-2.69287	1:Recurred/Progressed
TCGA-CK-5915-01	4.16146	0.25782	0	0.418449	-3.19384	0:DiseaseFree
TCGA-AD-6889-01	3.70495	0.101281	0.0154622	0.0861584	-2.49806	1:Recurred/Progressed
TCGA-CA-6717-01	3.59025	0.727263	1.60137	0.190934	-1.41093	0:DiseaseFree
TCGA-G4-6298-01	2.46408	1.86526	0.162128	0.0466561	-1.08248	1:Recurred/Progressed
TCGA-D5-6930-01	3.96599	0.814129	1.28917	0.174093	-1.80575	0:DiseaseFree
TCGA-AA-3968-01	3.12797	1.0347	0.0681053	0.6218	-2.53449	0:DiseaseFree
TCGA-AZ-4684-01	4.14232	1.86498	0.203717	0.468004	-2.69788	1:Recurred/Progressed
TCGA-CM-6675-01	3.63813	2.61354	0.103454	0.0140454	-1.64857	1:Recurred/Progressed
TCGA-AA-3660-01	3.31853	1.1717	0.264973	0.192049	-1.94679	0:DiseaseFree
TCGA-A6-A565-01	3.96619	0.461671	0.632194	0.833475	-3.15615	1:Recurred/Progressed
TCGA-CM-6165-01	4.1782	0.437134	1.05038	0.456791	-2.55604	0:DiseaseFree
TCGA-AA-3672-01	3.28451	3.84652	0.243019	0.0790669	-1.0916	0:DiseaseFree
TCGA-CM-6163-01	3.10563	1.11298	0.64245	0.566165	-2.07151	0:DiseaseFree
TCGA-AA-3851-01	3.22676	1.58283	0.123665	0.255492	-1.94851	0:DiseaseFree
TCGA-AA-3712-01	2.88211	1.79714	0.0677426	0.385659	-1.86955	0:DiseaseFree
TCGA-AZ-4308-01	3.14005	3.17408	0.724171	0.217862	-1.05404	0:DiseaseFree
TCGA-AA-A02F-01	3.52207	0.777102	0.032002	0.352609	-2.53486	0:DiseaseFree
TCGA-G4-6311-01	3.24665	0.941995	0.449025	0.108997	-1.73871	0:DiseaseFree
TCGA-A6-2682-01	3.58223	2.26872	0.869454	0.121952	-1.36663	1:Recurred/Progressed
TCGA-A6-6650-01	3.79528	0.2606	0	0.511539	-3.07372	0:DiseaseFree
TCGA-NH-A6GA-01	2.64276	2.63822	0.32298	0.758606	-1.8155	1:Recurred/Progressed
TCGA-AY-A69D-01	3.03229	0.163339	0.0111671	0.265261	-2.27559	0:DiseaseFree
TCGA-AA-3975-01	3.46866	1.43678	0.257458	0.656178	-2.57891	0:DiseaseFree
TCGA-A6-A5ZU-01	2.6867	2.71188	0.629536	0.0639926	-0.738831	0:DiseaseFree
TCGA-G4-6628-01	4.14176	0.28616	0.341541	0.0718082	-2.51461	0:DiseaseFree
TCGA-WS-AB45-01	2.64422	0.782995	0.181898	0.531685	-2.09727	0:DiseaseFree
TCGA-CM-5862-01	2.96087	1.701	0.266674	0.0284976	-1.36217	1:Recurred/Progressed
TCGA-D5-6898-01	3.66087	0.819714	1.3066	0.180571	-1.60229	0:DiseaseFree
TCGA-AA-A00F-01	3.18468	1.27072	0.346361	0.794836	-2.56044	0:DiseaseFree
TCGA-CK-4950-01	4.09102	0.499685	0.376634	0.721399	-3.2417	0:DiseaseFree
TCGA-A6-5659-01	1.72404	0.651862	0.104109	0.135931	-1.06754	0:DiseaseFree
TCGA-D5-6932-01	3.33865	1.23436	0.343771	0.105849	-1.78348	0:DiseaseFree
TCGA-F4-6806-01	3.80138	0.434165	0.301526	0.0325802	-2.22744	1:Recurred/Progressed
TCGA-F4-6856-01	4.06593	0.712387	0.4809	0.0316529	-2.21515	0:DiseaseFree
TCGA-F4-6569-01	3.67677	1.19302	0.862533	0.0669744	-1.64366	0:DiseaseFree
TCGA-A6-2679-01	2.58462	1.42905	0	0.525935	-1.99439	0:DiseaseFree
TCGA-A6-5657-01	3.33403	2.22054	1.28318	0.403952	-1.3242	0:DiseaseFree
TCGA-AA-A00Q-01	2.99773	1.49327	0.321364	0.0474429	-1.43123	0:DiseaseFree
TCGA-CM-6169-01	2.92897	1.59918	0.448946	0.498237	-1.86094	0:DiseaseFree
TCGA-AA-3980-01	3.52029	0.855354	0.149251	0.39755	-2.49847	0:DiseaseFree
TCGA-A6-5665-01	4.44021	2.26206	0.0154179	0.107283	-2.44008	1:Recurred/Progressed
TCGA-A6-6781-01	3.33667	0.597557	0.154759	0.28081	-2.29192	0:DiseaseFree
TCGA-DM-A28H-01	4.02728	1.18812	0.0253685	0.0164091	-2.32799	1:Recurred/Progressed
TCGA-F4-6703-01	2.93847	1.16514	0.407042	0.881388	-2.50112	0:DiseaseFree
TCGA-D5-6922-01	3.98759	0.935933	1.14735	0.087528	-1.76423	0:DiseaseFree
TCGA-D5-5537-01	4.34971	1.23978	0.215042	0.0181946	-2.41003	1:Recurred/Progressed
TCGA-DM-A1D4-01	2.63957	0.563463	0	0.028734	-1.61572	1:Recurred/Progressed
TCGA-AA-A004-01	2.64518	4.44986	0	0.226234	-0.855929	0:DiseaseFree
TCGA-AA-3950-01	2.58638	0.299348	0.179971	0.203841	-1.76444	0:DiseaseFree
TCGA-F5-6811-01	3.08236	1.1107	0.771264	0.169129	-1.46486	0:DiseaseFree
TCGA-BM-6198-01	2.76818	0.947997	0.168235	0.138344	-1.63617	0:DiseaseFree
TCGA-G5-6235-01	3.85528	0.452724	0.0561959	0.114135	-2.51513	1:Recurred/Progressed
TCGA-AH-6897-01	3.63568	0.877757	0	0.545077	-2.85091	0:DiseaseFree
TCGA-G5-6641-01	4.14884	1.14246	0.036782	0.208407	-2.66006	0:DiseaseFree
TCGA-G5-6233-01	3.27554	3.21919	0.369474	0.0755662	-1.16718	1:Recurred/Progressed
TCGA-DC-4745-01	3.41627	0.978202	0.237922	0.405788	-2.35391	0:DiseaseFree
TCGA-DC-6157-01	2.73709	0.449149	0.148254	0.122499	-1.73849	0:DiseaseFree
TCGA-AG-A015-01	3.60537	0.579957	0.0759007	0.488577	-2.78917	1:Recurred/Progressed
TCGA-AG-A032-01	2.80714	0.6413	0.158471	0.211994	-1.84307	1:Recurred/Progressed
TCGA-AG-3885-01	3.1538	4.94262	0.0381842	0.174372	-0.968885	0:DiseaseFree
TCGA-DC-6160-01	2.82279	0.24596	0	0.999329	-3.0708	0:DiseaseFree
TCGA-EI-6885-01	3.11149	0.995163	0.344807	0.480575	-2.18034	1:Recurred/Progressed
TCGA-AG-A00C-01	3.25422	2.37849	0.0346869	0.286501	-1.85317	0:DiseaseFree
TCGA-AG-3999-01	2.98053	2.20592	0.209925	0.189235	-1.48527	1:Recurred/Progressed
TCGA-AF-2693-01	2.95535	1.73176	0.231052	0.593055	-2.10087	0:DiseaseFree
TCGA-AA-A01P-01	2.94231	0.718493	0.783185	0.22277	-1.53783	1:Recurred/Progressed
TCGA-D5-6537-01	3.50837	0.852257	0	0.114937	-2.21945	1:Recurred/Progressed
TCGA-D5-6532-01	3.97693	2.03154	0.149149	0.0104886	-1.98971	0:DiseaseFree
TCGA-AA-3831-01	4.06798	0.591387	0.0541107	0.276481	-2.82863	0:DiseaseFree
TCGA-CM-6171-01	3.54268	0.205172	0.0151644	0.336635	-2.68801	0:DiseaseFree
TCGA-A6-A566-01	3.47042	0.898336	1.29874	0.307097	-1.62523	1:Recurred/Progressed
TCGA-AA-3970-01	3.35134	0.725902	0.283364	0.316034	-2.23359	0:DiseaseFree
TCGA-A6-2684-01	3.13505	1.85464	0.77799	0.194118	-1.33247	1:Recurred/Progressed
TCGA-AA-A02K-01	4.0868	2.57107	0.0256731	1.93666	-4.48153	1:Recurred/Progressed
TCGA-DM-A1D9-01	4.28909	0.429735	0.0505097	0.13549	-2.83594	0:DiseaseFree
TCGA-CM-4751-01	3.73329	3.02444	0.676009	0.468407	-1.83429	0:DiseaseFree
TCGA-G4-6315-01	3.7781	0.295094	0.0353118	0.266807	-2.71585	0:DiseaseFree
TCGA-F4-6704-01	3.34905	1.23127	0.89822	0.136088	-1.48635	0:DiseaseFree
TCGA-F5-6813-01	2.54461	0.564385	1.1506	0.0518473	-0.869818	1:Recurred/Progressed
TCGA-AG-A011-01	3.6133	1.78673	0.182007	0.193682	-2.03198	0:DiseaseFree
TCGA-AG-3909-01	3.37324	1.49148	0.349105	0.0583404	-1.67414	0:DiseaseFree
TCGA-EI-7002-01	3.11059	0.818391	0.672508	0.131892	-1.57309	0:DiseaseFree
TCGA-EI-6917-01	3.32887	1.71089	0.590334	0.0196921	-1.38823	0:DiseaseFree
TCGA-AG-A036-01	3.33796	0.812774	0.420096	0.105166	-1.84528	0:DiseaseFree
TCGA-AG-3602-01	2.71977	1.19471	0.138677	0.550611	-2.09003	0:DiseaseFree
TCGA-F5-6812-01	2.43848	0.868006	1.54331	0.0455368	-0.469237	0:DiseaseFree
TCGA-AF-4110-01	3.17145	1.53106	0.978868	0.512924	-1.72777	0:DiseaseFree
TCGA-AG-3882-01	2.63433	1.84511	0.0460003	0.664443	-2.06805	0:DiseaseFree
TCGA-DC-6156-01	3.1326	1.09077	0.475721	0.0620913	-1.54809	1:Recurred/Progressed
TCGA-AG-A00H-01	3.22642	1.82439	0.325447	0.097518	-1.55611	1:Recurred/Progressed
TCGA-CI-6624-01	3.84928	0.4265	0.480585	0.647681	-2.94323	0:DiseaseFree
TCGA-F5-6814-01	3.81963	1.13249	0.525949	0.0283965	-1.91187	0:DiseaseFree
TCGA-CL-5917-01	3.63152	1.01133	0.246411	0.477643	-2.57343	0:DiseaseFree
TCGA-AG-3580-01	3.69608	1.26015	0	0.727896	-3.02606	0:DiseaseFree
TCGA-AG-3600-01	3.79912	0.683624	0	0.105426	-2.44151	0:DiseaseFree
TCGA-EI-6511-01	3.48503	1.79976	0.0417458	0.230306	-2.07888	0:DiseaseFree
TCGA-AG-3728-01	2.66551	2.6967	0.736404	0.243735	-0.894556	0:DiseaseFree
TCGA-AG-4005-01	3.01328	1.94105	0.0596689	0.307168	-1.82138	0:DiseaseFree
TCGA-AG-A01L-01	3.7024	0.392299	0	0.129384	-2.48549	0:DiseaseFree
TCGA-AF-A56K-01	2.79115	1.07861	0.16129	0.919662	-2.62918	1:Recurred/Progressed
TCGA-AF-2692-01	3.02808	0.885413	0.15591	0.840411	-2.73585	1:Recurred/Progressed
TCGA-AF-2691-01	3.49242	3.32775	0.395824	0.168742	-1.38444	0:DiseaseFree
TCGA-DC-4749-01	3.13654	0.616658	0.140688	0.0973724	-1.92811	0:DiseaseFree
TCGA-EI-6882-01	3.64939	1.66222	0.0604211	0.737382	-2.86496	0:DiseaseFree
TCGA-AG-3599-01	3.44083	1.07578	0.208887	0.188941	-2.08267	0:DiseaseFree
TCGA-AH-6544-01	3.47016	0.161107	0.468405	0.103792	-2.07076	0:DiseaseFree
TCGA-AG-4008-01	3.26978	1.13902	0.455685	0.343504	-2.00061	0:DiseaseFree
TCGA-DY-A1DC-01	3.35456	1.34795	0.293856	0.0967581	-1.78335	1:Recurred/Progressed
TCGA-CL-5918-01	2.99536	1.28448	0.0160647	0.204964	-1.87687	0:DiseaseFree
TCGA-AG-3592-01	3.36208	0.29913	0.135689	1.04025	-3.37822	0:DiseaseFree
TCGA-AH-6547-01	4.2349	0.562085	0.826487	1.05554	-3.47158	0:DiseaseFree
TCGA-AH-6644-01	2.84947	0.418629	0.621713	0.172251	-1.59062	0:DiseaseFree
TCGA-AG-A020-01	3.74253	2.08108	0	0.364109	-2.37207	0:DiseaseFree
TCGA-DC-5337-01	3.76489	0.533043	0.0326548	0.25836	-2.63562	0:DiseaseFree
TCGA-DC-5869-01	3.346	0.734092	0.311264	0.227879	-2.09693	0:DiseaseFree
TCGA-AG-4015-01	3.14798	1.4626	0	0.20339	-1.93795	0:DiseaseFree
TCGA-AG-A01W-01	2.94688	1.5225	0.0549858	0.0557024	-1.56613	0:DiseaseFree
TCGA-AG-3725-01	3.44794	1.04127	0.0921185	0.28323	-2.29039	0:DiseaseFree
TCGA-F5-6702-01	2.93751	0.993113	0.700364	0.372866	-1.70771	1:Recurred/Progressed
TCGA-AF-6136-01	3.25736	0.794978	0.706145	0.74197	-2.44136	1:Recurred/Progressed
TCGA-DC-6154-01	3.08389	0.887092	0.581562	0.0154415	-1.4438	0:DiseaseFree
TCGA-AG-3893-01	3.68808	1.44237	0.128488	0.270147	-2.30293	0:DiseaseFree
TCGA-AG-3896-01	3.47159	1.19293	0.257985	0.505244	-2.44968	0:DiseaseFree
TCGA-AG-3575-01	2.30358	5.85831	0.252403	0.119159	0.0311128	0:DiseaseFree
TCGA-EI-6512-01	3.68517	1.94151	0.0692781	0.415227	-2.39412	0:DiseaseFree
TCGA-DC-6155-01	2.80059	0.700508	0	0.194121	-1.89847	0:DiseaseFree
TCGA-F5-6571-01	3.1449	0.630448	0.593605	0.0378323	-1.57236	1:Recurred/Progressed
TCGA-EI-6881-01	3.87069	0.376582	0.0227065	0.970906	-3.67116	0:DiseaseFree
TCGA-AG-A01Y-01	2.93573	1.45681	0.13535	0.120327	-1.60958	0:DiseaseFree
TCGA-AG-3601-01	3.25303	0.87272	0.545692	0.0252344	-1.59305	0:DiseaseFree
TCGA-AG-3731-01	3.49103	1.07705	0.643076	0.441403	-2.17165	0:DiseaseFree
TCGA-AF-6672-01	3.35154	0.302799	0.184762	0.111154	-2.14141	1:Recurred/Progressed
TCGA-AG-3890-01	3.72792	1.57997	0.0434435	0.580753	-2.74634	0:DiseaseFree
TCGA-AG-3612-01	3.46365	1.08392	0.464335	0.401573	-2.21138	0:DiseaseFree
TCGA-AH-6643-01	3.04226	1.06011	0.461255	0.0405068	-1.47817	1:Recurred/Progressed
TCGA-DY-A0XA-01	2.9415	0.327185	0.0334661	0.0216682	-1.84522	0:DiseaseFree
TCGA-AG-3727-01	2.67884	1.34889	0	0.403265	-1.91876	0:DiseaseFree
TCGA-AG-3878-01	3.30391	0.818026	0.214459	0.203295	-2.07572	0:DiseaseFree
TCGA-AG-A02X-01	4.04939	1.932	0	0.431887	-2.69925	0:DiseaseFree
TCGA-EI-6883-01	3.98669	2.69323	0.11119	0.0465628	-1.8928	0:DiseaseFree
TCGA-AG-4021-01	3.45105	0.606516	0.29499	0.0887815	-2.02971	1:Recurred/Progressed
TCGA-AG-3726-01	2.9033	2.18254	0	1.0259	-2.65034	0:DiseaseFree
TCGA-EI-6514-01	3.05569	0.327818	0.568281	0.102385	-1.69227	0:DiseaseFree
TCGA-AG-3587-01	4.22121	0.906166	0.0760396	0.315316	-2.88287	1:Recurred/Progressed
TCGA-DY-A1DE-01	3.13602	2.86219	1.23118	0.0293019	-0.575535	1:Recurred/Progressed
