# Supplementary material for: Identification and validation of a novel stress granules-related prognostic model in colorectal cancer
Source: Front Genet. 2023 May 2;14:1105368. doi: 10.3389/fgene.2023.1105368 (PMC10187888; doi:10.3389/fgene.2023.1105368)
Supplement: Supplementary file 10 [file DataSheet2.ZIP › Sourcedata-COAD+READ dataset from TCGA (samples 151-300).csv]

id	TCGA-A6-2675-01A-02R-1723-07	TCGA-A6-2674-01A-02R-A278-07	TCGA-AA-3819-01A-01R-0905-07	TCGA-AA-3552-01A-01R-0821-07	TCGA-AA-A03J-01A-21R-A16W-07	TCGA-CM-5861-01A-01R-1653-07	TCGA-5M-AATA-01A-31R-A41B-07	TCGA-G4-6295-01A-11R-1723-07	TCGA-CI-6621-01A-11R-1830-07	TCGA-EF-5831-01A-01R-1660-07	TCGA-AG-3608-01A-01R-0826-07	TCGA-F5-6465-01A-11R-1736-07	TCGA-F5-6863-01A-11R-1928-07	TCGA-CI-6623-01B-11R-1830-07	TCGA-EI-6508-01A-11R-1736-07	TCGA-AF-A56L-01A-31R-A39D-07	TCGA-AG-3887-01A-01R-1119-07	TCGA-AG-3593-01A-01R-0821-07	TCGA-AG-A01J-01A-01R-A00A-07	TCGA-AG-A002-01A-01R-A002-07	TCGA-AF-2690-01A-02R-1736-07	TCGA-AF-3911-01A-01R-1736-07	TCGA-DC-6682-01A-11R-1830-07	TCGA-AG-A01N-01A-01R-A00A-07	TCGA-G5-6572-02A-12R-1830-07	TCGA-CI-6622-01A-11R-1830-07	TCGA-AG-3586-01A-02R-0821-07	TCGA-AG-3574-01A-01R-0821-07	TCGA-AG-3594-01A-02R-0821-07	TCGA-AG-3898-01A-01R-1119-07	TCGA-AG-3894-01A-01R-1119-07	TCGA-CI-6619-01B-11R-1830-07	TCGA-AG-A02G-01A-01R-A00A-07	TCGA-AH-6903-01A-11R-1928-07	TCGA-AG-3742-01A-11R-1660-07	TCGA-AF-A56N-01A-12R-A39D-07	TCGA-AF-2687-01A-02R-1736-07	TCGA-EI-6884-01A-11R-1928-07	TCGA-AG-3892-01A-01R-1119-07	TCGA-AG-A008-01A-01R-A002-07	TCGA-EI-6509-01A-11R-1736-07	TCGA-AA-A017-01A-01R-A00A-07	TCGA-CM-5349-01A-21R-1723-07	TCGA-D5-5538-01A-01R-1653-07	TCGA-CK-6747-01A-11R-1839-07	TCGA-D5-6530-01A-11R-1723-07	TCGA-A6-5664-01A-21R-1839-07	TCGA-AA-3872-01A-01R-1022-07	TCGA-AA-3518-01A-02R-0826-07
RN7SKP45	0	0.345069698	0	0	0	0	0	0	0	0	0	0	0	0	0	0	0	0	0	0	0	0	0	0	0	0	0	0	0	0	0	0	0	0	0	0	0	0	0	0	0	0	0	0	0	0	0	0	0
RNU6-951P	0	0	0	0	0	0	0	0	0	0	0	0	0	0	0	0	0	0	0	0	0	0	0	0	0	0	0	0	0	0	0	0	0	0	0	0.182430976	0	0	0	0	0	0	0	0	0	0	0	0	0
AL136360.2	0	0.180552819	0	0	0	0	0	0	0	0	0	0	0.031250004	0	0	0	0	0	0	0	0	0	0	0.073807871	0.028230858	0	0	0	0.08324106	0	0	0	0	0	0.040264242	0	0	0.039027327	0	0	0.031262876	0	0	0	0	0	0	0	0
AP003174.2	0	0	0	0	0	0	0	0	0	0	0	0	0	0	0	0	0	0	0	0	0	0	0	0	0	0	0	0	0	0	0	0	0	0	0	0	0	0	0	0	0	0	0	0	0	0	0	0	0
OR2L8	0	0	0	0	0	0	0	0	0	0	0	0	0	0	0	0	0	0	0	0	0	0	0	0	0	0	0	0	0	0	0	0	0	0	0	0	0	0	0	0	0	0	0	0	0	0	0	0	0
RF00019	0	0	0	0	0	0	0	0	0	0	0	0	0	0	0	0	0	0	0	0	0	0	0	0	0	0	0	0	0	0	0	0	0	0	0	0	0	0	0	0	0	0	0	0	0	0	0	0	0
RGR	0.00614236	0.05545763	0	0.086831505	0.235578309	0	0.013347639	0.126168883	0.201819681	0.00540378	0.010820729	0	0.068256588	0	0.004326399	0.008115467	0.013658053	0.022698079	0	0.013428679	0.02554387	0.003760334	0.022941258	0.020151491	0.007707767	0.004569699	0	2.158848188	0	0	0	0.004400204	0	0.210750075	0.010993198	0.004586493	0.060236185	0	0.012100992	0	0	0.010614589	0.783654703	0.005497929	0	0	0	0.008627227	0.262730597
TRBVA	0	0.082991446	0	0	0	0	0	0	0	0	0	0	0	0	0	0	0	0	0	0	0	0	0	0	0	0	0	0	0	0	0	0	0	0	0	0	0	0	0	0	0	0	0	0	0	0	0	0	0
PARM1	50.2273121	14.48799186	49.64140497	43.96316709	31.30761158	58.53162389	22.74258147	27.50551824	51.21892533	27.16507832	32.34872527	56.06000267	41.97506296	35.34820024	57.5584796	17.03300203	30.23060503	29.74467315	84.45274572	4.507255885	21.84660377	32.73917399	42.60752209	40.1564375	13.98449278	88.43065058	48.52721651	37.25555735	55.32833483	23.5513021	67.91637837	53.25775571	18.76948905	50.52006686	17.73335116	60.67754269	9.762264075	85.24924861	31.75638732	32.40376881	10.16072044	38.92970865	8.496716709	97.83592994	51.29805519	45.98234947	44.77970871	3.515658405	42.76405082
LAMA2	1.766273427	9.60000718	0.648844392	0.779298565	0.633810051	0.143549257	3.873839143	0.666234365	1.486318443	0.854411795	0.433429465	5.188771055	0.417302416	0.843786784	4.861408218	1.195911472	0.529803637	0.607716655	2.136359814	0.900261635	3.224607191	0.780063297	0.778666398	0.344112563	1.837805392	0.564538457	1.541215352	0.478072187	4.518165394	0.824854405	1.77927839	1.226344653	0.116715354	0.413621903	1.87027683	1.974443906	3.467773964	2.574342061	0.494915463	0.830221628	0.833149147	0.648947433	0.877750351	0.616622105	1.03142248	0.452589171	3.006573505	1.833327613	0.385310747
FOCAD-AS1	0.247204564	1.115970086	0.355937898	0.249614918	0.338609011	0	0.044765605	0.060449709	0.180497938	0	0.217744781	0.377753011	0.214612914	0.241139956	0.304709399	0.408267481	0	0.11418797	0.266909459	0	0.257008777	0.22700683	0.288528355	0	0	0.183911479	0	0.09126545	0.343000395	0.72454252	0.118269399	0.177089987	0.222813198	0.126217539	0.442430725	0.646055795	0.372962652	0.160814729	0.24350743	0	0.17176105	0.640789962	0.120377327	0.11063445	0.159822826	0	0.246717728	0.173605097	0.114932822
CFHR2	0	0	0	0	0	0	0	0	0	0	0	0	0	0	0	0	0	0	0	0	0	0	0	0	5.824490986	0	0	0	0	0	0	0	0	0	0	0	0	0	0	0	0	0	0	0	0	0	0	0	0
AP000911.2	0.023134409	0.046416455	0	0.093439921	0.084502426	0.027875841	0.083786951	0	0.016891732	0	0.122264658	0	0.01606748	0	0	0.061131733	0.051441303	0.0854894	0.049956948	0	0.038483084	0.028325631	0.021601326	0.113847008	0.014515158	0.017211185	0	0.068327938	0	0	0.044272527	0.033145604	0.041703532	0.075596487	0	0.06909775	0.087258408	0	0.045576833	0	0	0	0.045061601	0.020707244	0	0	0.018471079	0.032493343	0
PLA2G4C-AS1	0.269503945	0	0.043116189	0	0.328136567	0	0.151833857	0	0.021864441	0.105376802	0.052752602	0.020337218	0.06239262	0.019473502	0	0.356076587	0	0.221312766	0.129327264	0	0.074718016	0	0.02796048	0.147362107	0.037576469	0	0.058235922	0.044221403	0	0.175533497	0	0.021451622	0	0.061156952	0.241170356	0.089439241	0.067767698	0	0	0.05188853	0.06241832	0.51747643	0.058327159	0	0.019359981	0.080097396	0	0	0.111378198
AC011284.1	0	0.091911088	0	0	0	0	0.022121321	0	0.022298665	0	0	0	0	0	0	0	0	0	0	0	0	0	0	0	0	0.022720373	0	0	0	0	0	0.021877647	0	0	0	0	0.023037851	0	0	0	0	0.052775342	0	0	0	0	0	0	0
MTND4P35	0.057036835	0	0.355873182	0.422348441	1.145852893	0.183270982	0.151486808	0.055789586	0.277638647	0.183987897	0	0.180771987	0.066022736	0.222550257	0.160696614	0.226076262	0	0.175641859	0.328444222	0.706612217	0.126504393	0.174588889	0.106514177	0.436620525	0.882732748	0.353611616	0.332770647	0.112306284	0	0.817283962	0.036383968	0.313256088	0.137090884	0.947430156	0.289229031	0.354911171	0.157763202	0.082454097	0.07491174	1.811947483	0.515189463	0.32855049	0.277743324	0.05105277	0.356463019	0.118660652	0.212518165	0.400554306	0.212145092
RF00322	0	0.194261459	0	0.391063371	0	0	0	0	0	0	0	0	0.134490759	0.125928643	0	0	0	0	0	0	0	0	0	0	0	0	0	0	0	0	0	0	0	0.079096324	0	0.28918688	0	0	0	0	0	0	0	0	0.125194547	0	0.154609776	0	0
KCNC3	0.591388775	0.513893824	0.16190723	0.756957139	0.258609463	0.070255823	0.217202688	0.187387357	0.301047959	0.190524347	0.183419712	0.441243441	0.13305522	0.297919445	0.322677538	0.646548175	0.074084656	0.269324979	0.251814214	0.300466965	0.304823792	0.107084152	0.132216498	0.184455006	0.425927511	0.136329474	0.356373784	0.38131714	0.63179394	0.406884241	0.079700423	2.717944793	0.375378297	0.188825621	0.268334199	0.189696826	0.901665583	0.252866238	0.278964781	0.274231338	0.636613165	0.194319531	0.223082565	0.369048819	0.293490163	0.207944427	0.31256939	0.889128032	0.170394271
AC079584.2	0	0.101845814	0	0	0	0	0	0.099301852	0	0	0	0.034474547	0.035254859	0.033010421	0	0	0	0	0.109614273	0	0.084438612	0.031075692	0	0	0.063697587	0	0	0.074961719	0	0	0	0.036363624	0	0.020733988	0	0	0.038292039	0	0	0	0.035269381	0	0.098873028	0.045435313	0.032817988	0	0.081057553	0	0
AC087294.1	0.189309223	0.794182793	0.4955949	0.069510935	0.062862239	0	0.12465998	0.06733437	0.238752786	0.121124356	0.030317986	0.116882104	0.047811067	0.369329892	0.145462702	0.466134491	0.229606345	0.254385839	0.148653985	0.225750331	0.114511876	0.073751067	0.433875226	0.112922641	0.043191912	0.012803581	0.133877446	0.076244803	0.127354985	0.100882648	0.131739185	0.394517786	0.186142165	0.28118509	0.138605478	0.077103809	0.467369591	0.059710011	0.067810166	0.238571097	0.16740766	0.059480833	0.067043594	0.030808672	0.077886008	0.092067185	0.109926635	0.193377106	0.256045206
AZU1	0.04398522	0.058834093	0	0.059218794	0.053554538	0.035333371	0.010620219	0.071705628	0	0.038696277	0.025828952	0.009957595	0.01018298	0.019069396	0.010327063	0.048428812	0	0.108360092	0	0	0.060972918	0.053855238	0	0	0.027597525	0.021815635	0	0	0.054249081	0	0	0.073522638	0.052860338	0.005988785	0	0	0.055301178	0.038151784	0.028884925	0.330276462	0.030561522	0	0.014279195	0	0	0.026145084	0.046825171	0.020593089	0
RN7SL784P	0	0.076682155	0.110059745	0.15436712	0	0	0.055367985	0	0.167435587	0	0	0	0.053088458	0	0.053839631	0.151488723	0	0	0	0	0	0	0.071372804	0	0	0	0	0.225761902	0.141412443	0	0	0	0.137792373	0.031222233	0	0.114152716	0	0.066300809	0	0	0	0	0.074443873	0	0	0.068153048	0	0	0
AL162393.1	0	0	0.039789041	0	0	0	0	0.027029838	0.020177227	0.024311297	0.146045522	0	0	0	0.019464222	0	0	0.05105868	0	0.120829723	0	0	0	0.090660408	0	0	0.05374203	0	0.051123737	0.1619881	0	0	0	0.01128753	0	0	0.020846089	0.023969214	0	0.239422236	0	0.047754432	0	0.024734869	0	0	0	0.194067009	0
C1R	45.45793172	49.29727024	14.539878	27.03901228	25.57226353	12.90643565	16.67236246	16.81089143	31.87221421	25.22453953	16.36863377	65.20481842	24.5999296	19.41015089	21.66921735	21.92815293	16.62283277	20.57412747	7.086276742	3.980116574	125.4397582	23.61377318	8.749032285	13.52548754	324.7748732	10.24893892	13.92003842	12.12881141	14.43558766	21.06429817	16.85532849	20.07436146	10.70116167	8.34736757	17.80910421	26.35146612	83.00856052	42.3754749	14.8367377	4.08103475	18.58323896	20.22233477	36.46156447	32.53278957	24.9466468	16.72513277	66.68323462	57.8792262	13.26841877
AL356583.2	0	0	0	0	0	0	0.067628039	0	0	0.082137454	0.164475076	0.063408541	0	0	0	0.061677552	0	0	0	0.408231848	0.077653366	0	0	0.306302664	0	0	0	0	0	0	0.17867127	0	0	0.114407184	0	0	0.070430001	0.080981703	0	0	0	0	0	0	0	0	0.074543999	0	0
QRFPR	0.024205447	0	0	0.097765843	0	0	0.061366184	0.023676136	0.017673756	0.021294895	0	0.016439251	0.016811345	0.01574108	0.076721474	0.935442866	0.053822845	1.118090536	0	0.079378415	0.020132354	0.007409251	0	0	0.060748625	0.162071991	0.117685093	0.035745634	0	0	0	0.008670031	0	0	0.909748177	0	0.01825963	0	0.023843436	0.083886458	0.042045674	0	0	0	0.046947955	0	0	0.06799533	0
ENO1	332.0111566	225.8105413	183.1428633	359.457685	293.4233581	427.8324602	419.4735927	347.3622945	332.505248	217.1840455	433.3847603	275.4038966	295.3762649	492.2976374	432.5835038	378.9170823	317.5194312	247.0845621	479.0663006	421.7556886	245.7644677	377.7513812	489.7625946	416.4292291	141.2497622	223.7674496	565.0454375	415.2360291	384.9005187	371.9385388	406.0252699	421.7514712	211.2052106	457.3897839	323.3365727	297.8716192	365.5996785	370.4059706	588.7967206	361.9431478	449.7519706	308.3771742	254.0255553	484.1881631	611.8018372	287.1083678	485.1627823	281.2532842	616.0843808
C2orf50	0.062284948	0.071409931	0.076869502	0.035938431	0.032500933	0.128657727	0.051561201	0.02610983	0.116942759	0.01565588	0.047024868	0.096688313	0.061798	0.02893187	0.043870686	0.158707383	0.098925584	0	0.019214211	0.272339831	0.066605338	0.01634171	0.132931239	0.160553473	0.061410285	0.026478746	0.017304275	0.14453987	0.049383651	0.017386061	0.017027895	0.057367391	0.06415928	0.050882251	0.015924795	0.086372188	0.127531519	0.015435587	0.035059102	0.123345642	0.043276418	0.015376342	0.03466277	0.039821624	0.04602114	0.119001067	0.049729829	0.01249744	0
CALU	51.97838296	113.5543222	34.50442133	25.09933842	14.84827008	63.25628555	33.29320772	32.90821138	57.30083485	56.19092559	28.29971857	46.5323936	44.8363794	59.03852334	50.42614822	24.155523	29.58322808	37.2188854	20.36827442	82.72431048	58.73517826	43.48624297	31.11309935	23.09996024	23.08661985	32.24436005	32.38428135	25.59504034	43.55553128	46.35163754	31.00696743	51.49275849	24.39863454	26.69618627	64.10145412	47.62787442	104.0830293	47.85863342	28.17445907	19.48931831	31.45924592	33.39635708	35.36988078	61.42479783	31.99952748	27.98336796	51.13879363	51.91594039	37.96529764
AC012358.3	0.082710027	0.5642228	0.007939345	0.033406595	0.030211266	0.126237988	0.039940626	0.016180274	0.03220866	0.048509781	0.087424001	0.026214035	0.034466626	0.071716376	0.066024808	0.018213156	0.073565079	0	0.023814111	0.168769125	0.110067627	0.047259173	0.149309316	0.027135018	0.096869775	0.02871556	0.010723468	0.024428571	0.510051209	0.010774151	0.031656584	0.039500667	0.06957919	0.049549902	0.123357544	0.020586495	0.203817678	0.066958084	0.065178428	0.009554669	0.118767278	0.019057453	0.059071473	0.039483967	0.024954408	0.058996015	0.026415085	0.116170042	0.041017999
ERCC1	8.467044492	5.295854455	6.028139597	8.312901974	5.90804711	5.671753747	7.651089006	4.723338188	7.041483205	5.638258941	9.803611223	6.091131816	10.4489624	5.045840597	5.098620746	7.532271437	11.2900561	9.008890175	5.183481267	10.36247055	9.186939136	8.372240699	5.734656289	6.952235509	4.994765896	6.759587899	6.765288798	11.07063327	4.831101506	7.337747194	10.47931352	7.288050135	7.699222958	6.41905824	6.263725281	5.139083199	6.295249712	5.867978328	7.943250796	9.93549037	6.348836416	6.797418556	6.602381207	6.827560251	5.610516377	5.258589418	5.506309613	6.097629959	7.855728434
AK7	0.324094526	0.681721378	0.541913848	0.380037589	0.114562377	0.856620518	0.1173788	0.245425093	0.454195396	0.390896101	0.33151545	0.312414808	0.130698878	0.992622901	1.369664701	0.43165653	0.767145054	0.096583706	0.361216401	0.719976985	0.417381021	0.403219691	0.322140956	0.222943751	0.311578131	0.268337549	0.264314929	0.633000078	0.647935359	0.245136161	0.200071808	0.737706745	0.235577842	0.755851499	0.168399697	0.343485316	1.0528588	0.485145334	0.535511841	1.114124877	0.072640396	0.298099949	0.25963808	0.107614734	1.270720895	0.647842347	1.060101825	0.690150557	1.64291194
VN1R76P	0	0.402581314	0	0	0	0	0	0	0	0	0	0	0	0	0	0	0	0	0	0	0	0	0	0	0	0	0	0	0	0	0	0	0	0	0	0	0	0	0	0	0	0	0	0.051314005	0	0	0	0	0
FOXP2	1.134659082	1.723205741	0.095400919	0.097010081	0.021176473	0.097800361	0.05519257	0.066428799	0.104013338	0.056833164	0.081706032	0.226120435	0.526901765	1.476840893	1.13755068	0.099578255	0.051565164	0.018363266	0.250386171	0	0.416066953	0.242361652	1.135253589	0.179333204	0.1579726	0.071475165	0.038656667	0.034246229	0.39531328	0.058259058	0.041209189	0.141208001	0.011943985	0.172531426	0.075596867	0.132343951	0.386110992	1.076129939	0.032633267	0.008610826	0.148467958	0.400747493	0.701749781	0.041514207	0.036411289	0.026584093	0.485372029	0.21636836	0.05852966
AC090415.1	0	0	0	0	0	0	0	0	0	0	0	0	0	0	0	0	0	0	0	0	0	0	0	0	0	0	0	0	0	0	0	0	0	0	0	0	0	0	0	0	0	0	0	0	0	0	0	0	0
RNU6-1081P	0	1.715673637	0	0	0	0	0	0	0	0	0	0.165928893	0	0	0	0	0	0	0	0	0	0	0	0	0	0	0	0	0	0	0	0	0	0	0.218631071	0	0	0	0	0	0	0	0	0	0	0	0	0	0
MIR3670-2	0	0	0	0	0	0	0	0	0	0	0	0	0	0	0	0	0	0	0	0	0	0	0	0	0	0	0	0	0	0	0	0	0	0	0	0	0	0	0	0	0	0	0	0	0	0	0	0	0
LINC01363	0	0	0	0	0	0	0	0	0	0	0	0	0.013204547	0	0	0	0	0.035128372	0	0	0.015813049	0.023278519	0	0	0.011928821	0.014144465	0	0	0	0	0.072767935	0.01361983	0	0.015531642	0	0.014196447	0.014342109	0	0	0	0.013209986	0.032855049	0	0	0	0	0	0	0
ANKRD26	1.027108348	2.777417805	0.919562264	0.69806363	0.402825756	0.507739782	2.224801534	1.394271283	0.870133713	1.43650039	0.701727184	1.815459757	0.939707819	1.412950779	1.653265152	1.022133962	0.380643621	1.003620368	0.526054647	0.424631037	0.709157804	1.160847924	1.773615518	0.46981066	0.411034331	0.685759839	0.646623342	0.578520204	0.615120088	0.75259904	0.585895967	1.936164905	1.899004819	1.467032131	1.679172522	1.361811279	1.427934785	0.939432622	0.557758046	0.815730041	0.699924658	0.847648679	1.18626467	0.954708013	1.191878571	0.628130619	1.069768814	0.633458568	0.46528905
LRRC10B	2.155910107	0.957300161	0.814213956	5.924107809	1.247924512	0.042586345	0.588811951	0.760538521	0.731163065	3.751893793	1.909363655	1.560210162	1.464609825	2.214108168	2.655344379	0.311306254	1.91229974	0.435344851	5.342399118	0.309071431	0.470329537	3.15896526	0.473009666	1.468706782	0.546984015	0.657344712	3.276302066	1.252627552	1.85257311	0.483409284	3.269064247	0.51480993	2.442259584	0.428275051	1.539186384	2.568667598	0.888706635	0.22480725	0.417770521	1.428980665	0.466576237	3.990281973	0.286838719	1.328660416	0.959693213	1.407533964	2.972353786	2.564762999	1.57746463
AL138752.2	0.010089495	0.404867573	0.04358213	0.04075149	0.018426812	0.012157352	0.014616635	0.009868864	0.007366907	0.008876298	0.035548453	0	0.028029722	0	0	0.01333054	0.022434841	0	0.043574952	0	0.033566874	0.018530276	0	0.049651532	0.006330424	0	0	0.014899763	0	0	0	0.007227814	0	0.016484761	0.018057526	0.01506763	0.015222231	0.0175028	0	0.052449271	0.014020634	0.01743562	0.009826247	0.009030948	0	0.035983547	0.016111401	0	0.018763637
LINC01926	0	0	0	0.110446768	0	0	0.039614751	0	0.11979701	0	0	0	0	0	0.038521242	0	0	0	0	0	0	0	0	0	0	0	0.106359749	0	0	0	0	0	0	0	0	0	0.082512135	0.047436981	0	0	0	0	0	0	0.035358292	0.048762222	0	0	0
AC008687.3	0.087431046	0	0	0	0	0	0	0	0	0	0	0	0.030361626	0	0	0	0	0	0.094400252	0.191145347	0	0	0	0	0	0.032522807	0	0	0.080874675	0	0	0	0	0	0	0	0	0.037917854	0	0	0	0	0	0	0	0	0	0	0
SLC35B3	20.39238109	26.65481756	22.15800857	16.50261808	7.819538931	16.16994431	11.03188324	11.4748936	13.89817231	20.60931342	12.60693374	21.88351301	9.872515413	24.54989806	21.48057657	17.70610405	15.61341051	14.35257819	12.28351805	12.16863301	15.03793593	26.51853	6.830547637	12.38110629	10.57657156	19.19381346	14.79759248	10.27908624	15.34401111	15.41729514	13.41414065	17.36894783	20.22162712	19.67710762	18.9600302	16.03079118	18.23467985	24.18158359	13.54423194	16.23715223	18.38472171	19.27947188	14.55867167	15.05562987	20.40489501	16.24058103	11.03683732	13.09252141	13.30870443
KRT8P37	0.018409777	0.073874076	0.026507347	0.11153568	0.605203993	0.022182887	0.026670213	0.072028808	0.080652072	0.129568941	0.032431705	0.037509278	0.03835828	0.119720893	0.181538135	0.097294166	0.08187137	0.068030297	0.119263417	0.442730314	0.076559657	0.078892867	0.240657031	0.241590834	0.080855564	0.191747144	0.28642231	0.108747282	0.204350939	0.071944011	0.140923819	0.092317509	0.232306296	0.135354978	0.049422939	0.123719035	0.138876058	0.031936446	0.145075553	0.287104355	0.127913599	0.381766414	0.12550608	0.065913201	0.249948268	0.065657302	0.102891717	0.646434472	0.376607337
OR5B10P	0	0	0	0	0	0	0	0	0	0	0	0	0	0	0	0	0	0	0	0	0	0	0	0	0	0	0	0	0	0	0	0	0	0	0	0	0	0	0	0	0	0	0	0	0	0	0	0	0
PMPCB	15.50670517	11.58577754	16.96349593	18.38766222	13.72574562	14.60647934	13.57819967	16.53206399	15.13590005	14.49832237	25.56490361	12.44092627	17.90090089	22.46439378	14.86000531	16.19459882	19.23596209	10.56938962	14.94472159	15.02394521	11.89003931	14.54756956	12.10630366	19.65405141	12.53821466	11.35140825	17.56002756	20.75982247	9.302511222	21.44630873	17.14505118	20.21847556	23.10927709	18.35689092	22.55648635	14.42510211	18.77414731	12.85456819	21.01615175	13.78166881	11.00718346	21.91978784	14.45442894	13.56039705	12.75547294	14.2501468	11.92765658	15.69700664	19.0846485
AC138207.4	0.409204665	1.184164525	1.042420171	1.334936373	0.229952417	0.360321675	0.957622808	0.307889548	0.655024953	0.332308062	0.582247709	0.534448872	0.185825583	0.276345518	0.864675489	0.862965863	0.244973336	1.105031562	0.237904548	0.51612696	0.811596892	0.327595046	0.308608956	0.774516069	0.207371887	0.398105793	0.336688477	0.278906335	0.436752459	0.522796032	0.361430143	0.24804326	0.567429157	0.154287833	0.464772011	0.552345199	0.724229027	0.368586197	0.18603909	0.59998261	0.382739667	0.734342982	0.413855947	0.422622267	0.508767725	0.196458032	0.552909133	0.618958088	0.380503062
AC019278.1	0	0.821251472	0	0.11021619	0	0	0	0	0	0	0	0	0	0	0	0	0	0	0	0	0	0	0	0	0	0	0	0	0	0	0	0	0	0	0	0	0	0	0	0	0	0	0	0	0	0	0	0	0
TPT1P4	0.554066877	1.56644356	0.94282394	1.017216862	3.587689695	0.667623701	0.291882096	0.59121912	0.735555181	1.77252309	2.040885333	0.513132703	1.504275258	1.605044271	0.390259519	0.299474817	1.344015559	0.83759846	1.087694618	1.101203444	1.466287069	1.603481772	1.928303376	2.561374881	0.568859957	1.199145364	1.763235608	0.595071834	1.211406018	2.558933407	1.349501693	0.64950056	1.906791562	2.036844656	1.126855711	1.128330311	1.25389828	1.834961125	2.083888729	5.411403852	2.589819073	6.876454132	0.784888006	1.307468979	0.911821555	0.673651511	0.804328315	4.527781491	4.683678566
MTATP6P29	0	0.198676493	0.285154793	0	0	0	0	0	0	0	0.348886524	0	0	0	0	0	0	0	0	0	0	0	0	0	0	0	0	0	0	0	0	0	0	0	0	0	0	0	0	0	0	0	0	0	0	0	0	0	0
Z95152.1	0.159401724	3.997758691	0.401650959	0.160955961	0.145560581	0.048017836	0.259790639	0.545706062	0.29097038	0.140234677	0.070202776	0.487163182	0.166063285	0.15549116	0.084206495	0.263257842	0	0.515412467	0.258161665	0	0.099434188	0.024396313	0	0.522955768	0.025003245	0.118589261	0.232499817	0.11769904	0.368620851	0.077866231	0.228786382	0.342571942	0.071836877	0.065109779	0.213965164	0.446344079	0.2104311	0.103696083	0.078508874	0.552423013	0.221508915	0.137730769	0.155242712	0.071338982	0.103056487	0.071062019	0.190905364	0.279858826	0.296442582
AL451054.1	0	0	0	0	0	0	0	0	0.013952966	0	0	0	0	0	0	0	0	0	0	0	0	0	0	0	0	0	0	0	0	0	0	0	0	0	0	0	0	0	0	0.033113075	0.013277581	0	0	0	0	0.017038262	0	0	0
AL355994.1	0	0	0	0	0	0	0	0	0	0	0	0	0	0	0	0	0	0	0	0	0	0	0	0	0	0	0	0	0	0	0	0	0	0	0	0	0	0	0	0	0	0	0	0	0	0	0	0	0
AC106795.5	0	0.288824857	0.082908442	0	0	0	0	0	0.042043297	0	0	0	0	0.037445742	0.040557607	0.038039019	0	0	0	0	0.047891944	0	0	0	0	0	0	0	0	0	0	0.123748455	0	0	0	0.042995847	0	0.049944662	0	0.099776844	0	0.19901186	0	0	0	0.051339961	0.091948545	0	0
FAM199X	9.237476306	13.70172418	6.370152347	7.575312323	2.669866437	9.580437147	9.062900927	7.235239214	8.877027533	12.81463241	8.040905675	12.92353993	7.482119353	10.71955545	8.780632223	7.33910756	4.965530999	6.587452979	7.27500979	9.442380205	9.677460948	9.524697606	22.10177499	5.894385454	4.119778352	7.790409588	5.229214073	6.124453861	13.71702598	12.81629922	4.863922197	6.645077945	6.711377353	17.5012153	20.56070269	14.02558306	11.50114263	8.574916515	4.862180809	5.831666837	6.756898214	9.232634453	7.787825472	14.33070718	6.822154228	5.532488379	6.448950621	6.465072904	5.326505127
ANXA2P2	6.048514028	6.607746405	8.229231853	3.15726163	10.76577473	9.449910027	5.235205864	3.50963899	5.033901687	4.532054809	5.463152516	3.620503372	9.060326016	4.833437639	5.72251933	4.926947945	6.097811768	3.83570824	2.933256457	8.853027925	5.393102414	6.668325639	5.647687964	10.42630246	4.00404908	7.817590133	5.781799375	2.308747451	12.09076391	15.82486103	5.395171685	4.516575954	1.201225272	11.72486692	5.091531816	2.698368753	10.09220482	8.225200392	10.65380816	18.91886343	9.170903432	5.536236806	6.165266435	6.193902232	7.854116714	6.169855311	9.12652414	41.61314176	28.69331694
C8orf37-AS1	0.036182537	0.090744972	0.052097485	0.073070665	0.066081482	0.326986506	0.183461532	0.28313054	0.013209451	0	0	0.024573552	0.100519045	0.035294879	0	0	0.040227455	0.066853303	0.078133357	0.118655624	0.030094038	0.099678778	0.016892387	0	0.045403817	0	0	0.267164604	0	0	0	0.051840183	0.032612451	0.059116976	0.080946452	0.027017459	0.068236679	0.078459781	0	0.031348572	0.087990393	0	0.017619242	0.048579625	0.023392753	0.016130341	0.014444512	0.228690175	0.100934083
RNA5SP473	0	0	0	0	0	0.251997601	0	0	0	0	0	0	0	0	0.147305229	0.138157716	0	0	0	0	0.347887081	0.128031852	0	0	0	0	0	0	0.386904445	0	0	0	0	0	0	0	0	0	0	0	0.145309849	0	0	0.18719349	0	0	0	0	0
XKRYP1	0	0	0	0	0	0	0	0	0	0	0	0	0	0	0	0	0	0	0	0	0	0	0	0	0	0	0	0	0	0	0	0	0	0	0	0	0	0	0	0	0	0	0	0	0	0	0	0	0
REP15	2.012779463	15.49676642	1.361759624	0.881525039	0	0.58441002	0.263485867	0.094880248	1.575882624	1.344067427	0.640811983	0.115288257	0.117897744	0.078851423	1.281063568	0.176221576	0.700995128	0.448065966	0.994968147	0	0.524412343	0.356303856	0.430223078	0.159118267	0.167368661	0.631449314	0.613097848	0.179059765	5.563097311	0.142152823	0.324856855	3.005396145	0.087430411	1.396659124	0.173606861	0.235400266	0.16464156	3.092028649	0.764405513	6.177093693	0.252742084	0.167627801	0.330646814	0.108530548	2.038185803	2.378402274	1.839397383	0	0.315692101
NUP205	9.957178565	19.88496402	10.52291923	7.823063886	7.494640922	6.35451359	13.94527628	14.20642743	13.37563991	8.026378419	12.8929117	8.966911488	9.329535194	18.97507807	27.35751406	11.07265456	11.13897657	10.32722952	9.758029773	16.48037169	7.542538015	10.75264227	12.03655166	15.43855482	2.505850883	8.234848272	10.08925312	6.956957164	13.22223979	16.66024614	7.524876905	18.52079675	10.14371781	10.96531064	17.84527691	11.48302306	14.34446227	9.556244817	8.233261388	10.04193234	7.666958803	9.000748256	8.928809317	11.98060446	12.88613223	9.41939702	11.53333328	13.0311144	11.37088224
AC093083.1	0	0.226731674	0	0	0	0	0	0	0	0	0	0	0	0	0	0	0	0	0	0	0	0	0	0	0	0	0	0	0	0.147205325	0	0	0	0	0	0	0	0	0	0	0	0	0	0	0	0	0	0	0
ZNF197	2.23289614	4.034362966	2.936921599	1.77876911	1.142974291	2.215731823	4.119044284	2.886900159	2.50759968	3.007782042	1.721799079	2.004485759	3.882384721	2.416780394	1.692475482	2.968032792	1.486073654	3.426145317	1.468218963	1.461116501	2.342338571	2.308243827	2.871281376	2.053182925	1.960886976	2.281988955	1.645330463	1.779939263	1.643786434	1.449299179	1.700373843	2.175207802	2.3886319	3.791819586	2.686089638	3.461524643	3.056997167	3.444624399	1.33948878	2.778033861	2.662689703	2.837249777	2.761562976	2.27525706	2.117965378	1.973648608	2.128254862	1.085192198	1.752984539
NDE1P2	0	0	0	0	0	0	0	0	0	0	0	0	0.016430998	0	0	0	0	0	0	0	0	0	0	0	0	0	0	0	0	0	0	0	0	0	0	0	0	0	0	0	0	0	0.023040547	0	0	0	0	0	0
AC084024.1	0.042096429	0.21115376	0.060612613	0	0.076882239	0	0.060985027	0.041175889	0	0.037034601	0	0.028590002	0.087711365	0	0.059301622	0	0	0	0	0.092032945	0	0	0.039306761	0	0	0	0	0	0	0.082254827	0	0	0	0.017194853	0	0.062866713	0.031755878	0	0.08293369	0	0.058498329	0	0.040998075	0	0.054432412	0	0.033610821	0	0
AC083843.2	0.681453202	2.109599296	1.005269832	0.422145811	0.397038425	0.12593835	2.035005897	1.161353662	1.694170736	0.75031047	0.471356686	0.406025586	1.065623649	0.565500769	1.177876455	1.886328957	0.381141147	1.228200908	1.570851594	0.639800434	1.317859463	0.76526315	0.839283903	1.008109521	0.199354196	0.818006081	0.75613566	0.475388927	0.448593831	1.012945899	0.288022773	1.162030908	1.379157754	0.455945469	1.537620117	1.070749917	0.829436312	0.449653721	0.181199436	0.927272021	0.69715264	1.358232874	0.52116664	0.392917728	0.124333622	0.525583922	0.437273931	0.434526367	0.699742926
AC010385.2	0	0	0	0	0	0	0	0	0	0	0	0	0	0	0.037577865	0	0	0	0	0	0	0	0	0	0	0	0	0	0	0	0	0	0	0	0.047741887	0	0	0.046275259	0	0	0	0	0	0	0	0	0	0	0
AC005234.1	0	0	0	0	0	0	0	0	0	0	0	0	0	0	0	0	0	0	0	0	0	0	0	0	0	0	0	0	0	0	0	0	0	0	0	0	0	0	0	0	0	0	0	0	0	0	0	0	0
BRD1	8.825678335	8.553481488	8.518962886	6.804502661	7.426824309	7.279930688	7.043489192	10.23246175	6.564848853	7.288751293	7.88018363	8.604051283	7.616315163	8.476935069	11.5955655	8.924161841	7.661060997	6.820008244	8.018986737	8.880612822	9.124602382	7.971897811	4.948660788	9.77864711	5.184194201	7.417079199	8.360348982	6.269234355	9.052571956	8.705471263	7.345985278	6.735413331	9.940553753	8.153614185	8.653604641	9.292909156	8.211776913	10.64362591	5.379079128	10.089605	10.12201082	9.737871459	5.966733719	8.559702306	9.10356962	11.10831766	8.516620055	8.435605208	8.493358693
AC019131.2	0.420673974	0.964608626	1.514270281	0.364093484	0.493902109	0.79654414	0.783552455	1.205033683	0.592375561	0.343655554	0.846952114	0.714257131	0.751293208	1.035654533	0.952404501	0.73445912	0.4008874	0.66622774	0.32443305	0.065692481	1.649464606	0.662233719	1.767584398	0.345030587	0.867238992	0.380030874	1.285608185	1.730581752	0.389128034	0.645842211	0.63253737	0.581191019	1.679166362	0.687319785	1.371344543	1.256467133	0.861350814	0.625513842	0.414382471	0.468607108	0.417557036	1.81741291	0.8779243	0.591703559	0.42738828	0.910900733	0.479823443	0.168815991	0.670573566
AL353626.1	0	0	0	0	0	0	0	0	0	0	0	0	0.035811149	0	0	0	0	0	0.111343887	0	0	0	0	0	0	0.038360234	0	0.076144547	0	0	0	0	0	0	0	0	0	0	0	0	0	0.08910393	0	0	0	0	0.041168284	0.072421061	0
AL158201.1	0.062841064	0.210138598	0.211124222	0.169210113	0.650357211	0.126200722	0	0	0.137651372	0.165854474	1.254649616	0.056905101	0.087289676	0.1225988	0.088524777	0.055351649	0.465774623	0.503140741	0.135700362	0.091590479	0.191644526	0.051294813	0.254265613	0.41233051	0.026285463	0.109086917	0.448108622	0.154668611	0.658791624	0.941382769	0.28060552	0.030011644	0.07552082	0.316575433	0.018744811	0.125128938	0.205420836	0.054506915	0.453942336	1.125207772	0.130988445	0.723969428	0.040800969	0.074997392	0.108341435	0.037353113	0.066898461	0.52957901	0.545378341
SNX18P8	0	0	0	0	0	0	0	0	0	0	0	0	0	0	0	0.019759399	0	0	0	0	0	0	0	0	0	0	0	0	0	0	0	0	0	0	0	0.022334227	0	0	0	0	0	0	0	0	0	0	0	0	0
MCHR1	0.061801141	0.345419312	0.050848271	0	0	0.06382918	0	0.086356727	0.064463549	0.069904216	0	0.053964716	0	0.097604268	0.031092796	0.017497178	0.215945762	0.032625134	0.019064961	0	0.124832835	0.037834472	0.016487335	0.014482395	0.304666357	0.019704801	0.017169862	0	0.098000113	0.017251012	0.084478142	0.031623212	0.031830457	0.010818646	0.007900549	0.105478497	0.206461468	0.099551975	0	0.030596884	0.981491716	0.091541423	0.180565991	0.576879633	0.017123874	0.078717806	0.105736169	0.06200182	0.082094873
ENTPD8	12.1215006	4.105794032	11.90531316	11.15068389	11.19523058	11.20705127	1.615823675	0.549994303	2.490279645	1.865180547	8.054407095	0.863930195	0.627402238	0.563481836	7.524980647	4.238265604	6.456464025	2.997554995	20.2237561	0.624727158	1.717355123	1.941244587	1.798866451	4.188440523	2.197746449	11.0135804	5.360066307	2.382202016	15.75721559	0.342216045	7.091409788	12.15027141	1.478887249	4.137914732	4.083143391	1.232052354	0.92482836	15.7109072	7.518248969	12.10733597	0.493161951	4.030130522	0.852849594	0.808575546	3.498251713	29.96552044	2.016578145	2.343393344	4.199951679
AL359233.1	0	0.072047519	0	0	0	0	0	0	0.052438618	0	0	0.048775801	0.049879815	0	0	0.094888541	0	0	0	0	0	0	0	0	0	0	0	0	0	0	0	0	0	0.029335175	0	0.053626688	0	0	0	0	0.04990036	0	0	0	0	0	0	0	0
AC104447.1	0.996936203	1.234712666	1.55949062	0.894806019	0.809218145	0.578384324	0.953924697	0.878826067	1.087385354	1.082791294	0.650466401	0.83589414	0.726592027	1.112547549	0.615505608	0.983820832	0.848394002	1.751043484	0.744179764	0.88796193	0.75752248	0.904179748	0.815948407	1.191177028	0.455614688	1.529153809	0.69414258	0.508920898	1.297878612	0.937914151	1.177682571	0.573103719	1.087158466	1.211581411	1.530932163	0.964977406	1.578374782	0.587155472	0.678931733	1.663511108	0.778201284	0.531728959	0.455495564	0.352530112	0.747984368	1.075431989	0.776324512	0.414886757	0.709564072
AL607023.1	0	0.105747165	0	0	0	0	0	0	0	0	0	0	0	0	0	0	0	0	0	0	0	0	0	0	0	0	0	0	0	0	0	0	0	0	0	0	0	0	0	0	0	0	0	0	0	0	0	0	0
AC005377.1	0	0.115023233	0	0	0	0	0	0.056075059	0	0	0	0	0.039816343	0.037281506	0.080759446	0	0	0	0	0	0	0	0.053529603	0	0	0	0	0	0	0	0	0	0	0.023416675	0	0.042807268	0.086492983	0	0	0	0	0	0	0	0	0	0	0	0
TRAV1-1	0	0	0	0.538709746	0	0	0.096611485	0	0.048693002	0.05866961	0.469928788	0.271750891	0.046316971	0.043368283	0.046972331	0.044055394	0.148287431	0.246436281	0	0	0.388266831	0.408264835	0	0	0	0	0	0	0.123375142	0.260613508	0.127622336	0	0	0	0	0	0	0.057844073	0.262764395	0	0	0.230488226	0	0	0.172461876	0	0.319474282	0.187334072	0.37206569
LINC02310	0	3.438631602	0.065804952	0	0	0	0	0	0	0	0	0	0	0	0	0	0	0	0	0	0.038012137	0	0	0	0.057350101	0	0	0	0	0	0	0	0	0	0	0	0.034476224	0	0	0	0	0	0	0	0	0.04074885	0	0	0
AC126544.1	0.03490238	1.36553616	0.502542493	0.563883099	0	0.168222697	0.22753359	0.06827831	0.382262823	0.798345346	0.06148601	0.142224765	0.169684603	0.136184514	0.0491673	0.092228115	0.388041875	0.257951996	0.301475838	0.152610037	0.174175775	0.170937052	0.32589451	0	0.043797407	0.1298307	0.067877116	0.206169748	0	0.27279171	0.267171993	0.125015128	0.692089327	0.441946753	0.06246602	0.182430976	0.526579445	0.090820601	0.137521553	0.181436664	0.024250642	0.180944028	0.441892472	0.187443414	0.112825526	0.186715693	0.222935325	0.24511	0.194725969
NT5M	0.346603238	0.508190355	0.441473713	1.049948317	0.779094267	1.638434171	1.612589045	0.899717317	0.476948083	0.469117534	1.596943112	0.452687189	1.259179166	0.754223313	0.112676106	0.819012465	1.452475764	0.246310613	0.777249601	6.703246055	1.596626071	0.97117481	0.485451532	1.158983054	0.568763261	0.089259434	0.544436084	1.200878327	0.369936683	0.625153464	0.382671767	0.697139434	1.802332666	0.631641224	0.214728935	0.238899921	2.162104053	0.277509965	0.49899776	0.254097684	0.166724711	0.276444828	1.49305331	0.226713176	0.594690058	0.855788192	0.404461067	0.580439479	1.561879022
SMARCD2	40.40300076	24.05507292	50.01923594	50.51723955	53.65111967	39.88499787	64.19628757	53.7906086	49.43161295	54.58907099	78.84760702	36.97801365	52.13479904	54.13801886	31.64360127	29.32243963	58.28434694	39.51824227	41.83205338	30.29049702	44.87757315	55.9667892	72.2479328	59.61499686	15.36546502	42.35053097	57.17112805	48.29279254	41.95177752	54.81482385	61.2956339	48.57854846	62.02981601	43.5041435	50.00726112	49.22372711	47.2888226	38.61530297	46.41232703	46.83937623	44.3245628	45.0184122	53.89242004	37.91244686	50.42315985	26.24841438	36.68027917	54.97788421	53.49907383
MIR3140	0	5.827843781	0	0	0	0	0	0	0	0	0	0	0	0	0	0	0	0	0	0	0	0	0	0	0	0	0	0	0	0	0	0	0	0	0	0	0	0	0	0	0	0	0	0	0	0	0	0	0
AC010624.3	0.073535535	0.221310523	0.264700652	0	0	0.044303376	0.079898105	0.035963751	0.026846212	0.032346677	0.129544363	0.074913044	0.02553622	0.047821004	0.077692632	0.267182643	0	0	0	0.080383205	0	0.045018232	0	0.060312761	0.023069098	0.027353922	0.286019466	0	0.204063526	0.215528471	0.140725614	0.079018001	0	0.045054868	0.032902285	0.109817802	0	0.031891528	0	0.191133701	0.076640215	0.12707649	0.071616891	0.098730743	0.095084466	0.065564957	0	0	0.068377755
AP000311.1	0	0.024327734	0	0.048973613	0	0.029220501	0.017565724	0	0.017706546	0	0	0	0	0.015770285	0	0.016020143	0	0	0	0	0.020169706	0	0	0	0.015215333	0.018041409	0	0	0	0	0	0	0.043715205	0	0	0	0.018293507	0.063102625	0	0	0.050548417	0	0	0	0	0	0	0	0
C17orf47	0.049254607	0.086470598	0.017729832	0.074602292	0.02248887	0.029674706	0.02675815	0.012044384	0.017981778	0.021666026	0.065077279	0.033451515	0.034208672	0.024023128	0.017346353	0	0	0	0	0.053841224	0	0.00753838	0	0.020198951	0	0.009160923	0.023947226	0	0.022780526	0.048120817	0	0.017642267	0	0.020118707	0.011019088	0.02758377	0.037155723	0.04272233	0.024258983	0	0	0	0.011992372	0	0.015922057	0	0.009831521	0.017295091	0
USP19	13.93078165	10.56150506	14.40989519	18.92129859	17.66131663	9.964919956	15.69121556	19.47549128	11.21079276	16.17237881	10.99293893	13.67438217	16.60072644	13.85896249	9.81863508	14.56068054	14.92013224	19.38465812	13.94784724	21.11180513	11.61318219	12.03300583	4.778827026	14.6657566	7.086314921	12.72255228	12.75656299	9.390292728	13.7890827	10.6510026	14.59548801	13.74073533	18.46845765	10.29045804	13.20095244	12.78974516	12.26718318	18.66691128	11.53870855	15.06531104	9.200717378	8.276823757	9.240340917	10.61966207	13.91088142	14.75124018	11.19187554	10.14840084	14.25158965
AC022517.1	0	0	0	0	0	0	0	0	0	0	0	0	0	0	0	0	0	0	0	0	0	0	0	0	0	0	0	0	0	0	0	0	0	0	0	0	0	0	0	0	0	0	0	0	0	0	0	0	0
AL159166.1	0	0	0	0	0	0	0	0	0.058017194	0	0	0	0	0.051672848	0.055967032	0	0	0.146813104	0	0	0	0	0	0	0	0	0	0	0	0	0	0.056921782	0	0.097367816	0.071104938	0	0.059940426	0	0	0	0	0	0.309541699	0.071122147	0.051371623	0	0	0	0
PHOSPHO1	0.352227472	0.496900365	0.301123462	0.111144327	0.422156329	0.026526063	0.263108667	0.204561815	0.827801544	0.271140058	0.523550136	0.358825597	0.32872373	0.887598102	0.155058136	0.218143761	0.440554153	0.569449395	0.665531713	0.048128386	0.40281662	0.141508889	0.369996614	0.36111472	0.117404711	0.302989321	0.685001567	0.048764571	0.610901756	0.602209235	1.832603006	0.898908775	0.178578915	0.098912035	0.246247627	0.336978817	0.373649688	0.400987294	1.062563895	0.457755154	0.076478868	0.304341506	0.117919095	0.305420957	0.185024362	0.34349136	0.290015391	0.21643987	0.245641685
AC003087.1	0	0	0	0	0	0	0	0	0	0	0	0	0	0	0	0	0	0	0	0	0	0	0	0	0	0	0	0	0	0	0	0	0	0	0	0	0	0	0	0	0	0	0	0	0	0	0	0	0
GPN2	5.218925762	3.49740856	4.944133959	5.015334721	6.415073188	4.384272377	8.28324633	5.299954647	4.753704483	3.662944419	6.890841696	5.056382245	5.677703391	5.889863998	8.028711918	6.212102545	3.95774656	4.811719128	6.53062422	7.23158245	3.759926396	6.444664185	5.848670838	6.175268417	2.846242066	3.261621501	8.342287074	6.792173101	9.2665907	4.462724989	8.872200204	7.255452181	7.212139684	6.084253221	9.18544698	6.766763894	4.970697385	6.494150282	7.695793362	4.148664654	6.825535415	5.44394766	3.58963304	5.028545741	5.237728473	5.074561767	4.950835442	6.541153446	6.512806026
AC139712.1	0	0	0	0	0.025463398	0.01679984	0	0	0	0.02453172	0	0	0.009683335	0.009066862	0	0	0.093005877	0.025760806	0	0	0	0	0	0.022870599	0	0	0.027114645	0	0	0	0.026681576	0	0	0.011389871	0	0	0.010517547	0	0	0.0483186	0	0.024093703	0	0	0	0	0	0	0
AP000233.1	0	0	0	0	0	0	0	0	0	0	0	0	0	0	0	0	0	0	0	0	0	0	0	0	0	0	0	0	0	0	0	0	0	0	0	0	0	0	0	0	0	0	0	0	0	0	0	0	0
KIAA0825	0.082830737	0.730229106	0.133720212	0.076034885	0.05500974	0.099807019	0.09090663	0.068743769	0.141118539	0.044164161	0.079592355	0.098872272	0.040095421	0.066924152	0.093701118	0.077933421	0.133949894	0.17623211	0.027100984	0.115237795	0.108558138	0.098344198	0.035155303	0.061760499	0.070868535	0.048551571	0.03416992	0.074134009	0.102159119	0.073567327	0.115282855	0.093501473	0.040722508	0.094323221	0.128029851	0.076843465	0.134435758	0.082731187	0.148348982	0.069589918	0.09417585	0.030362923	0.053779712	0.078633847	0.069779582	0.035807343	0.098199104	0.052881629	0.060683206
SOX1-OT	0	0.240599055	0	0.193737817	0	0	0.034744681	0	0.070046448	0.042199059	0	0	0.999426745	0	0	0.063375099	0	0.265879878	0.10358046	0	0	0	0.134364214	0	0.030095649	0.071371152	0	0.354176929	0	0.281175675	0	0	0	0.117556005	0	0	0	0.041605278	0	0	0	0	0	0	0	0.427676005	0	0	0
AL355102.3	0	0	0	0	0	0	0	0	0	0	0	0	0	0	0	0	0	0	0	0	0	0	0	0	0	0	0	0	0	0	0	0	0.028084024	0	0	0	0	0	0	0.026995642	0	0	0	0	0	0.01389055	0	0	0
CSNK1G2P1	0.027373699	0.768909232	0.039414066	0.05528121	0.099987163	0	0.019828116	0	0.019987075	0.024082185	0	0	0	0.017801431	0	0	0	0.101154997	0	0	0	0	0	0.134709025	0	0.020365067	0.05323556	0.040424382	0.101283886	0	0.052385294	0	0	0	0	0	0.020649634	0.047486653	0	0.237165901	0.019019614	0	0	0.024501766	0	0	0	0.076895242	0.050907417
TSPY16P	0	0	0	0	0	0	0	0	0	0	0	0	0	0	0	0	0	0	0	0	0	0	0	0	0	0	0	0	0	0	0	0	0	0	0	0	0	0	0	0	0	0	0	0	0	0	0	0	0
MIR551A	0	0.819540532	0	0	0	0	0	0	0	0	0	0	0	0	0	0	0	0	0	0	0	0	0	0	0	0	0	0	0	0	0	0	0	0	0	0	0	0	0	0	0	0	0	0	0	0	0	0	0
AL591684.2	0.06434925	0.564852551	0.023163343	0	0	0.038768862	0.093222651	0.062942097	0.058731252	0.014152915	0.028340321	0.076480456	0.067038471	0.010461764	0.045324686	0.116902682	0	0	0	0	0.040140817	0.019697208	0.03004246	0.026389153	0.020187235	0.023936786	0	0.023757099	0.059523761	0	0	0.161342601	0.057999989	0.013142159	0.086376091	0.156160915	0.109220678	0.097676392	0	0	0.212375932	0	0.031335144	0.086396995	0.072805444	0.086061572	0.077067027	0.022595371	0
AL355493.4	0	0	0	0	0	0	0	0	0	0	0	0	0	0	0	0	0	0	0	0.195727598	0	0	0	0	0	0	0	0	0	0	0	0	0	0	0	0	0	0	0	0	0	0	0	0	0	0	0	0	0
MIR4759	0	0.315967434	0	0	0	0	0	0	0	0	0	0	0	0	0	0	0	0	0	0	0	0	0	0	0	0	0	0	0	0	0	0	0	0	0	0	0	0	0	0	0	0	0	0	0	0	0	0	0
AC099689.1	0	0.523700248	0	0	0.073339279	0	0	0	0.014660259	0	0	0	0	0	0	0	0	0	0	0	0	0	0.018747695	0	0.012597641	0	0	0	0	0.039232141	0	0.014383461	0	0.016402464	0	0.014992407	0.015146237	0.01741542	0	0.069583237	0	0.034697152	0	0	0	0.017901953	0	0.028200828	0
PUF60	37.15964516	29.0296245	46.44679498	41.75596451	47.40057945	28.85730268	61.82778783	77.62996438	35.36354438	41.65507691	37.73223198	33.3909565	51.96156121	38.58305976	30.37966672	46.67344101	71.4926949	35.99459959	78.25547672	30.14623608	40.81211246	60.98567373	25.3095541	74.12705187	19.28096847	30.23790036	67.9834495	43.55906078	18.59980348	37.2460139	44.84438057	46.64207936	32.85890813	17.88526264	33.67132121	25.74970841	35.87774878	41.23616968	41.53188919	42.06664581	39.7231154	42.21894993	37.74378497	29.43879917	28.21239723	27.42941534	23.3466748	49.44403752	29.38148244
EIF1P1	0.076662413	0.230721088	0.110382501	0	0	0	0	0	0	0.067444244	0	0	0.106488285	0	0.053997518	0	0	0	0	0	0	0	0.071582108	0	0.048100084	0.057034132	0	0	0.283654285	0	0.146709547	0.109837338	0	0	0	0	0	0.06649524	0	0	0.106532147	0.132480036	0	0	0.049563824	0	0.061209149	0	0
NAPG	3.734554666	11.56805081	4.204731471	3.780419272	2.632494116	8.729240197	6.749244421	5.570885459	5.245176051	3.828964016	3.355456433	5.787817219	3.461584129	3.770758065	7.245276009	2.893743774	2.77843818	4.92872563	2.627524378	36.83294871	4.686448768	3.893557269	5.331111452	2.679188718	4.395629566	4.418246101	7.818031805	3.351873137	10.96090735	4.261259469	6.430374532	6.996742653	5.036451826	10.02042534	6.043117784	3.815962211	5.524959962	5.431254046	8.851011203	2.919356848	3.615837621	3.299620922	4.316225396	5.680146169	6.604987273	6.49679358	3.643127782	5.928959037	8.851246945
AC023302.1	0.797008618	0.159910348	0.612039556	0.536519869	0.291121162	0.256095123	0.461850024	0.415776048	0.193980254	0.140234677	0.655225912	0.180430808	0.81186495	0.27642873	0.523951527	0.491414639	0.590738546	0.29452141	0.344215553	0.464654136	0.176771891	0.715625191	0.446515222	0.522955768	0.10001298	0.276708277	0.413333008	0.156932054	0.196597787	0.103821642	0.203365673	0.228381295	0.191565006	0.672801053	0.523025956	0.714150526	0.360739028	0.184348592	0.104678499	0.460352511	0.110754458	0.275461539	0.569223276	0.523152537	0.068704324	0.284248077	0.212117071	0.223887061	0.197628388
AC079587.1	0	0	0	0.190590452	0	0	0	0	0	0	0.166256394	0	0	0	0	0	0	0	0	0	0	0	0	0	0	0	0	0	0.174595869	0	0	0	0	0	0	0	0	0	0	0	0	0	0	0	0.061015393	0	0	0.265108145	0
ANP32BP3	0	0	0	0	0	0	0	0.036218452	0	0.032575761	0.065230908	0	0.025717072	0	0.026080954	0	0.082335231	0	0	0	0	0	0	0	0.023232477	0	0	0	0	0.144703251	0	0	0	0.060498605	0	0	0	0	0	0.128324893	0	0.063988233	0	0	0	0	0	0.052007759	0.068862016
FLJ42969	0.013419858	0	0	0	0	0.032340555	0.029161988	0	0	0	0	0	0	0	0	0	0	0	0.028979133	0	0	0.008215596	0	0	0	0.009983901	0	0.059453725	0	0	0	0.009613586	0	0.005481521	0	0.04008237	0.010123409	0	0	0	0.009324297	0	0	0.012011903	0.008676213	0	0.021429486	0.018848808	0
KNOP1	4.638238942	4.206995849	3.690809081	4.904542359	3.248133443	2.958804454	4.489365525	6.754150909	4.707354131	3.366355023	2.622785128	4.163508903	5.172461582	4.256115555	5.862505185	4.174460031	2.838650566	3.827526011	2.31304336	5.037016079	2.616661298	4.0973987	2.792892019	5.989497789	1.538558142	5.184800131	3.406362481	2.303085565	2.517545997	4.376802561	2.797594735	4.22033095	4.578307377	2.915434874	3.406092353	3.533792129	5.038726149	3.906237627	2.388951903	4.085695266	3.445047305	3.527440994	2.6965545	3.973731146	3.673809052	1.934102877	2.753930609	3.723315965	1.340542311
PRRC1	9.990675369	11.96398976	7.520611607	4.968325522	5.051453207	17.48052642	5.778526463	6.079417369	11.74236266	11.12625396	5.019901253	9.421736903	6.908750548	8.23009817	12.17453994	5.641617881	5.797475765	7.044858536	5.561678746	12.03076912	7.916119857	5.385276222	9.597909734	7.11079067	6.769678254	8.685799883	6.691534897	5.711571879	11.45581206	4.694378451	6.021679124	10.08264109	5.630667006	6.816298544	12.25166164	9.861275791	8.374207905	10.53441152	5.574060771	8.695908598	10.44254221	5.891181414	8.550269808	10.88382271	11.18608579	11.62331279	8.462684819	6.076369929	9.289929683
ZSWIM1	10.76263858	2.528766451	15.07520399	8.999118101	16.98364482	3.970168051	8.493436959	12.83590301	9.450768394	6.711006706	14.12026544	12.84292028	10.07806433	8.669020591	8.451830382	17.00153181	10.26541028	10.30920661	11.53899042	5.4902687	4.036068063	8.432578208	6.302922233	15.06845393	5.218589902	10.80245814	7.344161795	14.6529992	5.589085522	8.96533057	10.47895062	7.757376048	29.1701825	6.964418515	13.42445306	10.03146362	9.678592958	4.798655753	7.941956574	9.275679154	7.418988746	23.65646583	10.49102101	5.678675743	5.072210267	6.027003639	3.550329584	7.743953473	5.267235484
AC009567.1	0	0	0	0	0	0	0	0	0	0	0	0	0	0	0	0	0	0	0	0	0	0	0	0	0	0	0	0	0	0	0	0	0	0	0	0	0	0	0	0	0	0	0	0	0	0	0	0	0
CSF3	0.047102491	8.659073294	0.712116294	0.214027926	0.172049984	0.113512433	1.057678164	0.426170449	3.060903547	0.020719358	0.394147479	1.271598313	0.049070953	0.765782291	0.07464792	0.155583013	17.33386553	0.630965686	1.017141454	1.132751435	5.514088581	1.066932102	0.087962158	0.676073448	0.036941731	0.438032407	0.343513243	0.521693044	0.283207083	0.138054723	1.307036678	2.733168574	2.63220673	0.404032576	0.843009894	2.89284578	3.055773728	1.440161091	0.579975467	0.91821663	0	2.604724603	0.057341902	0.811593396	0.251235003	0.493464904	27.15281961	0.959285462	0.328490429
AC021205.1	0	0.452160293	0	0	0	0	0	0	0	0	0	0	0	0	0	0	0	0	0	0	0	0	0	0	0	0	0	0	0	0	0	0	0	0	0	0	0	0	0	0	0	0	0	0	0	0	0	0	0
WDR20	2.918130461	5.740362502	1.962151377	2.968196604	1.869881393	2.381391082	1.612441461	2.54725241	3.2168745	3.36754594	2.494957618	2.84196251	2.797271985	1.855935248	3.374572242	2.479222107	2.617694059	2.003774481	2.318757718	3.579827861	2.453795508	1.832333585	2.335024383	2.106666796	2.007738742	3.925291606	3.031804385	2.080934453	2.210920257	2.174814037	2.082222498	2.443131338	1.954966894	2.84290194	1.873908149	1.896605	2.882170939	2.036035604	2.410633836	3.467871651	3.103301214	1.498047658	2.650904884	1.743443732	3.205889288	2.764048778	2.483714909	2.991312006	2.202607223
AC105001.1	0.051308896	0.205890457	0.147754397	0.103618361	0.093707302	0.092737095	0.148662226	0.301121416	0.168585783	0.022569663	0.045194329	0.174233479	0.071270864	0.183517209	0.216837924	0.135581664	0.171134464	0.379207153	0	0.056086809	0.149362706	0.078527878	0.071863098	0.210413999	0.064385196	0.248118062	0.049892012	0.227312769	0	0.651661648	0.196380591	0.275671239	0.046246312	0.146704665	0.114786676	0.402279099	0.232232387	0.066756261	0.101083065	0.17781624	0.267375825	0	0.149910528	0.022962891	0.082930637	0.205863671	0.163865121	0.108098561	0.095420184
AC133963.1	0	0	0	0	0	0	0	0	0	0	0	0.010574384	0	0	0	0	0.034621008	0	0	0	0.012949936	0	0	0	0.019537974	0	0	0	0.086414036	0	0.029796281	0	0	0	0	0	0	0	0	0	0	0.161437852	0.015163672	0	0	0.083293659	0.0124314	0.021868659	0.376423815
FILIP1	0.293531133	1.007079674	0.139471623	0.177835914	0.058969523	0.127328678	0.53154758	0.157911799	0.450079492	0.204006342	0.056881118	0.540247036	1.420941838	0.206157604	0.262572481	0.195850119	0.097903671	0.195245273	0.025354301	0.256691932	1.030262941	0.305488082	0.208300237	0.091484964	0.384914093	0.109188406	0.131295652	0.104034005	0.141190147	0.177800098	0.106729301	0.374292991	0.100536137	0.243390385	0.333592816	0.241097303	1.266569608	0.328436908	0.075176699	0.066122045	0.17539646	0.177537529	0.777573196	0.225952169	0.311229201	0.094217418	0.534346386	0.54420695	0.207436579
RNU6-1230P	0	0	0	0	0	0	0	0	0	0	0	0	0	0	0	0	0	0	0	0	0	0	0	0	0	0	0	0	0	0	0	0	0	0	0	0	0	0	0	0	0	0	0	0	0	0	0	0	0
AC097173.2	0	0	0	0	0	0	0.039949053	0	0.040269318	0	0.097158273	0	0	0	0	0	0	0	0	0	0.045871187	0	0.051496833	0	0	0	0.1072573	0	0	0	0	0	0	0	0	0.041181676	0	0	0	0	0	0	0	0	0	0	0	0	0
MTATP6P27	0	0.591230529	0.181837839	0.085013776	0.153764478	0	0.152462568	0	0.122947871	0.185173004	0.074159454	0	0	0.027375792	0.029650811	0	0	0	0.181807893	0.092032945	0.03501279	0	0	0.069053741	0.026412446	0	0	0.124332642	0.23363795	0.411274136	0	0.060313257	0.682970891	0.085974266	0.113012196	0.53436706	0.15877939	0.109540467	0	0.072944746	0.116996657	0.509226806	0.040998075	0	0.027216206	0.037533562	0.067221642	0.059126374	0.078287574
ARHGAP26	6.784706791	9.064006528	5.372370141	3.271167311	3.727362937	4.080541055	2.843144182	3.540404538	5.348605455	6.360037151	2.870765988	2.431634654	4.037443433	4.572661801	3.417200994	5.777273919	2.334379912	4.360779273	4.009581212	7.009708173	2.153605307	3.079210653	3.875307411	4.16389866	1.847036752	7.029312497	3.748147199	3.187459679	9.91756075	2.797607029	2.312673156	3.628434125	2.231437372	7.323476947	5.796237785	5.402510117	2.737836339	5.856020093	2.681783614	9.163591454	4.975395279	5.452763943	4.055409067	3.579915954	5.077850296	7.90216894	5.56876682	2.599686576	4.188886719
COL4A5	0.338067377	0.633272794	0.89168798	1.093572154	0.120206586	0.018024548	2.175737515	0.216548042	1.640516179	0.092120285	0.231898939	0.188962968	0.164150143	0.369657783	0.457273329	0.071150117	0.385839212	1.669381595	0.187352846	3.656239923	0.306063393	0.470705339	0.198337654	0.372975549	0.471152932	0.195866356	0.151274772	0.23415886	0.215857081	0.146143991	0.251914631	0.88514087	0.167186397	0.425262683	0.297171118	0.47582792	0.243740355	1.902115434	0.247548238	0.279941532	0.049888939	0.170610877	0.59147864	1.218428671	1.257246679	0.085359001	1.514425583	0.260526853	0.200297208
ABCA9	0.134442333	0.450527589	0.057661238	0.040437125	0.104483796	0.010340201	0.082879313	0.039170935	0.135758584	0.032714775	0.075587626	0.221468501	0.03377353	0.027902998	0.040295773	0.096373283	0.044523549	0.068707697	0.074123669	0.075044261	1.258564023	0.049032879	0.026709157	0.037537913	0.326642678	0.017024741	0.011125935	0.038018117	0.037043592	0.02235704	0.010948234	0.100408802	0	0.064261977	0.063993666	0.051261926	0.75092453	0.143904459	0.011270778	0.014869905	0.089437345	0.069204475	0.061288511	0.171544532	0.04068583	0.058659796	0.123329168	0.265166161	0.143631443
SLC35F1	0.129228668	0.070222217	0.100787976	0.239229292	0.059003754	0.051904758	0.331523653	0.073734949	0.220166589	0.080530233	0.113828271	0.179189534	0.134629267	0.042019444	0.182045598	0.110270061	0.095783601	0.258669267	0.058137333	0.188350019	0.138832383	0.072520617	0.120664876	0.079493585	0.104730379	0.024035393	0.031415011	0.127226481	0.109576439	0.115732796	0.164870709	0.239153553	0.048532432	0.09237408	0.178282268	0.201031044	0.215279343	0.163464611	0.084863969	0.074642533	0.123460994	0.120964779	0.18878537	0.019278423	0.128804688	0.004800894	0.124675031	0.181507615	0.060082287
LINC02178	0	0.061706581	0	0.372660389	0	0.074116941	0	0	0	0	0	0	0.256323565	0	0.043325067	0	0	0.340951844	0	0.403429121	0	0.188282136	0	0	0.154372977	0	0.239246871	0.908359653	0	0	0.470851347	0.660962335	0	0.075374144	1.045828157	0.091859362	0.185603767	0	0.727084538	1.172436607	0.170952763	0	0	0.055056909	0	0	4.763800045	0	0
FNDC5	0.199874222	0.451151972	0.263806792	0.420464759	0.319407863	0.060209685	0.132713833	0.130335658	0.158101013	0.168513923	0.176054876	0.17533805	2.099623978	0.059574398	0.064525228	0.09352824	0.074072855	0.246200758	0.035967729	0.163864966	0.838131904	0.142756127	0.155524045	0.245900833	4.169767044	0.105328723	0.080981141	0.356659214	0.015407154	0.097636663	0.031875091	0.149149937	0.210178363	0.299351492	0.067072864	0.124371548	0.67221498	0.108353983	0.164070791	0.129878364	0.063651176	0.071958733	0.405540056	0.067089097	0.080764243	0.066828634	0.305870248	0.514676341	0.139391288
CSAG2	0	0.031788239	0	0	0	0	0	0.309942145	0	0	0	0	0	0.020606505	2.589001002	0	0	0	0	0	0	0	0	0	0	0	0	0	0	0	0	1.997575056	0	0	0	0	0.167324608	0	0	0	0	0	0	0.907604798	0	0	0	0	0
AC012593.1	0	0	0	0	0.011041598	0	0	0	0	0	0	0	0.004198948	0	0	0.003993921	0	0	0	0	0	0	0	0	0	0	0	0	0	0	0	0	0	0.002469474	0	0.004514365	0	0	0	0	0	0	0	0	0	0	0	0	0.011243428
SLC25A15P2	0	0	0.111362227	0	0	0	0	0.151303118	0.056472358	0	0	0	0	0	0	0	0	0	0	0	0	0	0	0	0	0	0	0	0	0	0	0	0	0	0	0	0	0	0	0	0.161216548	0	0	0	0	0	0	0	0
RPL41P1	171.3745641	28.49168071	0	0.651772286	1.768291502	231.3866859	102.393861	211.1911335	112.4050909	125.4979172	0	110.2525795	322.5536714	215.1280993	87.97395647	254.355177	0	1.192629905	0.696930255	0	267.0892324	174.0679967	298.6396709	0	111.1699838	251.3916654	0	0	2.388299045	0	0	146.350117	0	276.8371356	150.1806515	191.1043297	141.2078041	312.9692866	0.635824956	2.236972202	176.9281952	0	265.9135159	216.9480104	156.0758683	374.6600204	225.9879562	0.453302198	1.800614204
AC009743.1	0	0	0.123411255	0	0	0	0	0	0	0	0	0	0	0	0	0.028311007	0	0	0	0	0	0	0	0	0	0.031883015	0	0	0	0	0	0	0	0.017504924	0	0.064000375	0.06465705	0	0	0	0	0	0	0	0	0	0.068433835	0	0
AL589826.1	0	0	0.136378379	0.191280997	0	0.228258696	0.068608156	0	0.138316355	0	0.834293863	0	0.065783524	0.184786596	0	0	0.210611134	0	0	0.207074126	0	0	0.265320639	0.155370917	0	0.070466083	0	0	1.226599238	0.370146722	0	0.067852414	0	0.232130517	0.169518294	0	0.071450725	0	0	1.148879745	0.13162124	0.818400223	0.092245669	0	0	0	0	0.665171703	0
AC109326.1	0.098947323	2.283050081	0.199457251	0	0.072284437	0.214608101	0.243686198	0.193567199	0.187842196	0.191508977	0.4183469	0.134401147	0.34360811	0.14156248	0.236959586	0.444489244	0.132010612	0.109693061	0.170935203	0.129793623	0.26335131	0.496717065	0.240214599	0.25969643	0.049665795	0.058890655	0.269401756	0.146121443	0.256276601	0.386678635	0.037871276	0.113412664	0.214042353	0.064666185	0.301052171	0.339865731	0.761347775	0.0514948	0.428856954	0.308620881	0.027499971	0.034198102	0.11563878	0.070852948	0.012794295	0.17644468	0.252806296	0.222361714	0.257620049
SDAD1P4	0	0.01594243	0	0	0	0	0	0	0	0	0	0	0	0	0	0	0	0	0	0	0	0	0	0	0	0	0	0	0	0	0	0	0	0	0	0	0	0	0	0	0	0	0	0	0	0	0	0	0
AICDA	0	0.058933252	0.024167212	0.016948172	0.015327085	0	0	0.262679699	0	0	0.029568553	0.045597153	0	0	0.01182225	0	0	0	0	0	0.020940234	0.015413144	0.023508346	0	0	0	0	0	0	0	0	0.024047854	0.030256816	0.006855861	0	0.006266489	0.088631012	0	0.01653349	0	0.01749316	0	0.032693168	0.022535332	0	0.052378297	0.020101753	0.023574625	0
ATP6V1G2	0.206992084	0.268726844	0.052594922	0.147536717	0.088949922	0.102700466	0.123475507	0.131007218	0.142246163	0.171390682	0.08579976	0.140579719	0.253697054	0.087100156	0.162948263	0.144785682	0.081223111	0.134983264	0.052586261	0.026619683	0.162034038	0.380159785	0.306966217	0.139812115	0.137512025	0.072468147	0.023679534	0.125867255	0.090103504	0.237914521	0.09320532	0.165728019	0.065847683	0.06465489	0.11985504	0.154560757	0.688882169	0.095050718	0.071963421	0.147690177	0.152280931	0.105206549	0.201591374	0.130782596	0.141696669	0.032568713	0.359699968	0.222322876	0.067931882
AC040934.1	0.050958836	0.30672862	0.220119489	0.205822827	0.093067974	0	0.332207912	0.099688994	0.037207908	0.134494077	0.538631827	0.242262653	0.035392305	0.231973817	0.071786174	0.572290732	0.113311253	0.659084948	0.330124858	0.445633207	0.084767807	0.06239369	0.52340056	0.417956852	0.127891842	0.075823153	0.49551618	0.075253967	0.565649774	0.497858164	0.292561144	0.292043137	0.643031072	0.499555733	0.228007062	0.190254526	0.115323978	0.176802158	0.401573656	0.794713809	0.141627533	0.176123557	0	0.136837346	0.032945933	0.045435365	0.162747133	0.357870156	0.284307506
AL355490.2	0.047704165	0.191425526	0.206060763	0.192677209	0	0	0.069108945	0.139982994	0.104494472	0	0	0.064797049	0.132527391	0.031022567	0.168003227	0	0.212148441	0.616990106	0.103013414	0	0	0.058408692	0.044542881	0.078252505	0	0.035490217	0	0	0.088253751	0	0.273875669	0.136695373	0.08599451	0.058456225	0.085377827	0.071241293	0.107958395	0.041377512	0	0	0.066290989	0.16487479	0.185837991	0.042699245	0.030841722	0.127600414	0	0	0
AC011753.2	0.042855545	1.203784125	0	0	0	0	0	0	0	0	0	0	0	0	0	0	0	0	0.185086396	0.093692555	0	0	0	0	0	0	0	0.063287353	0	0.083738111	0	0	0	0	0	0	0	0	0	0	0	0.074058512	0	0	0	0	0.034216918	0	0
RNU6-471P	0	0	0	0	0	0	0	0	0	0	0	0	0	0	0	0	0	0	0	0	0	0	0	0	0	0	0	0	0	0	0	0	0	0	0	0	0	0	0	0	0	0	0	0	0	0	0	0	0
LUZP4P1	0	0	0	0	0	0	0	0	0	0	0	0	0	0	0	0	0	0	0	0	0	0	0	0	0	0	0	0	0	0	0	0	0	0	0	0	0	0	0	0	0	0	0	0	0	0	0	0	0
SMARCA2	13.97716924	16.68225303	5.016994957	7.436941881	4.369666444	11.32339322	6.718246791	10.6933244	13.33899666	27.23680235	5.319425469	16.4108821	12.48039026	18.21417666	11.7103089	8.369443968	6.361704522	10.1463133	9.282765177	7.68860093	18.29044498	12.49876766	9.985856999	7.494810334	10.05605358	11.11427384	5.872348243	6.209837061	14.58557764	7.047736441	4.151182534	5.792416988	6.846277187	12.82537907	16.96393283	13.71385569	7.586442043	28.55690543	3.748168397	15.64069072	13.44942292	12.25441248	11.96312533	11.37545551	13.31833566	19.04183938	13.07001361	8.679596804	9.649604447
AL358072.1	0	0	0.392769732	0	0	0.109564174	0.329319148	0.13340988	0.265567401	0.079994738	0.320368843	0.061754405	0.315760914	0.206960988	0.256183008	0.060068572	0	0.168005256	0	0.496977902	0.037813813	0.222664091	0.127353907	0.07457804	0.085576324	0	0	0	0.084109662	0	0.08700514	0.423399061	0.163913014	0.241415738	0.325475124	0.06789605	0.274370786	0.197172841	0	0.157560651	0	0	0.221389606	0.040694237	0.029393502	0.081072495	0.036299687	0	0.4227529
AC239859.4	0	0	0	0	0	0	0	0	0	0	0	0	0	0	0	0	0	0	0	0	0	0	0	0	0	0	0	0	0	0	0	0	0	0	0	0	0	0	0	0	0	0	0	0	0	0	0	0	0
AC006159.1	0	0.611470656	0	0	0	0	0	0	0	0	0	0	0	0	0	0	0	0	0	0	0	0	0	0	0.042492562	0.050385075	0	0	0	0	0	0.048516234	0	0.027663222	0	0	0	0	0	0	0	0	0	0	0	0	0.270366837	0.095123	0
HBG1	0	0	0	0	0	0	0	0	0	0	0	0	0	0	0	0	0.071941427	0	0	0	0	0	0	0	0	0	0	0	0	0	0	0	0	0	0	0	0	0	0	0	0	0	0	0	0	0.028846958	0	0	0
MYBPC1	0.067257383	0.539775917	0.035678135	0.100082569	0.290924059	0.034122898	0.017948674	0.010387364	0.069785611	0.02491373	0.336745179	0.197137455	0.083590059	0.064456367	0.039893089	0.018707883	0.149552442	0.032702445	0.428067114	0	0.047107255	0.039007673	0.08263202	0.278720908	0.104387279	0.186980821	0.048189536	0.031365161	2.383771464	0.401171884	0.054194129	0.086218964	0.0829553	0.101213306	0.028509373	0.031718534	0.034714313	0.273265272	0.027895367	0.128811432	0.034433613	0.012234446	0.020685014	0.199613911	0.036617498	0.063123473	0.045221004	0.691094035	0.157995667
HAPLN2	0.023330551	0.023404995	0.050388799	0.471160688	0.27696132	0.815253282	0.016899465	0	0.008517473	0.266827606	0.123301262	0.007922531	0.056712971	0.007586063	0.115030857	0.015412507	0.025938721	0.193981973	0	0.408049683	0.009702339	0.071414465	0.02178447	0.172218365	0	0.078106983	0.113431415	0.086134059	0.021581015	0.091174025	0	0.008356656	0.105142774	0.009529678	0.020877755	0	0.070398573	0	0.068944875	0.060640813	0.040525951	0.02015872	0.022721825	0.062648424	0.01508368	0	0.009313842	0.180228585	0.303718059
AC007099.2	0	0.156102958	0	0	0	0	0	0.076101866	0.056808503	0	0	0	0	0	0	0	0	0	0	0	0	0.047630897	0	0	0	0	0	0	0	0	0	0.055735911	0	0	0	0.058095579	0.058691667	0	0	0	0.054058723	0	0	0	0.05030138	0	0.062119999	0	0
KTN1-AS1	0.945325381	0.955636692	0.429278926	0.704893087	0.265612632	0.587059779	0.763754769	0.931766266	0.743330173	0.626940677	1.614097545	0.888954235	0.646453498	0.586382612	0.409750291	0.72057223	1.018666591	0.618044371	0.596704124	0.731297108	1.124947792	0.667760008	1.22896225	0.834983619	0.355873726	0.535581432	0.678808924	1.41749587	0.2421516	1.619790885	0.723631069	0.849108312	0.747183453	1.078196211	0.57914428	0.445243221	1.212297204	0.403669572	1.074446901	0.52921971	0.474934832	0.376987697	0.580724336	0.488161047	0.742809369	0.615936722	0.28449059	0.285977576	0.811403341
OR1F12	0.028476996	0.142839308	0	0	0	0	0	0.027854278	0.020792655	0	0	0	0	0	0.040115803	0	0	0.10523205	0	0	0	0.017433531	0.026589868	0	0.017867243	0	0	0	0	0	0	0	0	0	0	0.021263741	0	0	0	0	0	0	0.027733992	0	0	0	0	0	0
SCARNA22	0.209135061	48.25454651	1.204493846	0.422348441	1.145852893	0	0.151486808	0.409123631	0.763506278	0	1.473696679	0.426105397	0.14525002	0	0.883831377	1.24341944	2.325146917	0.772824179	0.903221611	0.45721967	0.17394354	0	0.390551981	1.029176952	0	0	0	0	1.160713336	2.860493867	1.60089458	0.149818129	1.884999658	0.256272091	0.187148196	0.156160915	0.631052807	0.181399014	0	0.724778993	0	1.084216616	0.203678438	0	0.135210111	0.559400215	0	0.587479648	1.944663341
PIGHP1	0.092537638	2.460072109	0.466341644	0.093439921	0.845024258	0.055751682	0.569751269	0.181028155	0.101350391	0.122115861	0.652078176	0.565626633	0.257079682	0.210624014	0.716972356	0.24452693	0.514413035	0.683915202	0.299741685	0.505773971	0.153932337	0.198279417	0.216013264	0.303592021	0.116121266	0.206534218	0.539893381	0.136655877	0.684786629	0.271222554	0.354180217	0.198873623	0.250221194	0.170092096	0.124213405	0.552782	0.209420179	0.401325252	0.638075664	0.240524002	0.385778359	0.31982791	0.090123203	0.289901422	0.179482448	0.330029625	0.221652953	0.649866868	0.774423454
AL078623.1	0	0	0	0	0	0	0	0	0	0.025356656	0	0	0	0	0	0	0	0	0	0	0	0	0.026912347	0	0	0	0	0	0	0	0	0	0	0.023545764	0	0	0.021742448	0	0	0	0	0	0	0	0	0	0	0	0
TRAPPC8	4.539506432	9.751233729	3.394747077	3.220097459	1.342051495	2.379399963	4.689777727	4.462440297	3.126033682	4.837320163	2.454095226	4.090793708	2.494662003	3.87462236	3.792941793	2.35410911	1.880002663	3.134827836	1.936035035	5.433639448	4.214553438	2.726964512	4.911570526	2.108282502	3.296802959	2.199422802	5.203178023	2.459442418	3.102080084	2.794057392	3.610656663	3.920652964	7.114267757	5.731865293	3.452918754	2.870605057	4.060082399	3.925160454	4.762269575	1.882938697	2.249274707	2.412246649	2.754875765	3.867697048	4.402326151	4.216953179	3.918940007	2.331205193	4.231658344
RPL34P3	0	0	0	0	0	0	0	0	0	0	0	0	0	0	0	0	0	0	0	0	0	0	0	0	0	0	0	0	0	0	0	0	0	0	0	0	0	0	0	0	0	0	0	0	0	0	0	0.108631592	0
PRELID3BP4	0	0.091857433	0	0	0.083614484	0	0	0	0	0	0	0	0	0.059545943	0	0	0	0	0	0	0	0	0	0	0	0	0	0	0	0.178915053	0	0.032797314	0.082530633	0.018700532	0	0.068371679	0	0	0	0	0	0	0	0	0	0.081640428	0	0	0
RF00019	0	0	0	0	0	0	0.167573903	0	0	0	0	0	0	0	0	0.152829331	0	0	0	0	0	0	0.432026528	0	0	0	0	0	0	0	0	0.497184057	0	0	0.414044682	0.172744375	0	0	0	0	0	0	0	0	0	0	0	0	0.430235252
AC004022.2	0	0.543529472	0	0	0	0	0.098113218	0	0	0	0	0	0	0	0	0	0	0	0	0	0	0	0	0	0	0	0	0	0	0	0	0	0	0	0	0.101140489	0	0	0	0	0	0	0	0	0	0	0	0	0
DUX4L21	0	0	0	0	0	0	0	0	0	0	0	0	0	0	0	0	0	0	0	0	0	0	0	0	0	0	0	0	0	0	0	0	0	0	0	0	0	0	0	0	0	0	0	0	0	0	0	0	0
PIK3CDP1	0	0	0	0	0	0	0	0	0	0	0	0	0	0	0	0	0	0	0	0	0	0	0	0	0	0	0	0	0	0	0	0	0	0	0	0	0	0.024593142	0	0	0	0	0	0	0	0	0	0	0
MIR1289-2	0	0	0	0	0	0	0	0	0	0	0.414892083	0	0	0	0	0	0	0	0	0	0	0	0	0	0	0	0	0	0	0	0	0	0	0	0	0	0	0	0	0	0	0	0	0	0	0	0	0	0
AC004233.1	0.558954728	0.043133712	0.247634426	0.868315052	0.078526103	0	0.280300426	0.336450354	0.408124244	0.302611672	0.075745101	0.846837754	0.388209347	0.195727908	0.726835014	0.340849627	0	0.397216375	0.278542849	0	0.071522837	0.421157409	0.040147202	0.634771969	0.188840298	0.255903143	0.167236711	0.12699107	0.238633498	0.084013565	0.164565643	0.338815671	0.232524629	0.193187569	0.115428575	0.481581769	0.227044081	0.223765231	0	0.149008839	0.059749115	0.222906377	0.251248073	0.076971007	0.111192525	0.038336089	0.034329473	0.724687066	0.319845944
RPL37P2	0.455433496	1.918924172	11.80362001	6.070339092	5.988778189	1.756080841	2.045335822	0.801853806	0.798090186	1.923218433	9.306882335	0.927929871	2.593750361	1.243929283	0.769887959	0.782251874	10.93710222	5.04893845	7.867784067	4.381024713	0.984871962	1.951705065	5.528283707	8.666124162	0.857254116	1.152009968	7.262851432	5.649553938	5.22388406	6.051318535	13.07350757	0.783021581	23.80879359	1.934690584	1.548700232	1.224258045	1.51166831	1.02708501	6.280709932	17.83537157	2.02522437	3.462945057	0.798391088	0.570711859	0.942230735	0.730923626	1.74542047	7.67612781	13.38226515
KLF17P1	0	0.186325378	0	0	0.042401306	0	0.016816919	0	0	0.020424944	0	0.015767666	0	0.015098017	0	0	0	0	0.050134414	0	0	0	0	0	0	0	0	0	0.042951204	0	0	0.03326335	0	0	0	0.017335803	0	0	0	0	0.0161312	0	0	0	0	0	0.018536696	0	0
RNU7-61P	0	0	0	0	0	0	0	0	0	0	0	0.582111198	0	0	0	0	0	0	0	0	0	0.262360353	0	0	0	0.318830145	0	0	0	0	0	0	0	0	0	0.320001875	0	0	0	0	0	0	0	0	0	0.382103972	0	0	0
LINC02500	0	0	0	0	0	0	0	0	0	0	0	0	0	0	0	0	0	0	0	0	0	0	0	0	0	0	0	0	0	0	0	0	0	0	0	0	0	0	0	0	0	0	0	0	0	0	0	0	0
PDE10A	0.340852212	0.993961694	0.109738871	0.111162329	0.046398319	1.90049211	0.249963048	0.149097533	0.319982587	0.268203931	0.078321465	0.477361353	0.138215722	0.132170005	0.192362879	0.099299459	0.061197987	0.101703862	0.0045717	0.129597412	0.591644695	0.132200042	0.075118315	0.062510748	0.104937494	0.070876964	0.177042297	0.087540329	0.105750122	0.244066619	0.348429234	0.253276113	0.034347661	0.234348804	0.27849434	0.196023177	0.515847852	0.154250862	0.079246405	0.05502756	0.210350951	0.168292991	0.2989692	0.360045787	0.13824325	0.604038673	0.366803806	0.255725875	0.311039043
RF00494	0	0	0	0	0	0	0	0	0	0	0	0	0	0	0	0	0	0	0	0	0	0	0	0	0	0	0	0	0	0	0	0	0	0	0	0	0	0	0	0	0	0	0	0	0	0	0	0	0
CBLN4	0.03457921	0	0	0.034916372	0.015788317	0	0	0.008455763	0.044184391	0	0	0.041098129	0.042028362	0	0	0	0.096112224	0.015972722	0	0	0.107851898	0.015876966	0.008071924	0	0.048815859	0	0	0	0	0.016891616	0	0.006192879	0	0.003531086	0.007735954	0.012910129	0.117383335	0	0	0.029959449	0.048052199	0	0.008419248	0.015475652	0.072657549	0	0.006902222	0.072852139	0
SHH	5.572922187	3.373162459	7.269579398	1.917669827	9.941111595	1.475571501	6.908315628	9.496207738	12.66953649	6.053194498	4.351178662	7.555660074	23.14760024	6.202198155	14.16255866	6.595262126	2.549908043	8.034272799	10.07339505	1.281903104	2.075894276	4.164593051	1.95741118	13.60183249	5.375131914	6.130297444	5.772222536	11.57852044	3.350279163	2.190022526	6.275837228	12.59388204	6.08004058	2.715070042	6.166455065	10.73257579	3.792986863	3.650124067	1.512955453	4.10907106	3.43949969	5.801642108	5.882336777	8.095431037	7.62536178	3.627181491	15.2585855	4.44574466	5.461886913
NRBF2P1	0	0	0	0	0	0	0	0	0	0	0	0	0	0	0.021435569	0	0	0	0	0	0	0	0	0	0	0	0	0	0	0	0	0	0	0	0	0	0	0	0	0	0	0	0	0	0	0	0	0	0
AC025470.1	0	0	0.03704767	0	0.023495999	0	0	0	0.009393532	0	0	0	0	0.008366322	0.009061591	0	0	0.023770429	0	0	0	0	0	0.02110353	0.016143828	0.009571181	0	0	0	0.075413751	0	0	0	0	0	0	0	0	0	0	0	0	0.012529431	0	0	0	0	0	0.023925484
AL355312.2	0.864093887	0.915687745	0.15771131	0.196624041	0.266725534	0.014664665	0.176311462	0.071425215	0.07108997	0.663829702	0.10719977	0.785226814	0.160599999	0.261178821	0.111439012	0.401995215	0.027061766	0.067460211	0.367932453	0.878040567	0.040489651	0.067055789	0.261368004	0.139747026	0.015272001	0	0.284022123	0.089863327	0.067546167	0.214023384	0.069871446	0.22668013	0.351024145	0.308210538	0.152471762	0.154488801	0.16525475	0.253350578	0.215789755	0.168710194	0.101473358	0.147220599	0.225203114	0.217869518	0.369813501	0.15191657	0.233210277	0.393157353	0.090533675
CHRM1	0.394139154	0.104901188	0.208470089	0.779720199	0.102832952	1.889982005	0.04078491	0.015735524	0.305402511	0.106146863	1.076932188	0.010925779	0.80446165	0.005230882	0.067987029	0.069078858	2.217832444	0.04458601	0.312653635	0.439634298	0.301056127	0.113258946	0.292913986	0.290280679	0.020187235	0.065826162	0.093858388	0.332599381	0.431547266	0.141452993	0.030786434	0.541650159	0.057999989	0.226702235	0.021594023	0.042043323	0.054610339	0.376751798	0.570481714	1.951328059	0.184431731	0	0.29768387	0.482383223	0.156011666	2.997811408	0.48809117	0.20335834	1.854909648
RNU6-365P	0	0	0	0	0	0	0	0	0	0	0	0	0	0	0	0	0	0	0	0	0	0	0	0	0	0	0	0	0	0	0	0	0	0	0	0	0	0	0	0	0	0	0	0	0	0	0	0	0
AC091885.2	0	0	0	0	0	0	0	0	0	0	0	0	0	0	0	0	0	0	0	0	0	0	0	0	0	0	0	0	0	0	0	0	0	0	0	0	0	0	0	0	0	0	0	0	0	0	0	0	0
IGHD2-15	0	0	3.642622518	10.21810744	0	0	0.610833903	0	0	0	1.485581329	1.145444615	0	0	0	0	0	1.558113264	0	0	0.701385243	0	0	0	0	0	0	0	3.120197139	0	0	0.60410536	0	0	0	0	0	1.462895275	0	0	0	5.829121591	0.821284023	0	0	0.751882009	0	0	4.704830663
AC005777.1	0	0	0	0	0	0	0	0	0	0	0	0	0	0	0	0	0	0	0	0	0	0	0	0	0	0	0	0	0	0	0	0	0	0	0	0	0	0	0	0	0	0	0	0	0	0	0	0	0
MGAM2	1.034529294	0.266687044	3.910694305	0.278133162	4.123919229	2.882905656	2.398881393	4.407903613	3.940541775	0.800241403	1.134116303	0.126164507	1.494854411	2.705645254	0.638436963	0.118488607	1.509835661	2.000234106	2.144072373	0.126040708	0.615366298	8.456894433	1.695685596	4.481581007	0.936460672	5.165970236	0.386189356	0.525016744	3.602638794	0.375498022	0.15936374	2.941479442	4.630512515	2.208339919	6.549155062	2.77902143	0.103893312	6.311850035	0.403836875	2.658425767	12.43109553	5.972135754	1.257081757	3.959112491	0.103536289	0.248447167	6.006993282	4.134202684	5.021291338
OR6C76	0	0	0	0	0	0	0	0	0	0	0	0	0	0	0	0	0	0	0	0	0	0	0	0	0	0	0	0	0	0	0	0	0	0	0	0	0	0	0	0	0	0	0	0	0	0	0	0	0
AC020915.3	0.810900348	2.653519713	0.917381299	1.033256434	1.075471235	0.767717949	1.195727666	0.840380427	1.346285996	1.62212372	1.190439987	1.370261385	1.052633548	0.747061912	2.141855025	1.332854623	0.364914121	1.266398557	1.021460924	0.949726973	0.899264979	1.483382336	1.523340215	1.187658041	0.793456007	0.675100463	0.844829469	0.57024055	1.375168126	1.207214124	1.274715265	0.975090298	0.817900516	0.788626573	1.036640675	1.420037863	1.376349942	1.574179036	1.882821389	2.224787807	1.408561124	1.484725487	0.789742834	0.293785942	1.098457323	1.790301032	0.955748764	0.976240184	1.597812383
AP001885.1	0.049046684	1.279282781	0.070619949	0.033016607	0.029858581	0.019699625	0.07105385	0.015991386	0.035811739	0.014383044	0	0.011103434	0.011354755	0	0	0.010800322	0	0.030207324	0	0	0	0	0	0	0.010257742	0.012163001	0	0	0.060491627	0	0	0.011711861	0	0	0	0.09766161	0.012332958	0	0	0	0.022718863	0	0	0.014633637	0	0	0.013053358	0.045925551	0.091213102
AC098828.2	0	0	0.065690109	0	0	0.054973299	0.03304686	0.044625178	0	0	0	0	0.031686305	0.059338104	0.128538595	0.120556471	0	0.252887493	0	0	0	0.111720639	0	0.074838347	0	0.067883556	0	0.067373971	0	0	0	0.032682838	0	0.01863526	0	0.034066517	0.172080281	0	0	0	0.031699356	0	0.133297407	0.122508828	0	0	0	0	0
TRBV30	0.409380713	0.704034819	0.336827138	0.590531937	1.174905092	0.140938255	0.169448331	0.171612261	0.213508467	0.308704525	1.545403396	0.714941941	0.081236029	0.152128563	0.205963688	0.077269416	0.260083548	0.756399504	0.126289375	0	0.632345085	0.071606181	0	0	0.513713205	0.043509259	0	0.172730583	0.216389511	0	0.447677455	0.29326815	0.105425037	0.071664455	0.052334507	0.349353278	0.61764117	0.101453587	0	0.202678689	0.040634745	0	0.056957058	0.523471727	0.378104336	0.990734907	0.513636505	0.082142009	0.108761932
CHIC2	10.01642697	10.92389079	9.167358796	10.13411946	7.426019321	9.4642498	6.019819096	7.779712442	10.51414184	11.0281061	9.46917204	11.15374521	11.44753099	6.73307398	10.33818947	6.250116685	9.526398599	7.29286853	8.009410149	8.238973569	11.53134813	10.33337503	11.29726425	7.711018515	6.458804876	8.042115465	10.06770073	9.460931057	8.43968346	6.976058098	10.09668907	6.465027389	10.33317339	8.393332276	8.484146237	8.36787908	9.935011948	9.324569956	13.48112928	7.629976125	9.136990667	9.871471466	9.561914515	13.91878755	9.258507188	8.842314979	9.691851068	11.72842052	14.53333377
MAGEA4-AS1	0	0.099025665	0	0	0	0	0	0	0.024024741	0	0.086947177	0	0	0	0	0	0	0	0	0	0	0	0	0	0	0	0	0	0	0	0	0.129641238	0	0	0	0	0.955614108	0	0	0	0	0	0	0.633206424	0	0	0	0.023107286	0
RF00284	0	2.622529702	0	0	0	0	0	0	0	0	0	0	0	0	0	0	0	0	0	0	0	0	0.305118735	0	0	0	0	0	0	0	0	0	0	0	0	0	0	0	0	0	0	0	0	0	0	0	0	0	0
RF00096	0	0	0	0	0	0	0	0	0	0	0	0	0	0	0	0	0	0	0	0	0	0	0	0	0	0	0	0	0	0	0	0	0	0	0	0	0	0	0	0	0	0	0	0	0	0	0	0	0
DNAH6	0.11800021	0.655923516	0.50970839	0.046878989	0.113053416	0.072257711	0.34889943	0.187320739	0.155367934	0.045949323	0.122680832	0.212831984	0.162565233	0.2566283	0.513671669	0.238969706	0.159150577	0.142967326	0.041772496	0.211456485	0.09170843	0.138557484	0.272741921	0.104714985	0.108020531	0.217311268	0.32729588	0.08284396	0.096625907	0.068036441	0.544184511	0.206479403	0.289431278	0.140645603	0.418916157	0.766995763	0.271421817	0.208057179	0.102896935	0.248046681	0.145159313	0.230658781	0.069706436	0.065796143	0.227618027	0.239740978	0.234763401	0.035320942	0.053962465
GFRA2	0.233246329	0.275283034	0.111946703	0.471041167	0.091879387	0.005510794	0.096070623	0.062628267	0.156948894	0.020117641	0.14502351	0.217426068	0.066704217	0.035690063	0.161066775	0.03323423	0.091525202	0.092952523	0.049380118	0.129982849	1.281905465	0.125993557	0.038433431	0	0.278342633	0.061244839	0.106731896	0.128324076	0.076148968	0.053618175	0.236311197	0.278484539	0.107177202	0.035493715	0.049111668	0.044394942	0.196651997	0.257849368	0.072080926	0.047549357	0.050843194	0.039516876	0.044541296	0.155557921	0.079834521	0.024466419	0.704751175	0.269792526	0.127580258
PRDX4	68.44395225	83.60690803	64.01245854	77.66530878	50.20127566	84.10949331	47.97612669	45.72826822	72.31054076	49.01673352	187.9611491	42.43709868	45.40970301	54.50117614	45.76210253	51.62773877	112.1052978	64.96857674	77.50201191	56.40203256	104.7749463	92.42635554	89.34338096	54.77412351	64.30771596	51.17525248	71.24002802	133.9830488	79.19958379	203.0869089	71.23203135	58.84728644	74.82082414	91.65473537	81.57017309	83.78065901	79.21303618	48.85102125	97.53968913	54.88659197	55.64550595	80.78951281	45.24998904	138.3550622	47.63244833	46.24943128	59.43787703	72.47073657	70.24381368
DOK7	0.136189416	1.099497692	0.466887034	0.536972404	0.497455362	1.383142376	0.375804535	0.08246414	1.008601074	0.564835084	0.536961547	0.493299889	1.022443395	1.096525772	0.525307039	0.976803496	3.143649392	0.838775932	1.42843904	4.324361181	0.641877986	0.500248493	0.35121581	0.202124805	0.561521649	0.284661298	0.895469403	0.861938892	0.167968936	0.278780811	1.551350646	0.306623559	0.17535968	1.817194396	1.28255245	1.69003223	0.141873383	1.850665952	0.664374774	0.382077738	0.76151589	0.706045303	0.334748115	2.316118903	0.410896515	0.728566392	0.62653205	0.209501859	0.735701214
MMAB	3.320725636	3.60649951	8.036741034	7.218196727	7.476583863	4.787553782	7.724863857	8.012546467	4.542801663	3.9854294	11.18012137	3.790802517	5.195747941	6.867715773	7.054960313	5.573532643	9.962274948	5.121956749	6.309268605	2.644096264	3.512055584	8.744941897	6.504025443	5.338139597	7.21015676	3.936107675	9.044501633	14.05502436	9.149767286	6.447967666	8.375109264	5.719408311	8.316174962	6.692001747	4.667547428	7.469779861	5.411353066	4.661147161	9.055805169	6.992849787	2.373702216	6.327469785	6.026971258	4.263190365	7.413447832	5.406497837	7.068051055	6.362806208	8.115645897
FTLP16	0	0	0	0	0	0.061402924	0	0	0	0	0.089771971	0	0	0	0	0	0	0	0	0	0	0	0	0	0	0	0	0	0.094274962	0	0	0	0	0	0	0	0	0	0	0	0	0	0	0	0	0	0	0	0.094769169
PRH1	0.102116729	0.863444489	0.021004706	0	0.05328557	0.087889788	0.19020386	0.242574697	0.14912232	0.115505795	0.025699231	0.10898343	0.233032259	0.189736237	0.051375987	0.134919644	0.097313627	0.053907937	0.126007479	0.031893113	0.097066708	0.107169519	0.163456465	0.047859791	0.073223789	0.075971246	0	0.021543128	0.026988312	0.028504602	0.167504316	0.0627029	0.210379426	0.131091565	0.130544222	0.174286736	0.18707969	0.189800866	0.287398557	0.05055657	0.202720213	0.075628949	0.198904724	0.07834549	0.028294526	0.05202755	0.628964993	0.122937984	0.05425958
AL606469.1	0.058614087	0.029400557	0	0.1183712	0	0	0.042457065	0	0	0	0	0.099520132	0	0.019058707	0	0	0	0.108299352	0	0.064072263	0.024375496	0	0.054729818	0.048074409	0.018388037	0.021803407	0	0	0	0	0.112170304	0.041989386	0	0.035912569	0.524518488	0.17506829	0.044216144	0	0	0.050783281	0.020362927	0.050645395	0.028542382	0.052464543	0	0	0	0	0
RNU6-84P	0	0	0	0	0	0	0	0	0	0	0	0	0	0	0	0	0	0	0	0	0	0	0	0	0	0	0	0	0	0	0	0	0	0	0	0	0	0	0	0	0	0	0	0	0	0	0	0	0
MIR1286	0	0	0	0	0	0	0	0	0	0	0	0.159949473	0	0	0	0	0	0	0	0	0	0	0	0	0.147766926	0	0	0	0	0	0	0	0	0	0.210752474	0	0	0	0	0	0	0.813976438	0	0	0	0	0	0	0
AC027020.2	0.459589398	0.472033391	0.582961913	0.729253796	0.899319454	0.131853077	1.236497596	0.535165905	0.958777243	0.336938907	1.098795399	0.438471788	0.341997222	0.960673724	0.292883985	0.773486583	0.705622233	0.485239124	0.496223677	0.717695171	0.910127356	0.113883502	1.062615269	0.269248889	0.21283633	0.610568403	0.617144764	0.323192007	1.57903656	0.427628695	0.376937296	0.501693191	1.065194449	0.379920604	0.097921827	0.424883193	1.180417426	0.541007943	0.280252691	0.70157029	0.144458305	1.172412275	0.852567759	0.646440473	0.162716228	1.609826905	0.419368501	0.384234806	0.630855625
Z83838.1	0	0.056703345	0	0	0	0	0	0	0	0	0.04978705	0.019193937	0	0.018378775	0	0	0	0	0	0	0.047011768	0	0.052777295	0	0	0.021025556	0	0	0	0.055221889	0.054084276	0	0	0.034631364	0	0	0.021319352	0	0	0	0	0	0.027524113	0	0	0	0	0	0
ALG1L9P	0.042680625	0.128450434	0.040969178	0.071827966	0.064957647	0.077142123	0.072136575	0.048705194	0.119460166	0.006258092	0.050125737	0.086960285	0.044464292	0.023129751	0.045093438	0.089285598	0.07908663	0.118289415	0.061443647	0.233275342	0.041415129	0.069677199	0.046494283	0.245042131	0.058021136	0.021168587	0.027668005	0.252116149	0	0.027798774	0.136130491	0.112108804	0.205170031	0.052300427	0.057290264	0.13810149	0.134152382	0.037020207	0.028028202	0	0.019770047	0.036878116	0.03463919	0.038202753	0.004598983	0.03171203	0.022718171	0.059946903	0.092603016
OSER1-DT	8.072173283	1.76354925	5.561692479	4.226382501	2.839296968	0.778126169	4.582371994	4.129135455	2.636995608	5.902173494	8.953583721	6.765511505	10.76418265	8.406860286	5.769904058	3.373361422	4.680076137	3.248088812	9.503246592	0.941211581	6.206585611	11.23060735	3.897033436	14.57529879	3.061330528	2.117463884	2.44199259	3.84993238	1.902663672	2.289965356	2.265675941	1.816185007	8.235016805	2.002736303	9.813294612	6.902583906	3.148407904	6.151053027	2.308864822	2.217273339	4.154558799	16.57406462	4.530587389	6.411762369	2.126188266	0.980954936	1.584997751	3.325736802	1.267678527
PDIK1L	3.879489974	4.441241038	2.631095295	2.32827145	0.905396443	4.313409869	3.653554493	3.777740252	3.030454908	4.721409367	2.548910325	4.909373095	4.007587383	4.757103761	6.224336183	3.134062842	1.743219299	3.472170373	3.697034432	3.768155495	3.461610698	4.785313994	7.513927313	3.205540121	2.039867833	1.852659755	3.48648899	2.545309876	4.223102545	1.948595996	1.85329582	2.411625895	2.483544202	4.968156124	6.448049769	4.097717507	2.952624421	4.914973286	2.214521539	2.676967616	3.720861337	2.321044391	2.801420628	4.80366976	4.129349571	5.484013499	3.728021836	2.477518914	3.880750437
AC105339.1	0	0	0.013361886	0	0	0	0.040331951	0.009077113	0	0	0	0.018907765	0	0	0	0.012261068	0	0	0	0	0	0	0	0.01522271	0.005822552	0	0	0	0	0	0	0	0	0	0	0.006929398	0	0	0	0	0	0	0.009037914	0.016612841	0	0	0.007409414	0	0.017258283
AC136475.4	0	0	0.134430117	0	0	0	0	0	0	0.082137454	0.164475076	0.063408541	0	0	0.065761263	0	0	0.172505397	0	0.204115924	0	0	0	0	0	0.069459425	0	0	0	0	0	0.066883093	0.168303541	0	0.083548302	0	0	0	0	0	0	0	0	0	0	0	0	0.13113385	0
RF00017	0	1.213269969	0.133951718	0	0	0	0	0	0	0	0	0	0	0.060499526	0	0.061458059	0	0	0	0	0	0	0	0.305212619	0	0	0	0	0	0	0	0	0	0	0	0.069466599	0	0	0	0	0	0	0	0	0	0	0	0	0
MORN4	1.602647265	1.117080725	2.337542794	1.534207613	1.368454889	1.906032808	2.21621823	1.394554574	1.709682649	1.025410252	0.934993663	1.731618601	1.52506739	1.461814985	0.513105397	1.409351696	1.018177392	2.153570562	1.528141658	4.186326597	2.458198918	0.522422964	2.351552037	2.116805037	1.214488833	0.743260084	0.890508854	1.736623102	1.020398865	1.850438907	1.832234043	1.259915597	1.744675241	1.313496487	1.797352803	2.315682359	2.111778527	0.983901897	1.906715523	1.622962515	1.077386915	1.888315165	1.73313161	1.43450425	1.560944747	2.848591195	1.321138075	1.344748399	3.096597676
RF00019	0	0.257110755	0	0	0	0.308820589	0	0	0	0	0	0	0	0	0	0	0	0	0	0.560318223	0	0	0	0	0	0	0	0	0	0	0	0	0	0	0	0	0	0	0	0	0	0	0	0	0	0	0	0.359975275	0
AP003392.2	1.633867666	6.051991619	1.628672568	1.522891013	0.459075678	0.151440866	2.64009461	1.4752054	3.395400516	1.105696495	0.664226267	1.451080077	1.39663481	1.961580792	3.363941538	2.822934092	0	3.251063252	0.271400724	1.648628618	0.313600133	1.308017722	0.821473518	3.710974587	0.867420271	2.057067573	1.466537308	0.742409332	0.930058763	2.946937363	0.721557052	3.15122267	1.585937212	2.412818167	2.699252834	2.627707706	3.033907726	0.981124475	0.990419643	0.871128598	0.349302521	3.475053256	1.713640702	0.8999687	0.325024304	1.120593379	1.003476913	0.882631683	1.869868597
OR10AE3P	0	0.279587388	0	0.112566216	0	0	0	0	0	0	0	0.037855845	0	0	0	0	0	0	0	0	0	0	0	0	0	0	0	0	0	0	0	0	0	0	0	0	0	0	0	0	0	0	0	0	0	0	0	0	0
RNU6-612P	0	0	0	0	0	0	0	0	0	0	0	0	0	0	0	0	0	0	0	0	0	0	0	0	0	0	0	0	0	0	0	0	0	0	0	0	0	0	0	0	0	0	0	0	0	0	0	0	0
SLC49A3	4.122982251	1.98375923	1.765285043	3.793788001	1.986318367	0.29784134	0.959683825	0.841380387	1.313900743	0.687171135	1.637285928	1.248985184	0.37081605	2.263286361	1.044619157	0.855647728	0.681538904	1.297052683	0.875380249	0.432318145	4.424244738	1.440600456	0.286193065	1.005562453	2.493818367	3.354228186	1.134477172	0.58404365	2.213286586	1.236435646	2.289479058	1.636156763	3.350793643	0.642134117	0.504323336	1.387965773	2.192813035	3.764852835	2.434844054	0.394050606	0.844984463	0.649272431	1.299952207	1.840783181	0.319615428	1.198916245	1.555161497	2.777418913	0.919375634
DSE	1.894137476	8.59098535	0.483790857	0.492214819	0.413339316	0.463601074	1.500643493	0.837809779	1.145310263	0.675435056	0.607252144	2.185010359	0.397802816	0.558150031	0.586140614	0.893618016	0.406467146	0.649767265	0.187970667	0.209335724	3.163847193	0.866491542	0.955832799	0.291289428	0.973248317	0.334160151	0.338571923	0.416492822	0.850282811	1.034123287	0.586369219	0.806908711	0.527237518	0.478575956	0.794532334	1.012664432	2.970667641	1.055523365	0.675669874	0.193068459	0.977377111	0.559581698	0.995265408	2.003952681	0.536887509	0.734206573	3.26234247	1.816801157	0.686382239
LRRC3B	0	0.0481051	0	0	0	0	0.028945049	0.015634501	0.005835419	0.007031026	0.014079187	0.010855635	0.038854713	0.0051973	0.005629212	0	0	0	0	0	0.046530296	0.004892688	0.007462396	0.026219733	0.005014408	0	0	0	0	0	0	0.017175726	0	0	0	0.017902887	0.00602886	0.006932093	0	0	0.011105919	0.069054864	0.007783493	0.014307054	0.020668008	0	0	0	0
COX6CP15	0	0.621452536	0	0	0	0	0	0	0	0	0	0	0	0	0	0	0	0	0	0	0	0	0	0	0	0	0	0	0	0	0	0	0	0	0	0	0	0	0	0	0	0	0	0	0	0	0	0	0
AC105265.4	0	0.428517925	0	0	0	0	0	0	0	0	0	0.058020887	0	0	0	0	0	0	0	0	0	0	0	0	0	0	0	0	0	0	0	0	0	0	0	0	0	0	0	0	0	0	0	0	0	0	0	0	0
AC120053.1	1.953537427	2.850575763	2.096817582	1.219416355	1.686604123	3.637872973	2.495621667	3.022567585	2.411891436	2.218604054	1.001152635	2.146930498	5.673828915	3.141372139	3.952823752	2.933035741	0.710812577	1.706303384	1.840804913	1.630708742	2.127026988	1.435139648	2.984857194	2.680148313	1.426272066	1.004141681	0.897988424	1.258867997	0.525685388	1.041037656	0.271891063	3.282360508	1.216541899	2.50991122	3.05132929	2.678711349	3.536810909	3.265675185	0.419851805	1.661772488	2.813403997	2.209680603	4.324015746	0.794809314	1.171147357	1.963474486	0.850773904	1.446748455	0.528441125
MCF2	0.010465125	0.104985176	0.015068228	0	0	0	0.007580405	0.01023628	0.011461764	0.00460338	0	0.024876049	0.003634158	0.006805591	0	0.006913417	0	0.048340183	0	0.022879287	0.021760351	0.006406718	0.009771617	0	0.009849157	0	0.010176133	0	0.019360711	0.010224229	0	0.011245356	0.009432544	0.017098485	0.023412254	0.011721446	0.023683427	0.013615819	0.010308611	0	0.003635655	0.009042372	0.015288113	0.018734336	0.003382959	0.004665401	0.029244643	0.007349375	0
ITGA3	16.40468478	7.138246525	17.88707769	22.78277272	20.65231699	50.0710903	16.36264619	4.828656401	10.5934354	9.141206458	13.58756757	11.85135521	13.95152969	14.44042589	12.00179952	9.966820508	9.529971169	9.116281949	23.86022708	19.85351174	7.670587156	13.902663	10.89985476	15.788868	6.90422192	15.76804051	15.1036486	5.958967208	7.721708029	12.04309858	15.08188215	19.63286951	19.23076574	8.699708056	8.238568331	11.84509696	10.91442269	20.70395297	11.51198641	6.751824304	6.696972463	15.38886316	6.438977339	12.2844534	12.09745633	14.40066526	15.3848715	26.61848591	19.69561856
FGL2	7.613723629	11.00465409	3.81616215	7.508306597	2.106512008	0.687508122	3.039690702	7.813291589	8.246978749	3.789002098	5.2202791	9.766790368	2.654622231	2.7649036	4.485532391	1.945426645	1.309634499	6.688075942	1.099615608	0.804775293	22.72777894	5.228242736	3.213735941	0.764858096	5.396804628	2.245653678	2.768099208	2.500600499	6.35609274	4.255688315	3.416600583	5.630046454	0.707814939	3.192625403	3.513695311	2.33636666	10.56135961	7.008404761	4.943497998	0.489025958	0.664994613	1.463094471	2.96363838	5.178463411	3.823707655	5.634262509	10.44350758	4.704938513	3.388670571
AC126773.1	0.047791376	0.287663221	0.206437474	0	0	0	0.034617644	0	0.069790336	0.084089532	0	0.064915508	0.099577253	0.093237844	0	0	0	0.08830258	0.309605214	0	0	0	0.133872937	0	0	0	0.092943254	0	0	0.093382537	0	0.136945274	0.086151721	0.078084123	0.042766955	0.035685767	0.14420768	0	0.188306477	0	0.03320609	0	0.093088865	0	0	0	0	0.067125188	0
CTXND1	0.034147597	0.034256556	0.032778316	0.068961102	0.006929444	0.009143599	0.054966186	0.022267251	0.024933079	0.003337952	0.046788265	0.020614678	0.065879	0.037010958	0.013362231	0.020051918	0.008436672	0.049072653	0	12.78257459	0.028401521	0.020905056	0	0.043566997	2.940004212	0.01975914	0.014757608	2.129173932	0.007019311	0.029654716	0.05082666	0.016308214	0.013679243	0.01084848	0.01018586	0.022664864	0.117349261	0.016454918	0.029899461	0.006574555	1.159947993	0	0.646656869	0.006792217	0	0.013531694	0.033323007	0.655478926	0.007056108
TRIM33	4.90945321	8.480626651	3.778196764	3.711099081	1.471113622	0.996909247	6.180753538	5.571286126	7.275001068	6.567564624	2.482072169	5.149774942	3.743518121	4.073411489	7.53335314	4.10728429	2.774681798	3.415513167	2.570794746	10.08256767	3.472421051	4.988080311	7.934234422	2.821798098	2.489272309	5.08256679	4.035760353	2.879065559	2.252968751	4.038828855	3.307676615	6.10289016	13.74273826	7.478171662	6.673043198	4.204144126	4.953787605	5.208069144	2.210909611	4.087953378	3.12467778	3.680493004	5.345122986	5.364655706	4.935861043	4.564773531	5.260591982	2.696092234	3.960824644
RNU6-279P	0	0	0	0	0	0	0	0	0	0	0	0	0	0	0	0	0	0	0	0	0	0	0	0	0	0	0	0	0	0	0	0	0	0	0	0	0	0	0	0	0	0	0	0	0	0	0	0	0
LINC01282	0	0	0	0	0	0	0	0	0	0	0.052332979	0	0	0	0	0	0	0	0	0	0	0	0	0	0	0	0	0	0	0	0	0	0	0	0	0	0.022409546	0	0	0	0	0	0.115726385	0	0	0	0	0	0
AL121781.1	0	0	0	0	0	0	0	0	0	0	0	0	0	0	0	0	0	0	0	0	0	0	0	0	0	0	0	0	0	0	0	0	0	0	0	0	0	0	0	0	0	0	0	0	0	0	0	0	0
AC011611.3	0.045943555	0.046090153	0.132303806	0.371132198	0.419541921	0	0.499187636	0.134816662	0.03354597	0.040419134	0.323747074	0.312027971	0.127636222	0	0.032360551	0.242807936	0.510796774	0.424442102	0.099211513	0.301331065	0.114637658	0.028126505	0.085797887	0.226093355	0.201783658	0.068360769	0.357398665	0.135695203	1.274948743	0.089771964	0.703380747	0.164562971	0	0.187662633	0.205567	0.343060007	0.450553959	0.079700797	0.090512867	0.238833148	0.031922199	0.15878978	0.044744824	0.246740101	0.029703451	0.040963695	0.733649202	0.322649192	0.427210751
LALBA	0	0	0	0	0	0	0	0	0	0	0	0	0	0	0	0	0	0	0	0	0	0	0	0	0	0	0	0	0	0	0	0	0	0	0	0	0	0	0	0	0	0	0	0	0	0	0	0	0
PRR22	1.317226646	0.34850893	3.126281785	0.906201666	7.640076739	0.261625416	1.834869283	1.14683742	1.215437735	0.86594525	3.315001527	0.865108779	0.914849934	0.517729888	0.621928225	8.577482756	4.860149287	1.765171505	2.594386548	1.519002226	1.324320974	1.276064973	0.932588826	3.347959354	0.50859314	0.958432369	0.760065848	3.014033898	3.293829372	2.121272742	1.468151522	1.088794544	0.887181456	0.928265004	2.150235369	2.518375776	1.616068235	0.602654532	1.796575166	2.834303234	0.68390571	1.675953149	3.482044166	1.554763203	0.69252133	0.864705943	0.635646505	0.447278248	3.257257257
CYCSP22	0	0	0	0.155733201	0	0	0	0	0	0	0	0	0	0	0	0	0	0	0	0	0	0	0	0	0	0	0	0.113879897	0	0	0	0	0	0	0	0	0	0	0	0	0	0.133261629	0	0	0	0	0	0	0
UFC1	36.17788247	43.32825017	45.23803982	55.48663006	41.1722648	117.5490127	43.0511652	28.74120494	53.71236449	44.77322003	50.00215891	48.11799254	93.99094316	77.24177242	37.47408761	35.89883034	39.08475854	67.9492235	30.3357742	61.92773016	44.52809297	44.62675766	47.41282161	72.69637113	33.9727469	49.00646469	44.4234831	55.97257055	34.32628488	36.5243987	52.5359534	59.45124642	86.12641358	48.5346734	49.83211652	43.44384296	39.74432463	77.58716624	51.25269214	45.07956415	52.5821643	58.44630028	67.38899057	55.4830308	44.71328193	37.23799803	38.4586719	47.61646557	39.16692216
AC010086.1	0.024849698	0.049857979	0	0.100367976	0	0	0	0	0	0	0	0	0	0.048480134	0	0	0	0	0	0	0	0.182554922	0.046405891	0	0.249462034	0.073949197	0	0	0	0	0	0.035603168	0	0.060901162	0	0	0.112473766	0.021554065	0	0	0	0	0	0	0	0	0.059521824	0	0
AL391361.1	0	0	0	0	0	0	0.038723622	0	0	0	0	0	0	0	0	0	0	0	0	0	0	0	0	0	0.033542186	0	0	0	0	0	0	0	0	0	0	0	0	0	0	0	0	0	0	0	0	0	0	0	0
WTAP	13.13371772	20.36846396	12.95786422	12.07097924	8.344940669	12.27569787	10.60147816	24.04390806	13.40719644	15.3809779	12.56781419	17.04177959	13.50974674	15.48695513	13.29347579	14.38451687	11.6357052	14.15905362	8.114276478	10.09726115	12.60941488	11.20004197	15.84733329	10.68749365	9.005697112	13.72079788	11.13595694	11.91267721	7.076104026	12.56416383	10.09140237	15.29661088	11.30838131	16.32104492	11.98165769	11.58483632	23.68815828	12.64814738	18.34807601	10.80020155	14.12907726	11.10407669	14.85664762	14.9425678	11.9091581	15.13642948	13.56521778	13.79267185	10.76569628
AP002748.2	0	0	0	0	0	0	0	0	0	0	0	0	0	0	0	0	0	0	0	0.164231203	0	0	0	0	0	0.055886893	0	0	0	0	0	0	0	0	0	0	0.056667817	0	0	0	0	0	0	0	0	0.13395599	0	0.211019989	0
STK31	0.312873899	0.623502937	0.353088322	8.751964097	0.10038336	0.117175012	1.120899477	0.86019848	0.009261357	0.174822723	0.320278168	0.643212632	0.11158622	0.404181454	1.328200961	0.206689126	0.27263974	0.453095204	0.173471723	0.194113154	0.327040863	0.556502673	0.082904654	0.346776427	0.018569449	0.320841204	0.222008559	0.1186318	0.492782226	0.495684111	0.145641792	0.133268593	0.731683516	0.079441723	0.643198961	0.290449705	0.513502254	0.154026334	0.124943769	0.380969065	0.807864474	0.599127733	0.045294817	0.832576575	0.049203097	0.256342758	0.081018223	0.867014684	0.290928933
ZNF761	3.465989959	8.261469255	4.463513338	4.994892997	1.863570679	2.245205607	3.430466006	5.022916872	5.474440433	3.468800238	3.116443311	5.950771877	6.278042346	3.710941346	4.706798936	5.00067039	2.737497962	6.752375024	3.341096063	0.26672764	2.546055215	4.382931727	5.716607278	6.740737887	1.46484858	4.406267779	3.526658237	3.488725395	3.406137988	5.721334482	2.610707909	6.864810333	6.228016478	3.542723366	5.245429669	3.954541629	4.815057415	5.156442062	2.217834059	5.035322875	4.396439786	4.322069844	3.76982259	2.337933115	2.692585729	3.653980685	2.333413773	2.881940363	5.610399116
AC127070.2	0.096139317	0.056260214	0.092284236	0.032358906	0	0	0.046425623	0.007836416	0.093595621	0.408799341	0.014113706	0.119704754	0.055642821	0.036470294	0.033858082	0.015877764	0	0.074013961	0.051901334	0.070061243	0.053307858	0.073570249	0	0.052568033	0.040213616	0.065563907	0.046742225	0.425924079	0.088929922	0.015654382	0.01533189	0.045914229	0.346613483	0.127625543	0.021507991	0.16750328	0.199440149	0.125083598	0.03156716	0.236002967	0.150297499	0.152293171	0.05461803	0.021513196	0.020718681	0.014286449	0.038379993	0.112526748	0
RNU6-479P	0.248970311	0.499529467	0	0	0	0	0	0	0	0	0	0	0	0.161908256	0.175363368	0	0	0	0	0.544309131	0	0.152418872	0	0	0	0.370450264	0	0	0	0	0	0	0	0.203390549	0	0	0	0	0	0	0	0	0.484948661	0	0	0	0.198783998	0	0.463015081
FTH1P4	0.189091376	2.371184179	0.544527055	0.3818702	0.431680566	0.170884449	0.171210226	0.184956433	0.276132469	0.207942921	0.249835558	0.224739133	0.164161415	0.768551848	0.63264	0.3122914	0.946036268	0.524067029	1.122902093	0.103349835	0.707726882	0.376223797	0.441401425	1.628444545	0.326262959	0.457201275	0.827413454	0.209431927	0.524734781	0.554216068	0.633265261	0.13545943	1.022603793	0.675823025	0.126908813	0.247090056	0.427929119	0.615050907	0.372526737	0.573401102	0.328458066	0.735228266	0.09207886	0.29619223	0.275065776	0.126446703	0.339694174	1.261540836	0.967056815
AC074131.1	0	0.207314601	0	0	0	0	0	0	0.075445284	0	0	0	0.071763844	0	0.072779264	0	0	0	0	0	0.085940484	0.063256844	0	0	0	0	0	0	0	0	0	0	0	0	0	0	0.077946246	0	0	0	0	0	0	0	0	0	0	0	0
RNU6-171P	0	1.96076987	0	0	0	0	0	0	0	0	0	0	0	0	0	0	0	0	0	0	0	0	0	0	0	0	0	0	0	0	0.467550987	0	0	0	0	0	0	0	0	0	0.169754496	0	0	0	0	0	0	0	0
USP6	0.016237194	0.053521014	0.023379151	0.01873773	0.008472737	0.002795004	0.010081198	0.009075502	0.038954402	0.042854324	0.008172675	0.011027572	0.022554351	0.03016924	0.027774943	0.032179592	0.056736061	0.012857545	0.005008993	0.005071203	0.046302628	0.039761445	0.103962373	0.011415006	0.017464556	0.0155313	0.022555439	0.03082942	0.008582619	0.022662044	0.013317113	0.05649752	0.012544363	0.043583689	0.022833076	0.027712673	0.087490684	0.030179517	0.013709447	0.052252257	0.051574037	0.032067927	0.024849854	0.020762366	0.008998011	0.026886287	0.033336447	0.009773952	0.021569026
RPL12P16	0	0	0	0	0	0	0	0	0	0	0	0	0	0	0	0	0	0	0	0	0	0	0	0	0	0	0	0	0	0	0	0	0	0	0	0	0	0	0	0	0	0	0	0	0	0	0	0	0
RF00019	0	0	0	0	0	0	0	0	0	0	0	0	0	0	0	0	0	0	0	0	0	0	0	0	0	0	0	0	0	0	0	0	0	0	0	0	0	0	0	0	0	0	0	0	0	0	0	0	0
TFDP1	24.23417511	30.55762355	32.28766333	38.75196535	33.13100454	36.55177709	41.40477444	71.35193769	48.96665164	24.35712533	44.4896067	35.95964305	59.51620549	83.74305283	51.28218342	48.63772023	68.29070236	50.10910581	19.07364535	31.30323122	39.30119686	96.97788223	53.76484105	28.64556272	15.4068646	51.97221138	85.77969198	23.71423295	19.72788638	56.00940278	47.04580269	55.74127469	60.23836117	28.12359569	56.27952982	45.94871085	40.85881372	98.04565795	37.66612763	34.78832612	71.31971282	22.35236742	33.00042583	59.05776963	36.26927183	37.95004353	31.31126935	52.64703345	48.6035879
AC009560.1	0	0	0	0	0	0.072579954	0	0	0	0	0	0.040908736	0	0.039171352	0	0.039791969	0.267874069	0	0	0.395063079	0	0	0	0	0.151171694	0.089625064	0.117142765	0.17790454	0.111435612	0	0.115271787	0	0	0	0	0.134931666	0.181754841	0	0.118667791	0	0	0.104091457	0	0	0	0	0.048092903	0.084602484	0
KRTAP9-2	0	0	0.057247806	0	0	0	0	0	0.014515328	0	0	0	0	0.012928036	0.014002398	0.34145443	0	0	0	0	0	0	0	0	0	0	0	0	0	0	0	0	0	0	0	0	0	0	0	0	0	0	0	0	0	0	0	0	0
AC099754.1	0	0	0	0	0	0	0	0	0	0	0	0	0.039991746	0	0	0	0	0	0	0	0	0	0	0	0	0	0	0	0	0	0	0.041249485	0	0	0	0	0.043437005	0	0	0	0	0	0	0	0	0	0	0	0
CR383656.5	0	0	0	0	0	0	0	0	0	0	0	0	0.046081859	0	0	0	0	0	0	0	0	0	0	0	0	0	0	0	0	0	0	0	0	0	0	0	0	0	0	0	0	0	0	0	0	0	0	0	0
SRP14P4	0	0	0	0	0	0	0	0	0	0	0	0	0	0	0	0	0	0	0	0	0	0	0	0	0	0	0	0	0	0	0	0	0	0	0	0	0	0	0	0	0	0	0	0	0	0	0	0	0
RF00019	0	3.399575539	0	0	0	0	0	0	0	0	0	0	0	0	0.170492164	0	0	0	0	0	0	0	0	0	0	0	0	0	0	0	0	0	0	0	0	0.1807418	0	0	0	0	0	0	0	0	0	0	0.19326222	0	0
RF01225	0	0	0	0	0	0	0	0	0	0	0	0	0	0	0	0	0	0	0	0	0	0	0	0	0	0	0	0	0	0	0	0	0	0	0	0	0	0	0	0	0	0	0	0	0	0	0	0	0
RBM22P2	0.028822362	0.086742989	0.186749666	0.029103393	0.105278656	0.017364774	0.041754908	0.112768366	0.052612064	0.025356656	0.101550212	0.019574853	0.160143352	0.093717568	0.020301162	0.095202395	0.032044472	0.186389514	0.031119818	0.535607386	0.07191712	0.008822482	0.067280868	0.118198382	0.108503608	0.064328464	0	0.063845565	0	0.056317803	0.027578807	0.072266187	0.155870975	0.041205086	0.038688299	0.107608128	0.152197135	0.012499932	0.056782604	0.149830277	0.180235479	0.199231278	0.084211041	0	0.018634249	0	0.01150624	0.08096467	0.026800763
RRP7A	14.8192838	12.25817411	15.92479845	9.751675789	13.9067766	11.27414548	19.76156915	17.57091782	14.04686955	12.6767751	28.54339629	11.58689345	20.05105007	22.37284929	22.99163261	19.91390149	21.5027673	13.86804779	23.78645839	17.33335226	23.25035379	13.41637061	14.05250423	24.47719968	8.293482058	16.43748263	25.48225336	9.164262959	12.5350595	21.49825219	14.09410803	13.3182885	15.31966283	9.655196481	14.20116459	35.87454633	16.18406192	18.54762702	20.11119632	20.17467249	10.38563163	18.05035625	18.59900481	36.85859072	14.55777647	15.66261217	11.16224255	27.62356076	17.84116661
MIR4279	0	0	0	0	0	0	0	0	0	0	0	0	0	0	0	0	0	0	0	0	0	0	0	0	0	0	0	0	0	0	0	0	0	0	0	0	0	0	0	0	0	0	0	0	0	0	0	0	0
EFHD1	1.16490696	0.111706704	0.320658994	1.418437589	0.453660631	0.567655146	0.868617018	0.242967425	1.050696713	0.51995269	0.377236412	0.965671361	1.606221554	0.267371432	1.013568092	0.543215133	0.64756713	0.648873512	0.332937193	0.393250863	5.357369853	0.891440649	0.303919055	0.969490084	5.186125247	0.446069699	0.666316645	0.556563745	0.364466016	0.702939188	1.016295298	0.828368588	0.895560126	0.402349422	0.705178329	0.38375061	1.957824793	0.698374317	0.539992885	0.222634438	0.52372488	0.429257889	1.451509181	0.981355123	0.515012298	0.106919001	1.463524388	2.622677002	0.286729523
AC006006.1	0	0	0	0	0	0	0	0	0	0	0	0	0	0	0	0	0	0	0	0	0	0	0	0	0	0	0	0	0	0	0	0	0	0	0	0	0	0	0	0	0	0	0	0	0	0	0	0	0
AC105020.6	0.236286532	0.086196539	0.340217551	0.130140235	0.078461579	0.051766146	0.140035053	0.105054342	0.078420941	0.302363018	0.4919386	0.233418459	0.193945179	0.055876309	0.24207926	0.312188757	0.095527811	0.317511988	0.139156986	0.140885272	0.160794152	0.184104964	0.12034264	0.45806972	0.094342565	0.095884826	0.208874117	0.095165042	0.079479138	0.041972266	0.328860842	0.184656692	0.116166783	0.114062489	0.09611144	0.288711634	0.291673956	0.130422463	0.21159335	0.0744432	0.134325045	0.074241072	0.146440947	0.134588581	0.180539383	0.153218355	0.102903795	0.09051145	0.039947891
RF00019	0	1.54266453	0	0	0	0	0	0	0	0	0	0	0	0	0	0	0	0	0	0	0.213166103	0	0	0	0	0	0	0	0.474147604	1.001573483	0	0.183600649	0	0	0	0	0	0	0	0	0	0	0	0	0	0	0	0	0.476633172
AC068790.3	0.283637063	1.564981558	0.952922347	0.09546755	0	0.056961483	0.136968181	0.046239108	0.345165587	0.499063011	0.166557039	0.256844724	0.525316529	0.245936591	0.332968421	0.593353661	0.315345423	0.524067029	0.510410042	0.62009901	0.07863632	0.260462629	0.220700713	0.155089957	0.118641076	0.175846644	0.643543798	0.209431927	0.349823187	0.369477379	0.271399398	0.609567434	0.681735862	0.521349191	0.338423502	0.741270167	0.356607599	0.164013575	0	0.409572216	0.229920646	0.326768118	0.184157719	0.126939527	0.183377184	0.084297802	0.226462782	0.199190658	0.175828512
RNU6-1056P	0	0.245096234	0	0	0	0	0	0	0.178389317	0	0	0	0	0	0	0.1613992	0	0	0	0	0	0	0	0	0	0	0	0	0	0.477385492	0	0	0	0	0.218631071	0.364861951	0	0	0	0	0	0	0	0	0	0	0	0	0
AC087072.1	0	0.124585734	0.089407204	0.627001842	0.113405868	0	0.044978268	0	0	0	0.109389599	0.042171951	0.043126491	0.080761838	0	0	0.138072857	0	0	0.407262176	0.051645944	0	0	0.509291841	0	0.046196292	0.12076	0.091699015	0.114876617	0.849315281	0.475324994	0.044482817	0.111935847	0.025363429	0.111133133	0.046366067	0	0	0.122332117	0.860782652	0.043144254	0.214611365	0	0	0	0	0	2.093157892	0.577394104
OR4G11P	0	0	0	0	0	0	0	0	0	0	0	0	0	0	0	0	0	0	0	0	0	0	0	0	0	0	0	0	0	0	0	0	0	0	0	0	0	0	0	0	0	0	0	0	0	0	0	0	0
RNU6-271P	0	0	0	0	0	0	0	0	0	0	0	0	0	0	0	0	0	0	0	0	0	0	0	0	0	0	0	0	0	0.486478549	0	0	0	0	0	0	0	0	0	0	0	0	0	0	0	0	0	0	0
ZNF346-IT1	0.035089775	0.528026114	0.505240707	0.496046827	0.192257197	0.042281477	0.152503498	0.411869427	0.333073209	0.092611357	0.370896815	0.166819786	0.048741618	0.136915706	0.148293855	0.44043567	0.156050129	0.713176675	0.15154725	0.07671471	0.145925789	0.214818544	0.032764428	0.345361393	0.132097681	0.078316667	0.545932457	0.259095874	0.129833706	0.274256363	0.067151618	0.30164724	0.379530133	0.214993365	0.471010562	0.340619446	0.291173695	0.060872152	0.207389885	0.18241082	0.073142541	0.363831079	0.205045407	0.125633215	0.090745041	0.062572731	0.140082683	0.098570411	0.065257159
TPP2	8.843018365	29.1694284	7.475684277	6.6930218	5.593217063	7.436392468	10.39620848	12.19433215	11.87041936	10.01415167	5.27918223	13.82854637	12.86426423	22.09644841	10.8019108	11.45857831	8.170040079	12.27568027	4.130178797	5.899772475	7.9603901	11.52656431	11.39495561	6.090668797	5.929738789	12.76893011	10.91041204	3.893690647	3.387992495	6.997812361	8.713399854	15.54596072	11.78124786	9.632660124	12.68073162	12.92860657	10.00915456	21.03605272	4.28673336	8.506921686	18.11799893	11.56155159	9.984828624	12.9575766	8.806079102	7.946653427	7.400523335	9.380576066	9.137210379
OR2J2	0	0	0	0	0	0	0	0	0	0	0	0	0	0	0	0	0	0	0	0	0	0	0	0	0	0	0	0	0	0	0	0	0	0	0	0.015346002	0.015503459	0	0	0	0	0	0	0	0	0	0	0	0
AC025262.2	0.049511141	0.099338246	0.071288698	0	0.045211999	0.059658523	0.017931677	0.04842846	0.018075433	0.065336611	0.087221631	0	0	0.048296497	0.052310096	0.032707793	0	0.045740067	0	0.108243293	0.102949539	0	0.069345167	0.040608308	0.031064638	0.018417272	0.048143902	0	0.045798348	0	0	0.106404921	0.267755633	0.040446984	0	0	0.056023864	0	0	0	0.034401006	0.042780012	0	0	0	0.088289175	0.059296363	0.173851695	0
LINC02133	0.00865912	0.034746998	0	0.0349742	0	0	0	0	0	0	0	0	0.006013996	0.01126225	0.00609909	0.005720343	0	0	0	0	0	0	0	0	0	0	0.01684	0	0	0	0	0.006203136	0	0.003536934	0.007748766	0.006465755	0.013064194	0.007510724	0	0	0.006016473	0.029927587	0	0.007750641	0	0	0.006913653	0	0.016103539
OFD1P12Y	0	0	0	0	0	0	0	0	0	0	0	0	0	0	0	0	0	0	0	0	0	0	0	0	0	0	0	0	0	0	0	0	0	0	0	0	0	0	0	0	0	0	0	0	0	0	0	0	0
MRAP2	2.355562116	1.58350609	7.93718367	6.571608349	1.530110111	10.66571359	0.580476621	1.650841404	2.180939903	4.454421327	1.475921256	0.956576599	2.766024537	2.905775665	0.94930797	1.002654113	1.781928664	3.185701155	4.772013852	0.106181995	0.555439777	1.137301057	3.26518145	2.210842268	0.182838407	3.053246603	1.345972003	7.674436639	16.19589555	3.084269481	0.209127543	2.86171415	0.240768651	4.736411348	0.434621915	0.172262969	0.11907348	6.276928261	6.697868092	5.407228324	0.615862688	2.433989926	1.962994697	3.010485174	9.537870661	13.71652098	2.239436075	0.272865605	8.73879137
DOCK6	8.71606317	5.936808291	7.854999826	7.221699821	13.37289113	2.378626328	10.45545259	6.327268859	8.720303912	8.269098173	6.455200319	6.265080021	8.972269544	5.325004339	7.045418995	13.61856211	7.36717238	8.704759673	9.056730567	7.762806823	5.574306459	6.012915298	4.228231643	10.71110982	2.671034237	5.519440817	7.064853311	7.789357513	7.40127824	6.416352778	6.312333122	6.47736001	12.71825262	4.920382934	5.852613985	8.165953762	6.165895944	7.22459684	4.684242867	9.722733883	10.36800668	9.801690222	6.328609277	5.28951447	6.397607461	7.2820997	5.903333227	7.358259368	5.231120928
OR52E2	0	0	0	0	0	0	0	0	0	0	0	0	0	0	0	0	0	0	0	0	0	0	0	0	0	0	0	0	0	0	0	0	0	0	0	0	0	0	0	0	0	0	0	0	0	0	0	0	0
AC139453.2	0	0.213213797	0	0	0	0.085365041	0	0	0.20691227	0	0	0.048114882	0	0.046071455	0.099800291	0	0	0.130898404	0.15298469	0	0.117847927	0	0.066150403	0	0	0	0	0	0	0	0	0.050751399	0	0.173626078	0	0	0	0.061449531	0.139571332	0	0	0	0	0.063412429	0.091605766	0.063166239	0	0.099505361	0
HSPE1P20	0	0.272234917	0	0	0	0	0	0	0	0	0	0	0	0	0	0	0	0	0.195333393	0	0	0	0	0	0	0	0	0	0	0	0	0.064800229	0	0	0	0.067543648	0.068236679	0	0	0	0.062850281	0	0	0	0	0	0	0	0
ECI2	6.142971336	3.287468986	8.343533344	10.96454923	1.960220062	11.618911	4.718455119	5.785270823	5.910962559	5.670515817	4.53590578	5.342990071	3.449648329	3.33398765	11.44438423	2.508049816	3.414853247	6.877611986	3.402614717	10.14740095	6.581288133	1.324636165	5.575963262	3.240292872	18.0928483	5.330430613	2.042924797	4.173316487	8.607969067	2.364929569	1.704381104	5.574418818	3.807872207	7.275687238	2.401169806	2.191163746	10.52558597	7.115920048	6.984632259	5.104634753	2.594252046	2.476326442	5.932651589	2.754348409	12.29484817	12.48643014	7.739942999	3.688587004	6.94370946
GAPDHP25	0.026115767	0.052398196	0	0.052740814	0.095392349	0	0	0	0.019068588	0	0	0	0	0.033966767	0.073579036	0	0.174211807	0	0	0.17128609	0.021721221	0.031975987	0.024385114	0.042839533	0	0.01942921	0.101578342	0.038566719	0.144944223	0.051029218	0.049977978	0	0	0.042669346	0.046740309	0.058501841	0	0	0.102900742	0.407280903	0.036291171	0.045130562	0	0.02337581	0.016884379	0.023285057	0.083405873	0.073361594	0.437112139
RBM22P6	0	0	0	0	0	0	0	0	0	0	0	0	0	0	0	0	0	0	0	0	0	0	0	0	0	0	0	0	0	0	0	0	0	0	0	0.022514549	0	0	0	0	0	0	0	0	0	0	0	0	0
AC005332.2	0.071646133	0.161718173	0.02578995	0.180861785	0	0	0.012974204	0.08759927	0.019617325	0.007878892	0	0.066905895	0.099520398	0.011648076	0.031540174	0.02958156	0.099569498	0.066189121	0.058017832	0.058738395	0.156424047	0	0.091985093	0.029381551	0.039333642	0.013325549	0.01741691	0	0.033136729	0.017499228	0	0.012831289	0.080721123	0.098768792	0.144256061	0.020061783	0.060802878	0.031072116	0.017643652	0	0.018667761	0	0.052332589	0.072145487	0.005790087	0.039925218	0.042903021	0.012578787	0.016655219
AL133406.3	0.773142556	0.242377976	0.765332273	0.487925648	0.176502294	1.688523665	0.560025168	0.472647448	0.740925686	0.850221334	0.425628662	0.328177293	1.342421629	0.659903335	0.374389446	1.404560879	0.429786861	0.267845718	0.417385218	0.528211264	0.683234793	0.502897756	1.082861316	0.396325074	0.54572702	0.718988498	0.375896192	0.071359122	0.178791333	0.472091013	0.369892463	0.519240281	0.087107193	1.203989338	0.864825307	1.262853981	0.692583372	0.712519233	0.475987259	1.339702391	0.772210378	1.336064838	0.752970195	1.427307107	0.531093318	2.326525847	1.311753924	0	0.808778654
C2orf83	0	0.213622448	0	0	0	0	0	0	0	0	0.022066613	0.017014271	0	0	0	0	0	0.023143992	0	0	0	0	0	0	0	0.009318945	0	0.01849798	0	0	0.023971229	0	0	0.015349311	0.033627491	0	0	0	0.024677442	0	0	0	0	0	0	0	0	0.017593425	0
SLC2A5	0.816323543	3.522567162	0.371174146	1.175293548	1.148477986	0.287088257	0.203702566	0.573066493	0.596043673	0.611643613	0.805050573	0.336890442	0.130210686	0.111760966	0.110044247	0.144494847	1.024829435	0.57733765	0.118081415	0.059773974	1.916679531	0.471056979	0.477759502	0.10251277	0.147038357	0.206313067	0.569699238	0.455672723	3.244436275	0.2594843	0.1420187	0.148295997	0.232350922	0.352583123	0.394960149	0.172073323	1.546871376	0.54883162	1.400467877	0.304563114	1.264649436	0.23623924	1.513970159	1.059308744	1.464624684	2.409886876	0.608113306	1.069760678	2.898254418
ZNF75D	2.779419993	4.926617609	1.462782617	1.176803106	1.554353903	1.376581702	1.518977929	1.061207541	2.362513927	2.377758234	2.451568661	3.978400098	2.08747646	2.642673248	1.468947881	2.416088515	1.389496068	1.650425591	2.086191578	1.7265591	2.155481619	1.969106982	2.716939377	1.886598021	1.202678454	1.454583637	1.379292067	1.987161625	2.794404448	2.966384816	0.961088457	1.763147803	2.695226084	3.365160606	4.4358157	3.569670426	2.672187975	2.690126895	1.404801113	1.321959045	1.96314266	4.253232802	1.426256841	2.813804472	1.601146271	2.057724308	1.420260504	1.992296065	1.711098408
AP001625.1	0	0	0	0	0	0	0	0	0	0	0	0	0	0	0	0	0	0	0	0	0	0	0	0	0	0	0	0	0	0	0	0	0	0	0	0	0.042592657	0	0	0	0	0	0	0	0	0	0	0	0
RN7SKP191	0	0.17140717	0	0	0	0	0	0	0	0	0	0	0	0	0	0	0	0	0	0	0	0	0	0	0	0	0	0	0	0	0	0	0	0	0	0	0	0	0	0	0	0	0	0	0	0	0	0	0
CHODL	0.19439486	0.025436758	0.352917086	0.102412328	0.154361043	0	0.153054082	0.12400692	0.037027463	0.044613942	0.119115477	0.114803696	0.093921772	0.027482003	0.440534553	0.234506307	0.09396811	0.062465582	0.127759281	0.055434005	0.224951232	0.160402013	0.015783704	0.263422272	0.021211935	0.006287953	0.164371031	0.062407509	0	0.181662698	0.097047441	0.066601981	0.030472028	0.224400339	0.015126754	0.075732743	0.140267961	0.637799637	0.14985981	0.029291101	0.0411077	0.292115696	0.049388564	0.378260365	0.081965392	0.007535836	0.175454353	0.16619615	0.015718262
OR10AG1	0	0	0	0	0	0	0	0	0	0	0	0	0	0	0	0	0	0	0	0	0	0	0	0	0	0	0	0	0	0	0	0	0	0	0	0	0	0	0	0	0.020048268	0	0	0	0	0	0	0	0
ADAM21	0.019670341	0.276263475	0.042483558	0	0.107773974	0.082956321	0.178102436	0.019240201	0.064630893	0.017305107	0.017326193	0.06011645	0.006830795	0.012791849	0.034637234	0	0.021869328	0	0	0.215020537	0.040900945	0.024084246	0.137751122	0.016133323	0.030854268	0.036585099	0.019127148	0.043572557	0.036390561	0	0.112929922	0.035228115	0.017729493	0	0.017602351	0.007343911	0.074192627	0.034123216	0.019376156	0.051127186	0.047835259	0	0.019157114	0.044016528	0.038151837	0.955834954	0.015705282	0	0
ASGR2	0.178478717	0.115854726	0.136049757	0.190820079	0.210916697	0.037951446	0.13688567	0.071884172	0.214640319	0.046181701	0.277427839	0.263820276	0.029166671	0.232133523	0.118317453	0.083227539	0.32682788	0.077592789	0.181369801	0.091811179	0.436605272	0.115691433	0.039212046	0.172218365	158.1652665	0.101539078	0.204176546	0.062016522	0.077691656	0.164113245	0.221007033	1.767432749	0.037851399	0.210129392	0.112739877	0.09407284	0.197995986	0.118382891	0.206834624	0.127345707	0.029178684	0.145142787	0.34764392	0.187945271	0.101814842	0.06552546	0.502947465	0.280173527	0.117148394
DDX39B	9.715065285	10.09413816	16.85681144	12.95163712	13.08237926	3.888574365	12.60948776	12.16291799	19.81226331	7.368574785	8.208965819	16.98158014	14.08554142	7.644948766	14.21914865	19.73681651	11.62241627	16.57844075	7.154102954	11.83505318	6.913554443	12.65563889	12.24829426	16.26678285	4.686322503	7.827195891	12.59571437	9.454355569	10.40837561	13.51545299	8.217807467	15.23143853	12.44874542	9.096190195	10.356317	16.09079216	26.21037352	10.35853867	6.166694475	12.59338411	13.0207537	12.03696555	13.66552384	8.265018677	5.002600421	8.88491255	7.735894745	8.305580515	14.09860107
IGKV1-35	0	0	0	0	0	0	0	0	0	0	0	0.062296111	0	0	0	0	0	0.169478987	0	0	0.228873079	0	0	0	0	0	0	0.135457141	0	0	0	0	0	0	0	0	0	0	1.084248872	0	0	0	0	0	0	0	0	0	0.170584504
HEXA	5.207232515	5.579452216	3.874179814	4.906355294	3.573881041	7.048779134	4.458055794	1.38080442	3.541758566	2.990842822	5.065065452	4.726151168	3.262395387	2.701509413	2.944994923	3.098990071	4.99654916	3.508380321	1.80844863	6.671034754	5.913749339	3.73354323	2.978845349	1.938224773	3.529884819	3.944938405	0.987692507	3.17450486	6.120643631	3.203907373	8.437829007	5.0593764	2.929664047	4.745026826	2.28537168	4.680741091	6.509874405	4.21456753	5.215115849	1.706199062	6.245177854	1.676490684	5.03906689	5.909635087	5.777602752	4.807310941	6.117206718	7.24392081	4.498894058
AC008805.2	0	0.120576078	0	0	0	0	0.043530692	0	0	0	0	0	0	0	0	0.039700493	0	0	0	0	0	0.036790762	0	0	0.037706043	0	0	0	0	0	0	0	0	0	0	0	0	0	0	0	0	0	0	0	0	0	0	0	0
ORAOV1P1	0.264727926	0.265572628	0.762337877	0.80192742	0	0.398730381	0	0.064734752	0.531555004	0.058224018	0.116589927	0.13484348	0.091930393	0.215194517	0.139846737	0.043720796	0.294322395	0.122282307	0	0	0	0	0.0617962	0.10856297	0.083048753	0.393896483	0	0.097734899	0.244876231	0	0	0.0474108	0.119303776	0.351427973	0	0.543598122	0.099850128	0.229619005	0.130384358	0.344040661	0.091968259	0	0.257820807	0.059238446	0.213940048	0.41305923	0.26420658	0.092955641	0.615399791
AL732292.2	0.060795076	0.365934377	0.17507178	0	0.222064514	0.805806281	0.440368628	0.654122084	0.665848498	0.106969707	0.107100049	0.454182109	0.295566902	0.158142948	0.214106438	0.24097276	0	0.449316383	0.393846633	0	0.202259931	0.186092809	0.283831382	0.498632244	0.114433456	0.180917571	0.472929861	0.179559466	0.112472222	0.237582547	0.581720414	0.348414254	0.219186007	0.124162835	0.108807091	0.09079123	0.321029771	0	0.119771678	0.52672892	0.760342231	0.210119499	1.065759267	0.054416712	0.117915794	0.054205447	0.388322229	0.512336903	0.339185466
AL390243.1	0	0.07408276	0	0	0	0	0	0	0	0	0	0	0	0	0	0	0	0	0	0	0	0	0	0	0	0	0	0	0	0	0	0	0	0	0	0	0	0.032026662	0	0	0	0	0	0	0	0	0	0	0
TSR1	8.655815432	10.43809387	7.168313241	6.502794978	6.173553686	10.13443913	9.29547095	7.511974692	18.69867495	7.751879598	5.165911487	6.419757444	6.345683931	17.92626602	17.32729232	8.555438338	10.6717744	6.602803511	4.062053908	17.02720683	7.081650898	9.316655075	9.587716583	7.509248727	5.555130354	7.26737236	13.96379786	8.598291663	5.294206453	8.198633073	11.2686955	12.04691765	10.89526403	12.22819191	8.695050337	7.086382373	15.49180584	7.826819497	9.863829462	11.15924374	5.522822467	9.018844258	10.9874324	7.507150995	12.96017561	12.13967403	11.86466221	4.754400221	12.16072161
RNU6-326P	0	0	0	0	0	0	0	0	0	0	0	0	0	0	0	0	0	0	0	0	0	0	0	0	0	0	0	0	0	0	0	0	0	0	0	0	0	0	0	0	0	0	0	0	0	0	0	0	0
SLC25A53	0.393369454	0.528720378	0.230956636	0.347072313	0.292949973	0.151861228	0.268338575	0.291377312	0.418283206	0.282231251	0.430590702	0.547286576	0.31034062	0.285616098	0.395432227	0.262388649	0.305716907	0.423387972	0.470084293	0.542718746	0.390705907	0.423187824	0.534905015	0.300709117	0.174924091	0.28697042	0.371365669	0.642951427	0.635891163	0.522369223	0.204643208	0.39123434	0.254729684	0.405592548	0.57415809	0.581753592	0.489768888	0.427327845	0.443916357	0.225004435	0.286586261	0.527984717	0.293838506	0.687105395	0.31358079	0.197499467	0.362864288	0.289663085	0.241484856
AKIP1	7.183334714	6.020416011	7.675375188	8.49287626	5.542440626	7.833838458	6.611081892	10.00574097	6.697277896	7.179527709	12.83477678	5.171931447	4.996916457	11.77460192	6.244460813	7.756354357	8.062194202	11.55036137	7.633204374	12.07656302	10.08683465	8.725649063	6.79220837	8.818853232	3.872328659	6.451874546	5.879751899	6.361479611	7.696034074	8.417136457	6.416629091	7.653752254	7.7448899	6.597149306	9.916820194	6.568942841	7.605215216	6.615148827	10.16601171	4.313222814	3.269471592	8.190549436	11.56760692	7.365656876	6.789899028	8.482209779	6.062047659	7.838383353	7.736378072
PTGES3L	0.979405268	0.982530385	0.40856212	1.589721898	0.568379411	0.540436031	0.192275798	2.614322921	0.421051256	1.352852182	1.483500683	0.615435841	0.832797297	2.857204516	2.069545634	1.185176482	2.177789917	0.591930284	0.158127033	0.08004546	1.743394202	1.490566908	2.008484673	0.195192874	0.246950818	0.994223135	0.338221023	0.784000891	0.524949134	1.913720762	0.210201494	0.432772957	0.214504513	2.131114204	1.40885372	0.799668551	0.939066677	0.809817027	1.568858006	0.808905127	0.381590989	1.360332472	0.998423714	2.613564566	0.8758358	0.95485856	0.621199994	0.424256574	1.259673382
AC024940.5	0	0.497948678	0.476461173	0.111378808	0	0.132910127	0.43943958	0.377619385	0.241615911	0.38816012	0.38863309	0.299652178	0.536260623	0.215194517	0.116538947	0.473641957	0.490537324	0	0	0.361724423	0.321098308	0.472691438	0.463471497	0	0.207621883	0.451339721	0.214514599	0.081445749	0.204063526	0.323292707	0.422176841	0.395090003	0.397679253	0.765932762	0.444180846	0.700088491	0.208021099	0.382698342	0.217307263	0.191133701	0.383201077	0.381229471	0.644552018	0.543019089	0.213940048	0.196694872	0.26420658	0.232389101	0.410266528
RN7SL799P	0	0.35201741	0	0	0.160214331	0	0.063543124	0	0	0	0	0	0	0	0	0	0	0	0	0	0.072962894	0	0	0	0	0	0	0	0	0	0	0	0	0	0.07850176	0	0	0	0	0	0	0	0	0	0	0	0	0	0
CFAP73	0.060583737	0.045582787	0.196271086	0.458808417	0.193630993	0.511003246	0.252331734	0.133332585	0.243295743	0.053298927	0.266819358	0.082291502	0.136750454	0.098495752	0.298707012	0.250140707	0.235747804	0.307831184	0.098119381	0.894041939	0.125973016	0.268896561	0.09899565	0.074534831	0.047514857	0.10141237	0.35346438	0.201302183	0.756548379	0.739864537	0.086954732	0.238702118	0.24572707	0.154664018	0.284625733	0.135713426	0.125680419	0.157646884	0.59677661	1.469714065	0.147330379	0.366430876	0.059003024	0.135568866	0.03916863	0.580682919	0.145114622	0.787107003	0.78868154
AC079799.1	0	0	0	0	0	0	0	0	0	0	0	0	0	0	0	0	0	0	0	0	0	0	0	0	0	0	0	0	0	0	0	0	0	0	0	0	0	0	0	0	0	0	0	0	0	0	0	0	0
ARL4AP4	0.151400865	2.480771339	0	0.10191806	0	0	0.073111394	0.098726745	0.036848759	0.088797247	0	0.23992421	0.035050681	0.131276964	0.177733144	0.166696085	0	0	0.108979441	0.330998796	0	0.030895717	0.047122585	0.082784504	0.031664341	0.112636905	0	0	0.186729945	0.29583155	0.096579065	0.036153023	0.181949774	0.082455628	0.090322489	0.075367237	0.152281083	0.13132168	0	0	0.105195354	0	0.049150202	0	0.065255845	0.179987199	0.161176215	0.141766324	0
EGR4	0.010997847	0.011032939	0.031670537	0.066630486	0.341458056	0.477067397	0.031865126	0.118330878	0.112422043	0.029026277	0.135621013	0.239015788	0	0	0.015492767	0.050857384	0.171182461	0.081281466	0	0.120219728	0.484802673	0.114458429	0.051345181	0.216486528	0.048302441	0.294552377	0	0.097447081	0.020346258	0.128936258	0	0.01575706	0.614587604	0.179688747	0	0.706238888	0.02488902	0.02861785	0.173333854	0.038114167	0.007641452	0	0.032132694	0.108283992	0.092434341	0.078446251	0.087809507	0.046340948	0.184076252
AC006480.1	0	1.110065482	0.199155729	0	0	0	0.350663907	0.202938309	0.100992894	0	0.121833389	0	0.048032414	0	0.14613614	0.137061226	0	0.127781776	0	0.151196981	0.115042024	0.042338575	0.129150787	0.113445431	0.043391875	0.102902851	0	0	0	0	0.264698178	0.099086064	0	0.084746062	0.185662893	0.103281028	0.208681484	0.059986446	0.136248205	0.119837797	0	0.239024827	0.067353981	0.123805218	0.134137014	0.184986844	0.055217777	0	0.257230601
CFAP65	0.047218915	0.014958816	0.103771513	0.100377517	0.140703488	0.053901949	0.090007848	0.053478942	0.018145885	0.056845771	0.043780798	0.027005444	0.800884226	0.012929265	0.09627564	0.044327625	0.016578194	0.045918349	0.064399297	0.097798675	0.031005242	0.039557327	0.067294939	0.061149881	0.015592859	0.020337963	0.019332621	0.227543273	0.045976857	0.077695975	0.047559612	0.032045897	0.259839291	0.023347665	0.031135027	0.057526718	0.041244301	0.081913235	0.034272531	0.198092937	0.041442109	0.120250916	0.067770181	0.149039403	0.038561682	0.084201636	0.03373224	0.439813883	0.143275415
AC090227.2	0	0	0	0	0	0.092646177	0.111387359	0.07520655	0	0	0	0	0	0.200004316	0.054156334	0	0	0	0	0	0	0	0	0	0.385932441	0	0	0	0	0	0	0	0.138602916	0	0	0	0.058001177	0.066690814	0	0	0	0	0	0	0	0.137107896	0.184167527	0	0.285979903
COLGALT1	38.3111958	35.18471481	36.78776166	25.99813235	32.95301433	41.71460284	43.99300567	29.03003518	39.57377694	26.73926142	33.52471973	30.18246561	24.53317306	30.96495394	39.78744309	51.84086322	31.04545654	38.84821541	44.91914618	57.59568191	50.86961087	34.16686752	24.50912944	43.75752348	12.45892311	24.7553389	42.50843188	26.37765204	43.42804998	43.8873148	28.55677385	24.10848875	26.33229114	18.23977384	33.89196548	48.54931306	40.15717417	30.80543971	26.88605291	32.77221341	24.69896737	33.87254972	25.39745417	34.94119296	25.43812666	42.53534627	24.00316775	36.21542271	31.23367447
LCORL	1.43842895	3.071643141	1.268188422	0.557826639	0.333141043	1.350166571	1.011724096	0.879358881	1.575416662	1.368630063	0.840082026	1.460065093	1.315749161	1.581074789	3.094555134	0.953690371	1.054567232	1.458867413	0.720272417	1.372980718	0.851771972	1.068846454	2.902764364	0.666831159	0.660532299	1.285331695	1.302419231	0.96205356	0.920787842	0.901236427	0.743038815	1.144319592	0.995863057	2.657792613	1.646314627	2.041128388	1.0418473	1.491768208	0.831668169	0.78568297	2.107514251	0.846593915	1.408511923	1.5417526	1.349472918	1.317367432	1.304519986	0.581945674	1.187306914
AC022511.1	0	0.055095162	0	0	0	0	0	0	0	0	0	0	0	0	0	0	0	0	0	0	0	0	0	0	0	0	0	0	0	0	0	0	0	0	0	0	0	0	0	0	0	0	0	0	0	0	0	0	0
XPO5	10.59847508	14.12817867	10.52094704	10.41374867	10.34207757	5.984277687	13.60306029	18.1620023	19.32507677	10.05812736	7.733146369	11.50847909	8.869335751	16.76896079	13.05255355	12.66148508	9.849542797	10.19648188	7.525080306	6.082759926	6.347857432	13.86122832	20.53697566	13.54603944	3.239237585	8.939253514	9.903113546	7.112215188	8.325346473	11.13671674	9.709720558	16.65280719	10.62275388	9.051619276	11.5869593	11.0221533	17.09857278	9.935225276	5.910441371	9.801781153	8.107818937	8.608932686	10.07099292	8.767144047	8.982143137	8.41310266	8.067756555	10.09924531	7.370643734
MFSD1	14.10415871	27.65856306	11.09709428	10.63259006	4.126124971	18.76996123	7.136753222	9.487289189	9.558266946	16.78785177	7.977414416	10.56601176	7.725334377	12.72134109	9.770671185	6.786396864	6.57355265	10.38555564	8.849880808	5.576904069	19.61716695	12.82618641	6.21315912	5.392734124	9.848101137	7.786075734	5.874284337	5.41700485	10.70974625	6.800396054	3.282848071	7.015641877	8.03834007	11.89361619	10.15724894	6.832778314	13.943755	28.14634853	5.619620078	7.881012125	6.670568407	8.560144425	8.613387032	19.42114756	7.213720202	11.74232675	10.37300613	11.55406268	10.10393822
RF01848	0	0	0	0	0	0	0	0	0	0	0	0	0.083669366	0	0	0	0	0	0	0	0	0.073751067	0	0	0	0	0	0	0	0	0	0	0	0	0	0	0.09087742	0	0	0	0	0	0	0.107830351	0	0	0.096185805	0	0
RTL10	4.668879529	4.56812832	7.690754291	5.238225741	4.526649494	1.92156042	5.63649835	6.957296787	4.497650168	2.954678483	5.415613254	5.112575778	3.170605322	4.947923916	6.869408208	7.575015126	11.40699373	4.487219618	6.530532557	7.29212615	4.656690766	6.951604503	4.011439026	5.887422665	2.239832077	4.213919402	5.373207593	7.229624195	5.7085894	5.233416522	5.949230648	5.224805403	1.413126306	7.265688608	5.807976331	3.951080039	6.62371226	9.469252516	4.057765146	8.629589661	12.38326984	8.194444266	4.311288406	3.728460657	4.071905246	3.696854524	3.899561729	7.620914152	5.43122203
FAM156A	0.01978048	0.059530789	0.022784766	0	0.03612581	0.014300711	0.051580708	0.027087105	0.017331408	0.024362804	0.027877131	0.021494421	0.027476169	0.018008863	0.041797413	0.039201834	0.017593424	0.007309551	0.0427144	0.00864898	0.023032778	0.053282021	0.018469657	0.025957853	0.002482162	0.02943196	0.023081096	0.029211021	0.058550915	0.061840493	0.007570817	0.022672235	0.007131506	0.032318413	0.070803646	0.124068524	0.059686441	0.044608565	0.007793859	0.047985897	0.024738738	0.01367303	0.003852876	0.03895143	0.025576973	0.031745624	0.018951864	0.022226076	0.051500618
GHRH	0.183451808	0.046009293	0	0	0	0	0.033220791	0	0	0.040348223	0.080794774	0.031148055	0	0.029825205	0	0.121190979	0	0.084739493	0	0	0.076291026	0.056154321	0	0	0	0.034120419	0	0.203185712	0	0.08961447	0	0.032854853	0	0.67440024	0	0.034245815	0.10379158	0	0	0	0.031866195	0	0	0	0	0.040891829	0	0	0
SLC17A1	0.038368712	0	0.073660338	0.051657099	0.023358058	0	0.101905265	0.012509896	0.009338384	0	0	0.008686102	0.02664812	0	0	0.042244898	0	0	0.027618078	0	0.010637447	0.015659473	0.011942025	0.041959269	2.527725323	0.047574948	0	0.094435629	0	0.074971009	0.097902066	0.009162068	0.253608075	0.052240723	0.045779892	0.066849707	0.299086305	0.011093384	0	0.022161784	0.035545462	0	0.087191112	0.057238714	0	0.011403299	0.03063452	0	0.023785021
AP000593.1	0	0	0	0	0.134111996	0.044241152	0.026595296	0.03591324	0	0	0.06468121	0.024935943	0.102001419	0	0.025861171	0	0	0	0	0	0.061075681	0	0.068566008	0.240912208	0.023036698	0	0.071404438	0	0	0.071741921	0.070263983	0.02630234	0	0.044991589	0.032856074	0	0	0.031846737	0	0.063621752	0	0.126898012	0	0.032864026	0	0	0	0	0.068281718
MIR6781	0	0	0	0.824899299	0	0	0.295872672	0	0.59648928	0	0	0	0	0	0.575411052	0.269839288	0	0	0	0.893007168	0.339733477	0	0	0	0	0	0	1.206415164	0	0	0	0.585227067	0	0	0	0	0	0.354294949	0	0	0.283808298	0	0	0	0	0	0.326129997	0	0
L29074.1	0.195819346	0.049111043	0	0.296593006	0	0	0.248222766	0	0.071489352	0.043068328	0	0.299231318	0	0.222851251	0	0.032340289	0	0	0	0	0	0.029970003	0.137132016	0	0.030715597	0	0.190411835	0	0.09056752	0.382623578	0	0.035069787	0	0.119977571	0.525697181	0.036554521	0.147718354	0.042462316	0	0	0	0.253796024	0	0.262912205	0.031650307	0	0.039086741	0	0
GPR34	3.362648807	7.889352837	2.498949888	3.778791809	0.569558622	0.343098393	0.982149948	1.180368359	2.484959489	1.741586678	3.105234833	4.558311105	0.30134859	0.714227031	2.053334046	0.537439246	1.145689612	3.106528727	0.380636701	0.770728178	11.09702047	1.809578825	1.21541073	0.266902737	0.918791445	0.524548351	1.582156432	2.262654166	1.906427505	1.324695219	1.530938476	2.01065565	0.439963613	1.25167472	1.516696354	0.718842387	6.668932025	3.18718444	3.152082432	0.375922714	0.574682363	0.515490265	0.607443473	4.102139491	1.648048546	2.768470116	2.684821217	2.875694596	1.840773131
NBDY	14.01984551	6.980834457	22.22976502	18.40350875	10.21075584	17.96451176	18.50239463	10.25150367	13.04552094	17.5985807	24.33671755	14.06184967	16.35131441	14.44308474	4.540064707	12.31130722	19.19880957	18.98574769	9.820836678	1.38302222	20.00805765	22.42022789	31.67328036	10.85381187	6.372050022	13.39399394	6.949347054	23.70854339	19.4211355	27.46106184	19.14084633	12.90944312	21.57455462	21.8937488	13.69339731	22.49472959	20.76510422	10.70716875	16.33641818	12.56157183	21.59690195	10.07515441	21.86312857	23.06250727	11.38541643	11.18922383	15.02970836	27.03981704	12.49595639
IGHVII-67-1	0	0	0	0	0	0	0	0	0	0	0	0	0	0	0	0	0	0	0	0	0	0	0	0	0	0	0	0	0	0	0	0	0	0	0	0	0	0	0	0	0	0	0	0	0	0	0	0	0
AC134698.4	0	0	0	0	0	0	0	0	0	0	0	0	0	0	0	0	0	0	0	0	0	0	0	0	0	0	0	0	0	0	0	0	0	0	0	0	0	0	0	0	0	0	0	0	0	0	0	0	0
GEMIN4	5.145646179	5.166625199	6.689014469	6.829839162	7.156184389	8.829336906	6.628041742	5.384375728	14.04939174	4.37095225	6.678528898	4.7696983	3.807414458	13.00671435	13.77384579	6.999774713	18.24417573	5.509614211	4.41716359	8.268274332	4.986774684	6.219596371	6.375076898	8.157418896	4.106949298	4.430136831	11.24472773	7.169265282	5.491405902	6.874649916	10.94334345	7.851058719	10.30014159	9.753356629	4.132815328	5.888958174	9.234400591	5.515936808	11.66873124	11.30301095	4.857558404	7.250419757	5.374404959	5.850813731	14.00356844	13.64618127	8.550719076	3.728570191	14.48944951
IGHV3-73	7.896403917	19.32390306	9.044039891	53.39760039	8.084774419	0	7.149692025	20.83066541	11.09442761	10.73613585	4.636917468	16.2511593	0.706307307	0.427926855	14.70524173	2.726797018	5.852772561	39.79071858	1.16261363	0	55.52659926	3.479126421	3.295561627	0.785032	0.975870361	10.3696404	1.628740138	2.296881959	3.098777021	0.935107508	2.060648058	24.89826461	1.07837509	2.565653088	0.642385114	18.44807149	7.265410608	50.07152419	14.1423766	0.103658323	0.20782301	4.238451683	0.349562536	2.944977669	6.265457066	6.613808795	40.64609642	5.041301331	15.01885303
GAPDHP21	0	0.155793844	0.037267755	0.104541693	0.756338543	0.093563466	0.037496735	0.025317056	0.037797341	0.045541559	0.364776406	0.035157211	0.017976488	0.016832046	0.109385071	0	0.863297123	0.621702619	0	0.452692743	0.043055332	0.031691053	0.120839103	0.424577951	0.032479463	0.019256078	0.755048911	0.267561383	0.383073708	0.20229801	0.346728405	0.018541848	0.093316815	0.179728777	0.023161906	0.019326846	0.058575446	0	0.815870439	1.210955001	0.089919461	0.223642041	0	0.115837555	0.050201774	0	0.082662653	0.25447757	1.20338078
UBASH3B	1.015387741	2.124566288	0.664169215	0.726489939	0.291411928	0.35306511	0.342530653	0.635637646	1.046421322	0.255226802	0.659287508	0.510308224	0.114849228	0.358458518	0.304467861	0.325807508	0.567675421	1.08277719	0.21926504	3.843567862	1.170272681	0.499069894	0.297974128	0.809011587	0.591576057	0.830953941	0.259531479	0.389865826	0.896307879	1.201754799	0.394183204	0.594384432	0.193499576	0.46214865	0.430953843	0.452747077	1.365612001	0.699546747	0.685852688	0.80935397	0.207620053	0.175468786	0.870227483	0.903664055	0.407010792	0.889809094	0.616139947	0.603061452	1.823593966
OR2D2	0	0.63791263	0	0	0	0	0.03411865	0	0.017196087	0	0	0	0	0	0	0	0	0	0	0	0	0	0.021990539	0	0	0	0	0	0.04357032	0	0	0	0	0	0	0	0.017766126	0	0	0	0	0	0	0	0	0	0	0	0
IFRD2	20.24023997	10.56924686	40.44926886	25.0172046	36.27093615	15.80925142	43.16680257	36.72275855	27.5156391	28.2462561	43.80744017	14.9898338	25.31212469	30.00253323	13.97852022	29.92889898	55.748404	39.84354181	25.64034947	17.56760653	17.7364305	30.29201893	10.20569563	40.09825342	11.7404246	27.07196041	31.63801392	23.41069426	27.88171851	36.41118945	38.94956674	20.53339796	29.59276807	15.01594285	22.91456231	26.14075663	21.09636565	25.03887926	32.02214544	29.47099389	11.63124697	17.02607586	15.78891984	18.85424729	20.22961076	21.73854552	18.03273964	16.9838119	29.54714774
AC016876.3	0.061365922	0.06156173	0.088357823	0.123928533	0.224149627	0.295771832	0.044450354	0.180072021	0.089613413	0.053987059	0	0.083353951	0	0.199534822	0.216116827	0.243235415	0.272904568	0	0.397544723	0.536642805	0.102079542	0.225408191	0	0.40265139	0	0	0.596713146	0	0.340584899	0.119906685	0.704619093	0.175842875	0.553110228	0.025065737	0.054914377	0.229109324	0.462920193	0	0.120896294	0.319004839	0.042637866	0.212092452	0.0597648	0.109855334	0.158697313	0.109428837	0	0.344765052	0.228246871
AHCYL1	27.42520215	22.15788835	28.17327125	27.20731816	12.21376544	29.81166609	25.62061749	20.40417091	17.64665645	26.26856339	24.30100748	25.92148109	22.66601993	20.13910075	35.01848355	20.82971425	27.8876657	19.33760872	20.78973075	41.00043394	22.20646312	34.61217051	36.28722875	18.97123562	16.10699951	26.51983379	23.80419799	19.39702284	12.3627056	23.38722075	25.45917084	29.1732202	13.09693191	40.39597644	38.49659997	22.93699339	27.61935967	36.91042426	23.93278462	32.5587082	19.59892515	28.24695646	24.68799369	36.15821831	33.12819596	28.9656184	30.6532856	22.36943948	30.41745564
RPL21P89	0.279891677	0.336941718	0.403002491	0	0.511176344	0.539609423	0.892052938	0.492788099	0.449602198	0.147741887	0.394458426	0.190089845	0.388784851	0.473243617	0.473143135	0.406781282	0	0.10342936	0.241761673	0.122382139	0.325911344	0.274158142	0.418149873	0.459126049	0.280978651	0.124937723	0.435460043	0.082666564	0.310683441	0.328138636	0	0.52131576	0.100910046	0.388706777	0.551025204	0.501587522	0.126683513	0.2427717	0.110282273	0.09699933	0.194472495	0.580415747	0.654213397	0.40084259	0.253338001	0.34937558	0.357555799	0.1572483	0.520520166
BX005040.2	0	0	0	0	0	0	0	0	0	0	0	0	0	0	0	0	0	0	0	0	0	0	0	0	0	0	0	0	0	0	0	0	0	0	0	0	0	0	0	0	0	0	0	0	0	0	0	0	0
RN7SL672P	0	5.460156477	0	0	0	0	0	0	0.060213429	0	0	0	0	0	0.058085658	0.054478594	0	0	0	0	0.068589724	0.050485746	0	0	0.051741731	0	0	0	0	0	0	0	0	0.033684555	0	0.123155296	0.062209464	0	0	0	0	0	0	0	0	0	0	0	0
AC010620.1	0	0	0	0	0	0	0	0	0	0	0	0	0	0	0	0	0	0	0	0	0	0	0	0	0	0	0	0	0	0	0	0	0	0	0	0	0.0178951	0	0	0	0	0	0	0	0	0.021150946	0	0	0
AL662789.1	0	0	0	0	0	0	0	0	0	0	0.045283207	0	0	0	0	0	0	0	0	0	0	0	0	0	0	0	0	0	0	0	0	0	0	0	0	0	0	0.022295847	0	0	0	0	0	0	0	0	0	0	0
TCTN3	19.65305048	16.17619934	21.26690286	23.42376166	10.76940549	15.0119576	15.51059467	19.5168347	16.90824096	9.897270119	22.29063391	16.82893768	12.34827972	17.15860795	15.72802112	12.89200526	11.41652186	16.06553521	15.88624731	42.59392055	19.79329613	18.69531197	14.66993461	13.18536508	8.391905158	21.38565813	22.55697885	18.51807973	20.4526357	12.86911606	31.37030664	18.08811031	14.60684656	17.20473898	19.52484675	17.66682397	18.69858612	15.42848425	21.06093722	12.2979681	14.73161434	15.15200851	13.73707738	21.27198746	22.59619788	15.85950811	14.96615917	16.62140876	19.60954346
MAP10	0.111526803	1.24562702	0.685150083	0.975990069	0.366633818	0.008958959	0.026928116	0.298173863	0.14657757	0.065410942	0.091686902	1.181606263	1.027614975	0.222416631	0.094265292	0.029470502	0.033065229	0.563242878	0.256888968	0.097529793	0.371039975	0.40965823	0.21521458	0.524443128	0.494489661	0.038720271	0.101217213	0.175678204	0.316368112	0.130751487	0.028457313	1.193090904	0.013403012	1.166198367	0.113108623	0.066621551	0.336525601	0.277309357	0.351548269	0.489576254	1.658292854	0.038545813	0.27516285	0.126446114	0.721043678	0.059662992	0.184027848	0.522148436	0.055308969
AC005999.1	0	0.089201691	0	0	0	0	0	0	0	0	0	0	0	0	0	0.029370263	0	0	0	0	0	0	0	0	0	0.033075916	0	0	0	0.086871169	0	0.031849092	0	0	0	0	0.067076191	0	0	0	0	0	0	0.039794534	0.028743646	0	0	0	0
RNU6-651P	0	0	0	0	0	0	0	0	0	0	0	0	0	0	0	0	0	0	0	0	0	0	0	0	0	0	0	0	0	0	0	0	0	0	0	0	0	0	0	0	0	0	0	0	0	0	0	0	0
RNA5SP462	0	0	0	0	0	0	0	0	0.170425509	0	0	0.317042706	0.162109398	0	0.164403158	0	0	0	0	0	0	0.142892692	0	0	0	0.173648561	0	0.344690047	0	0.45607364	0	0.167207734	0	0.190678639	0	0.348573471	0	0.202454257	0	0.404452563	0.16217617	0	0	0	0	0	0	0.65566925	0.434076639
AL049650.1	0	0.031865488	0	0.064147698	0.058011993	0.038274241	0.161058271	0.124278138	0.069578336	0.027944699	0	0.064718317	0.154427421	0.041313164	0.111866061	0.104919286	0.070630222	0	0	0.069444057	0.158514769	0.175013164	0.029659172	0	0.019929683	0.212682564	0.061773949	0	0	0	0	0.09101952	0	0.077846929	0.028424696	0	0.28753925	0	0	0	0.088280588	0.054891485	0	0.05686315	0.020536165	0.084963581	0.101445054	0.04461419	0
TMSB4XP4	1.480527335	2.588581097	0.730882188	0.597985252	2.394919073	0.917466993	0.704732319	0.455133489	1.08101617	2.418934726	0.521636163	1.436439445	1.057645778	1.072838686	2.234606029	2.375284349	0.940593413	1.719471271	0.730761821	1.572155014	2.427610089	1.890437948	2.488346968	2.359224405	0.716597858	1.825276787	1.069448997	0.68714909	2.347721148	4.793939098	0.566659692	1.242423806	0.152508063	4.23318921	14.80075745	3.095422669	2.23370229	1.357557346	1.33338049	3.005252703	1.234428325	1.608196167	2.430628605	2.877569825	1.203326226	1.659493625	0.878123486	1.901228636	0.86534372
AC116563.1	0	0	0	0	0	0	0.095635611	0	0.096402308	0.058076988	0	0.089668644	0.091698245	0.042930219	0.092995726	0	0	0	0	0.144324391	0.109812841	0.08082819	0.184920446	0.108288821	0	0	0.128383737	0	0	0.128990524	0	0.047291076	0	0	0.059074557	0	0.149396971	0.05725979	0	0	0.045868008	0.342240093	0.128584872	0	0	0.05885945	0.158123635	0.370883616	0.12276915
PADI4	0.079191163	0.820919765	0.114023525	0.213235497	0.064279866	0	0.025494246	0.034426425	0.109219175	0	0.093005092	0.191228721	0	0.223162002	0.03718577	0.017438285	0.039130712	0.065030644	0	0	0.51960583	0.064640787	0.00821592	0.01443365	0.038645204	0.032730796	0.11978449	0.1039523	0.3418459	0.171929477	0.117871319	0.107157026	0.01586166	0.010782232	0.070865608	0.019710651	0.511097549	0.206065861	0.797402823	0	0.018341028	0.060822204	0.008569439	0.275655172	0.034132475	0.070607567	0.323166176	0.06179313	0.01636371
CPA1	0.017899269	0.017956383	0	0	0	0	0	0	0	0	0	0.018234569	0.006215766	0	0	0.005912261	0	0.033071901	0	0	0.11165496	0.005478939	0	0.014680717	0.005615244	0	0.017404985	0.013216462	0	0	0	0.006411252	0.032266341	0	0	0	0	0.00776271	0	0	0.006218326	0	0	0	0.005786122	0	0.007145608	0.06285087	0
LINC01063	0.30048141	0.452160293	1.730594606	0.455116855	0.411585091	0.814647416	0.489720284	0.293910654	0.329097534	0.660876066	4.102424303	0.459165298	0.834770231	0.635071176	1.216961306	0.595507395	0.668145666	0.138797446	0.6488661	0.98538722	0.49983776	1.701572749	1.192418046	0.12322521	0	0.614755826	0.438275517	1.553086188	0.555897191	0.733911604	0.287516986	0.16144195	0.270833284	0.613678379	0.873896032	0.392645979	0.3400069	0.195473075	0.591974959	0.781011846	0.313167777	0	0.658443225	0.537912327	0.33996795	0.334889975	0.419845513	0	0.698514131
AC022634.1	0	0	0	0	0	0	0	0	0	0	0	0	0	0	0	0	0	0	0	0	0	0	0.045882517	0	0	0	0	0	0	0	0	0	0	0	0	0	0	0	0	0	0	0	0	0	0	0	0	0	0
AL354761.1	0	0	0	0	0	0	0	0	0	0	0	0	0	0.084160232	0	0	0	0	0	0	0	0	0	0	0	0	0	0	0	0	0	0	0	0	0	0	0	0	0	0	0	0	0	0	0	0	0	0	0
MTND4P27	0	0	0	0	0.035261352	0.02326418	0	0	0	0	0	0	0	0	0	0	0	0	0	0	0	0	0	0	0	0	0	0	0	0	0	0	0	0	0	0	0	0	0	0	0.026829736	0	0	0	0	0	0.015415303	0	0
CDC45	3.41699942	6.127836443	9.125754939	3.932619005	7.75041047	5.755391443	6.906329352	9.191265688	14.07765002	3.903116397	12.60551775	3.512200434	2.787871523	11.49286924	13.70311296	7.688239003	17.01376829	10.38669179	4.700973335	12.26990594	5.569432576	12.49502704	5.197525049	8.965218531	0.501400282	6.088804368	10.05723735	6.511081137	11.52148691	15.09433881	7.505951177	7.508014996	2.632773591	5.984334527	8.795176135	11.37187268	8.813896375	7.074943977	13.80741032	10.63229901	6.503458173	4.396931404	3.274170247	7.975126712	9.163264253	6.699305688	7.253241133	8.398832816	13.0338908
RNA5SP454	0.205841596	0.206498402	0	0	0	0	0	0	0	0	0	0	0	0	0	0	0	0	0	0	0	0	0	0	0	0	0	0	0	0	0	0	0	0	0	0	0	0	0	0	0	0	0	0	0	0	0	0	0
TRIM26BP	0	0.104483255	0	0	0.063404875	0.041832271	0	0	0	0	0	0	0	0	0.024453059	0	0	0	0	0	0.02887509	0.021253628	0	0.056948703	0	0	0	0	0	0	0	0.074610622	0	0.014180616	0	0	0	0	0	0	0	0	0	0	0.022445237	0	0.027718884	0	0
RF00017	0	0	0	0	0	0	0	0	0	0	0	0.058595352	0	0	0	0	0	0	0	0	0	0	0	0	0	0	0	0	0.159614045	0	0	0.061806159	0	0.035240937	0	0	0	0	0	0	0	0	0	0	0.055779749	0	0	0	0
OR52V1P	0	0	0	0	0	0	0	0	0	0	0	0.039542075	0.020218544	0	0	0	0	0	0	0	0	0	0	0	0	0.021657727	0.056614655	0	0	0	0	0	0	0.011890873	0	0	0	0	0	0	0	0	0	0	0	0	0.023243118	0	0
SPTLC1	19.57425277	21.57959104	19.21123232	14.59111105	6.212707049	15.37956926	19.42762406	18.95747825	17.1830657	27.65728396	16.36657397	18.80761815	19.68002769	22.21480416	32.12486243	15.72592095	13.33241022	19.30475925	11.57422444	24.34213525	18.90768185	22.93408179	21.94719564	9.647947782	7.174249868	19.25191945	19.24913741	13.65643497	21.7752741	19.35407961	15.79614236	15.10263399	12.43182525	18.3201618	33.12057509	21.20104277	18.73923214	35.03510208	24.10364087	16.12326151	20.84509104	16.36352989	14.90143299	21.11555869	10.8901801	17.30602997	13.70566214	14.2132173	14.63282079
ANKRD17	11.02904775	15.50953742	10.39714967	5.984818765	6.835846927	8.360853874	8.88055399	10.71354496	17.57535526	7.53882805	6.60905412	13.04780423	8.118367545	8.697139765	15.92819606	9.157638629	7.786857357	9.683568472	6.910496711	12.31713566	5.781986713	12.0126223	16.01892366	7.02300802	4.801719449	10.98498405	10.19248098	8.153246439	9.71197314	7.546861601	8.276363059	10.42823018	10.06997783	13.49183206	13.20342105	12.85886117	8.373922958	12.70930514	6.176283544	10.42460443	11.87483523	8.18272444	5.296637389	10.74835138	15.15793937	11.04537838	12.74943211	6.479913695	8.999781136
NDUFB1P2	0	0.447022108	0.213866095	0	0	0.357951137	0	0	0.108452596	0	0	0	0	0.096592994	0.104620191	0	0	0	0	0.324729879	0	0.090931713	0	0	0.093193913	0.11050363	0	0	0	0.29022868	0	0	0	0	0.132917753	0.110909741	0.336143186	0.386503581	0	0	0.103203017	0	0	0	0	0	0	0.417244068	0
HINT1P1	0.06915842	0.069379093	0.497889321	1.117323918	0.757839215	0.08333254	0	0.067646103	0	0.121685117	0.731000337	0	0.048032414	0.089949031	0.097424094	0.045687075	0.76889779	0.383345327	0.149342198	0.151196981	0.057521012	0.084677151	0.258301575	0.680672587	0.043391875	0.051451426	0.403491746	0.102130384	0.383833775	1.081063442	0.661745445	0	0	0.197740811	0.123775262	0.154921543	0.052170371	0.059986446	0.681241024	1.557891355	0.048052199	1.195124136	0.067353981	0.061902609	0.089424676	0.123324562	0.055217777	0.679953297	0.514461201
UCKL1	18.11763683	10.1509113	31.50024628	20.09484418	92.98379939	8.27019153	27.37412437	28.28521241	23.7674493	19.35779994	47.43105563	11.79056117	25.90245293	15.88998255	18.01621633	54.58741143	27.64291461	29.77660727	31.91281311	16.95449388	18.32899275	25.84426748	8.537041579	55.67257886	7.351404557	14.06084026	27.23569287	38.6177065	18.92196772	27.05215174	21.97173727	22.71012424	42.30332244	11.47851052	19.24621696	29.26761037	24.61243001	13.45317656	17.00156654	21.16270709	14.27150298	49.66709804	21.35576283	11.99321224	9.717682894	9.516823153	9.684004224	19.67007751	24.66806699
RPL21P129	0	0.274323191	0.078745675	0.110446768	0.099882574	0	0	0.053494199	0.039932337	0.04811399	0	0	0	0.071131242	0	0.03612911	0	0	0	0	0	0.033481133	0.051065897	0	0	0	0	0	0.202355881	0.213724885	0	0	0	0.04467784	0.097880856	0.040837059	0	0.047436981	0	0.284301383	0.075998875	0.094509817	0	0	0.035358292	0	0.043665941	0	0.101708334
MIR5587	1.972972276	6.432620023	4.261181059	2.988314441	9.008277464	0	1.071840623	1.929828447	6.122456004	1.301801156	0	0.33498852	4.453420431	3.849139668	8.685449849	8.471935388	5.483837069	4.556746337	0	3.235044835	0.410244199	1.207847663	0.921113163	2.427304133	0	2.201732702	1.918489058	1.456803217	2.737531452	4.818891286	0	3.886791088	0	2.014717699	2.648323535	2.578128315	1.116249069	6.845245813	2.91519744	2.564076627	2.398983349	0.852371553	0.480373674	0	0.31889177	0.439780043	1.969086772	1.385565209	3.669176114
MTCO1P2	0.334675596	0.074609664	0.160627736	0	2.920322097	0.179230157	0.107743107	0.109119034	0.271517169	0.098144326	0.131018553	0.27780698	0.077480452	0.386921579	0.445268297	0.073697217	0.08268659	0.274830789	0.080300641	0.1625959	0.154643973	0.159356857	0.451384758	0.731989297	0.536627257	0.221321637	0.28927431	0.054915057	0.275180971	0.726603807	0.071163522	0.319668839	0	0.744270535	0.299490357	0.055533754	0.224414227	0.064508895	0.073260059	1.739778878	0.206699642	0.57835168	0.217295631	0.13313904	0.456790914	0.132622147	0.237522842	0.208918794	0.345779399
AL139148.1	0	0	0	0.155275162	0	0	0	0	0	0	0	0	0	0	0	0	0	0	0	0	0	0	0	0	0	0	0	0	0	0	0	0	0	0	0	0	0	0	0	0.133231433	0	0	0	0	0	0	0	0.107992582	0
MIR3167	0	0	0	0	0	0	0	0	0	0	0	0	0	0	0	0	0	0	0	0	0	0	0	0	0	0	0	0	0	0	0	0	0	0	0	0	0	0	0	0	0	0	0	0	0	0	0	0	0
RF00017	0.352079228	1.05960796	0.506941854	0.533268234	0.321507546	0.424238385	0.701327815	0.344380161	0.899754873	0.774359835	1.085424742	0.358674576	0.18339649	0.45792234	1.42593446	1.04664936	0.978597187	1.138419455	0.760287551	0.384865042	0.219625682	0.215541839	0.986242377	1.299465849	0.165678068	0.26193453	0.342356633	0.389952376	0.651354285	1.891861023	0	0.441383377	1.110690034	0.467387372	0.078766076	0.854415781	2.058358272	0.534424705	0.520220419	0.305041664	0.366944062	0.760533541	0.257169745	0.078785139	0.284533061	0.392396335	0.210831513	0.247255744	0.982153202
AL161912.2	0	0.017442831	0	0.017556886	0	0	0	0	0	0	0	0	0	0	0	0	0	0	0	0	0	0	0	0	0	0	0	0	0	0	0	0	0	0	0	0	0	0	0	0	0	0	0	0	0.00562064	0	0	0	0
RNU2-52P	0	0	0.19810754	0	0	0	0	0	0	0	0	0	0.095559224	0	0	0.090893234	0	0	0	0	0.228873079	0	0	0	0	0.102361257	0	0	0	0	0	0	0	0.05620002	0	0	0	0.119341457	0	0	0	0	0	0.123153612	0	0	0	0.193249884	0
SNRPGP3	0	0.462119771	0	0	0	0	0.083417846	0	0	0	0	0	0	0.074891484	0	0	0	0	0	0.251772946	0	0.070502121	0.107530832	0	0	0.085676823	0	0	0	0	0	0.16499794	0	0.094079329	0.103055174	0	0	0.099889325	0	0	0	0	0	0	0	0	0	0	0.214169971
Z94160.2	0	0	0	0	0	0	0	0	0	0	0	0	0	0	0	0	0	0	0	0	0	0	0	0	0	0	0	0	0	0	0	0	0	0	0	0	0	0	0	0	0	0	0	0	0	0	0	0	0
VN1R105P	0	0.057638015	0	0	0	0	0	0	0	0	0	0	0	0	0	0	0	0	0	0	0	0	0	0	0	0	0	0	0	0	0	0	0	0	0	0	0	0	0	0	0.019960144	0	0	0	0	0	0	0	0
RBMXP4	0.115264033	0	0.132770486	0	0.084204357	0.194442593	0.033396563	0.022548701	0.067328596	0.081123411	0.04061113	0.281815739	0.160108047	0.014991505	0.048712047	0.106603176	0.153779558	0.170375701	0	0.100797987	0.095868353	0.014112858	0.17220105	0	0.130175625	0.102902851	0.089664832	0.034043461	0.085296394	0.09008862	0.264698178	0.066057376	0	0.094162291	0.061887631	0.223775562	0.121730866	0.099977411	0.27249641	0.239675593	0.272295792	0.119512414	0.044902654	0.061902609	0.074520564	0.102770469	0.184059257	0.194272371	0
GOLGA2P7	0.063825553	0.133394186	0.114874159	0.075189193	0.252561675	0.10895115	0.450761865	0.161277118	0.112623001	0.093584892	0.112438709	0.09030718	0.376793033	0.131437221	0.307198088	0.242443601	0.14192148	0.137583145	0.05742762	0.116281707	0.230037235	0.136758337	0.193686766	0.506038176	0.060068834	0.138494885	0.134469884	0.274910475	0.236157342	0.12471271	0.32571609	0.1828909	0.047939971	0.15859497	0.15230779	0.238292342	0.220675893	0.124561887	0.115263486	0.193544746	0.243907681	0.119488098	0.227920937	0.171387732	0.151303277	0.279794953	0.314252627	0.022411482	0.108806189
MIR4684	0	2.558565563	0	0	0	0	0	0	0	0	0	0	0	0	0.224550655	0	0	0.589042819	0	0	0	0	0	0.522955768	0	0	0	0	0.589793362	0	0	0	0	0	0	0.714150526	0	0	0	0	0	0	0	0	0	0	0	0.447774122	0
LGMN	53.926433	59.31800318	17.53142492	41.55512201	29.87818522	54.20953773	20.76192947	57.38381267	38.96838916	19.59501773	30.30829762	32.18011926	16.71734972	22.90405929	19.18292645	26.08395701	38.74747909	25.69308391	31.47608012	42.91931245	64.4034992	23.44158465	18.86899961	19.00506298	20.2134467	34.35809811	31.82876184	22.40670954	62.65242219	29.59483955	43.40717463	20.10575433	15.14429707	30.86186839	20.03959272	16.93178427	67.12219321	31.1307041	52.16227055	23.20119982	20.48835323	21.92162347	14.274207	47.3925041	21.53079696	30.58958386	64.41565118	75.92108434	60.96088146
AC004837.1	0	0	0	0	0	0	0	0	0	0	0	0	0	0	0	0	0	0	0	0	0	0	0	0	0	0	0	0	0	0	0	0	0	0	0	0	0	0	0	0	0	0	0	0	0	0	0	0	0
RNU6-369P	0	0	0	0	0	0	0	0	0	0	0	0	0	0	0	0	0	0	0	0	0	0	0	0	0	0	0	0	0	0	0	0	0	0	0	0	0	0	0	0	0	0	0	0	0	0	0	0	0
AC243960.4	0	0	0	0	0.165777328	0	0	0	0	0	0	0	0	0.059029052	0	0	0	0	0	0	0	0	0	0	0	0	0	0	0	0	0	0	0	0	0	0	0	0	0	0	0	0	0	0	0	0	0	0	0
TAGLN3	0.087577496	0.073214118	0.021016434	0.088431416	0	0.123114406	0.031718343	0.042831201	0.010657542	0.038523429	0	0.109044281	1.064436915	0	0.030842803	0.048212491	0.097367961	0	0.031519459	0.031910921	0.121401131	0.196587155	0.109031821	0	0.009158084	0.065154569	0.056772708	0.237106721	0.054006762	0.114082072	0.139664868	0.041825273	0.105248445	0.137126794	0.039185133	0.043596012	0.561552435	0.088623192	0.086267708	0.075877198	0.03042501	0.100894902	0.170584956	0.065324361	0.094367749	0	0.372928103	0.164008835	0.081434813
MED15P6	0	0	0	0	0	0	0	0	0	0	0	0	0	0	0	0	0	0	0	0	0	0	0	0	0	0	0	0	0	0	0	0	0	0	0	0	0	0	0	0	0	0	0	0	0	0	0	0	0
XPOTP1	0.054507679	0.15310849	0.062786376	0.044031322	0.119459226	0.013135822	0.078965183	0.042652589	0.039799118	0.01918139	0.038409526	0.014807666	0.052999903	0.028357576	0.107499646	0.021605147	0.024240481	0.08056966	0.047082027	0.190667085	0.036268461	0.060064985	0.142507499	0.214590691	0.034199601	0.048662149	0.127205905	0.064395805	0.262185039	0.25561425	0.0625871	0.054666749	0.058955369	0.084604701	0.419483551	0.081401645	0.115131611	0.085101706	0.064430969	0.170011753	0.053021734	0.263744659	0.042468398	0.03903117	0.0422884	0.009719909	0.069632426	0.13780538	0.101369023
NPVF	0	0	0	0	0	0	0	0	0	0	0	0	0	0	0	0	0	0	0	0	0	0	0	0	0	0	0	0	0	0	0	0	0	0	0	0	0	0	0	0	0	0	0	0	0	0	0	0	0
BX295541.1	0	0	0.301123462	0	0	0	0	0	0	0	0	0	0	0	0	0	0	0	0	0	0	0	0	0	0	0	0	0	0	0	0	0	0	0	0	0	0	0	0	0	0	0	0	0	0	0	0	0	0
AC080013.6	0.972721215	1.829671885	1.05043068	0.491102838	0	3.516245592	0.79266353	1.665038033	0.976577798	2.032424441	0	0.825785653	3.462355133	2.451215688	0.256927726	1.767133571	0.270365921	1.347949149	0.787693265	1.063301558	1.921469341	1.042119728	2.611248712	0	1.220623536	0.904587854	0.709394791	0	0.44988889	0.475165094	0	1.219449889	0.65755802	1.489954019	1.305685092	1.997407053	0.642059542	2.003826318	0.479086711	0.421383136	1.774131872	1.470836495	2.486771623	0.76183397	0.628884235	1.084108943	0.970805571	0.341557935	1.130618221
AL158073.1	0	0.047509596	0	0	0.04324626	0	0	0.023161437	0	0	0	0	0	0	0	0	0	0	0	0	0	0	0	0	0	0	0	0	0	0	0	0	0	0	0	0	0	0	0	0	0	0	0	0	0	0	0.018906087	0	0
AC011602.1	0	0	0	0	0	0	0	0	0	0	0	0	0	0	0	0	0	0	0	0	0	0	0	0	0	0	0	0	0	0	0	0	0	0	0	0	0	0	0	0	0	0	0	0	0	0	0	0	0
IKBKG	2.229727028	1.783528275	0.885280792	1.540871686	1.258197779	0.428445907	1.196569785	1.383936907	1.584778546	1.466324623	1.500736027	1.856438219	1.574330766	1.42593046	1.299199565	1.507246259	0.971831029	1.136023074	1.391688158	1.781459468	2.002396238	2.067955676	0.961439597	0.972113868	1.278148317	1.019551768	0.691504132	0.875155234	2.453099168	2.67776872	0.907279445	1.331976142	0.961461996	1.213340755	2.187549761	2.101910872	1.816132069	2.178176033	0.861039236	0.975545542	1.322776675	1.843383309	0.973951158	2.493084164	1.331411544	1.367193781	1.206560849	3.183776786	0.991894025
FNBP4	7.592021216	13.37849209	8.681679578	7.068331434	5.198022769	5.69781305	10.46507405	10.41862195	9.945885495	6.455078262	5.735407855	7.890840682	9.687637111	7.848905556	9.458678996	11.07435217	5.693487712	10.771822	5.89335454	7.298299762	5.504433716	7.498442638	5.893499322	8.902778072	3.595253342	5.417761959	7.931194396	6.556189832	6.513349912	8.123346385	4.847363789	11.57510724	9.913867344	8.00287989	12.40509702	11.32248868	12.70039467	9.167265208	4.196896718	7.651160549	5.043089629	8.54032309	4.531550285	7.057337494	5.137574795	7.468734218	7.572948041	5.370342034	7.1939231
AL513283.1	0	0.388043852	0	0	0	0.038840567	0.023348768	0	0	0	0	0.109459874	0.022387488	0.020962228	0.045408517	0.042588692	0	0.119115934	0	1.409431782	0.02681004	0	0.030098026	0	0.060673719	0	0	0	0	0	0	0.046183147	0.116214529	0	0.057690566	0.024069192	0.048632306	0	0	0	0.022396709	0	0	0	0	0.028740249	0.077209568	0.045274326	0
SULT4A1	0.07340648	0.110461061	0.079270831	0.129713895	0	0.022112812	2.751647004	4.846585658	1.882636576	0.040362385	0.032329253	0.093476965	0.235795487	0	2.417170753	0.078801786	0.020403185	0.305169253	0.019814444	0.100302665	0.022895341	0.101113256	0.102812912	0	0	0.006826479	2.426898759	0.108403749	0	2.725236097	0	0.164331925	0	0	0.213489519	0.020554701	1.315154806	0.103465566	1.193092389	0.302097246	0.03187738	0.047570052	0.071491203	0.016426245	0.017797049	0.016362473	0.395614345	0.103102781	0
TRPM1	0.003507095	0	0	0	0.006405134	0	0	0	0	0	0.012356593	0.004763722	0	0	0.007410714	0.002316839	0.007798319	0	0	0	0.00291695	0	0	0	0.002200447	0	0	0	0	0	0	0.002512378	0	0.01002764	0.003138385	0.005237487	0	0	0	0.006077098	0.002436776	0	0.010246769	0.003139145	0.002267409	0.006253915	0.0056003	0	0
TRIM60P5Y	0	0	0	0	0	0	0	0	0	0	0	0	0	0	0	0	0	0	0	0	0	0	0	0	0	0	0	0	0	0	0	0	0	0	0	0	0	0	0	0	0	0	0	0	0	0	0	0	0
MC3R	0.048232256	0	0	0	0	0	0	0	0.01760854	0	0.042484337	0.01637859	0	0.078414976	0.016986304	0.015931471	0	0	0.052076892	0.158171011	0.100290325	0	0.045035976	0	0	0.035883098	0	0	0	0.047122	0	0	0	0.009850557	0	0	0.054576753	0.020917783	0	0	0	0	0	0	0	0	0	0	0
C9orf147	0.106515238	0.488480503	0.15336614	0.092188979	0.111161515	0.018335099	0.198396576	0.267906918	0.11110394	0.133867794	0.375286552	0.175683735	0.073977746	0.079163524	0.235791258	0.150783304	0.236845582	0.056229932	0.065717521	0.133067424	0.151871543	0.204940392	0.255745622	0.149763817	0.095472228	0.113205116	0.118370105	0.08988425	0.225206313	0.237859128	0.116479524	0.163509309	0.137150732	0.099445903	0.285951115	0.227242309	0.321403496	0.131984149	0.149888887	0.105468422	0.148016435	0.289250649	0.177833327	0.095340107	0.157404087	0.122104238	0.10934277	0.021372222	0.141491803
AC002401.2	0.425565532	0.182967188	0.8753589	0.245551419	0.444129028	0.219765349	0.396331765	0.29732822	0.266339399	1.283636489	1.178100543	0.701917805	0.380014588	0.237214421	0.599498027	0.24097276	0.675914802	1.235620053	0.393846633	0	0.252824913	0.818808358	0.113532553	0.398905795	0.343300369	0.49752332	0.23646493	0.718237865	0	0	0.930752663	0.174207127	1.095930034	0.571149041	0.544035455	0.862516682	0.137584188	0.580054987	0	0.210691568	0.380171115	1.155657246	0.177626544	0.816250682	0.432357912	0.216821789	0.048540279	0.256168451	0.226123644
AC009283.1	2.837103545	2.683518764	3.676507379	3.110317977	2.368688152	1.220918608	3.493591114	0.475725152	2.426647861	1.141010212	4.426802039	2.835197408	1.463759894	1.133357791	2.883300034	124.2616198	3.334513021	3.070328617	2.363079796	2.924079285	2.528249133	2.084239456	10.78559251	2.061013276	1.602068391	1.869481566	3.704617242	1.735741507	5.248703715	60.50435533	2.404444379	2.72924499	3.433914106	3.195123618	3.917055275	3.631649188	5.442218976	1.757742384	2.31558577	3.019912472	1.408041168	1.330756828	4.93407068	2.64827999	2.51553694	3.180052901	2.071051885	61.9358389	2.110487346
AC126120.1	0	0.055798504	0	0	0.101582703	0	0	0	0	0.048932951	0	0	0.038630325	0.072341987	0.039176923	0	0	0	0	0	0.04626158	0.102153074	0	0	0	0	0	0	0	0	0	0	0	0.068157471	0	0.041532158	0.125874895	0.048244419	0	0.289140556	0.038646236	0	0	0	0.071920272	0	0	0	0
RNF11P2	0	0.774838321	0	0	0	0.071590227	0	0	0	0	0	0	0	0	0	0	0	0	0	0	0	0	0	0	0	0	0	0	0	0	0	0	0	0	0	0	0	0	0	0	0	0	0	0	0	0	0	0	0
RPL13P6	0	2.136565731	0.120256973	0.084334753	0.762681638	0.05031901	0.030248963	0.040847008	0.06098293	0.110216392	0.073567127	0.028361648	0.17402159	0.027157136	0.117655934	0.055174807	0.55714383	0.154317927	0.360711506	0.182595715	0.034733135	0.102261863	0.077985619	0.342510967	0.052402967	0.124272453	0	0.123339569	0.154514555	0.489587038	0.319667448	0.059831521	0.301118156	0.102345084	0.074739695	0.155911457	0.063004474	0	0.575898962	1.591966639	0.05803109	0.360828214	0.040670615	0.037378892	0.053997648	0.074467547	0.033342364	0.117308237	0.854285014
AC019322.1	0	0	0	0	0	0	0	0	0	0	0	0	0	0	0	0	0	0	0	0	0	0	0	0	0	0	0	0	0	0	0	0	0	0	0	0	0	0	0	0	0	0	0	0	0	0	0	0	0
FAM57B	0.026566954	0.02132138	0.038252472	0.085843179	0.164968658	0.044816646	0.038487502	0	0.042675656	0	0.056162221	0.039694778	0.055354428	0.017276796	0.04116762	0.059671778	0.011814771	0.039269521	0	0.011616353	0.026515784	0.026022734	0	0.113307083	0.003333766	0.019764877	0.010333325	0.023539808	0.117958672	0.020764328	0.030504851	0.030450839	0.00957825	0.028214238	0.014264344	0.035707526	0.092188863	0.032261004	0.01046785	0.046035251	0.018459076	0.009182051	0.041398056	0.033291525	0.024046514	0.018949872	0.050908097	0.044777412	0.049407097
LINC01311	0.379916634	1.197833635	1.354534602	0.657635981	1.090344449	0.130794602	0.86489008	0.902478597	1.241688411	0.143243172	1.880365572	0.540618151	0.238732732	0.682367667	0.713589347	1.828558	1.247051115	0.869092935	1.093867003	0.395518746	0.466457591	1.096466555	0.168923867	1.86961211	0.158913358	0.444155767	1.935084984	0.641195049	0.769792581	1.626084008	0.657807029	0.868323067	0.521799213	0.591169761	1.343711099	0.972628537	1.078139528	0.643370206	0.819752175	1.630125764	0.402241795	1.688226565	0.123334694	0.599148713	0.327498538	0.24195511	0.231112191	0.609840465	0.740183278
KISS1	0	1.7754785	0.955610421	4.169871773	0.740737061	1.377278847	0.827942709	0.721304004	0.430751074	0.227065458	0.519639167	0.701160738	3.149815319	3.884427973	0.883000317	0.511514814	0.737881603	0.408757499	0.079621087	0.967319471	0.184002335	0.60946051	0.378708727	0.423380269	4.025346127	1.865313742	2.796556334	0.326701991	0.068213055	1.729091598	3.316380697	1.426336209	2.326339493	0.165667196	0.560916668	0.523106027	0.305958254	0.223870433	0.799040953	0.447236685	0.640470066	1.529219487	0.251366196	1.188111006	0.572116123	0.098624862	0.58878194	4.60910514	0.479994478
FDPS	23.64581802	34.30167278	37.67080421	28.07231267	22.16404534	37.12525169	37.34712086	25.83156868	32.50240887	24.95317292	42.15127251	24.17710714	31.28754974	46.88589614	39.5699564	26.6105955	42.49428	44.15729867	23.94399678	16.34025381	24.27513569	37.65110987	28.57185016	32.31748498	14.35958287	32.45275835	41.96552913	26.92401953	31.15371659	33.92069161	43.74418605	37.37897851	31.73775648	29.89151791	27.06803191	32.51427337	30.6679274	60.77940338	56.91796242	32.96886693	22.95137401	26.28160907	26.73347972	32.92752616	78.91499188	29.70904628	29.46152077	34.12019542	35.98516348
LINC01549	0.109839843	0	0	0	0.200604498	0	0	0.035812643	0.026733413	0	0.258000119	0.422723608	0.330576026	0.166670263	0	0.04837455	0.325650829	0.067649175	0.237190549	0	0.213166103	0.06724362	1.675161684	0.480474768	0.183777353	0.10895596	0	1.676139835	0	0.643868668	0.070067165	0	0.132002777	0.942176806	1.57267392	0.437425532	0.110478433	0.03175753	0.577051221	1.395757865	0.025439399	0.063271278	0.855791755	0.294947725	0.023671238	0.097934211	0.233863527	0.051425039	0
AC010132.4	0.095547817	0.249217004	0.027514936	0	0	0.023026097	0.124577967	0	0.083717794	0.100870557	0.067328978	0.064891782	0.039816343	0.124271688	0.107679261	0.025248121	0	0.035308122	0	0	0.047681892	0.070192901	0.035686402	0.062693528	0.01198986	0.028433683	0.037163713	0	0.035353111	0.037339362	0	0.123205698	0.034448093	0.070250025	0.188105826	0.085614537	0.086492983	0.066300809	0	0.066226151	0.10622065	0.297208502	0.037221937	0.017104668	0.02470945	0.017038262	0.045772631	0	0
DSPP	0.00597802	0.029985476	0	0	0	0	0.004330174	0	0	0	0	0	0	0	0	0.003949169	0	0.011045395	0	0	0	0	0.005581866	0	0.007501545	0	0	0	0	0	0	0	0	0	0	0	0.009019163	0	0	0	0.004153609	0	0	0	0	0	0	0	0
GALNT6	13.83416902	5.439955445	5.312798244	8.9677905	5.718607063	20.13374052	11.61357624	14.04326469	10.51159113	12.52129418	10.14207	11.17412637	16.48074699	14.5059616	31.12216447	21.59008128	10.35666706	7.560465203	19.47790581	17.89952465	17.602698	24.85659906	12.41904269	2.363871113	2.446812729	9.527106477	7.078981776	7.445717869	12.35571736	19.66871111	7.047629518	9.859407306	12.46916883	13.38710944	33.87237162	10.36449792	8.237635536	20.97742443	10.40971891	18.29334485	11.91631737	28.40774446	6.438589513	17.49126591	22.25896674	14.7013554	15.57682447	10.26010377	2.693201237
AL603910.2	0	0	0	0.388187905	0	0	0	0	0	0	0	0	0	0	0	0	0	0	0	0	0	0	0	0	0	0	0	0	0	0	0	0	0	0	0	0	0	0	0	0	0	0	0	0	0	0	0	0	0
TYRO3P	0.009664282	0.552621786	0.111321058	0	0	0	0.035001573	0	0	0	0	0.013127092	0.006712108	0	0.006807081	0	0	0	0	0.021128451	0.040190282	0	0.036095377	0.015853003	0.006063634	0.007189885	0	0.014271824	0.035758267	0.018883641	0	0.027692815	0.017421439	0.015790024	0	0.028865234	0.014580703	0.008382579	0	0.05023884	0.013429746	0	0.018824255	0	0.006248157	0.017233525	0.015432399	0.081443574	0
AC008808.2	0.045943555	0	0	0	0	0.055359754	0.166395879	0	0.26836776	0.080838267	0.323747074	0.031202797	0.031909055	0.14938811	0.032360551	0	0.102159355	0	0.099211513	0	0.382125528	0.140632527	0.085797887	0.150728903	0	0	0	0.203542804	0.169993166	0.179543928	0.087922593	0.263300754	0	0.018766263	0.0822268	0.068612001	0.311921972	0.318803188	0.181025734	0.079611049	0.031922199	0	0	0	0	0.040963695	0.03668246	0.129059677	0.170884301
AC099482.1	0	0	0	0	0	0	0	0	0	0	0	0	0	0	0	0	0	0	0	0.118820081	0	0	0	0	0	0	0	0	0	0	0	0	0	0	0	0	0	0	0	0	0	0	0	0	0.035137763	0	0.043393596	0	0
VTRNA2-1	0	0.619495205	0.889144079	0	0	0	0	0	0	0	0.362622214	0	0	0	0	0.271964007	0	0	0	0	0	0	0	0	0	0.153138889	0	0	0	0.402206674	0	0.147458789	0.371062925	0	0	0.153701688	0	0	0	0.356682575	0	0.711428226	0	0	0	0	0.164348975	0	0.382807744
FOXCUT	0	0	0	0	0	0.189187388	0.056864417	0	0	0.069064526	0	0	0	0	0.055294756	0.051861004	0	0.145049583	0	0	0	0	0	0.25755179	0	0	0	0.115931788	0	0	0	0.112476073	0.141516491	0	0.070250825	0.058618962	0.177661263	0.068092723	0	0	0.163637217	0	0	0.140535653	0	0	0	0.220525394	0
IGHV1-12	0.637606894	15.60724993	0.918059334	4.893061207	0	0	0.646590034	0.623664071	1.024215739	2.468130322	1.12324442	1.73213576	0	0.165857238	1.886225499	0.758182585	1.134218008	3.534256915	0	0	2.333388955	0.468409216	0.357212178	0	0.160020768	0.758971273	0.743999415	0.188318465	1.179586723	1.495031638	0.244038808	1.644345321	0	0.625053881	0	3.237482386	0.769576594	12.60944366	4.270882753	0.220969205	0.265810699	0.661107693	0.372582508	0.684854231	0.329780757	2.046586152	8.959825078	0.537328947	2.371540659
TCEAL8	26.63391482	43.88766972	24.24142433	22.07651937	10.27548114	46.03802321	20.70237065	5.586948109	38.75325442	40.20030149	29.05636608	31.26632617	26.61035047	17.00036687	21.66785187	16.87400904	27.68485077	30.00069311	5.173937214	36.15290558	47.25798313	19.27811851	59.76531956	19.40585292	21.18049033	24.57340296	10.48418161	24.61007954	62.45245648	34.23463405	19.97843072	19.98392395	29.11568621	53.32011391	13.95571146	35.52596922	37.68177947	22.91609885	33.7585589	35.73480716	32.64120575	17.07951707	33.96029597	60.94894411	23.7890129	32.3875329	44.76788065	16.22539946	27.09320243
MIR3976HG	0	0	0	0	0	0	0	0	0	0	0	0	0	0	0	0	0	0	0	0	0	0	0	0	0	0	0	0	0	0	0	0	0	0	0	0	0	0	0	0	0	0	0	0	0	0	0	0	0
RF00019	0	1.979267699	0	0	0	0	0.178640104	0	0	0	0	0	0	0	0	0	0	0	0	0	0	0	0	0	0	0	0	0	0	0.481889129	0	0	0	0	0	0.184152022	0.186041512	0	0	0	0	0	0	0	0	0	0	0	0
AL137076.1	0	0	0	0	0	0	0	0	0	0	0	0	0	0	0	0	0	0	0	0	0	0	0	0	0	0	0	0	0	0	0	0	0	0	0	0	0	0	0	0	0	0	0	0	0	0	0	0	0
ANXA4	23.92352865	26.88712585	32.23619602	28.65268556	23.53591367	35.3951989	13.38417781	38.28335504	22.5459274	25.91665426	22.77647409	27.65443733	27.23985524	33.90330553	37.91673039	33.19896845	28.13507254	33.01849733	19.70064732	14.44613727	25.10953529	32.5840163	24.32360174	22.07929139	23.21793392	28.31648295	32.83179803	70.13073534	53.70701284	23.1417249	25.5220035	21.7549601	28.54222285	30.62008309	33.44384936	28.90923838	29.56870385	24.74037428	33.55955206	39.64204428	27.36064939	27.76129414	39.89453614	27.16338266	33.79063251	17.57851151	28.60133182	41.75293349	33.4000719
AC009120.5	0.035810798	0.143700258	0.077343355	0.144639877	0	0.021575137	0.051879044	0.017513854	0.039221213	0	0.094629496	0.085123795	0.111922105	0.058220434	0.176564487	0.070971429	0.03981416	0.033083227	0.038665309	0	0.044677279	0.032884894	0.050156504	0.029371488	0.02246867	0.013320986	0.03482189	0	0.033125381	0.069972942	0	0.025653789	0.032277391	0.029254805	0.112160734	0.066849707	0.135071234	0.046592213	0	0.031026498	0.087086382	0.06188451	0	0.01602684	0.011576208	0.047893854	0.014296109	0.050297915	0.06659806
AC026477.1	0	0.042573534	0	0	0	0	0	0.041510109	0.030986456	0	0	0.057644128	0	0.055195996	0.029891483	0	0	0	0	0	0.105890954	0.051960979	0.03962581	0	0	0	0	0	0.078511454	0	0	0.030401406	0	0.034668844	0.037976501	0	0	0.07361973	0	0.220610489	0	0	0.041330852	0	0	0	0	0.059606295	0
TUBB2BP1	0	0	0	0	0	0	0	0.029357321	0	0	0	0	0.020845296	0.039036434	0	0	0	0	0	0	0.024963195	0.018374261	0.028024683	0	0	0.022329092	0	0	0	0	0	0	0.054104468	0.012259476	0	0.067233459	0	0	0	0	0	0	0	0	0	0	0	0	0
CDCA4	5.835891832	12.59607382	10.94912706	11.40744148	8.549439615	7.884326048	7.633114629	23.55554132	13.28464465	13.17859984	20.25013468	7.418269444	11.91391183	5.608159225	19.40232031	12.03313569	23.59381074	11.16720175	9.389838672	14.1687154	7.605271187	12.95348127	11.98620038	11.2794463	2.062504054	6.230065375	16.85224302	13.84136968	18.93722514	19.16779686	18.49421837	10.58951262	8.588637519	6.501132438	5.920525913	9.31341709	17.67224087	5.594279184	21.60084353	11.75278312	9.121619025	4.116686647	11.25580702	6.359587816	11.37960142	10.87042465	11.8024538	13.54440992	18.80434508
RF01518	0	0	0	0	0	0	0	0	0	0	0	0	0	0	0	0	0	0	0	0	0	0	0	0	0	0	0	0	0	0	0	0	0	0	0	0	0	0	0	0	0	0	0	0	0	0	0	0	0
RN7SKP290	0	0	0	0	0.244840362	0	0	0	0	0	0	0.091048162	0	0	0	0	0	0	0	0	0	0	0	0	0	0	0	0	0	0	0	0.096037262	0	0	0	0	0	0	0	0	0	0	0	0	0	0	0	0	0
AC093074.1	0	0	0	0	0	0	0	0	0	0	0	0	0	0	0	0	0	0	0	0	0	0	0	0	0	0	0	0	0	0	0	0	0	0	0	0	0	0	0	0	0	0	0	0	0	0	0	0	0
RF00019	0	1.656334548	0.396215081	0	0	0	0	0	0	0	0	0	0	0	0	0	0	0	0	0	0	0	0	0	0	0	0	0	0	0	0	0	0	0	0	0	0	0	0	0	0	0	0	0	0	0	0.219708629	0	1.023507021
LIFR-AS1	0.025639351	0.010288465	0	0.041422954	0	0.006178835	0.02600058	0.015047211	0.026209023	0.009022553	0.009033547	0.048756666	0.017807231	0.006669426	0.021671032	0	0.034206751	0.0568476	0	0.246636738	0.093829881	0.034531933	0.004788054	0.151408928	0.054695212	0	0.019945061	0.007572633	0.009486672	0.030058992	0	0.014693814	0.073950555	0.014661833	0	0.019144875	0.050287407	0.03113459	0.040409432	0.01777116	0.003562913	0.026584362	0.039952616	0.022949378	0.026522187	0.004572056	0.040942173	0.05041631	0.02860921
OR51B3P	0	0	0	0	0	0	0	0	0	0	0	0	0	0	0	0	0	0	0	0	0	0	0	0	0	0	0	0	0	0	0	0	0	0	0	0	0	0	0	0	0	0	0	0	0	0	0	0	0
CD177	52.39874362	1.908438247	24.41134819	16.23280444	4.371589907	0.100758737	0.045427871	0.316944036	22.25494109	0.128740032	24.60089418	0.667298202	0.065336375	2.141189749	12.47912654	0.455738166	1.115624271	0.424883345	137.325077	0.068555528	0.634640066	9.636943699	2.010538488	0.960181083	0.236096216	7.084250303	0.56917988	0.293282855	14.85119022	0.224663224	0.120019086	15.32026651	0.414534111	20.42098848	0.205780704	0.585369284	0.54406542	38.49561244	10.89342805	7.299228667	0.072625874	0.343197983	0.0407194	0.626847451	0.581171007	1.397941361	0.51742656	1.350662926	0.583165736
AC098479.1	0.169752485	0.170294136	0	0	0	1.022717535	0.368880214	0.332080869	0.247891649	0.149340825	0	0	0.353693231	0.110391993	0.239131866	0.224282006	0	0.313646176	0	1.85559931	0.847127631	0.103921958	0.634012957	0	0.319521989	0.378869588	0	0	0	0.663379839	0.324856855	0.243211249	0.306006438	0.277350748	1.063342025	0.760523937	0	0.147239459	0.668854824	0.294147319	0.235892611	0.293348652	0.330646814	0.303885535	0.109748466	0.454058616	0	0	0
ST3GAL3	1.353282245	1.505165595	1.186059099	1.711067283	1.536658449	0.645166038	1.103845467	1.484834244	0.605752786	0.76092226	0.891415671	1.422589103	2.120885677	0.577775241	0.787418231	0.86290268	0.955073852	1.48937813	0.698812579	1.093396127	2.280488684	1.174273685	0.615319349	1.052032108	1.672330481	0.560302898	0.503479235	1.364175058	0.772850991	0.781781868	1.216074546	1.31929649	0.880345328	0.730612909	1.30578305	1.098363402	1.98402406	0.984976641	0.776642367	0.754468342	1.0138657	1.047287038	1.260670051	0.984840833	0.848296608	1.400703891	1.212032074	1.669351916	1.061401891
CTDSP1	27.97242279	15.37899795	34.1367749	31.65156235	36.0275833	32.31934534	29.22698728	53.08242793	29.15036927	35.57053927	28.78922735	36.57922978	66.58700948	17.75202261	39.79453734	28.41264422	28.97210777	23.68582672	36.28077075	28.24373676	37.57522691	34.08675399	23.59877505	36.45954244	27.41900179	23.39020773	25.95236377	30.32397379	27.95173853	22.66030871	25.32618951	28.05722422	42.99769159	19.13547074	26.9023058	30.44675341	26.53722568	34.12504194	24.86294828	31.4608821	28.32727426	33.41108957	29.75786355	30.39369649	29.56559139	42.18380966	29.16031306	30.89177282	31.29686136
MKRN5P	0.017819961	2.306109963	0.0513162	0	0.162726212	0.042944376	0.141986613	0.017430284	0.039034063	0.015677224	0.031392652	0.096820131	0.099011602	0.046354102	0.01255157	0.035316389	0.039624181	0.164626827	0.038480812	0.077917463	0	0.021818652	0.016639059	0.087694014	0.011180729	0.039772268	0.034655733	0.052631609	0.065934636	0.243736696	0	0.063828446	0.06424675	0.029115211	0.111625543	0.066530724	0.026885345	0.030913261	0	0.123513803	0.024763096	0.061589219	0	0.031900731	0.011520971	0	0.014227894	0.100115823	0.033140139
RLIMP2	0	0	0	0	0	0	0	0	0	0	0	0	0	0	0	0	0	0	0	0	0	0	0	0	0	0	0	0	0	0	0	0	0	0	0	0	0	0	0	0	0	0	0	0	0	0	0	0	0
AC007599.1	0.022267362	0.469106676	0	0	0.040667692	0	0.016129345	0	0	0	0	0	0	0	0	0	0	0	0	0	0.018520394	0	0	0	0	0	0	0	0	0	0	0.015951675	0	0	0	0.016627014	0	0	0	0	0	0	0	0	0	0	0	0	0
TRGV11	0	0	0	0	0	0	0	0	0	0	0	0	0	0	0	0	0	0	0	0	0	0	0	0	0	0	0	0	0	0	0	0	0	0	0	0	0	0	0.111235036	0	0	0	0	0	0	0	0	0	0
AC093330.2	0.0326937	0.17710931	0.009414816	0	0.011941939	0.015757729	0.004736331	0.006395755	0.004774301	0.011504996	0	0.004440818	0	0	0.004605591	0	0	0	0	0.028590525	0.032630729	0.004002997	0	0	0.004102583	0	0	0	0	0	0	0.004684159	0	0.008012509	0	0.014647409	0.014797699	0.01134311	0	0.011330337	0.009086409	0.011299573	0.019104406	0.011705446	0.008454859	0.034980003	0.041765522	0	0.012160226
RPL22P23	0.067725085	0.475588288	0	0	0	0	0	0	0	0	0.119308345	0	0	0	0	0.044740193	0	0	0	0.148063365	0	0.041461092	0	0	0	0.050385075	0	0	0	0	0.129606103	0	0.12208547	0	0	0	0.05108912	0	0	0	0	0	0	0	0	0	0	0	0
AC013489.2	0	0.570115153	0.136378379	0	0.172985038	0	0	0	0	0	0	0	0	0	0.066714325	0	0	0	0	0	0	0	0	0	0	0	0	0	0	0	0	0	0	0	0	0	0	0	0	0	0	0	0	0	0	0	0	0	0
AC123904.3	0	0	0	0	0	0	0	0	0	0	0	0	0	0	0.022620582	0	0	0	0	0	0	0	0	0	0	0	0	0	0	0	0	0	0	0	0	0	0	0	0	0	0	0	0	0	0	0	0	0	0
AL591623.1	0	0.508449636	0	0	0	0	0.019322297	0.013046034	0.038954402	0	0	0	0.009263394	0	0	0	0	0.024643628	0	0.029159418	0	0	0	0	0	0	0	0	0.024675028	0	0	0	0	0	0	0.039836968	0.030184286	0	0	0.023111575	0	0	0.012989696	0	0.008623094	0	0.010649143	0.018733407	0.024804379
MS4A6A	7.173105086	8.962159004	3.32140582	6.727964719	2.176546681	0.533063479	2.063291656	4.168242829	4.927654489	2.54965096	5.192993067	7.272218394	0.799489621	1.517732632	2.581847831	1.756494873	1.907174557	5.57998808	0.623879545	0.927703527	19.0246054	3.816525384	1.46684607	0.903410379	3.775520227	1.037753309	2.43181988	3.43987691	5.820937626	2.557981663	2.349784826	3.133607477	1.228781507	1.086054954	1.797637442	1.870775943	11.54755261	4.620334065	4.998104585	0.813514671	0.765316937	0.819106837	1.543151693	6.893284696	2.635441413	4.13359826	8.030310564	5.592266555	3.945742402
AP000355.1	0	0.327816213	0	0.439946293	0	0.13124875	0	0.053271306	0.079531904	0	0	0.073976631	0.037825526	0.035417431	0	0	0	0	0	0	0	0	0	0	1.195988555	0	0	0.080427678	0	0	0	0	0	0	0.04873651	0.040666905	0.123252501	0.047239327	0	0	0	0	0	0.048748305	0.035210966	0	0	0	0
AC135776.1	0	0	0	0	0	0	0	0	0	0	0	0	0	0	0	0	0	0	0	0	0	0	0	0	0	0	0	0	0	0	0	0	0	0	0	0	0	0	0	0	0	0	0	0	0	0	0	0	0
AL139383.1	0.13624434	0.512546521	0.049042909	0	0.031103499	0.082083909	0.098688474	0.149923155	0.136784512	0.044948183	0.090005905	0.023132758	0.272048083	0.642359139	0.02399108	0.045002513	0.151475369	0.157333913	0.110328373	0.037232872	0.141647834	0.052130233	0.015901954	0.111745597	0.245764796	0.240732338	0.033120495	0.150900138	0.126027507	0.066554069	0	0.158602254	0.09210096	0.139127085	0.076200406	0.089016808	0.115624496	0.871542494	0.100655026	0.265594908	0.390490635	0.029430418	0.24879288	0.121950156	0.044042381	0.075922939	0.122378422	0.143521087	0.126688166
GNE	14.10430222	50.30066554	11.83436646	16.04916365	5.273880169	13.47522317	2.904165572	2.040202514	10.69912486	51.57338296	8.433664465	3.108720373	6.590219103	1.309869421	14.60075341	5.079698735	5.911570353	5.176736728	18.14029162	22.96742043	19.68258337	20.96267364	8.035480444	6.114868234	19.91195073	13.23089801	9.922935415	3.496114931	69.25533056	6.808212666	1.461470312	14.54893509	4.672059587	11.46564549	5.757617511	15.32170381	2.491604337	32.61919919	13.11759009	25.84597355	3.528612353	9.69169956	3.737389627	37.42929896	20.75550491	25.97239601	13.76498431	8.078247402	23.10552618
AL391422.4	0.795334351	0.446428453	0.327189563	1.701784283	0.34584477	1.163697722	0.534949793	0.203746828	0.532325094	0.5830837	0.116758837	1.228210353	0.900907858	0.172405024	0.760267845	0.612977912	0.31580228	0.279907345	0.26579774	3.042887156	1.378129281	0.573847943	0.194497999	0.543601251	1.740609825	0.260630075	0.313031264	0.223717698	1.12105598	0.407013925	0.398629128	0.664712815	1.484923671	0.21657668	0.576153448	0.54438566	1.564204147	0.706280116	0.335759792	0.19687948	0.473664845	0.55631059	0.663928265	0.584767783	0.324435705	0.363005693	1.292707962	1.981493744	0.211299892
KRT77	0	0.006635956	0.009524401	0	0	0	0	0	0	0	0	0	0	0	0	0	0	0	0	0	0	0	0.006176493	0	0.004150336	0	0	0.009768544	0	0.012925164	0	0	0	0	0	0	0.00498998	0	0	0	0	0	0	0	0	0	0	0	0
AC007560.1	0	0.221310523	0.317640782	0.891030466	0	0.132910127	0.079898105	0	0.080538637	0	0	0	0.07660866	0.143463012	0.077692632	0	0.245268662	0	0	0	0.275227121	0.337636741	0.102993666	0	0.069207294	0.082061767	0.429029199	0	0	0.646585413	0.422176841	0.158036001	0	0.180219473	0	0.164726704	0.416042199	0	0.65192179	0.191133701	0	0.190614736	0	0	0.213940048	0	0	0.774630338	0.820533055
RF00619	0	0	0	0	0	0	0	0	0	0	0	0	0	0	0	0	0	0	0	0	0	0	0	0	0	0	0	0	0	0	0	0	0	0	0	0	0	0	0	0	0	0	0	0	0	0	0	0	0
PGAM1P5	0.033132931	0.132954611	0.031804337	0.044607989	0.020170625	0	0.023999811	0.043211199	0.064512571	0	0	0	0.007670576	0.007182242	0.054453771	0.01459207	0.073673857	0.08162486	0	0.024145525	0	0.013522587	0.020624841	0.018116761	0.013859002	0.016433155	0.021478648	0.016309795	0.122593297	0.064740491	0.042271192	0.06329452	0.039818328	0.022555986	0.009883196	0.065974193	0.04998834	0.019159169	0.108791342	0.095687974	0.023021205	0.038171265	0	0.009885588	0.04284224	0	0	0.108585698	0.205393255
AC002429.1	0	0.708791811	0	0	0	0	0	0	0	0	0	0	0	0	0	0	0	0	0	0	0	0	0	0	0	0	0	0.260846522	0	0	0	0	0	0	0	0	0	0	0	0	0	0	0	0	0	0	0	0	0
LBH	19.2245157	15.22050314	9.827182427	15.61106007	16.58138834	6.772261872	17.37839291	9.748825217	16.17505307	10.55344027	8.377892503	35.01549678	14.7291848	9.836595956	23.36257691	12.76473712	14.02266112	10.51236858	5.140994009	8.330270174	29.11684455	17.09444025	6.141397611	13.32332162	18.86877745	8.735805374	8.161298985	11.46666355	7.88099187	13.06573038	9.112037782	12.26460429	7.731200362	3.032694354	8.408256898	14.54861888	27.49549958	13.69992554	11.20888595	4.624761217	10.81813398	21.75605558	12.69902497	13.01789345	14.32601061	6.111051593	16.95559561	26.43496489	8.544083145
SLC12A5-AS1	0.046598721	0.315545018	0.050321434	0.141159238	0.106381173	0.0140373	0.016876873	0.102554386	0.12759129	0.02049776	0.164181894	0.063295513	0.04854613	0.022727763	0	0.038479756	0.051808086	0.043049475	0.050313147	0	0.23254484	0.028527596	0.054388366	0.210207711	0.051165286	0.008666951	0.022655954	0.086018907	0.107760819	0.204867303	0.066882294	0.108491292	0.126002651	0.014275406	0.020849844	0.095686835	0.114244743	0	0.137705405	0.121119484	0.445189487	0.161054162	0.22691448	0.135556783	0	0.072708733	0.037205561	1.014475774	0.476633172
SLC25A6P3	0	0.358024533	0	0	0.054316121	0	0	0	0.021715196	0	0	0	0	0	0	0	0	0	0	0	0	0	0.027769623	0.048785407	0	0	0	0.043919551	0	0	0	0	0.053612049	0	0	0	0	0	0	0.051534343	0	0.051394417	0	0	0	0	0	0	0
ZEB2P1	0	0	0	0	0	0	0.058624926	0	0	0	0	0	0	0	0.304035561	0	0	0	0	0	0.011219269	0	0.012595201	0.044254255	0	0	0	0	0	0	0	0	0	0	0	0	0.030526935	0.011700143	0	0	0	0	0	0.03622165	0.008720982	0	0	0	0
TSHZ1	3.775593728	2.17884366	2.109064215	1.899828454	3.568826938	4.172825866	5.014650554	3.998725259	4.964957502	3.074426423	1.395883145	4.384462105	5.601886875	3.126622236	2.521496954	2.696502932	1.460060859	2.070648046	3.722067078	2.871081131	2.64139599	2.738514894	2.891645737	3.153648733	3.222589481	4.34958087	3.204740869	2.573374889	1.314054767	1.215168311	4.180575449	2.517020556	7.750783524	4.871573284	4.039698119	4.323136068	1.983708898	4.531689534	1.237635849	2.713216857	4.781660878	3.245928866	3.3542624	3.817449652	3.120641513	4.272680061	4.143713769	2.762346191	3.158522151
SENP2	4.492509338	9.342922106	7.607893286	6.347892945	2.257661057	3.607372545	7.218814448	8.792106204	4.872424637	7.4330443	3.873618607	4.958054381	7.681394046	4.197328687	8.039220396	4.485452406	3.502801884	8.037899683	3.637958434	5.468905943	5.66244577	6.927096485	8.600696616	3.72057972	3.283171261	4.188687183	5.261996142	3.166398064	4.621103797	4.617101474	4.382418208	3.947119425	5.751760011	5.695729745	8.281875482	5.312281094	6.3818285	8.321607023	3.706924238	5.535172254	4.038636815	5.261780318	3.977539584	4.948133114	4.811756095	6.099379289	4.710756508	3.45714851	4.170623359
RF00019	0	0.232082274	0	0	0	0	0	0	0	0	0	0	0	0	0	0	0	0	0	0	0	0.141628155	0	0	0	0	0	0	0	0	0	0	0	0	0	0	0	0	0	0.400873337	0	0	0	0	0	0	0	0.324933434	0
HNRNPLP1	0.034832622	0.017471883	0.125384519	0.070344511	0.159040208	0.041971619	0.01261549	0	0.012716627	0.01532211	0.276134038	0.035485126	0	0.033978082	0.061336288	0	0.271086416	0.160897772	0.075218322	0.266533785	0.014485638	0.042648852	0	0.285692025	0	0.012957121	0.203224357	0	0.225543897	0.714647035	0.233308254	0.037429579	0.094187191	0.056911413	0	0.02600948	0.039414524	0.04531954	0.171558366	0.845012151	0.03630326	0.421358889	0.050885686	0.03117813	0.022520005	0	0	0.513702224	0.226726239
SLC28A3	0.304635804	0.528338988	1.479448174	2.148029302	0.05657974	2.787253731	1.91490336	6.434222616	0.738925689	0.19078342	0.15463191	0.122734289	0.322745947	0.486876002	4.335073906	3.049402472	2.652127878	1.402394261	0.022299566	10.70127018	0.734355752	0.297131002	0.043390379	0.042348778	1.04315336	1.044840958	2.078584184	0.808248121	0.057313516	1.715117933	2.144196399	0.599213335	0.847002612	8.35807408	0.087789249	0.077108886	0.15580012	0.322455289	2.777009135	7.157604122	4.96874729	0.107072548	1.468351368	2.121316704	1.385349493	3.646100551	3.772105985	2.480224666	4.714742743
AC025188.1	0.087139609	0.174835313	0	0.087989259	0	0.104999	0	0.042617045	0.031812762	0.038330812	0.076755035	0.029590653	0.060520842	0.028333945	0.061377179	0	0.096881122	0	0	0.381016392	0.072476475	0	0	0.142941243	0	0	0.084733267	0	0	0	0	0.062424221	0	0.053390019	0	0.032533524	0	0.075582923	0	0	0	0	0.042433008	0.038998644	0	0	0	0.061195797	0
AC017053.1	0	0	0	0	0	0	0	0	0	0	0	0	0	0	0	0	0	0	0	0	0	0	0	0	0	0	0	0	0	0	0	0	0	0	0	0	0	0	0	0	0	0	0	0	0	0	0	0	0
AC243772.2	0.022135379	0.111030047	0	0.029801612	0.013475549	0.008890686	0.032067487	0.072171117	0.037711995	0.051929974	0.012998313	0.010022236	0.102490841	0.03358808	0.005197052	0.043868877	0.098439751	0.027265883	0.031866413	0.08065546	0.061368734	0.031619495	0.013779	0.036310223	0.018517786	0.032935883	0	0	0.013650312	0.01441723	0.014120225	0.052857088	0.05320349	0	0	0.005509488	0.061226193	0.038399453	0	0	0.061519834	0.051002757	0.107789182	0.026417371	0.009540651	0	0.041238001	0.010363386	0
RF00322	0	1.613864432	0	0	0.367260543	0	0.145660392	0	0	0.176911439	0	0.136572243	0	0.130772053	0	0.132843957	0	0	0.434241159	0	0	0	0	0	0	0.149604914	0	0.296963733	0	0	0	0.144055893	0	0.082138491	0.179950189	0	0	0	0	0	0	0	0	0.17999374	0	0	0.160556306	0	0
RNU6-512P	0	0.254614534	0	0	0	0	0	0	0	0	0	0	0	0	0	0	0	0	0	0	0	0	0	0	0	0	0	0	0	0	0	0	0	0.10366994	0	0.189515674	0.191460196	0	0	0	0.176346904	0	0	0	0	0	0	0	0
POU5F1B	2.648328785	2.069645641	2.401684325	0.856910317	1.478634797	0.111659385	4.659773781	5.38119701	2.190094968	0.107269063	2.199547282	4.249791854	6.20225716	3.609406249	1.738256672	3.283178922	2.689535613	1.081377116	3.507145481	0.085302177	1.513081636	4.132371351	2.217803345	2.584143	0.364151739	1.077657788	1.014902187	1.606152726	2.616657862	2.258585576	1.661376138	1.865738829	3.050815678	2.199350037	6.28046303	4.898237658	4.311997959	2.174419152	0.105694037	0.828222264	0.271100464	2.70548456	1.562738013	1.702552728	0.611724847	1.195857113	1.791281175	0.205508273	0.136053872
RNA5SP416	0	0	0	0	0	0	0	0	0	0	0	0	0	0	0	0	0	0	0	0	0	0	0	0	0	0	0	0	0	0	0	0	0	0	0	0	0	0	0	0	0	0	0	0	0	0	0	0	0
ZNF37BP	0.950752948	2.932957847	1.27352088	0.93685911	0.628453834	1.403604031	2.538689072	1.241612033	1.589397332	1.22885832	0.722946218	1.085413757	1.989823307	1.210049514	1.105938248	1.382452765	0.566777232	1.86028636	0.566935367	3.081640961	0.705967226	0.814555222	2.080138648	1.229272393	0.308659404	0.271173494	0.599808421	0.542039886	0.693191223	1.03594886	0.409745346	1.712770637	1.916060982	1.211895127	2.203407247	1.977515488	1.478645453	2.688440926	0.361557249	1.351540391	0.834157306	1.691445579	1.216390826	1.028961874	0.395505393	1.620402501	1.127463452	0.70527917	3.256590569
GAPDHP15	0	0.134488703	0	0	0	0	0	0	0	0	0	0	0.018621797	0	0	0	0	0	0	0	0	0.01641434	0.025035383	0	0.016822696	0	0	0	0.049603134	0	0	0	0	0.021903598	0	0	0.020226052	0	0	0	0	0	0	0	0	0	0.021407507	0	0
SEM1	6.420573792	2.978591175	5.408559998	7.006977509	8.397768703	6.837271717	9.851916211	9.317888612	8.859397261	7.079690935	9.054288505	5.405122854	14.20738612	13.04693081	13.10875519	9.311216796	4.543041627	6.831153669	8.47507223	10.98779647	6.297694758	7.667703947	7.650009163	9.117635967	6.53801129	6.806177275	5.809649044	6.750045087	3.62828146	8.935709116	4.367105264	10.91038465	8.272507203	5.695864691	13.20746683	15.36805524	8.950555888	6.117677802	6.181115036	7.774500516	7.674927271	13.15167022	8.701536388	8.524716577	7.012038695	5.000440708	6.505115504	9.76576265	4.89127681
RN7SL644P	0	0	0	0	0	0	0	0	0	0	0	0	0	0	0	0	0	0	0.435917766	0	0	0	0	0	0	0	0	0	0	0	0	0	0.181949774	0	0	0	0	0	0	0	0.140260472	0.174423523	0	0	0.065255845	0	0	0	0
RNU6-1183P	0	0	0	0	0	0	0	0	0	0	0	0	0	0	0	0	0	0	0	0	0	0	0	0	0	0	0	0	0	0	0	0	0	0	0	0	0	0	0	0	0	0	0	0	0	0	0	0	0
AP003393.1	0	0	0.008409391	0.141537681	0	0.007037467	0	0	0	0	0	0	0.004056357	0	0.004113752	0.023149751	0	0	0	0	0	0	0.010906836	0.009580512	0	0.008690187	0	0.008624952	0	0	0	0.012551787	0	0	0	0	0.026434853	0	0	0.01012035	0	0	0	0	0	0.015622213	0.009326327	0	0
ADAM21P1	0	0	0	0	0	0	0.024581373	0	0	0	0	0	0.007856449	0	0	0	0	0	0	0.197844946	0	0	0.02112462	0	0.007097416	0	0	0	0	0	0	0	0	0	0	0	0	0	0	0	0	0	0	0	0.014626797	0.100858253	0	0.015888134	0
FBXO22	1.59232047	3.394200813	3.491526155	1.538715597	1.899751882	2.174136603	2.485960332	2.352452237	2.384949281	2.360662483	2.419952623	1.91388051	3.001756036	1.97047422	3.305563197	1.981268245	2.995563951	2.244304397	1.039654849	3.292893205	2.127086885	2.083478546	2.969475231	1.970770543	1.650328238	3.481597175	4.419558914	2.886345986	2.267592793	2.640965747	3.224746992	2.229172764	1.516821977	3.918665922	1.790532504	2.592347707	2.550640596	1.68572202	4.477095063	2.330565214	2.085368803	1.122045581	4.693190325	2.083529802	2.664337102	1.953356048	2.128317139	1.749485309	2.373944857
GTPBP6	16.58122112	9.387665362	25.53809384	33.20080525	56.90927621	14.57020541	20.42439799	13.10430995	26.17791009	13.23732084	36.65286	15.44823744	29.39671251	17.59687097	25.6318057	23.01463295	32.24140968	19.93007698	42.10996503	19.76426121	16.16782907	35.96576282	15.91064499	71.86125058	11.56560361	17.21768839	33.03568253	34.73694188	10.99753695	32.57141296	30.56701337	23.74394946	47.74505713	23.15368773	22.78579804	26.4614776	17.17218386	15.69034151	28.9828064	25.81291582	10.73645642	29.5684356	22.98597753	21.34662602	23.76668947	22.23886369	19.20337923	22.58298328	26.93266874
AC015871.4	0	0.68464271	0.049965176	0	0	0	0	0	0	0	0	0.007855925	0	0	0.016294826	0.015282933	0.025720652	0	0	0	0.019241542	0	0.021601326	0	0	0	0	0.017081985	0	0	0	0	0	0.00472478	0	0.043186094	0.017451682	0	0.022788417	0	0.008037049	0	0	0	0	0	0	0	0.021511763
RPS8	314.6575466	295.7830303	564.1834156	620.9872056	518.5249307	595.6840018	567.6565069	335.628314	257.5258136	452.8448154	788.0938509	371.6448766	671.6920609	312.7183747	304.9844309	367.2134539	789.5862451	321.1108893	346.9567033	228.9711783	391.6249914	521.9479064	663.4290867	389.8424932	186.426584	494.5842831	612.5616961	961.1319346	507.6846791	482.4006386	787.7777585	456.742695	558.7961315	498.7981748	439.6372104	379.7269037	334.9212475	457.1452673	775.0779914	683.9353932	657.6584918	517.0212797	683.6230316	545.6193803	434.0899939	625.7966517	456.36847	297.5315132	671.0181416
MGST3	10.15366779	10.64495451	14.00147032	12.17877751	9.1952842	18.69509638	9.360860516	6.671817334	7.147931053	9.666427558	14.44467455	6.329532514	11.43059393	12.49378229	12.26301569	7.838283678	9.472461998	15.90885388	10.83871309	9.415427082	12.24706631	9.614580979	9.297749822	10.29054446	6.122732507	8.706859991	9.912612132	9.420406469	6.896671905	13.04823371	15.05424019	11.18598043	11.7125321	7.936371354	10.12763348	8.281119827	12.07730736	9.327981677	19.48253643	9.560120486	11.61475578	10.37304018	7.515809508	11.83467947	12.80118339	9.605223305	9.336766783	20.26213881	16.98484378
AC009474.2	0	0.385666133	0	0	0	0	0	0	0	0.338213045	0	0	0.133501857	0.125002698	0.270781672	0	0	0	0	0	0.479623732	0	0.358963218	0	0	0.143004698	0	0	0.355610703	0.375590056	0	0	0	0.549603137	0.51603363	0.143530253	0.145002943	0	0	1.332314326	0.133556846	0.664348417	0	0	0	0	0.306945879	0.269981456	0.714949758
AC113192.5	0	0	0	0	0	0	0	0	0	0	0	0	0	0	0	0	0	0	0	0	0	0	0	0	0	0	0	0	0	0	0	0	0	0.021971201	0	0	0	0	0	0	0	0	0	0	0	0	0	0	0
LINC01570	0	0	0.068004395	0	0.043129061	0	0	0	0	0	0	0	0	0.030714303	0	0	0	0	0	0	0	0	0	0	0	0	0	0	0	0	0	0	0	0	0	0	0	0	0	0.081840446	0.016408068	0	0	0	0	0	0	0.066336907	0
DMXL2	2.041062469	11.45920308	1.142271406	1.28093293	1.303645919	1.065427677	2.286236229	1.400093544	2.077840834	1.099369992	1.447599856	3.482211362	1.460968824	0.935777419	2.564532087	1.718591124	0.711504724	1.171942221	1.136631816	2.082109564	2.025162896	0.804429868	1.614099546	1.344829978	0.56309184	1.286058324	1.881597709	0.603950287	2.11218386	1.209766131	1.27905181	2.661178836	1.744105934	1.679772888	1.101310275	1.11123415	3.412184843	1.410713343	1.163798674	0.954727163	0.977450002	0.477703417	2.181426014	2.603110742	1.378345988	1.575047682	1.351477793	0.909493553	3.081010399
RPL7P42	0	0.193117062	0	0	0	0.046391311	0	0	0	0	0.067824774	0	0	0	0.027118047	0	0	0	0	0	0.032022007	0.023569929	0	0	0	0	0	0	0	0	0	0	0	0.015726073	0	0	0.058086599	0	0	0	0	0	0	0	0	0.034327455	0	0	0
AL445669.1	0	0	0.049854878	0	0	0	0	0.03386785	0	0.030461572	0	0	0.048096033	0	0.024388283	0	0.07699162	0.127951023	0	0	0.057597199	0.042394653	0.258643696	0.11359569	0	0	0.067337695	0	0.128114055	0	0.066262193	0	0	0.09900136	0	0	0	0.030032949	0	0.119996522	0	0.059835354	0	0	0	0	0	0.048632421	0
AC117500.5	0	0	0	0	0	0	0	0	0	0	0	0	0	0	0	0	0	0	0	0	0	0	0	0	0	0	0	0	0	0	0	0	0	0	0	0	0	0	0	0	0	0	0	0	0	0	0	0	0
COX5AP2	0	0.133123335	0.764272745	0.133993795	1.454128037	0.079948477	0	0.194697159	0	0	0.233771681	0	0.046081859	0.043148139	0	0	0.590138812	0	0.14327754	1.015399013	0.055185133	0	0.061953043	0.653031061	0	0	0	0.293948872	0.859242106	0.518581194	0.38092352	0	0.119606577	0.32521839	0.059374428	0	0.100103554	0.115100897	0.392145849	1.14971287	0	0.917272941	0.064618794	0.059388797	0	0	0	0.65234098	2.097669847
YY1P2	0	0	0	0	0	0	0	0	0	0	0	0	0	0	0	0	0	0	0	0	0	0	0	0	0.017301824	0	0	0	0	0	0	0	0	0	0	0	0	0	0	0	0	0	0	0	0	0	0	0	0
MRPL42P3	0	0	0	0	0	0	0	0	0	0	0	0	0	0	0	0	0	0	0	0	0	0	0	0	0	0	0	0	0	0	0	0	0	0	0	0	0	0	0	0	0	0	0	0	0	0	0	0	0
BRSK2	1.230785436	0.201353142	0.567087498	0.214141611	0.228241015	0.520203652	0.304487826	0.785294525	1.078398698	0.083291638	0.553730372	1.17539576	3.353501662	1.118088738	0.365435616	1.5636059	0.14315333	1.448415589	0.785068762	1.051479395	2.482027919	0.129830938	0.169731413	8.23729199	0.033265218	1.490414307	0.272501597	2.477494041	0.021018277	2.604700444	1.174058932	0.439492556	1.52918993	0.484168505	1.528390494	1.131109047	1.422679894	0.088689218	0.074607883	1.063072187	0.24470911	1.020919601	0.383575212	0.081353103	0.1224197	0.280253862	0.701488945	0.271272111	0.443697633
AC010883.1	0.5911481	0.593034355	1.513183224	0.39794137	0.839716316	0.3165799	1.237015392	0.706714815	0.527548308	0.288925717	0.578555543	0.401481216	0.821137049	0.555288365	1.850568209	1.041389816	0.292103884	0.970884647	0.709187823	0.430797428	0.273152544	1.528018337	0.429312793	1.831659149	0.494536546	0.195463707	0.766431558	0.096998204	0.607576076	0.256684661	0.125698381	0.329374028	0.592022506	0.214633242	1.880886397	0.83377373	0.792779908	1.253385147	1.294015614	1.36578956	0.502012668	0.908054117	0.575724227	1.528590054	0.084930974	0.409945719	0.262215073	0.738039759	0.732913319
RNU6-160P	0	0	0	0	0	0	0	0	0	0	0	0	0	0	0	0	0	0	0	0	0	0	0.228126157	0	0	0	0	0	0	0	0	0	0	0	0	0	0	0	0	0	0	0	0	0	0	0	0	0	0
DNAJB6	6.622284541	9.234259513	5.771315259	5.825228398	4.726263937	3.410487521	7.259101014	6.392130021	5.514410206	6.621218532	5.401185386	5.76445901	8.536989707	6.918846325	8.749966027	6.265329284	4.842439345	4.884639839	7.29899648	7.538432581	5.455691944	8.819763137	3.097420551	6.763970858	3.133495261	8.518921851	7.48295253	2.726412909	5.681795471	6.65908308	4.484850437	8.779226366	6.168620802	4.262363176	7.42046784	5.024334895	6.165833699	7.340841884	6.669350083	4.453972771	6.632107933	9.48083417	5.742519199	5.618241292	5.094860649	3.181734195	4.667396787	9.178756772	3.660603845
MMP24OS	14.66897676	1.877485342	25.3150175	16.47552842	38.01938167	10.85457273	3.264966494	19.00846968	6.404252938	9.009238452	33.28308843	6.041953258	12.16061582	10.84646548	14.37033622	22.78540091	14.87285178	14.98844473	41.22499695	2.492406192	10.92354033	7.665128539	5.507058597	56.26487308	6.152348776	10.71709719	9.406738255	22.78169215	8.826531962	26.21612911	7.919726779	11.42896681	12.21187074	12.02385757	7.78408178	16.40535956	12.77078603	8.013656973	12.52817184	12.98326373	7.669334394	32.72874711	18.52205606	3.527278385	9.671255069	7.843871175	7.329251691	20.09418825	16.83871584
AP006284.1	0.886532001	0.368759346	1.151940455	1.288180212	1.737576761	0.130271713	1.707202447	0.264373728	0.22892558	0.256806928	0.876112066	0.264333373	0.458036147	0.091399822	0.753888426	1.314155276	0.721199416	0.93886312	1.190661243	0.661815072	0.314724148	0.489782727	0.181708428	1.046344089	0.244200428	0.0965193	0.315384367	0.351247426	0.880055603	0.485874977	0.227587887	0.720279467	1.091397652	0.260546826	0.706256118	1.07368702	0.456717292	1.003396118	0.596381721	0.430880812	0.082630704	0.766006363	0.442229858	0.125802076	0.16076471	0.72296347	0.069056476	0.516292081	1.829656369
MTCO1P17	0	0	0	0	0	0	0	0	0.038875065	0.046840096	0	0	0.073956222	0	0	0	0	0	0	0	0	0	0	0	0	0.039610262	0	0	0	0	0	0.076282143	0	0.043494924	0	0	0	0	0	0	0	0.09200752	0	0	0	0	0.042509816	0	0.099015445
RN7SL833P	0.092048883	6.741009444	0.132536735	0	0	0	0.066675532	0.180072021	0.06721006	0.080980588	0	0	0	0.059860447	0.064835048	0.060808854	0	0.510227231	0	0	0	0.056352048	0.171897879	0	0	0	0	0	0.170292449	0.179860027	0	0	0	0.037598605	0	0	0.138876058	0	0	0.159502419	0	0.159069339	0	0	0	0	0	0	0
VEGFB	38.23990603	13.03626415	28.99166013	59.8668664	28.49181143	20.16388569	29.48845146	39.95244518	20.53313	31.42382281	23.57795455	35.35939337	36.19498886	43.07859954	27.57801787	30.79486298	22.08513334	49.42698328	44.39378063	23.45285363	54.92731698	36.75218543	24.26730757	34.69447654	18.36613771	21.26132754	28.13473516	48.12542354	14.05502394	19.67168113	38.20905348	19.78181124	62.58930904	18.0316582	22.46989673	34.71927141	33.8373987	37.35117239	23.23415504	15.30479913	21.78472082	76.98873651	25.03135492	26.36762666	20.82848304	16.80614453	25.89788804	64.33282396	24.89043208
HMGA1P2	0.564793761	2.266383693	1.510264275	0.814715357	1.326218627	0.097221297	1.051991722	0.868124988	2.651063466	0.283931939	1.421389544	0.383582533	0.95264288	1.10187563	1.079783703	1.172634931	3.408780203	2.385259811	0.696930255	4.762704896	0.402647084	0.740925071	0.979393472	4.764708112	0.202495417	0.660293295	1.882961482	0.71491269	1.492686903	7.409789008	1.389665434	1.502805309	2.036265063	0.758006443	0.794224599	0.722967199	0.669519761	0.629857688	2.225387346	6.710916605	1.065157069	1.533742641	0.392898221	0.144439421	0.417315156	0.575514624	0.644207401	6.686207418	6.152098531
AC113367.1	0	0.049295671	0.070752693	0.496180029	1.794882352	0.177629888	0.07118741	0.096128673	0.107637163	0	1.29848744	0.066745833	0.034128294	0.09586673	0.069222382	0.032461869	0.546322114	0.272376943	0.424446246	1.611441506	0.122610578	0.090248016	0.504707683	1.853937179	0.030831069	0.109672776	0.860074512	0.435397954	0.727263995	1.056170534	0.658262574	0.105604884	0.797227299	0.240857229	0.131918372	0.110075833	0	0.085243898	0.677655545	4.768282851	0.170711758	2.972085022	0.095713552	0.087966865	0.063538586	0.043812673	0	3.036783897	2.83292122
AL035419.1	0	0	0	0	0.084652253	0	0	0.045337282	0	0	0	0	0	0.030142494	0	0.030620061	0.103065023	0.171281955	0.100091047	0	0	0	0	0.076032576	0	0	0	0.068449087	0.085750099	0	0	0	0	0.018932631	0	0	0	0	0	0.321267284	0	0.080098745	0	0	0	0	0	0	0.086199616
GIMAP6	4.135401321	7.452729436	1.827672428	4.182469228	1.268940081	0.716451139	2.835780395	2.822984419	4.873132966	1.892540977	2.695155088	5.458352419	1.387354844	2.072367748	2.522220898	1.496149552	2.85221191	3.888314853	1.226262409	1.679665923	11.03539072	2.642108886	1.166515789	0.986305538	2.770714825	1.212744156	1.818961003	2.219828566	4.869676445	3.315712471	1.994469992	5.259715181	0.915282226	0.886877392	2.062551999	1.441684911	6.314761431	3.679669497	3.316754154	0.972422621	0.751986822	1.431583401	2.062549985	3.659673386	2.591555913	2.817491924	7.05700973	5.348572061	2.546997092
AC016252.1	0	0.719259201	0	0	0	0.066455063	0.079898105	0	0	0	0	0	0	0	0	0	0	0	0	0	0.045871187	0	0	0	0	0	0	0	0	0	0	0.079018001	0	0.022527434	0.049353427	0	0.208021099	0	0	0	0	0	0.053712668	0	0	0.049173718	0.13210329	0	0.102566632
CRYBA4	0.16117067	0.226358914	0.185649483	0.065096862	0	0	0.023348768	0.157646282	0.023535952	0.113432735	0.397498334	0.153243823	0.044774975	0	0.249746844	0.298120841	0.071675306	0.238231868	0.069607091	0.070471589	0.482580722	0.118401836	0.060196051	0.105751845	0.283144023	0.287772708	0.313439951	1.761276885	0	0.44088993	0.123373503	0.184732588	0	0.171164056	0.173071698	1.155321197	0.145896919	0.083877473	0.317520477	0.111710696	0.223967091	0.05570369	0.062786202	1.67343132	0.270920382	0.114960998	0.154419135	0.135822977	0.299732327
AC104984.6	0	2.039745323	0.104556757	0	0	0.087499167	0.052599586	0	0	0	0	0.098635509	0	0	0.051147649	0.047971429	0	0.268341729	0	0	0.060397063	0.044455504	0	0	0	0	0	0	0.134341821	0	0	0.052020184	0.130902754	0.029661122	0	0	0	0	0	0	0.050454809	0	0.07072168	0	0	0	0.057978666	0	0
AC135048.1	0.112265754	0.128713114	0.02309229	0.064777368	0.029290718	0.115949816	0.348512595	0.10981079	0.035130657	0.056438005	0.141266936	0.217845295	0.055694026	0.07300771	0.112964133	0.031784751	0	0.059265658	0.03463273	0	0.133392286	0.068728755	0.059900611	0.052616409	0.110689212	0.059658401	0	0.165789569	0	0.06267515	0.092075992	0.022978241	0.144555189	0.032754613	0.186574122	0.143706364	0.229869696	0.027821935	0.063192419	0	0.10029054	0	0.07809756	0.043065987	0.020737747	0.085797579	0.089635729	0.112630301	0.05965225
TRBV7-7	0.075336838	0.075577225	0	0.15214281	0	0.090777234	0.054570176	0.294757659	0.055007657	0	0	0.306992361	0	0	0.053063843	0.04976863	0.167517789	0.278394877	0	0	0.313298884	0	0	0.123580326	0.047268383	0	0	0.111254424	0.2787496	0	0	0.053969067	0	0	0.134832995	0.056253932	0.056831125	0.065345466	0.445260704	0	0	0	0	0.269731253	0.146120436	0	0	0	0.140105428
ZNF330	9.133165631	11.5718089	11.56226225	8.11888269	10.54281053	11.61365126	11.00609005	15.86039707	9.212654618	10.7283952	11.62221356	11.76858524	18.13477431	12.74357154	16.51084837	11.05234485	13.6840764	11.75159006	9.32693846	17.12770846	11.3858942	11.3971572	18.82688474	8.522364352	11.34437454	17.59273563	15.09561905	9.316417416	11.7093518	11.40040227	10.04109993	11.13592956	10.20174302	14.55593815	8.938614077	14.14746461	17.24757401	17.02403996	10.33691921	13.98614826	8.909969026	9.868822379	15.10922953	13.7663982	13.68229283	10.75345445	11.70364303	10.46795608	10.88888779
AC006254.3	0	0.118666502	0	0	0	0	0.021420646	0	0	0	0	0	0	0	0.020829359	0	0	0.109279437	0	0	0	0	0	0	0	0	0	0	0	0	0	0.02118469	0	0	0	0	0.022308145	0	0	0	0	0	0	0	0	0	0	0.041535609	0
LYPD6	1.366047117	1.255771226	1.660277381	1.61537999	0.645059249	1.045191718	0.349897505	0.060966168	1.854532933	2.819405232	2.232651932	1.492173181	0.634909685	2.219201477	2.07801933	0.977919455	1.328193401	2.7735221	1.95162627	1.930442676	1.226901586	0.7313562	1.847808276	1.610325551	0.299820355	0.494620659	0.888916448	1.39601866	3.978204856	2.029813139	2.147037237	1.451149175	1.516838588	0.954719196	2.821352952	2.1486476	1.485005302	1.256962173	1.698649386	2.124079108	0.526903385	1.400240017	1.047124891	0.990269553	2.847659788	2.209036215	1.468070972	1.094301948	1.642125809
AL445190.1	0	0	0	0	0	0	0	0	0	0	0	0	0	0	0.063934561	0	0	0	0	0	0	0	0	0	0.056951836	0	0	0	0	0	0	0	0	0	0	0.067778175	0	0	0	0	0	0	0	0	0	0	0	0	0
AC091953.5	0	0	0	0	0	0	0	0	0	0	0	0	0	0	0	0	0	0	0	0	0	0	0	0	0	0	0	0	0.207566762	0	0	0	0	0	0	0	0	0	0	0	0	0	0	0	0	0	0	0	0
SHLD2P2	0.021167516	0.169880467	0	0	0.019329502	0	0	0	0.007727796	0.009311128	0.018644948	0	0	0	0.022364154	0.020975362	0	0	0	0.023138647	0.017605621	0	0.009882388	0.017361285	0.019921614	0.007873943	0.04116596	0	0.019580184	0	0	0.007581889	0	0.012969235	0	0.00790288	0	0.009180112	0	0.018339549	0.007353737	0.018289754	0	0	0.013685234	0.009436576	0.008450332	0	0
RETREG2	21.40426955	14.50251088	17.15620354	23.9607944	20.04923656	23.68152879	20.02094283	29.68735259	16.50416322	23.13189368	22.3505698	27.64117522	32.89763597	16.06802121	19.15434057	16.55330513	15.10180675	18.79759988	30.4732111	24.86418271	26.38276188	18.92965227	17.5916585	22.35702555	16.67602615	14.58733381	16.32705343	21.15181475	19.30611696	17.8946974	19.22325734	14.28986858	23.8648445	16.85506665	20.9879679	16.24674664	18.80526827	20.47873383	17.92469792	15.86927111	16.22890579	24.53733333	16.39738521	20.07994851	18.81450233	24.49240116	13.91243393	21.55030043	18.4416571
TTC17	8.926327003	11.87157189	7.745576454	6.858857836	4.882703529	7.428279151	8.783254531	7.342036091	7.796438399	7.463706108	4.350631036	6.041905663	8.399117174	9.208280955	7.57478371	8.616491699	4.610524838	6.544931813	4.67259496	12.34825367	5.873137971	6.963802671	7.566858109	6.525082812	5.474159599	6.354761743	6.722192517	4.290236414	6.103242756	4.744071209	5.546346374	7.89486043	10.23185298	6.982718013	10.20823422	8.455717752	7.39951919	8.823589493	3.162953054	4.789200079	4.994865075	8.835763291	6.87486928	6.432495181	5.258803372	10.41480519	6.853238638	4.425360698	4.661746133
RPL18P13	0.09188711	0.046090153	1.587645667	1.484528791	3.104610212	0	0.033279176	0	0.06709194	0	2.347166283	0.031202797	0.159545277	0.179265731	0.097081654	0.030350992	3.882055486	1.018661044	0.992115126	1.104880573	0.038212553	0.028126505	0.042898943	3.391400326	0	0.068360769	2.948538982	1.085561624	2.124914572	2.962474819	3.516903734	0.032912594	1.822055909	0.093831316	0.0411134	0.068612001	0.242605978	0.039850399	2.443847415	5.970828702	0.063844397	3.017005815	0.089489647	0.0822467	0.148517257	0.245782168	0	2.387604019	4.101223214
REG3G	0	0	0.020401319	0	0	0.307314147	0	0.26332483	0	0	0.574102703	0	0	0	0	0	0.126024223	0.209437447	0	0	0	0	0	0	0	0	0	0	0	0	0.027115423	0.02030056	0.025542001	0.011575072	0.012679417	0.454940335	0	0.012289906	0	0.073656402	0.078758726	0	0.124194169	0	0	0.101065983	0.147067836	0	0.026350452
AC103810.7	0	0	0	0	0	0	0	0	0	0	0	0	0	0	0	0	0	0	0	0	0	0	0	0	0	0	0	0	0	0	0	0	0	0	0	0	0	0	0	0	0	0	0	0	0	0	0	0	0
HNRNPUL1	56.21523599	20.7982678	38.39979951	46.5483753	44.95643994	45.47068124	38.32606981	58.80409668	66.36775114	66.13427092	38.40215249	44.36020065	70.69922083	47.86760795	65.2410426	64.70270211	50.95920341	45.50367031	37.2546129	51.11664201	45.24711992	56.77096308	58.70889242	57.39933101	21.25784073	39.00131294	42.21511582	28.3565644	39.64100068	35.57583501	31.11933049	64.3075372	51.08628525	38.10658548	45.36405924	47.51296679	43.4132118	50.98468391	32.14633024	59.22822375	66.40047126	41.10898245	61.20003186	54.56233899	66.22051034	54.2115777	56.09655256	41.15634783	45.40668529
COL27A1	2.005307413	2.086699713	2.537527025	2.509845165	2.583793967	0.975076504	3.768759593	0.261405666	3.152165253	0.560658	1.175359492	3.264533531	3.882281335	0.714627947	0.50942883	1.546965413	1.674710837	1.260369715	0.932246354	3.566921396	0.927976601	2.025096319	0.919631533	7.661070213	1.548985709	1.170700166	0.788695405	1.19779052	0.598141881	2.552551694	1.137324127	3.144863325	5.130923791	0.71833011	2.339686936	2.539791834	3.876973163	1.066633465	0.279821163	5.706054235	3.020363059	2.483565013	1.31594501	0.625628799	0.393895625	3.024352391	2.035304846	1.832199004	3.260105472
AC104058.1	0.088019807	3.090523217	0.126735464	0	0	0	0.191271222	0	0.12853641	0	0	0	0.061132163	0	0.247988602	0.116294373	0	0.162631351	0	0	0.073208561	0	0	0	0	0.065483633	0	0	0	0	0	0.063054768	0	0.035952875	0	0.131448582	0	0.076346386	0	0	0.183472031	0.152106708	0	0	0	0	0.140554342	0	0
SMARCAL1	4.902886477	4.830975766	5.085745815	5.380961334	6.103939461	5.784017986	5.362430703	6.256972261	6.323817219	5.121815468	5.498868204	8.357674099	6.172127479	5.31845727	5.116773852	6.752553311	5.97040376	5.966545665	4.035406843	6.869070063	7.233414113	5.233037953	5.599036652	7.149869341	3.066540962	4.167019836	4.22335096	6.148642249	5.242813575	5.467151406	4.666786905	4.321393898	9.523098233	5.278188447	4.901981678	5.619891533	8.125176682	5.187790931	5.13804503	5.782432562	4.740691004	4.231894195	5.409958503	5.923321097	6.047545693	6.055957746	4.361380253	4.802403842	4.334628617
MTND6P15	0	0	0	0	0	0	0	0	0	0	0	0	0	0	0	0	0	0	0	0	0	0	0	0	0	0	0	0	0	0	0	0	0	0	0	0	0	0	0	0	0	0	0	0	0	0	0	0	0
IGLV5-45	21.40078556	3.633227546	10.23971469	23.27171826	4.449680631	0.158688665	0.62006565	5.603550989	2.980943907	3.186188388	24.24453762	8.854835073	0.182934534	2.997545795	3.432174741	4.480555637	2.489137128	17.27661105	5.545598681	0	11.33700027	1.491554954	0.184454651	1.188176582	1.074194831	3.037318916	1.152543174	3.986943816	61.15429204	0.771993667	0.504060006	2.169909932	12.46378867	1.560010631	7.247867811	0.245845269	1.986942088	6.396942561	25.68604696	0	0	0.796548731	0.256521962	5.894001564	15.66666268	1.232934982	8.359442936	2.219696405	2.326738254
AC084855.1	0	0	0	0	0	0.055069406	0	0	0	0	0	0.031039146	0	0	0	0	0	0	0	0.099916886	0.076024275	0.027978989	0	0	0	0	0	0	0.084550797	0	0	0.032739976	0	0	0	0	0	0	0	0	0.095264324	0	0	0.122723005	0	0.0814977	0	0	0
TELO2	13.16652972	4.776109766	20.20986667	19.39126335	35.07299196	7.081673552	12.02084809	21.8544308	11.59038193	5.360345658	18.20827166	13.24354471	20.43060263	12.95781678	13.2614669	24.55811245	23.90145716	25.46682648	20.76141913	11.68935639	8.570997165	15.06767877	4.359044731	29.27614708	3.652656181	15.65893004	15.47146696	11.04699481	21.03832853	14.4841844	18.21022305	15.97936345	7.014831235	7.967569244	10.60131179	18.25837545	12.70963279	13.62418285	11.60279299	18.47639301	11.47927236	18.20242569	12.8770515	9.897320329	12.05296544	15.47291229	9.798517662	18.9347504	18.39608397
RN7SKP106	0	0.385666133	0	0	0	0	0.139234199	0	0	0	0	0	0	0	0.067695418	0	0	0	0	0	0	0	0	0	0	0	0	0	0	0	0	0	0	0	0	0	0.362507357	0	0	0	0	0	0	0	0	0	0	0	0
AC107909.1	0	1.057827107	0	0	0	0	0	0	0	0	0	0	0.03051471	0	0	0	0	0	0	0	0	0.026897448	0	0	0	0	0	0.064882832	0	0	0	0	0	0	0.039316848	0	0.03314353	0	0	0	0	0	0	0	0	0	0	0	0
GCSAM	0.442262884	3.383014788	0.517394264	0.544263455	0.164068284	0.457965505	0.705777159	0.750276286	0.635750668	0.480275041	0.243473546	1.19207387	0.455946072	0.314571948	0.788509357	0.506724373	0.169023368	0.676706342	0.417826545	0.846031639	0.350599919	0.279213001	0.425859615	0.13602656	0.463924868	0.406143926	0.618196712	0.112254332	0.75427446	0.256548957	0.23803944	0.460384814	0.36125423	0.510895767	0.760614201	0.748193652	0.344051392	0.539449883	0.217824251	0.514893879	0.201659187	0.382136441	0.524944427	0.525754911	0.29486741	0.955007416	0.877266414	0.310589293	0.424093909
AL139124.1	0.372568399	0.186878601	0.178814407	0.125400368	0.113405868	0.299284561	0.809608831	0.242947524	0.18135541	0.054628235	0.218779198	0.084343903	0.043126491	0.080761838	0.30615695	0.041020699	0	0.11473043	0	0.271508118	0.103291889	0.19007104	0.463838458	0.203716736	0.077919852	0.230981459	0.12076	0	0.114876617	0.485323018	0	0.266896905	0	0.101453718	0.3333994	0.278196405	0.187367223	0.053859565	0.611660587	0	0.086288509	0.214611365	0	0.166740044	0.080291039	0.110728467	0.29746774	0	0
RN7SL362P	0	7.170212293	0	0	0	0	0	0	0	0	0	0	0	0	0	0	0	0	0	0	0	0	0	0	0	0	0	0	0	0	0	0.070139574	0	0	0	0	0	0	0	0	0	0	0	0	0	0	0.078173482	0	0
AL591441.2	0	0	0	0	0	0	0	0	0	0	0	0	0	0	0	0	0	0	0	0	0	0	0	0	0	0	0	0	0	0	0	0	0	0	0	0	0.036860561	0	0	0	0	0	0	0	0	0	0	0	0
TRAJ38	0	1.691954646	0	0	0	0	0	0	0.307865435	0	0	0.286361154	0	0	0	0	0	0.779056632	0	0	1.402770486	0	0	0.691651178	0	0	0	0	0	0	0	0	0	0	0	0.314840555	0	0	0	0	0	0.728640199	0	0	0.272601029	0	0	0	0
CHCHD4P2	0	0.124882367	0	0	0	0	0	0	0	0	0	0	0	0	0	0	0	0	0.268815956	0	0	0	0.058117854	0	0	0	0	0	0	0	0	0	0	0.025423819	0.055698868	0	0	0	0	0	0	0	0	0	0	0	0	0	0
AC079174.1	0	0.672443513	0.120642412	0	0	0	0.364150981	0	0.122356775	0.0737131	0	0.056905101	0	0.054488355	0	0	0	0	0	0.366361915	0.069688918	0.102589625	0	0	0	0.062335381	0	0	0.155009794	0	0	0.240093156	0	0.205346227	0.074979245	0.125128938	0.063206411	0.145351774	0.165069941	0	0	0	0.081601938	0	0.108341435	0.448237352	0.334492304	0	0
ZNF662	1.139517962	0.636235016	0.786959737	2.249192881	0.084752433	0.037277752	1.363231877	0.080694996	0.237183903	0.12247715	0.11808467	0.434229694	0.250678043	0.224659681	0.167062144	0.173719021	2.155461639	1.286134913	0.34516605	0.135272092	1.599628712	0.20517925	1.945056711	0.566690136	0.585559232	0.479502931	0.120331266	0.197975822	0.887132974	0.261949988	1.144623837	1.518127493	2.481730319	1.192061174	0.193792511	0.19635618	3.08058323	0.626130719	0.091423352	2.591049163	1.325558283	0.196028645	0.225974598	0.318450463	0.056670904	1.940063204	0.25112653	0.347621094	0.163014185
RF00019	0	0	0	0	0	0	0	0	0	0	0	0	0	0	0	0	0	0	0	0.47233437	0	0	0	0	0	0	0	0	0	0	0	0	0	0	0.193334914	0	0	0	0	0	0	0	0	0	0	0	0	0	0.401789946
RNU6-906P	0	0.490192468	0	0	0	0	0	0	0	0	0	0	0	0	0	0	0	0	0	0	0	0	0	0	0	0	0	0	0.451991174	0	0	0.175021179	0	0	0	0	0	0	0	0	0	0	0	0	0	0	0	0	0
MIR410	0	0.728480473	0	0	0	0	0	0	0.176737564	0	0	0	0	0	0	0	0	0	0	0	0	0	0	0	0	0	0	0	0	0	0	0	0	0	0	0	0	0	0	0	0	0	0	0	0	0	0	0	0
AC019163.1	0	0	0.123411255	0	0.07826864	0	0	0	0	0	0	0	0	0	0	0	0.190585813	0	0.092543198	0	0	0	0	0	0	0	0.166688394	0.126574706	0	0	0	0	0.231762253	0	0	0	0	0	0.084429215	0	0	0	0	0	0	0	0	0	0
NIFKP9	0	0	0	0	0	0	0	0	0	0	0	0	0	0	0	0	0	0	0	0	0	0	0	0	0	0	0	0	0	0	0	0	0	0	0	0	0	0	0	0	0	0	0	0	0	0	0	0	0
C14orf177	0	0.01852069	0	0	0	0	0	0	0	0	0	0	0.012822212	0	0	0	0	0	0	0	0	0	0	0	0	0	0	0	0	0	0	0	0	0	0	0	0	0	0	0	0	0	0	0	0	0	0	0	0
IQCA1	0.161882788	0.324798658	0.044097578	0.026507224	0.007990606	0.021087665	0.091906222	0.017118144	0.127783478	0.050038549	0.015415237	0.193144008	0.066851474	0.128036236	0.036980392	0.069367891	0.019457296	0.088923284	0	0.028695795	0.243812075	0.053569813	0.044937989	0.043061797	0.134511181	0.026040019	0.01701756	0.032305678	0.072848117	0.076940959	0.066983037	0.206861852	0.039435139	0.023232477	0.078304685	0.071873225	0.181526697	0.094873961	0.043097759	0.053069592	0.182397299	0.075607853	0.098004269	0.168395817	0.053744605	0.039009778	0.129251185	0.184355538	0.02441
HSDL2	14.55017087	11.07458997	26.61521767	18.59616689	5.665698098	11.70640084	20.78285007	18.92418821	21.40800888	30.40726166	20.03406393	22.84689574	17.77788779	21.77326292	36.62378932	13.0709995	16.26929862	23.40281612	14.16593952	21.17370397	15.53786545	28.57556066	31.48860674	12.41168539	23.6703369	28.34266185	34.87429964	24.35876174	20.03112378	15.02099323	32.07291511	13.85980305	11.38910792	34.21906168	37.72755972	25.1303817	15.41102188	43.15773938	19.49765049	17.00503535	11.81825396	20.80304674	14.66425799	23.44659411	24.23900498	14.5989154	18.43167805	15.47341476	9.807744923
PPIAP45	0.164759765	0.275475809	0.316306157	0.554554151	0.501511245	0.132351681	0.159124798	0.214875857	0.04010012	0.096632299	0.290250134	0.223794851	0.190716938	0.071430113	0.19341548	0.362809127	0	0.304421289	0	0.960545525	0.137035352	0.10086543	0.615365517	0.090089019	0	0.286009395	0.106806639	0.567724783	0.304809174	0	0.210201494	0.039342996	0.198004166	0.157029468	0.34402242	0.492103724	0.331435298	0.571635548	0.540985519	0.190330618	0.34343189	0.094906917	0.160460954	0.245789771	0.035506857	0.048967106	0.175397645	1.38847606	0.306407039
LINC01210	0	0.196387593	0	0	0	0.018144989	0	0	0	0.013247976	0.053056476	0	0	0	0.031819966	0	0	0.083470353	0	0.032921923	0	0	0.084364627	0	0	0.011203133	0	0.044476135	0	0.058848212	0	0	0	0.061509238	0	0.112443055	0	0.013061565	0	0.156562283	0	0	0	0.013478794	0	0	0.012023226	0	0
THEMIS3P	0	0	0	0	0	0	0	0	0	0	0	0	0	0	0	0	0	0	0	0	0	0	0	0	0	0	0	0	0	0	0	0	0	0.02019799	0	0	0.012434048	0	0	0	0.011452542	0	0	0	0	0	0	0	0
MIR3163	0	0.718501288	0	0	0	0	0	0	0	0	0	0	0	0	0	0	0	0	0	0	0	0	0	0	0.224686695	0	0	0	0	0	0	0	0	0	0	0	0.270142469	0	0	0	0	0	0	0	0	0	0	0	0
AC060234.3	0.046765443	0.516061301	0	0.094442854	0	0	0.06774902	0	0.068292154	0	0.164769307	0.031760987	0	0.030412105	0.032939452	0.030893944	0	0	0	0	0.077792281	0	0	0	0	0	0	0	0	0	0	0	0	0	0	0	0	0.081126572	0	0	0	0	0	0	0	0	0	0	0
PIK3AP1	9.568360848	26.40962523	1.785787529	3.274666133	2.340632558	8.678884158	2.85817888	2.996897094	5.000825253	2.691441294	2.905119419	4.782548273	1.119811042	7.880331716	2.08041782	1.405004004	1.705761444	2.198223756	3.164291138	20.73797704	8.229537556	4.468516369	2.504858077	2.350957719	15.27233883	1.800989753	4.975901904	0.915781674	7.070473081	7.934447181	1.134002157	4.491779704	1.490511063	4.968433328	1.903215932	1.039289169	5.183925274	4.916675086	5.067829908	2.077483277	2.294802783	2.032152036	3.932378903	10.24202651	1.470062483	6.553039475	2.648008238	3.948532165	11.71206045
AC145146.1	0	0	0	0	0	0	0.044346255	0	0	0	0.107852509	0	0	0.039813506	0.08624428	0	0	0	0	0	0	0.074960101	0.114330205	0	0.03841248	0.045547164	0	0	0	0	0	0.087715532	0	0	0.054785772	0	0	0.106205512	0	0.212171836	0	0.105797874	0	0	0	0	0	0	0
ALKBH7	24.30925584	9.931366774	64.85537097	58.8530216	65.16792229	28.14406194	22.8922075	21.21186522	21.64579654	26.68140633	122.1750253	18.54754305	25.63088845	29.09341134	21.00744681	27.23985887	77.2252404	61.0823234	69.72032795	43.44372466	37.28428978	38.90452418	14.10885809	55.90918323	22.11750971	29.90144684	46.19273344	85.22348879	51.22162802	36.68650088	68.18243024	20.50346047	73.4242994	26.49319156	26.31972488	22.09596453	12.08975739	29.65655702	82.68608583	46.29494687	11.94686641	71.6911846	20.36784377	26.88896175	30.94499436	30.05254304	18.69184376	23.99884646	63.2182653
TSPAN14	5.812067719	4.201794569	6.579921345	6.876620274	5.749122159	4.652404273	4.874753681	9.44160045	5.335324506	4.438214302	5.236574527	4.733379541	6.54977066	3.850932835	8.807185984	5.439264937	4.068487171	4.55256864	5.90769949	8.645715194	6.444604279	5.495105914	4.006389119	5.604818207	3.203770007	3.299788627	6.363521383	4.776022822	5.837200199	5.7196856	7.581942514	9.336413213	4.591841464	5.910867266	6.240714401	7.069057524	6.51871235	5.567310974	6.748673382	4.846919001	5.735059989	5.255512955	5.589258335	5.911276972	7.793024594	8.880051021	6.970664042	7.927264095	7.234869483
BIVM	2.240322484	7.07377083	3.790924369	2.822874583	2.115732773	2.382233316	2.912674389	6.063622756	5.260377901	2.25731351	2.597387023	4.164690635	5.253045046	5.454063862	2.505213914	4.398859695	3.022989034	4.068612917	1.674623477	4.772298332	4.116865517	5.527102943	4.434027255	2.080906216	2.931418727	5.128372087	4.021765745	2.445967532	0.779335085	2.291642679	2.592549248	4.471773496	5.194880948	3.955612835	5.560299374	5.118623658	4.051691824	4.152147364	2.225678421	3.176963405	4.320579868	5.881691494	3.841581959	4.421893457	2.160242106	3.363298612	2.453768412	2.185163955	2.937826874
LINC00526	1.533657116	0.797249029	1.626066692	2.900125962	1.40048687	0.06719936	2.948943196	3.804849767	0.498824102	1.888942406	3.119324637	2.660791478	1.684900235	1.169625241	3.348738882	1.814471331	1.767111657	1.622930775	3.372027347	0.579144915	0.950891354	1.493704943	3.475912633	2.332801092	3.201695534	1.358811569	4.338343256	4.241434005	2.115077634	1.253168742	7.20402561	1.797817551	2.337399576	1.600276837	1.247654643	2.644324829	2.06143917	1.51165845	4.532160287	1.425398687	0.745923889	0.74690478	1.778791689	4.916948995	7.661906262	0.062155579	1.157718004	1.468699121	0.181501912
ZNF114	0.152430803	1.138383479	0.17070491	0.085509484	0.185593277	0.265303596	0.098145	0.149097533	0.30916192	0.029800437	0.059673497	0.011502683	0.235260804	0.09362042	0.041753183	0.587405253	0.01883015	0.031293496	0.091433999	0.814612305	0.09156406	0.072580415	0.055350337	0.194477882	0.180651888	0.075602095	0.032938102	0.137563375	0.047000054	0.182015784	0.097236065	1.516623433	0.091593764	0.065721436	0.045468464	0.082203268	0.645209078	0.036726396	0	0.675004731	0.223589822	0.029268346	0.049484557	0.045479468	0.104024623	0.037752417	0.209602175	0.44008639	0.062995249
RF00019	0	0	0	0	0	0	0	0	0	0	0	0	0	0	0	0	0	0	0	0	0	0	0	0	0	0	0	0	0	0	0	0	0	0	0	0	0	0	0	0	0	0	0	0	0	0	0	0	0
AL445686.2	0.018091268	0	0.026048742	0.109605997	0.033040741	0.0217991	0.091730766	0.053086976	0	0	0.063741206	0.098294209	0.163343448	0.02352992	0.229368004	0.011951359	0	0	0.039066679	0.43507062	0.060188076	0.121829617	0.033784773	0	0.079456679	0.107674125	0	0.080149381	0.033469243	0	0.069242845	0.012960046	0.032612451	0.029558488	0.064757161	0.027017459	0	0.203995431	0.035641399	0.031348572	0	0.06252691	0.052857726	0.113352459	0.011696376	0.048391022	0.057778048	0.076230058	0.033644694
AL645949.1	0	0.239719351	0.137624982	0	0.174566254	0	0.138470574	0	0.069790336	0.042044766	0	0.259662033	0	0.031079281	0.302958653	0.09471507	0	0.26490774	0.103201738	0	0	0.029257736	0.044624312	0	0	0	0	0	0	0	0	0.102708955	0.172303442	0.136647215	0.171067821	0.142743067	0.03605192	0.165812627	0	0	0.066412179	0	0.186177731	0.042777306	0	0.042611229	0.076315612	0.067125188	0
TXNL1P1	0	0	0	0	0	0	0	0	0	0	0	0	0	0	0	0	0	0	0	0	0	0	0	0	0	0	0	0	0	0	0	0	0	0	0	0	0	0	0	0	0	0	0	0	0	0	0	0	0
INPP5D	9.115479648	11.46167226	5.992290978	10.71561389	4.075360913	8.008275326	1.404756139	2.653930937	2.748481879	9.132102868	7.596812162	14.36344796	0.861695201	4.443477989	5.82450409	7.108016325	10.60659117	13.17566852	0.66329199	0.632028112	5.545314455	5.261532462	4.721063073	8.768138704	5.796766621	11.57598399	10.22538535	14.88889471	7.972299579	10.473775	12.73606519	1.756018275	0.591708797	10.06544236	12.51193809	13.385928	3.148539881	12.58728615	4.91228063	10.2275575	7.162130106	5.755594485	2.457702609	11.33975076	11.17146086	18.41361725	10.11758111	8.594622204	11.89512998
AC008694.1	0	0	0.087944936	0	0.111551099	0	0	0	0	0	0	0.082964446	0.042421151	0.039720483	0.043021387	0	0	0	0	0	0	0	0.057031539	0	0	0	0	0	0	0	0	0	0	0.024948607	0	0	0	0	0	0	0.042438624	0	0	0	0	0	0.048767102	0	0
EIF3G	46.47849455	33.78383871	42.79794612	35.11255626	104.0864149	41.27003508	49.20795076	41.44679362	45.80931567	42.93519672	59.54381731	35.29166433	55.97252725	47.15971698	32.51216379	73.30748992	64.80103033	48.18069027	49.97152638	47.43114003	68.48603886	41.1797835	42.65217319	74.76407056	27.16061233	44.61078838	65.78956472	48.68042778	52.32834232	50.3420117	59.19094138	35.51830579	69.33843934	36.59545995	40.5583119	41.46532358	36.8483187	43.18183867	45.18934138	63.34010415	25.87751124	54.17818577	49.34163931	43.70276023	38.56099907	60.0199531	36.19879807	45.55498108	46.99512992
DLGAP1-AS2	1.747738608	4.011122376	5.472166342	1.6315889	1.20451266	0.675490257	5.828253098	7.604138755	3.984871934	1.28373769	5.199300408	2.564336589	2.719716162	2.75029587	12.03735969	2.826547397	2.584718664	1.355671553	2.581345269	10.21931382	2.351885617	4.34545194	1.162357087	3.583673556	1.686248494	1.790918496	3.960097801	1.826172433	2.486022728	4.832568366	4.275489112	2.179237215	1.857654977	5.044354997	10.21022958	6.414367452	8.520008926	1.544551681	6.577810685	2.357074541	1.225808404	4.202721299	1.364921728	2.206356568	4.78096299	1.727360592	1.652145148	1.528447524	1.563825771
RPL23AP15	0	0.057135723	0	0	0	0.068626798	0	0.055708555	0.124755928	0	0	0.077361183	0.039556106	0.037037836	0	0.03762465	0	0.10523205	0	0	0	0	0	0.093425649	0.035734485	0.042371762	0	0	0	0	0	0.081600288	0	0.04652725	0	0	0	0.049400603	0	0	0.039572399	0.196843975	0	0	0.036821926	0	0	0	0
IGKV1-12	8.341756528	4.085347776	0.283721854	6.897650419	0.359878421	0.079144975	0.09515503	1.092195623	0.863260867	2.138050307	0.80997776	2.36427827	0.1824749	0.213572448	0.879019899	0.73765112	0	3.883538587	0.141837565	0	2.130589847	0.36189908	0.122660798	0	0.535747924	0.488659268	0.127738593	0.387992816	0.24303043	0.256684661	0	0.799908353	0	2.656086373	0.293888499	0.539500649	3.270217122	4.899596485	1.941023421	0.227631593	0	0.454027059	0.255877434	0.235167701	0.127396461	6.793386193	0.681759189	0	0.24430444
AL627171.1	0.059958446	0.801996851	0.028777089	0.08072409	0.18250715	0	0.086861702	0.039098206	0.02918602	0.035165882	0	0.054294775	0.027761854	0.038991667	0.042232004	0.092422019	0	0	0.043158525	0.131083621	0.099738269	0.097883679	0.018661696	0.065569378	0.012539854	0.04460697	0.077736942	0.029514744	0.036974813	0.078104354	0.038247672	0.114539854	0.108084843	0.024490834	0.053654873	0.02984727	0.165844344	0.017335533	0.118123444	0.034632024	0.124979801	0.034537991	0.097323412	0.071557144	0	0.053459501	0.063829724	0.196500265	0.148674567
MOB1AP2	0	0	0	0	0	0	0	0	0	0	0	0	0	0	0	0	0	0	0	0	0	0	0	0	0	0	0	0	0	0	0	0	0	0	0	0	0	0	0	0	0	0	0	0	0	0	0	0	0
RN7SL794P	0.093363867	7.58660378	0	0	0	0	0	0	0	0	0	0	0	0	0	0	0	0	0	0	0	0	0	0	0	0	0	0	0	0	0	0	0	0	0	0	0	0	0	0	0	0	0	0	0	0	0	0	0
OR11H2	0	0	0	0	0	0	0	0	0	0	0	0	0	0	0	0	0	0	0	0	0	0	0	0	0	0	0	0	0	0	0	0	0	0	0	0	0	0	0	0	0	0	0	0	0	0	0	0	0
GRAMD4P5	0	0	0	0	0	0	0	0	0	0	0	0	0	0	0	0	0	0	0	0	0	0	0	0	0	0	0	0	0	0	0	0	0	0	0	0	0	0	0	0	0	0	0	0	0	0	0	0	0
OR10Z1	0	0	0	0	0	0	0	0	0	0	0	0	0	0	0	0	0	0	0	0	0	0	0	0	0	0	0	0	0	0	0	0	0	0	0	0	0	0	0	0	0	0	0	0	0	0	0	0	0
RN7SL455P	0	1.115970086	0.133476712	0	0	0	0.134296816	0	0	0	0	0	0	0	0.130589742	0.061240122	0	0	0	0	0.077102633	0	0	0.152065153	0	0	0	0	0	0	0	0.066408745	0	0.075730523	0	0.138440528	0	0	0	0	0	0	0	0	0	0	0	0	0
NANOGNBP3	0.046268819	0.09283291	0.399721409	0	0.084502426	0.055751682	0.402177366	0.135771116	0.439185027	0.244231721	0.244529316	0.094271105	0.160674801	0.12035658	0.228127568	0.397356262	0	0.256468201	0.099913895	0.303464383	0.038483084	0.368233203	0.561634486	0.151796011	0.145151582	0.103267109	0.26994669	0	0.085598329	0.632852626	0	0.364601642	0.083407065	0.264587705	0.496853619	0.552782	0.279226906	0.08026505	0.091153666	0.481048004	0.192889179	0.079956978	0.045061601	0.041414489	0.089741224	0.123761109	0.073884318	0	0.172094101
FGD6	3.703693651	8.715655261	1.532749599	1.314057027	1.17410753	2.417987731	3.056054806	3.337571436	2.658665081	2.452347638	1.270080334	4.037338736	2.010130706	2.058188581	3.89198778	2.653043547	1.145905739	1.29842772	2.321227383	1.007166985	2.48731989	2.625902187	2.663561402	1.537002617	1.152917454	1.707855384	1.447653183	0.95321692	3.885801067	1.576550853	1.683537336	2.649486778	2.904258235	2.300597394	2.354724545	3.251408937	2.670225438	1.889573063	1.333181359	1.876170234	2.119463641	1.394311492	3.193882311	2.937711451	1.830801974	2.392562813	4.440874888	2.588209323	1.616680495
AL691447.1	0	0	0	0	0	0	0	0	0	0	0	0	0	0	0	0	0	0	0	0	0	0	0	0	0	0	0	0	0	0	0	0	0	0	0	0	0	0	0	0	0	0	0	0	0	0	0	0	0
LINC01266	0.012830372	0.141584426	0.027710748	0.012955474	0	0	0	0	0.004684088	0.005643801	0	0.017427624	0.026733133	0.008343738	0.018074261	0.008475933	0.02852941	0	0	0.014025143	0.048021223	0.019636787	0	0.010523282	0.004025062	0	0.012476064	0	0.011868235	0	0	0	0	0.013101845	0.017222227	0.033531485	0.029036172	0.011128774	0	0	0	0.022172119	0.018743415	0.005742132	0.004147549	0	0.040976333	0.036041696	0
AKR1B10	7.914514935	1.443594331	11.13673353	15.43848229	9.800633979	2.113225293	0.738324466	1.61280101	5.428599684	0.659360295	9.163072454	0.498833248	0.884909097	2.095802108	5.110072466	2.09930015	1.899847682	2.520319677	23.07902123	1.081439873	2.331382027	2.064733856	1.511597405	9.146928187	18.1138188	12.18885452	14.86719015	1.70447647	1.636135484	7.410150602	0.401600561	10.81327811	0.702551478	6.183935688	0.281688082	0.011192726	0.079152983	7.553958369	8.770665692	3.81818062	5.134586822	0.725297813	5.664222607	1.274611634	27.00907239	4.356949303	1.35239228	11.17946149	3.45668369
RASA4CP	1.688235952	1.887549107	1.020568794	0.87186793	0.988534663	1.684849623	0.546091833	0.598760552	0.526945422	1.00338482	0.828659243	0.989029452	1.069594369	1.923383878	1.316197823	0.608718059	1.232207511	0.535757457	2.894227493	0.183135806	0.460905363	1.897440256	0.571580574	0.961867376	0.92178589	0.90124331	0.827073542	0.732710615	0.476835649	0.188859678	0.308281708	0.535460408	1.231266723	0.918566263	2.346848532	1.664766965	0.22845916	2.84483911	0.215807484	0.591774813	1.119283403	4.164581941	0.251020998	1.032401856	0.83319023	0.586012056	0.864320859	0.642578491	1.294205329
RNA5SP20	0	5.619706503	0	0	0	0	0	0	0	0	0	0	0	0	0	0	0	0	0	0	0	0	0	0	0	0	0	0	0.575750663	0	0	0	0	0	0	0	0	0	0	0	0.216234894	0	0	0	0	0	0	0	0
LMOD1	8.196082578	4.385191946	2.255961466	2.56589175	3.150061467	2.332135942	3.042325091	1.442390036	3.307053131	2.953721586	1.76279507	11.01210434	54.86654	1.087406997	5.272162109	4.318515851	2.181106086	1.982660872	1.4358062	1.065042042	29.1785799	10.98233434	2.262073928	2.958894536	1.79262752	1.758262743	1.99723842	2.984593948	1.03522028	4.617932234	2.973205119	4.178382728	0.60523157	3.216039423	2.969110143	2.865833968	29.72710041	5.710117541	1.348826348	0.501924511	1.815915697	3.071628539	27.20371478	4.307430148	3.030395325	0.75718362	14.91705957	20.18490419	0.746817324
FAM72B	0.129287254	0.466919235	0.037230893	0	0.015741467	0.540054205	0.786652564	0.151752089	0.547519339	0.65211668	0.197391782	0.087806091	0.011972471	1.070580307	0.091064064	0.353024166	0.057496215	0.079626626	0.148899046	0.094217703	0.279582842	0.063319413	1.110620125	0.424157992	0.043263116	0.038474063	0.016762268	0.076370495	0.478368503	0.084207464	0	0.086443035	0.295210959	0.559776658	0.069416987	0.341103219	0.091027235	0.112140835	0.067921954	0.23896439	0.419209092	0.074473611	0.419713233	0.740627061	0.657549993	0.130643527	0.385377484	0.169483908	0.544993023
PPIAP16	0.053679431	0.107701425	0.077290416	0	0.098036695	0.064681109	0.116647953	0.210022398	0.117583102	0.141674458	0.094564725	0.072913312	0.037281833	0.209450105	0.226856103	0.070922852	0	0.495908739	0.231833062	0.117356178	0.089293399	0.262899081	0.100244348	0.264162462	0.033679936	0.079871207	0.104394168	0.079271633	0.099308122	0.419550289	0	0.153817381	0.193531792	0.175408687	0.192143939	0.04008237	0.121480905	0.279361931	0	1.767299907	0.074594378	0.185526457	0.261394299	0.192190441	0.104114561	0.19144429	0.085717946	0.150790464	0.099828714
BMS1P7	0	0	0	0.050183988	0	0	0	0	0	0	0	0.033753596	0	0	0	0	0	0.091827968	0.05366098	0	0.020668196	0	0	0	0	0.018487299	0	0	0	0	0	0	0	0.040600775	0	0	0	0	0	0.043059588	0	0	0	0	0	0	0	0	0
LINC02490	0	0.043636102	0	0	0.079440716	0	0	0	0.031759829	0	0	0	0	0	0.122550108	0	1.450798825	0	0.093929036	0	0.036177941	0	0	0	0.081874187	0.032360464	0.08459228	0	0	0	0	0.124640707	0	0.053301184	0	0.032479392	0	0.264100062	0	0	0	0	0	0	1.124876127	0	0.069458635	0	0
AC025518.1	0.150673675	0.755772248	0	0	0.82554243	0.181554467	0.381991231	0	0.165022971	0.463946425	0.398152921	0.102330787	0.104646989	0.29395447	0.053063843	0.149305889	0.167517789	0.417592316	0	0	0.18797933	0.138362953	0.422066262	0.86506228	0.047268383	0.056047951	0	0	0.4181244	0	0.576691131	0.107938133	0.271613784	0.092317036	0.404498984	0.056253932	0.056831125	0	0	0.130543767	0.366415324	0.390567945	0.293484781	0.134865627	0.048706812	0.067171015	0.24060311	0.211628115	0.140105428
MTHFD1L	11.06383204	15.03736907	10.20287371	5.478080507	13.00808901	8.212130536	13.17702916	20.09562148	12.0053417	11.93209697	8.401626654	9.936235852	7.53949144	19.56007158	8.871025443	16.80538235	11.39187695	9.437120585	6.104975785	24.99637511	8.565532831	8.080082292	14.64764389	14.51902691	4.432919484	11.17105646	11.52277923	8.173156385	4.189987893	14.73096964	8.25994328	15.53829731	9.488820227	10.2292767	14.08456976	11.18878494	23.59692582	9.998441971	7.190355871	9.247391807	8.059906955	8.9613602	6.875820591	9.059553473	9.630455242	8.207358924	8.351422116	9.32379695	5.209265471
MIR6788	0	0	0	0	0	0	0	0	0	0	0	0	0	0	0	0	0	0	0	0	0	0	0	0	0	0	0	0	0	0	0	0	0	0	0	0	0	0	0	0	0	0	0	0	0	0	0	0	0
PTPN23	16.18078074	5.757200298	14.54389566	19.46326518	20.23586555	13.49836672	17.59663265	18.00732249	13.28253273	20.3990928	11.95022386	14.15957994	13.23849144	14.8799399	12.45912606	15.9732587	14.97680739	19.74539288	15.44129907	20.24846349	10.92781897	11.59158134	6.582932889	15.71612801	7.741717019	12.60048079	14.39941352	11.10845944	17.46600906	12.40922919	14.95569046	13.3072866	20.80086565	9.904959889	14.67913354	17.12130414	12.95130113	15.72948732	9.342831677	14.01146482	14.15197906	10.52916153	11.22513042	13.68506159	9.757576317	17.29517189	15.27123748	11.14232112	14.34680988
RF00045	0	0	0	0	0	0	0	0	0	0	0	0	0	0	0	0	0	0	0	0	0	0	0	0	0	0	0	0	0	0	0	0	0	0	0	0	0	0	0	0	0	0	0	0	0	0	0	0	0
RGS7BP	0.26864232	0.203621854	0.146126366	0.19289721	0.010902916	0.014386709	0.307021105	0.075910699	0.152561771	0.063023943	0.063100737	0.563567121	0.157555971	0.104820714	0.44151202	0.102537697	0.079646503	0.275756515	0.090239656	0	0.461770645	0.109641344	0.105910134	0.019585464	0.071167035	0.066620138	0.081269632	0.202768112	0.033132945	0.128313022	0.194216772	0.380618106	0.010761587	0.156061257	0.165608418	0.205052583	0.184639509	0.238192357	0.05880546	0.062067167	0.377460499	0.041265761	0.081396955	0.219083497	0.196840478	0.031936527	0.314586231	0.075464102	0.011102211
AL035460.1	0	0	0	0	0	0	0	0	0	0	0	0	0	0	0	0	0	0	0	0	0	0	0	0	0	0	0	0	0	0.05474839	0	0	0	0	0	0.01046094	0	0	0	0	0	0	0	0	0	0	0	0	0
RPL7AP10	0.264393251	1.823503585	0.142757646	0.0667428	0.060358876	0	0.622417353	0.161632281	0.386096727	0.145376025	0.058221266	0.157118509	0.45907086	0.085968985	0.279339879	0.349324186	0.073487576	0.305319287	0	0.144506849	0.027487917	0.263023717	0.092577113	0.054212861	0.082943761	0.098349628	0.192819065	0.195222681	0.122283327	0.193730396	0.126492935	0.615561214	0.238305899	0.310485572	0.147873101	0.296133214	0.19944779	0.200662626	0.325548808	0.400873337	0.229629976	0.285560634	0.257494864	0.118327111	0.192302622	0.088400792	0.184710795	0.139257186	0.368773073
LBX1	0	0	0	0	0	0.065171793	0	0	0	0	0	0	0.006260777	0	0	0	0	0	0	0	0.007497566	0	0.050502411	0	0	0	0.017531021	0	0	0	0	0	0	0.00368207	0.008066733	0	0.006800138	0	0	0	0	0	0.122909402	0	0	0	0	0	0
AC234779.1	0	0	0	0	0	0	0	0	0	0	0	0	0	0	0	0	0	0	0	0	0	0	0	0	0	0	0	0	0	0	0	0	0	0.03746668	0.082082542	0	0	0	0	0.158942762	0	0	0	0	0	0	0	0	0
IFNA14	0	0	0	0	0	0	0	0	0	0	0	0	0	0	0	0	0	0	0	0	0	0	0	0	0	0	0	0	0	0	0	0	0	0	0	0	0	0	0	0	0	0	0	0	0	0	0	0	0
MAPRE3	7.512295856	4.57938115	3.036045308	9.340750431	5.176048413	2.695551092	5.748090069	0.820553683	2.168675682	10.04646256	5.059308488	5.774411818	5.317225733	4.089131319	7.005409148	4.273742575	1.344404115	1.996853454	8.143747901	8.410118967	8.020813727	7.527747313	2.794495963	5.814348928	5.495827474	5.791297495	5.629287277	4.96656604	1.496052892	4.164391394	6.088976385	2.203526257	3.828309511	4.905275525	6.560196248	3.532694884	4.133359399	5.375368297	5.762129198	2.737041226	2.221236844	9.338138196	1.943159423	14.895926	3.87961939	0.464953922	3.566215956	6.963476607	1.897438212
SELENOS	18.59641627	20.66130012	25.02698977	15.72872248	19.16854283	21.16150856	17.32685676	16.47195181	16.67002223	27.93894807	23.80914294	17.61767423	19.98344841	19.75852517	23.60071503	12.22086803	19.13955243	15.68580673	14.00041464	26.64888943	27.03722781	16.37369646	11.70567044	15.725055	13.76280586	25.25844203	20.42508219	14.35140715	26.89119451	21.43037474	15.21030515	18.30458489	10.86152219	17.41484316	12.55398649	22.39681738	16.41097565	17.25602676	29.03302361	12.47337719	16.86149862	11.80373905	30.73970579	31.24655004	20.67555029	21.09881541	15.97292236	17.66650828	21.01640944
AL354919.2	0.34076942	0.097673359	0.070093916	0	0.088908511	0	0.282098339	0.04761681	0.07108997	0.085655445	0.171519632	0.099186545	0.033810526	0.031658039	0	0.096478852	0.216494126	0	0	0	0.161958604	0.178815436	0.045455305	0.079855443	0	0.072434409	0	0.071890662	0	0.380486016	0.093161929	0.104621599	0.175512072	0	0.04356336	0	0.440679335	0.042225096	0	0	0.135297811	0.084126056	0.189644728	0.130721711	0	0	0.116605138	0.136750384	0
AC016586.1	0.267533887	2.568852193	0.165089617	0.07718356	0.488606862	0	0.30452392	0.112150118	0.725554212	0.067247038	0.538631827	0.207653702	0.079632687	0.223689038	0.430717045	1.009924821	0.33993376	0.564929955	0.247593643	0.417781131	0.063575855	0.093590535	0.285491214	0.501548222	0	0.312770508	0.817601696	0.056440475	0.565649774	0.373393623	0.292561144	0.492822793	0.482273304	0.1873334	0.205206356	0.285381789	0.115323978	0.265203237	0.301180242	0.331130754	0.212441299	0.264185335	0.22333162	0.068418673	0.0988378	0.170382619	0.12206035	0.053680523	0.639691888
FANCC	1.737946193	2.585405924	2.174125093	1.90168898	1.502556088	1.473064842	2.407667607	3.428970016	2.550006749	2.302174137	2.42139242	1.76152646	2.237404729	1.570686069	3.390794352	2.003740882	3.173860807	2.295420652	1.997772774	2.419877867	1.69282768	2.769141901	2.829058446	2.064987881	1.782840083	2.04269703	2.049791108	1.488196663	4.339960758	2.511402468	1.580761995	2.037939353	1.816623154	1.827353027	3.098636721	2.711401126	2.340426669	3.2355834	2.06996704	3.274879804	1.880194103	1.969870305	1.914633949	2.161881335	2.994890276	2.468704605	2.342596052	1.870215324	2.685218276
RGS10	12.4027782	11.79300497	12.6871107	16.40310938	6.520928008	19.34765924	14.54975133	6.943991338	15.88605315	8.156012994	18.06072956	15.86834196	8.585065093	15.41167444	22.94290714	12.82814252	7.475013053	6.32703501	8.070919945	10.49925361	32.18024962	13.4602177	21.68000216	11.95363273	4.166035899	5.421385755	14.53730486	9.558816633	12.55430758	13.91243166	4.275552118	10.3358953	9.184103766	6.916821952	4.447011857	7.296656176	17.3892347	12.15242995	14.76769481	12.15683615	8.03730592	7.46914402	21.92146124	9.568996277	9.031106623	32.46785059	17.48806985	13.25583073	12.93076862
AL133351.3	0	0	0	0	0	0	0	0	0	0	0	0	0	0	0	0	0	0	0	0	0	0	0	0	0	0	0	0	0	0	0	0	0	0	0	0	0	0	0	0	0	0	0	0	0	0	0	0	0
AL354920.1	0.87600665	0.462527284	0.863008157	0.884548102	0.547328322	1.611095772	1.269069379	0.315681814	0.538628768	0.79095326	2.23361214	0.845447216	0.704475407	1.604091054	1.315225263	0.654848079	1.384016022	0.681502803	1.19473758	2.217555719	1.227114923	0.945561519	0.990156037	1.096639169	1.113724792	0.806072334	0.941480741	2.723476913	1.364742311	0.810797581	1.235258164	0.511944666	0.623346448	1.195861096	1.09334815	0.740180704	1.565111129	0.779823804	2.225387346	0.798918643	1.617757353	1.234961607	0.94295573	1.692004647	1.460603046	0.88382603	0.736237029	0.356166013	0.814563569
AC025154.1	0	0	0	0	0	0	0	0	0	0	0	0	0	0	0	0	0	0	0	0	0	0	0	0	0	0	0	0	0	0	0	0	0	0	0	0	0	0	0	0	0	0	0	0	0	0	0	0	0
EEF1A1P42	0.019640783	0.019703454	0	0.039664579	0.035870677	0.047332382	0	0	0	0	0.034600316	0.040017411	0	0.038317882	0.041502225	0	0	0	0	0	0.049007384	0.012024028	0.036678436	0.064436323	0.012323162	0.01461205	0	0	0.03633588	0.038377346	0	0.014070072	0	0.128360677	0	0	0.014816229	0.017035971	0.038694081	0.136134296	0.0682334	0	0.019128328	0.052740465	0.101585357	0.052535708	0.015681683	0.027586385	0.073052718
RNU1-98P	0	0	0	0	0	0	0	0	0	0	0	0	0	0	0	0	0	0	0	0	0	0	0	0	0	0	0	0	0	0	0	0	0	0	0	0	0	0	0	0	0	0	0	0	0	0	0	0	0
DUSP12	6.2906687	9.957277925	8.160411628	8.389441224	7.099258846	12.0135065	9.328217178	9.476366733	12.12207045	7.518234145	7.684215798	6.610034533	12.7464724	10.03426875	9.018474248	9.271935224	9.930040041	12.11649713	4.709618927	12.94201535	8.403486873	6.984711578	8.298121339	15.40552901	5.017450285	7.450528511	9.81020795	6.857806062	6.340446002	8.378088289	9.426379833	10.28830513	10.43061672	6.078341551	8.603293936	7.178793485	13.43046553	9.986211329	8.797984253	8.355319695	5.649105917	7.307078499	9.030861489	8.472577072	4.527466811	7.196219184	6.811341586	6.751681544	7.946410926
RNA5SP99	0	0	0	0	0	0	0	0.224300236	0	0	0	0	0	0	0	0	0	0	0	0	0	0	0	0	0	0	0	0	0	0	0	0	0	0	0	0	0	0	0	0	0	0	0	0	0	0	0	0	0
VIM-AS1	0.236221831	0.908406373	0.188957995	0.371039042	0.07190342	0.06325241	0.323202276	0.474948994	0.344957656	0.288635631	0.208070879	0.481293746	0.200520861	0.110946169	0.258819429	0.104034424	0.116724243	0.654689157	0.170034189	0.4303649	0.633077644	0.152648418	0.281836583	0.107636478	0.304658014	0.16597734	0.229698615	0.05814049	0.558408775	0.384640419	0	0.291438379	0.070971373	0.16081331	0.223131007	0.137189559	0.653386754	0.4211699	0.25854328	0.136441829	0.091183389	0.158749923	0.306744635	0.281917906	0.135753123	0.351029251	0.356254454	0.294919502	0.219653239
AC093206.1	0	0	0	0	0	0	0.038100304	0	0	0	0	0	0	0	0	0.069495833	0	0	0	0	0.043748375	0	0	0	0	0	0	0	0	0	0	0	0	0.021484917	0	0	0	0	0	0	0	0.090896765	0	0	0	0	0	0	0
KRT12	0.322047831	0.533776801	0.221770091	0.084831637	0.51145014	0	0.050711974	0.01369589	0.081789639	0.086228929	0.542670844	0.694199562	0.048624136	0.154797127	1.075004687	0.878748191	0.031134801	0.051742379	1.330401409	0.030611922	0.17468888	0.231444832	0.091519278	0	0.043926429	0.708359637	0.272308302	0.02067771	0.803028776	0.383033458	0.053591811	0.160490765	0.126205119	0.171580136	0.563850351	0.533222193	0.411941944	0.10930578	0.220682684	0.145576927	36.19125848	0.096787771	0.286371665	0.288259927	0.162947375	0.199750121	0.055898018	0.117999394	0.026039948
DRD5	0.022439384	0.022510985	0.258475074	0.475821742	0.102454658	0.013519185	0	0.296307351	0.024576382	0	0	0.022859732	0	0	0.007902641	0.014823789	0	0	0	0.024528952	0	0.006868662	0	0	0	0.025041166	0	0	0	0	0	0	0.020225318	0	0	0.016755463	0.008463691	0	0	0	0	0	0.043707819	0	0.014507523	0.020007161	0	0	0.146058405
MTND1P8	0.027517771	0.082816727	0.039621508	0.444577306	0.050256706	0	0.039864949	0	0.02009227	0.024208934	0	0.037377666	0	0.017895123	0.116293602	0.018178647	0	0	0	0.060160483	0	0.033692593	0	0	0.034530797	0	0.053515747	0	0	0	0.105322012	0.039425823	0	0.05620002	0.024624763	0.184927399	0.145308212	0	0	0.095365657	0.057359151	0	0	0	0	0	0	0	0.153526053
AC023790.2	0.021757705	0.065481391	0.046991801	0.021969852	0.019868444	0.052433958	0.055160615	0.03192288	0	0.047853698	0.019164803	0.02955371	0.060445285	0.007074643	0.045975415	0	0	0.020100504	0	0.237837947	0.018096498	0.079920008	0.050789636	0.071381395	0.006825688	0.016186965	0.021156871	0.016065454	0.100630578	0.063770596	0	0.03896643	0.039221799	0.026661682	0.077881064	0.024369681	0.106685478	0.047180351	0.107161509	0.075403557	0.060470183	0.056399117	0	0.058424934	0.035167008	0.019399369	0.008685942	0.061119397	0.040463241
ZNRF3-AS1	0	0	0	0	0	0	0	0	0	0	0	0	0	0	0	0	0	0	0	0	0	0	0	0	0	0	0	0	0	0	0	0	0	0	0	0	0	0	0	0	0	0	0	0	0	0	0	0	0
AL450384.1	0.063297537	1.015992136	0	0	0.115602592	0	0.183398073	0.495307059	0.231085435	0.278432047	0	0.085977683	0.351694964	0.123489348	0.222919536	0.250891735	0.140747392	0.467811246	0	0.415151032	0	0.232503364	0.059102903	0	0	0.094182271	0.246198354	0	0.351305489	0.247361974	0.121133064	0.362755761	0.342312287	0.155128385	0.056642917	0.283585197	0.190996612	0.109805699	0.124701747	0.438728204	0.219899892	0.218768486	0.123292032	0	0.081846314	0.112873328	0.151614914	0.088904305	0.235431397
L3HYPDH	0.634149551	4.138866795	1.364250842	1.446398771	1.812196	0.512409505	2.52369932	1.977606021	2.010087162	0.846690877	2.194878579	2.041957702	1.119221046	0.834492894	1.744625292	1.547571443	1.360317118	1.488745207	1.111627625	1.076501792	2.693047107	1.420444708	0.661787211	1.6399081	1.455782547	0.649398044	1.712076279	1.156836458	1.407828675	1.049594129	1.627621844	2.61347978	1.291095656	1.060486679	2.062956361	0.813338099	3.720086914	0.834777141	1.293424739	1.047144308	1.399602565	1.340831051	1.8164815	0.774630594	0.554693304	0.645236644	1.072208208	1.288884075	1.720449873
AL358944.1	0	0	0	0	0	0	0	0	0	0	0	0	0	0	0	0	0	0	0	0	0	0	0	0	0	0	0	0	0	0	0	0	0	0	0	0	0	0	0	0	0	0	0	0	0	0	0	0	0
C9orf116	0.392689225	0.506497153	1.615469214	0.821358959	0.512273289	0.828050056	1.848886739	0.205768994	0.931854497	0.456515033	0.864729476	0.25717198	0.204550055	1.596064486	1.18539616	1.148843665	2.151758816	0.777384836	0.817696603	5.79496497	0.629892112	1.828781152	0.484523314	0.920222597	0.642358047	0.97034518	0.73641573	0.559196728	2.283234387	1.013931954	2.173961591	1.12524346	0.960702615	0.647325338	2.547685346	5.131360541	0.888687564	0.535243872	1.602524487	2.211470239	0.643136401	0.654368934	0.928791159	0.615107363	0.95205617	1.075384891	1.466885135	1.260685941	2.556022095
AL357793.2	0	0.339386197	0	0	0	0	0	0	0	0	0	0	0	0	0	0	0	0	0.066413354	0	0	0	0	0	0	0	0	0	0	0	0	0	0	0	0	0	0	0	0	0	0	0	0	0	0	0	0	0	0
PPIP5K1	1.832359825	1.152938754	4.251154751	2.602084823	2.359108898	2.605795624	2.656881632	1.998119281	1.508102184	1.805701649	2.18431048	1.849095143	2.007867927	1.671615021	2.088724306	2.5599812	2.303551126	2.889118253	1.440121144	2.32148687	1.97907898	1.391305887	1.925554273	2.049857087	0.771864883	2.177284153	2.140629896	1.88843191	2.725100969	3.11858354	2.186980599	2.718062654	1.581532221	3.317784711	1.573087782	1.631712348	2.107579615	1.923503477	2.481016537	2.591701973	2.618276528	1.633597791	2.298476487	1.109831371	2.725132568	3.429140636	2.114372456	1.364116831	3.365531911
THAP5P1	0.099778178	0.700675874	0.143665774	0.201502119	0	0.240455726	0.361371202	0.195192572	0.218560957	0.438902425	0.878874451	0.067764853	0.485090716	0.129773793	0.28111685	0.197744822	0	0.184356913	0	0.436278311	0.08298833	0.122167798	0.279498078	0.163673179	0	0.074231446	0	0	0	0	0.381892791	0.14295623	0	0.163022959	0.446441308	0.22351276	0.225806109	0	0	0	0.138654436	0.172426307	0.291524481	0.089309871	0.193525922	0.444815692	0.159330685	0	0.185559479
NOP56P1	0.070273878	0.352490551	0.303551877	4.11562661	0	0	1.170764981	1.306006214	2.873410724	0.12364778	0	2.815884679	0.04880713	5.072690114	0.09899545	1.114175126	0.156259873	0	0	0.460906925	0.05844877	0.086042911	2.755911158	0	0.044091744	1.986688917	3.143330862	0.207555297	0	0.549249975	0	0	0	1.664850055	0	0.892048238	2.067461314	0	1.799794835	0.121770664	2.197225533	0.121440033	0.13688067	0.880614535	0.772369583	0.939852511	2.468769007	6.119579671	4.574140922
AL138966.1	0	0	0	0	0	0	0	0	0	0	0	0	0	0	0	0	0	0	0	0	0	0	0	0	0	0	0	0	0	0	0	0	0	0	0	0	0	0	0	0	0	0	0	0	0	0	0	0	0
FLJ46284	0.04858484	0.168964867	0.051300305	0.013082284	0.017746452	0.230266671	0.049269343	0.006336322	0.030744584	0.01994665	0.017117961	0.037396191	0.0134974	0.073722319	0.054753524	0.008558897	0.021606495	0.023938303	0.041966064	0.014162423	0.045797302	0.027760592	0.027219117	0.026565712	0.052837981	0.007229081	0.031495453	0.019132839	0.005992201	0.012657725	0.012396966	0.041765678	0.035032827	0.030429202	0.063766267	0.036278245	0.034207112	0.078663926	0.006381095	0.039287673	0.054011838	0.033583714	0.025235837	0.060882531	0.014658512	0.025991213	0.012930442	0.027295858	0.01807084
SGPL1	14.43984569	16.96972198	12.22333581	18.32188836	7.870149114	13.57020208	10.27230709	11.34708708	12.27464341	8.823357591	11.47941993	14.0854036	10.29808285	10.16706418	16.96440301	9.739879026	4.907470117	11.77534837	12.97038781	39.26464005	11.55111975	11.22587591	12.7851516	11.46814197	7.828587505	5.814327249	14.70324786	9.922063693	14.45206459	11.16314255	13.74666106	13.48133012	11.79698557	13.07720263	21.31229462	9.541023048	13.76687304	13.16996582	15.65143518	7.914865443	9.431261376	12.39525408	12.12452629	12.42163585	15.42471739	13.13624046	10.45010079	17.08348597	11.48198232
AC108156.1	0	0	0	0	0	0.130975884	0	0	0	0	0	0.036911417	0	0.070687596	0.038280985	0	0	0	0	0	0	0	0.050747399	0	0	0	0	0	0	0	0	0	0	0	0	0	0.040998753	0.23570558	0	0	0	0	0	0	0	0.048458092	0	0	0
AC021683.2	0.437499513	0	0.044465957	0.322228826	0.122203252	0	1.797023072	0	0.011274458	0	0.308289569	0.14332153	0.039322461	0.003347188	0.047129553	0.095206144	0.263232817	0.019020087	0.344554414	0	0.012842849	0.034661114	0.033641759	0.143532259	0.119487845	0.09573065	0.020019673	0.08361058	0.009522161	0.120685759	0.039399847	0.088492693	0.677323169	0.075685792	0.184237248	0.718696867	0.275674033	0.04910881	0.0202803	0.124863481	0.407691542	0.053367622	0.045114834	0.078319781	0.073208861	0	0.189038533	0.137356189	0.028716234
OR11J5P	0	0	0	0	0	0	0	0	0	0	0	0	0	0	0	0	0	0	0	0	0	0	0.026134367	0	0	0	0	0	0	0	0	0	0	0	0	0	0	0	0	0	0	0	0	0	0	0	0	0	0
SH3BGR	1.871024378	0.438550117	0.830859049	0.494387807	0.542906889	1.748812781	1.393273318	0.324972784	0.957574764	0.799947377	1.632648913	1.638866911	4.554243945	1.648865014	0.628141029	0.935683525	1.63304633	0.872334984	1.321603528	2.828951136	2.836035983	1.659275677	1.436813309	0.774464262	1.393358095	1.365957914	0.61211992	1.42026133	1.22929506	1.298360809	0.468489217	0.601276773	1.260869337	1.399925582	1.877741102	1.005383818	3.139434952	1.046532773	1.515772671	0.969604005	1.409359735	1.269149885	1.975476486	2.300789547	1.288792023	0.841906678	1.00522209	1.64553246	1.138180885
CST12P	0	0	0	0	0	0	0	0	0	0	0	0	0	0	0	0	0	0	0	0	0	0	0	0	0	0	0	0	0	0	0	0	0	0	0	0	0	0	0	0	0	0	0	0	0	0	0	0	0
Z93930.1	0.106701562	0.214084057	0	0	0.194872941	0	0	0	0.155817608	0	0	0	0.148214306	0.069389253	0	0	0	0.197149025	0	0	0	0	0	0	0	0	0	0	0	0	0	0	0	0	0	0	0	0	0	0	0	0	0	0.095506882	0	0	0	0	0
OR7E101P	0	0.15336431	0	0	0	0	0	0	0	0	0	0	0	0	0	0	0	0	0	0	0	0	0	0.08359137	0	0.303292614	0	0	0	0	0	0	0	0	0	0	0.038441326	0	0	0	0	0	0.049629249	0	0	0	0	0	0
AC141273.1	0	0	0	0	0	0	0	0	0	0	0	0	0.028280767	0	0	0	0	0	0	0	0	0	0	0	0	0	0	0	0	0	0	0	0	0	0	0	0	0	0	0	0	0	0	0	0	0	0	0	0
TRGV5	0.198044566	0.338918723	0.083869057	0.02352654	0.021276235	0.056149198	0.075945926	0.034184795	0.110579118	0.143484322	0.06156821	0.015823878	0	0.015151842	0.082055052	0.030783805	0.07771213	0.107623688	0.176096014	0.127345051	0.184097998	0.142637982	0.021755347	0	0.036546633	0.043334757	0	0.068815125	0.086208655	0.022763034	0.111470489	0.333819361	0.021000442	0.014275406	0.041699687	0.043494016	0.043940286	0.111151357	0.068852702	0.060559742	0.016188709	0.04026354	0.079420068	0.104274448	0.022595272	0.22851316	0.32554866	0.081812562	0.281646874
BTNL3	15.61013239	0.558899772	6.725913382	4.046063447	8.883490669	0.271103976	2.514432674	2.106399841	7.541189059	0.141384142	12.8910711	8.084069261	0.528317184	1.079941338	16.14924134	1.59249416	3.02554978	1.841000221	12.21570211	0.187385111	1.399033598	4.696250319	1.970766914	9.507935982	0.094110575	9.493167578	5.542389085	2.072660806	6.243591201	1.318875246	5.248834688	8.511695968	24.10327432	6.752524536	0.920400966	2.056012048	0.153560494	15.3612997	3.144988276	2.561974925	1.771708194	7.072587898	4.445031478	1.016522024	0.907403918	6.772792901	0.812651795	0.571829576	4.024815521
AC060764.1	0.057581239	0.288824857	0	0	0	0	0	0	0	0.101314921	0.304315118	0.039106589	0	0.037445742	0.040557607	0.076078037	0	0.106390994	0	0	0.191567776	0.035251061	0	0	0.036128037	0.042838412	0	0	0	0	0.110193735	0.041249485	0	0	0	0	0.08687401	0	0.113440135	0	0.120024655	0	0.280394325	0.103080115	0	0.102679922	0	0	0
RPL21P7	0.108247961	0.380076768	0.155861005	0.109303427	0.395394373	0.130433541	0.03920466	0.105880857	0.079037917	0.476159153	0	0.147034298	0.037590585	0.211184682	0.190612357	0.071510205	0.361047658	0	0	0	0.225082221	0.265076299	0.202149059	0.443916905	0.101876576	0.362396998	0.210517433	0.079928127	1.2015666	0.951805856	0.103577548	0.193864039	0.19513454	0.243184352	0.29060279	0.121242946	0.244973916	0.328621402	0.21325806	1.688149829	0.037606068	0.280594362	0.105423622	0.14533656	0.174961323	0.3860595	0.086427825	0.304078493	0.301966357
AC116366.2	0.078504152	1.155068137	0.150712443	0.211385606	0.143374987	0	0.018954806	0.102383291	0.324814983	0	0.092198241	0.053316491	0	0.11912169	0.055294756	0.069148006	0.11637372	0.096699722	0.056507859	0	0	0.064080006	0.024433933	0	0	0.058404321	0.101781702	0	0.387291737	0.153394137	0.100156067	0.318682207	0.094344327	0	0.257586357	0.078158616	0.118440842	0.249673318	0.206213499	0.136032093	0.072727652	0.045220913	0.02548529	0.187380871	0	0.069995022	0.125359278	0.036754232	0.097330498
TRIM50	0.041994992	0	0	0.148415617	0.019174245	0.012650482	0.015209519	0.030807502	0.007665726	0	0	0.014260555	0	0.006827457	0.022184523	0	0.070034546	0.019398197	0.04534245	0.895158993	0.078588949	0.038563811	0	0.05166551	0.013174401	0.039053492	0.040835309	0	0.058268742	0	0.060274645	0.022562971	0.037851399	0.02573013	0.00939499	0	0.055438876	0	0	0.018192244	0.007294671	0	0.020449642	0.037589054	0.006787656	0	0.058677204	0.073729876	0
MARK2P8	0.054919922	6.032920217	0.03953827	0	0.100302249	0	0.059671799	0	0	0.024158075	0	0.055948713	0.038143388	0	0.038683096	0.036280913	0	0.253684407	0	0	0.045678451	0	0.07692069	0.045044509	0	0	0	0	0.101603058	0.053655722	0	0.059014494	0	0	0	0.020504322	0.020714706	0.023818148	0.054098552	0.142747964	0.019079549	0.047453458	0	0	0.017753428	0	0.021924706	0.077137559	0.05106784
ZNF286B	0.177715042	0.187196206	0.102353318	0.071779137	0.056799302	0.315853553	0.205964389	0.14775454	0.40549917	0.02345189	0.086095043	0.138800478	0.185141936	0.257143551	0.162726715	0.510695159	0.177823948	0.147761251	0.105534476	0.194263966	0.214325402	0.087037289	0.311133993	0.174911107	0.100352929	0.145435097	0.077763365	0.104976982	0.073974762	0.06076848	0.136037949	0.299177943	0.312351235	0.293989908	0.107346221	0.12274715	0.351910609	0.088633951	0.035011435	0.138575181	0.129652737	0.153554359	0.333175554	0.143162934	0.114896423	0.245601159	0.195101562	0.06240224	0.165250114
RNA5SP77	0	0	0	0	0	0	0	0	0	0	0	0	0	0	0	0	0	0	0	0	0	0	0	0	0	0	0	0	0	0	0	0	0	0	0	0	0	0	0	0	0	0	0	0	0	0	0	0	0
AC026362.2	0.004696709	0.848105186	0.087913335	0.113820097	0.042888852	0.011318613	0.010206172	0	0	0	0.016547977	0.003189794	0.003261993	0.006108648	0.016540742	0.006205431	0	0.017355915	0	0.061608831	0.011719157	0.002875311	0.00877093	0.030817372	0	0	0.009134021	0	0.008689015	0.036708766	0	0.003364582	0	0.003836868	0	0.035070274	0.021258067	0	0.009252932	0.016276927	0	0.016232732	0	0.00420395	0.003036519	0.016750515	0.022499806	0.019790232	0.008734564
AC000067.1	0	0.182754683	0.131151333	0	0	0.109755053	0.2639143	0	0	0.080134101	0	0.247447966	0	0	0	0	0	0.673191793	0	0	0.303037527	0.055763002	0	0.149415934	0.114300549	0.135530584	0	0	0	0	0	0	0	0	0.081510539	0.136028672	0.274848784	0	0	0	0.189864785	0.157406593	0.177420242	0.244590797	0	0	0.072725853	0.255870927	0
RF00019	0	0.552111516	0.396215081	0	0	0	0	0	0	0	0	0	0	0	0	0	0	0	0	0	0	0	0	0	0.345307974	0	0	0	0	0	0	0	0.496052542	0	0	0.205474888	0	0.238682913	0	0	0	0.951067207	0	0	0	0	0	0	0
AC138207.5	1.150498504	2.564821224	1.196395171	1.936193953	0.583665899	1.309278488	0.833362636	1.000302276	1.866763516	0.899696317	0.562995369	1.779780081	0.48830997	0.49878827	1.125498391	0.464466648	1.563362842	1.299062648	0	1.257633567	1.382191946	0.821720323	1.133937598	0.524234389	1.082781116	0.427965158	0.248606161	0.566336703	1.418964958	0.749343486	0.12231774	0.686819052	0.345660084	0.287183476	0.686362579	1.193161026	1.108971162	0.94247654	1.133291914	0.443018945	1.421123213	0.331362046	2.365458628	1.029793036	0.826467668	1.538692522	1.735107268	1.526154343	0.950935619
Z98755.1	0	0	0	0	0	0	0	0	0	0	0	0	0	0	0	0	0	0	0	0	0	0	0	0	0	0	0	0	0	0	0	0	0	0	0	0	0	0	0	0	0	0	0	0	0	0	0	0	0
METTL21EP	0.111860859	0.044887115	0.080531521	0.045180621	0	0.013478691	0.016205264	0.054707375	0.065340717	0.03936412	0.07882417	0.098762127	0.046614256	0.043646642	0.070910733	0.125624795	0	0.165345353	0.072466432	0	0.139556756	0.041088528	0.073113604	0.055047976	0.049129183	0.049932321	0.087017475	0.049557491	0.020694504	0.021857188	0	0.024040136	0.100823687	0.036552859	0.140140926	0.125289566	0.02531502	0.03881023	0.066112736	0	0.054405699	0.057991903	0.098048028	0.090112399	0.028928137	0.0598417	0.008931245	0.031422745	0.104014941
AC060814.3	0	0	0	0	0	0	0	0	0	0	0	0	0	0	0	0	0.026874098	0	0	0	0	0	0	0	0.037915231	0	0	0	0	0	0	0	0	0	0.010815314	0	0.018234304	0	0	0	0	0	0	0	0	0	0	0	0
LYSMD1	3.022785475	3.743483386	3.661987869	4.252112495	2.64609171	7.862365334	3.85059171	2.589648182	3.630307961	2.365873074	3.507227692	2.923669738	5.552570051	3.809492097	3.869111638	3.146833932	3.499772573	4.12142081	2.070783199	3.509361503	3.086318798	3.082106492	3.299370057	4.257460478	2.020836438	2.155790114	1.925756062	3.18632139	2.622558042	4.114118828	2.812576452	2.62092122	7.271679303	2.494940282	2.425166023	3.564677986	4.143800206	4.140786904	3.716837991	4.172247495	3.085227048	2.82798393	3.624063111	3.28409631	3.322297871	2.053885026	2.796291646	3.103710264	2.558767553
TOR2A	4.823225584	1.085232375	6.785992609	9.893573458	10.83486361	5.903080328	3.793159399	6.678991799	5.156786604	3.152138452	10.56039232	3.738998112	5.828760037	2.670590051	3.436086664	5.139037324	10.05071414	5.703499474	12.18599267	7.215610897	4.854051748	8.72330886	3.178253142	9.177777249	2.965698558	5.695160196	5.306437578	8.669399849	13.359115	5.008395392	8.465457962	4.911341545	5.837834998	4.610060682	8.67545837	4.990646008	3.648845797	7.016422064	8.98634839	8.477086935	3.293792034	6.739441713	6.133437402	6.451119867	6.129715079	8.471851347	5.099799799	6.193775945	8.341959902
AL136084.2	0.038299117	0.120752728	0.094534364	0.0110493	0.009992438	0.039555923	0.063410133	0.005351659	0.047938862	0.043320717	0.009638556	0.055737939	0.030399753	0.046254661	0.065513523	0.054216349	0.060829503	0.010109148	0.035444548	0.035884759	0.031854457	0.023446603	0.010217455	0.008974963	0.020597064	0.032563648	0.031921281	0.024239401	0.161952468	0.085525739	0.031411441	0.047033737	0.039451646	0.055870677	0.009792183	0.06128123	0.04540067	0.061693888	0.01077895	0.028442039	0.022809206	0.047274689	0.074599679	0.004897276	0.017686546	0.019513053	0.008736844	0.038423481	0.081400726
AC128687.2	0.230935359	0.092668894	0.199507594	0.466374162	0.253059385	0.166959541	0.133822269	0.271062476	0.101171327	0.121900108	0.081365762	0.188209098	0.064156369	0.150179919	0.162660368	0.183071178	0	0.170676718	0.199474737	0	0	0.395858201	0.086252646	0.454583459	0.14489513	0.068723106	0	0	0	0	0.353554457	0.198522256	0	0.056597193	0.289319208	0.551805354	0.243891876	0.160246479	0.090992617	0	0.032091398	0	0.134945961	0.206706592	0.05972178	0.082361634	0.03687689	0	0
LINC00189	0.240495701	0.627284013	0	0.048568128	0.043922604	0	0.017420286	0.094094671	0.035119884	0.042315524	0.042367085	0.130667095	0.016703084	0.015639712	0.050818271	0	0	0.088871226	0	0	0.220029777	0.07361537	0	0	0.181072259	0.017892032	0.093541785	0	0.088984463	0.046991948	0	0.12059877	0.043353258	0.039293482	0.021521182	0	0.471693106	0.062580157	0.047379781	0.08334625	0.050129893	0.083119949	0.023422083	0.02152639	0	0.042885634	0.038403532	0.101336186	0.134176403
ASXL2	4.829714328	7.265673933	3.592648225	2.801224495	1.572765144	2.725958842	4.58165296	8.454687641	4.9159181	3.876347935	2.125306438	7.892203993	2.802278091	4.130320262	6.021778509	4.77128408	2.428165405	3.957437796	2.557498034	4.91959658	4.269116492	4.285178808	6.856327015	3.210497864	1.981152464	3.95752845	3.333895866	3.04146684	3.940198268	3.243750656	2.18197641	4.232077424	3.600504223	4.907306516	5.647641958	4.457714826	4.570081231	5.91813761	1.989204959	4.14620556	4.173069443	3.517480767	3.92170531	4.637433741	5.222351654	3.652946833	4.615855101	2.898377287	3.061168585
DHX29	9.166777613	11.70554554	7.720502776	4.070479008	3.751736343	7.059818715	6.303950396	6.708538624	8.338249806	8.29286385	5.272652619	7.778328696	6.899682784	8.263169447	10.75850931	8.350311864	5.329075634	8.6420321	5.389947297	4.744595752	6.342839807	4.4725956	6.857759494	11.29580041	4.989240687	8.085112229	6.099936057	4.273166343	5.189782905	5.600052497	6.509763554	7.508312454	4.350152358	8.979538052	11.43979919	8.358105589	6.48182145	9.23950935	5.189347027	9.473109467	6.591738482	7.815566544	7.367962073	7.419133608	8.093613237	6.701025317	6.591490933	5.86362767	5.134831381
AL365220.1	0	0	0	0	0	0	0	0	0	0	0	0	0	0	0	0	0	0	0	0	0	0	0	0	0	0	0	0	0	0	0	0	0	0	0	0	0	0	0	0	0	0	0	0	0	0	0	0	0
RNF213	10.18499461	20.22110843	4.918156641	7.738866255	7.865957253	5.585491098	11.77906699	8.731646269	11.4198572	4.368666064	8.298248274	9.862169887	4.314413665	6.960808247	2.788719495	7.995932191	2.62667542	8.831889897	6.35250586	7.40161349	7.43537097	4.753580235	13.17873712	7.438748359	4.014129657	5.696402172	9.139448187	2.516032241	18.19920236	8.313725988	3.418080832	11.75550547	8.417179957	4.938343166	9.361503896	7.411767618	13.35906986	9.629481263	5.613464192	5.576320703	5.310523123	9.264416569	6.79046944	12.78150857	8.114026408	29.23781487	6.404887208	5.735740442	9.588885128
AL024507.1	0	0	0.274747684	0	0	0	0	0	0	0	0.504230159	0	0	0	0	0	0.212148441	0.352565775	0	0	0	0	0	0.156505011	0	0	0.185547299	0	0.353015005	0	0.18258378	0	0	0	0.085377827	0	0	0	0.187962852	1.157265728	0	0	0	0	0	0	0	0	0.354865573
RN7SL658P	0	1.29828203	0	0	0	0	0	0	0	0	0	0	0	0	0	0	0	0	0	0	0	0	0	0	0.054132438	0	0	0	0	0	0	0	0	0	0	0	0	0	0	0	0	0	0	0.077225037	0	0	0	0	0
RNA5SP427	0	0	0	0	0	0	0	0	0	0	0	0	0	0	0	0	0	0	0	0	0	0	0	0	0	0	0	0	0	0	0	0	0	0	0	0	0	0	0	0	0	0	0	0	0	0	0	0	0
AC122685.1	0	0	0	0	0.070108474	0	0	0	0	0	0.067625582	0	0	0	0	0	0.085357816	0	0	0.083924315	0	0	0.035843611	0	0	0.028558941	0	0	0	0	0	0	0	0	0	0	0.028958003	0	0	0.266071583	0	0.066337287	0	0.034360038	0	0	0	0	0
HIBADH	23.96995698	20.00483268	24.98559931	34.18058843	22.01191794	29.79114985	35.99686526	26.62693885	22.65375386	27.07742669	39.41171165	17.37224794	30.57566074	54.0894152	38.44330407	21.89380501	20.36880748	26.46914495	35.13932548	20.59259922	34.80929974	48.25996154	24.45152982	35.94144651	27.15565528	20.78819213	16.58919057	30.42887528	17.07176308	44.46158446	23.32340764	33.70585441	34.75037037	35.3206118	45.84043211	24.11654252	29.38110425	33.74388676	31.37110518	18.91507812	14.87971598	32.49616095	21.62384619	22.00913554	23.63848736	14.31812503	23.2174233	36.10104168	30.0321986
NF1P6	0	0	0	0	0	0	0	0	0	0	0	0	0	0	0	0	0	0.029291395	0	0	0	0	0	0	0	0	0	0	0	0	0	0	0	0	0	0	0	0	0	0	0	0	0	0	0	0	0	0	0
MIR668	0	0.236263937	0	0	0	0	0	0	0	0	0	0	0.163569843	0	0	0	0	0	0	0	0	0	0	0	0	0	0	0	0	0	0	0	0	0	0	0	0	0	0	0	0	0	0	0	0	0	0	0	0
AC092667.1	0	0	0.014555465	0.040830282	0.01846244	0	0.014644896	0	0	0.00889346	0.017808593	0	0.021062938	0	0.007120322	0	0	0	0	0	0.008407944	0.006188701	0	0	0.044398647	0	0	0	0	0.019752609	0.01934569	0.007241789	0	0	0	0.007548381	0	0.00876832	0	0	0	0	0.019690491	0	0	0	0	0	0
SMIM10L1	4.185941955	4.00965285	7.185900786	4.155856303	2.939601948	4.510184331	4.557906284	7.433328365	5.355586393	5.69260073	3.701368854	5.355663562	7.022418333	3.456272933	2.971213435	5.534158493	7.206033835	3.882084266	3.674003195	4.014842144	4.663052553	7.433254233	7.116074969	3.60601773	4.98163828	5.509108241	4.107112473	5.647219411	4.366664323	3.408867765	4.909768372	5.242860669	5.286956686	4.619780984	5.002540893	8.102460702	6.572108586	5.532857324	4.256348879	5.493869694	4.334526732	5.898974701	6.706870042	6.536301602	4.127540047	3.245831136	5.041268972	4.635202288	4.289107678
TMEM97P2	0	0	0	0	0	0	0	0	0	0	0	0	0	0	0	0	0	0	0	0	0	0	0	0	0	0	0	0	0	0	0	0.046469643	0	0	0.058048448	0	0	0	0	0	0	0	0	0	0	0	0	0	0
PFN1P8	0.192573721	0.386376383	0	0	0	0	0.034872654	0.047090657	0.070304446	0	0.084812194	0	0.133747717	0.062616453	0.135640174	0.031804262	0	0	0	0	0	0	0	0	0.030206499	0	0	0	0	0	0	0	0	0	0	0.071897291	0.145269983	0	0	0	0	0	0	0	0	0	0.038438895	0	0
AC104117.4	0	0	0	0	0.056368206	0	0	0	0	0	0	0	0.021435953	0.020071271	0	0	0	0.057026578	0	0.067476339	0	0	0	0	0	0	0	0.045578849	0	0.060307258	0	0	0	0	0	0	0	0	0	0	0	0.053336118	0	0	0	0	0	0.130050099	0
ADAM24P	0	0	0	0	0	0	0	0	0	0	0	0	0	0	0	0	0	0	0	0	0	0	0	0	0	0	0	0	0	0	0	0	0	0	0	0	0	0	0	0	0	0	0	0	0.00804439	0	0	0	0
AC004112.1	0.332782099	0.408031495	0.05323965	0.074672638	0	0.178216125	0.187483673	0.10850167	0.134990502	0	0	0.075336881	0.128403483	0.264503586	0.208352517	0.024426753	0.082218774	0	0	0.485027939	0.092261425	0.158455263	0.069050916	0	0.092798465	0.027508683	0.07190942	0.109208728	0	0.072249289	0	0.026488354	0.066654868	0.090619551	0.595591856	0.11043912	0.02789307	0.352791576	0.072845575	0	0.51382549	0.127795452	0.180055196	0.165482222	0.119528033	0.098903857	0.059044752	0	0
DPH3	7.133607509	9.924677254	10.59892027	7.084592744	3.954082486	5.703904143	7.910316195	8.320014882	8.41850339	11.71231207	5.986117019	7.197456872	6.590689084	12.47584475	9.708001856	6.215545738	5.581135919	14.11619122	3.866965066	4.973964687	8.429815735	9.605983302	6.612904652	4.887771881	6.584796218	9.282056731	5.92324071	5.364855754	7.196075097	8.030583569	8.398853863	6.472000178	7.792425594	7.086693147	9.496641357	8.017385554	11.95846841	8.472841371	9.831903026	5.214054381	5.609237556	7.25449074	7.862376525	9.2230369	5.319010875	5.477002384	5.203430648	7.442453435	5.937174012
YBX1P3	0	0.144253559	0	0	0	0	0	0	0	0	0	0.019531784	0	0	0	0	0	0	0	0.062873992	0	0.01760614	0	0.047175328	0	0	0	0	0.053204682	0	0	0	0	0.011746979	0	0.021474273	0	0.024944859	0	0	0	0	0	0	0	0.025641741	0	0	0
FP565260.4	0	0	0	0	0	0	0	0	0	0	0	0	0	0	0	0	0	0	0	0	0	0	0	0	0	0	0	0	0	0	0	0	0	0	0	0.038050905	0	0	0	0	0	0	0	0	0	0	0	0	0
AL096870.1	0.028109551	0	0	0.056767264	0.051337495	0.033870645	0.06108339	0.027494868	0.020524362	0.024729556	0	0.152725949	0.019522852	0	0.01979909	0.074278342	0.062503949	0.051937109	0.121400754	0.122908513	0	0.017208582	0	0	0.017636698	0	0.054666624	0	0	0	0	0.060410536	0	0	0	0.02098937	0.021204731	0	0.166134908	0	0.019530894	0.097152027	0.054752268	0.025160415	0.018173402	0.150376402	0	0.078962318	0.104551793
CYCSP48	0	0	0	0	0	0	0	0	0	0	0	0	0	0	0	0	0	0	0	0	0	0	0	0	0	0	0	0	0	0	0	0	0	0	0	0	0	0	0	0	0	0	0	0	0	0	0	0	0
AP001471.1	0.077803222	0.273180177	0	0	0	0.046874554	0	0	0.056808503	0	0	0.132101127	0	0	0.027400526	0.102795919	0.086501001	0	0	0	0.032355569	0.095261795	0	0.063813055	0.02440793	0	0.075654702	0	0	0	0.148892725	0.027867956	0	0	0.104435378	0.058095579	0.176075002	0.067484752	0	0	0.108117447	0	0.037886614	0.034820218	0	0	0.062119999	0.273195521	0.144692213
RPL36P20	0	0	0	0	0	0	0	0	0	0	0	0	0	0	0	0	0	0	0	0	0	0	0	0	0	0	0	0	0	0	0	0	0	0	0	0	0	0	0	0	0	0.14161659	0	0	0	0	0	0	0
FKBP9P1	0.347752054	2.206929275	0.108850297	0.91602467	0.234715384	1.302619177	0.520215687	2.521529029	0.678942107	0.631826568	0.386216777	0.31832628	0.504048653	0.983248518	1.017036539	0.364571762	0.621966714	0.558721934	0.538720235	0.942073496	0.597333586	1.337521881	0.303530494	0.136410093	0.545472761	0.365575919	0.058808514	0.457726054	0.181815999	1.152186037	0.535290445	0.779851453	0.722274305	1.154879532	1.33947885	0.818512604	1.990289091	0.242617247	0.059574114	0.523987126	0.577793643	0.1306411	0.537468405	0.636068104	0.293255011	0.15502946	2.100511071	1.146757555	0.927904717
GAPDHP20	0	0.104171984	0	0.052426569	0	0	0	0	0.037909944	0.022838617	0	0	0	0	0	0	0	0	0.056058938	0	0	0	0	0	0	0.019313445	0.050486554	0	0	0.050725171	0.049680194	0.018597087	0	0	0	0	0	0.045034512	0	0.0449838	0.036074938	0.044861661	0	0.02323653	0	0	0	0	0
RF00019	0	0.391422344	0	0	0	0	0.141312321	0	0	0.171630501	0	0	0.135494422	0	0.274823189	0	0	0	0	0.426510886	0	0	0	0	0	0	0	0	0	1.143587634	0	0	0	0	0	0	0.147167166	0	0	1.014149711	0	0	0	0	0	0	0	0	0.362810325
PRMT5-AS1	0.1064009	0.747182852	0.129632047	0.066115911	0.14947987	0.009862148	0.148214238	0.096068479	0.167330743	0	0.187441852	0.066704038	0.079582823	0.074516323	0.080708876	0.21627695	0.072797336	0.181470925	0.053022559	0.250511717	0.068074335	0.085180866	0.045853786	0.214814642	0.010270588	0.079158518	0.222842655	0.036260443	0.348262455	0.271873578	0.156631045	0.128991814	0.103279568	0.093608048	0.080566302	0.103895412	0.259316471	0.02129763	0.17737008	0.340378363	0.062555116	0.056575695	0.103624753	0.03662991	0.058207233	0.131355717	0.065348528	0.229915329	0.319645665
BNIP3P39	0.094375028	0.7574093	0	0.476476129	0	0	0.136720946	0.369245154	0.172271272	0	0.083128197	0.256381105	0.098319057	0.061373166	0.166183697	0	0	0.435934216	0	0	0.039247189	0.028888053	0	0.077405005	0	0.035105846	0	0	0.087297934	0	0.180606338	0.169018648	0	0.192743751	0	0.035234864	0.249174732	0.122788141	0	0	0.032786518	0.081544571	0.045956326	0	0.091523089	0	0.037675667	0.198831108	0.175511132
PHB2P1	0	0	0.042292621	0	0.107289597	0	0	0	0	0	0.103489935	0	0	0	0	0	0	0	0	0.064216246	0	0	0	0.192729766	0	0	0	0.08675345	0	0.057393537	0	0	0.052949429	0.023995514	0	0.021932713	0	0	0	0.203589605	0.040817373	0.304555229	0	0	0	0	0	0.082511187	0
RN7SL582P	0	5.733846301	0	0	0	0	0	0	0	0	0	0	0	0	0	0	0	0	0	0	0.077931694	0	0	0	0	0	0	0	0	0	0	0	0	0	0	0	0	0	0	0	0	0	0	0	0	0	0	0	0
AC025038.1	0	0.156102958	0	0	0	0	0	0	0	0	0	0	0	0	0	0	0	0	0	0	0	0	0	0	0	0	0	0	0	0	0	0	0	0	0	0	0	0	0	0	0	0	0.075773228	0	0	0	0	0	0
RPL27AP	0	0	0.08652973	0.121364495	0.548780121	0.072413104	0.087061384	0	0	0.052870085	0.635214086	0	0	0.156325213	0.084658178	0.238202958	0.4008874	0.444151827	0.25954644	0	0.199935104	0	0.280568952	0.591481007	0	0.134128544	0.233746943	0.443738911	0.444717753	0.70455514	0.460027178	0.043051187	0.433333255	0.122735676	0.053778217	0.089747652	0.090668507	0.052126153	0.828764943	1.562023693	0.041755704	1.869338993	0.117056573	0.107582465	0.03885348	0.053582396	0.047982344	0.337631982	0.670573566
CNTRL	1.829404341	4.093786409	1.822665106	1.665040445	0.669235522	1.746080859	1.944458736	3.068318618	1.951939434	3.292127068	1.295959501	2.488669091	2.658752494	1.357574162	4.031849091	1.644996693	1.629602809	2.646658146	0.761316931	2.494388929	1.498478253	1.757259945	2.172152492	0.947173578	1.011961008	1.212312946	1.020362371	1.139669672	2.516501781	1.410307357	1.375941436	1.475590048	1.681426901	2.308634994	2.536347943	3.308283164	1.771632005	3.472143175	0.896920327	3.011253915	1.869029989	1.86133255	2.606270759	2.044975072	2.561123868	3.202824139	3.17174149	1.146324577	1.65204489
RF00019	0	0	0	0	0	0	0	0	0	0	0	0	0	0	0	0	0	0	0	0	0	0	0	0	0	0	0	0	0	0	0	0	0	0	0	0	0	0	0	0	0	0	0	0	0	0	0	0	0
AC123905.1	0	0	0	0	0	0	0	0	0	0	0	0	0	0	0.034035404	0.031921838	0	0	0	0	0	0	0	0	0	0	0	0	0.268187	0.094418203	0	0.034616019	0	0	0	0	0	0.041912896	0	0	0.067148729	0	0	0	0.031240783	0	0	0.271478581	0
BLOC1S2P1	0	0	0	0	0	0	0	0	0	0	0	0	0	0	0	0	0	0	0	0	0	0	0	0.142466356	0	0	0	0	0	0	0	0	0	0	0	0	0	0	0	0	0	0	0	0	0	0	0	0.243969954	0
RPP25L	21.21035535	17.53156302	35.50333853	34.90562894	29.24967894	28.00934871	22.24789087	18.68593506	18.51083216	38.03595942	74.47768815	17.67309853	28.89703928	17.2805927	20.65578137	26.06271924	56.47849998	22.248773	31.84435166	19.4171815	35.93957077	31.52432626	26.93539019	37.34536331	15.87641951	26.67954306	32.07759383	39.1002248	40.92258555	44.01695332	47.32498	18.98450882	27.44642359	21.1213262	20.58715852	21.82606196	22.08612589	29.73482007	56.31243113	32.52213432	19.22827208	32.47520007	24.59715565	26.89192188	23.95893442	21.21656798	15.5968983	24.37744649	53.64742045
ZNF503-AS2	0.53095819	1.02613916	0.786986347	1.434950274	0.884145751	0.206987277	0.559931078	3.620157576	1.128839927	1.112830021	1.100430614	1.145444615	1.735364638	0.594098842	0.263987866	0.990377889	0.364606371	0.894472429	0.809338361	0.87060197	0.707879551	1.051635585	0.400992364	0.704459533	0.44091744	0.365969011	0.409999678	1.164615833	0.491142142	0.579763862	1.045984735	0.743944563	1.154196326	0.545381915	0.838477583	1.189397651	0.907091289	0.9414002	0.799908816	0.378842066	0.374342128	1.012000276	1.019000547	0.615032373	0.822851255	0.167084891	0.679534903	0.537382444	0.130689741
LINC01818	0	0	0	0	0	0	0	0	0	0	0	0	0	0	0	0	0	0	0	0	0	0	0	0	0.044571002	0	0	0.209811333	0	0	0	0	0	0	0	0	0	0	0	0	0	0	0	0	0	0	0	0	0
CCDC126	2.474273965	5.547943115	1.39958792	2.126613629	0.685897859	3.354052573	1.941591483	2.521008289	1.618418237	2.80516758	1.517803798	1.505372353	1.293952645	2.284274647	1.69608486	1.186988824	0.933333622	1.455848365	0.954107335	1.948013383	2.517281517	3.070059556	1.87712484	1.075079211	1.83426623	1.670939396	1.102725894	1.326716845	1.389586388	1.179881776	0.944189585	1.366299136	1.831901076	3.028943614	3.340990691	1.550611903	2.249792138	3.027575094	2.074580413	0.803892193	2.097783025	1.807027693	1.376980987	3.32202531	1.485406848	2.179822433	1.599231262	2.544366083	1.602293034
OR8B9P	0	0.028351672	0	0	0	0	0	0	0	0	0	0	0	0	0	0	0	0	0	0	0	0	0	0	0	0	0	0	0	0	0	0	0	0	0	0	0	0	0	0	0	0	0	0	0	0	0	0	0
EPHB4	19.08134	12.2262457	28.23471151	27.3771707	34.98249412	26.50674064	32.94573237	30.99818808	24.85103185	21.35088763	28.49776697	15.48922363	43.42546739	26.3684012	27.46950665	30.97813735	31.81494733	20.97944425	27.84406947	39.78024285	18.78982183	20.00062463	11.38730621	35.62535604	20.38095129	20.3946255	18.04482808	24.41101875	30.65623994	29.27489561	23.49409198	27.41427306	34.91716538	24.94852947	13.13454611	18.98319749	19.91040252	28.51713715	23.48194936	27.3481584	23.06949091	21.80508165	20.90987846	15.93035506	27.57519328	33.8450894	31.68635462	48.99087278	30.975601
KRTAP20-3	0	0	0	0	0	0	0	0	0	0	0	0	0	0	0	0	0	0	0	0	0	0	0	0	0	0	0	0	0	0	0	0	0	0	0	0	0	0	0	0	0	0	0	0	0	0	0	0	0
AL391244.1	6.418996931	5.110038072	4.099453065	7.882443677	7.22303309	6.28746489	12.65139827	6.450785962	6.64477246	5.428553785	7.514393956	6.539241239	6.004146875	10.42240313	8.043448914	9.076004384	5.456037816	5.260560623	7.020088758	3.349926295	4.951363153	8.043189136	7.279347572	8.423626539	5.482533336	5.707501545	4.248408541	4.036354576	4.635191869	4.106649612	6.676998433	11.21410947	3.769999316	5.002803366	7.763870725	9.833499207	4.850046946	11.21620636	3.916178105	6.045804969	6.179265342	10.64536116	8.187469871	8.497843071	7.37631395	4.87398207	4.438984445	6.238335871	5.833990022
PNMA6B	0	0	0	0	0	0	0	0.021308522	0	0	0	0.044385979	0.01513021	0.028333945	0	0	0	0	0	0	0.018119119	0	0	0	0.314374135	0	0	0	0	0	0	0	0	0.02669501	0	0	0	0	0	0	0	0	0.021216504	0	0.04225316	0.038847237	0	0	0
CST9LP1	0	0	0	0	0	0	0	0	0	0	0	0	0	0	0	0	0	0	0	0	0	0	0	0	0	0	0	0	0	0	0	0	0	0	0	0	0	0	0	0	0	0	0	0	0	0	0	0	0
MX1	22.54039535	3.707336556	3.267762727	17.53657785	13.4819913	10.01365814	29.15101296	5.448808802	5.436526249	3.149746375	7.782404699	2.26051155	9.002264484	3.23985636	1.059995848	12.83603195	4.277341996	3.879369282	3.131818201	0.96182759	18.76262509	3.776241233	3.589465531	10.60612081	3.032566285	1.941252255	10.89259125	1.281466061	8.739702606	7.07274088	0.743219396	2.38655272	2.526897174	5.678576302	9.508370823	3.019999127	5.673963806	3.389651957	5.911710934	3.454182616	2.236736149	3.617830514	6.199474267	13.73099878	3.950690033	25.0829793	3.369707152	20.91566645	5.952935888
AJ003147.1	0	0	0	0	0	0	0	0	0.084086595	0.101314921	0	0	0	0	0	0	0	0	0	0	0	0	0	0	0	0	0	0	0	0	0	0	0	0	0	0	0	0	0	0	0	0	0	0	0	0	0	0	0
MYO5A	2.558233205	4.747126061	0.391242563	0.865801297	0.466851829	0.271632769	0.742096409	0.895784821	1.224208365	0.818086005	0.375856194	1.677289684	0.510242699	0.490848289	0.645055815	0.9134812	0.51916585	0.766100347	0.182549794	1.601747381	2.698615905	0.648144001	0.420983041	0.29385057	0.577130647	0.350398945	0.524526844	0.27940382	0.681432028	0.821971955	0.223407871	0.882436625	0.293896236	0.393806885	0.700652992	0.575623946	2.310936952	1.030041368	0.352915161	0.25460457	0.566392908	0.459130843	0.958565176	1.731338	0.50099989	0.820134926	2.39289222	1.187353001	0.613883561
AC112200.1	0	0	0	0	0	0	0	0	0	0	0	0	0	0	0	0	0	0	0	0	0	0	0	0	0	0	0	0	0	0	0	0	0	0	0	0	0	0	0	0	0	0	0	0	0	0	0	0	0
ACTG1P21	0.026141883	0.078675891	0	0.052793555	0.286463223	0.0314997	0	0.076710681	0.019087657	0.068995461	0.092106042	0.017754392	0.036312505	0.051001101	0.073652615	0	0	0.048301511	0	0.057152459	0.043485885	0.032007963	0.024409499	0.171529492	0	0.058345917	0.05083996	0.07721057	0.048363056	0.102160495	0	0.018727266	0	0.053390019	0.046787049	0.039040229	0.0394408	0.022674877	0	0.271792123	0.018163731	0	0.025459805	0.023399186	0.033802528	0.023308342	0.02087232	0.036717478	0.048616584
AC243428.1	0	0.298014739	0	0	0	0	0.071726708	0	0.216905193	0	0	0	0	0	0.069746794	0	0	0	0	0	0	0	0	0.162433231	0	0.073669087	0	0	0	0.386971573	0	0	0	0.040446984	0	0.147879654	0	0.085889685	0	0	0	0.171120047	0	0	0	0	0	0.139081356	0
LINC01142	0.017119766	0.034348785	0	0	0	0	0	0	0	0	0	0	0	0	0	0	0	0	0	0	0.014238993	0	0	0	0	0	0	0	0	0	0	0.01226409	0	0	0	0	0.064572365	0	0	0	0.011895043	0	0.016673088	0.061294528	0	0.01526414	0.027337681	0.0240455	0
BRICD5	1.33031184	1.221245228	1.499834812	2.686565936	2.635883396	0.37805689	1.790860608	1.448529418	1.053807273	0.88328323	1.193885331	0.963152301	2.196531751	0.603949663	1.211042753	1.69132105	0.892999296	1.785509534	1.056938395	1.481628792	0.427969584	1.536628088	0.703106063	2.511593618	0.267725577	0.410820984	1.098318868	0.315069539	3.622005128	1.765615857	1.417018426	1.312616831	0.769202933	0.481868631	1.853063635	1.864859704	2.57510747	1.121225303	1.087892532	1.631013697	1.334157875	1.951902213	2.236747125	0.606603963	0.640998484	0.794475421	0.811645656	1.480685624	1.680458
SSX6P	0	0	0	0	0	0	0	0	0	0	0	0	0	0	0	0	0	0	0.03020404	0	0	0	0	0	0	0	0	0	0	0	0	0	0	0	0	0	0	0.01213209	0	0	0.009718422	0	0	0.050078515	0	0	0	0	0
AC009269.2	0	1.500175889	0	0	0	0	0	0	0	0	0.09756996	0.037615236	0.11539991	0	0.156043675	0.109765134	0	0	0	0	0	0	0	0.090852485	0	0	0	0.081790859	0.102464101	0	0	0	0	0.045245779	0	0	0.167122036	0.096079986	0	0	0.115447443	0	0.053940264	0	0	0	0	0.077791267	0.206002473
HSPD1P18	0	0	0	0	0	0	0	0	0	0	0	0	0	0	0	0	0	0	0	0	0	0	0	0	0	0	0.208360492	0	0	0	0	0	0.193135211	0.043762311	0	0	0	0	0	0	0	0.18514628	0.104343462	0	0	0	0	0	0
MTCO2P15	0	0.159910348	0.057378708	0	0	0	0	0	0	0	0	0	0	0	0	0	0	0	0	0	0	0	0	0	0	0	0	0	0	0	0	0	0	0	0	0	0	0	0	0	0	0	0	0	0	0	0	0	0
FLJ13224	0.051800296	1.61093304	0.099446322	0.069740496	0.157674606	0	0.012507167	0.101335113	0.037822306	0	0.121672447	0.011726811	0.011992241	0.033686328	0.072971547	0.022813361	0.038394104	0.095709732	0.037286229	0.301994498	0.028722513	0.052853308	0.016122522	0.084971677	0.010833639	0.102766916	0.100739683	0.10199547	0.191663365	0.033738605	0.066087128	0.086585775	0.03112615	0.035264213	0.046354408	0.038679223	0.052101454	0.029953602	0.06803411	0.209439108	0.035991541	0.029838634	0.016816251	0	0.011163318	0.030790413	0.110289669	0.048503934	0.03211135
PLA2G12B	6.535470666	0.092997507	3.603871215	1.357281116	3.005154973	0	7.705279795	0.997420199	5.719528413	0	14.04453838	11.50572714	1.030141987	3.360888131	7.541557624	6.904823772	0.051532511	6.080509385	6.155599409	0	5.223703394	14.88313531	4.587600844	12.05116334	18.40877217	9.293276906	12.43956469	8.658809544	0	4.709526377	7.406621089	7.338166347	12.61679736	0.738372603	16.69484687	21.51019697	3.076941879	0.281425775	0.045657643	0.843326621	4.09006001	9.932244414	7.922332848	0.290415432	12.25641294	0	0.629130206	1.920506386	0.043099808
RB1CC1	13.45371479	19.95051157	5.743687825	4.457814307	1.84956557	7.363029043	11.05813912	16.9975691	9.672917687	12.50646553	3.483458991	13.11703306	14.51546492	10.17789528	8.709675582	11.44586327	4.999905551	5.784764043	11.23096471	11.50554422	8.899901759	10.35687735	12.78974397	10.90220278	5.5140446	4.405633887	4.880369111	5.485347161	3.53116992	6.104139901	3.475349773	9.817366576	7.617973011	10.38213265	11.13304439	8.994889216	10.34058543	9.364738988	3.388366716	4.211617919	7.79740471	6.917249804	13.88169523	12.29724796	5.493188173	5.674808483	5.114609155	5.868046061	4.532865961
TRIP4	6.412474567	5.303616685	7.107858422	7.342261575	3.731179677	7.003282604	7.960909606	6.941072764	6.575652156	7.21132785	6.228542582	8.613853118	8.930443827	6.924870332	5.614984025	5.277316248	5.6367198	5.731471182	4.23160045	10.66481288	9.383796254	6.039141995	7.178806354	5.471435152	4.065216602	7.773251834	6.713793764	5.492171361	7.482003825	6.680351365	6.30336283	7.04288574	5.937598604	8.27673022	4.790635652	9.837888589	9.44817899	7.645086039	8.214006609	5.909780867	8.291004517	4.150111449	8.364784322	7.814656447	10.82543469	8.453456197	6.850914532	13.62118882	4.900427557
ATF4P3	0.074266712	0.372518424	0.249510444	0.099987794	0.452119986	0.119317046	0.179316771	0.12107115	0.072301731	0.108894352	0.130832447	0.050438612	0.154740789	0.225383652	0.313860574	0.114477274	0.495414826	0.18296027	0.160373155	1.298919517	0.226488985	0.227329283	0.300495724	0.73094954	0.093193913	0.184172717	0.481439015	0.219348212	0.412185133	0.580457359	0.284249748	0.106404921	0	0.242681905	0.39875326	0.295759309	0.186746214	0.128834527	0.292623985	0.815033196	0.223606538	0.556140152	0.120548318	0.265899843	0.096029908	0.110361469	0.098827272	0.869258476	0.184153725
RPL35AP3	0	0	0	0.183310955	0	0	0	0	0	0	0	0	0	0	0	0	0	0.16771358	0	0.595338112	0	0	0.084755204	0	0	0.067529996	0	0	0	0	0	0	0	0	0	0	0	0	0.178825769	0	0	0	0.0884021	0	0	0	0	0	0
AQR	3.281262327	6.777323948	4.760702272	2.962027524	2.226964985	4.507940522	4.245449148	4.078988003	4.122866175	3.408631477	3.724275961	5.170927162	4.324323303	3.687099083	6.469376067	3.218284308	4.554730434	3.670457827	1.836087692	3.945919314	3.994028106	3.069953584	5.985090746	2.913135777	2.13998797	5.049055271	4.212861856	3.387379774	4.729769562	4.398912514	3.687010035	4.248520093	3.152581111	5.86863973	2.829080883	2.718502033	4.037958945	2.93157595	2.417479052	4.885480814	5.381448412	2.330916118	4.381314708	3.006193497	5.40720504	4.186817841	4.340171167	2.868892244	3.848932654
PA2G4P4	0.066349956	0.44374445	0.636893954	0.178658393	0.686671573	0.133247462	0.064080714	0.108165089	0.242229149	0.194572649	0.350657522	0.225309537	0.245769916	0.18697527	0.342715212	0.131495288	0.836029983	0.572099117	0.33431426	0.338466338	0.183950444	0.176016717	0.330416228	0.761869571	0.041629768	0.164540092	0.602165347	0.097982957	0.695576943	0.86430199	0.592547698	0.110905976	0.199344295	0.225846104	0.059374428	0.462405417	0.333678515	0.191834829	0.217858805	2.644339601	0.153669468	0.879053235	0.280014773	0.118777595	0.171586435	0.098597049	0.317852586	0.869787974	1.028269533
AC093300.1	0	0	0	0	0	0	0	0	0	0	0	0	0	0	0	0	0	0	0	0	0	0	0	0	0	0	0	0	0	0	0	0	0	0	0	0	0	0	0	0	0	0	0	0	0	0	0	0	0
AC023813.3	0	0.38924374	0.069833827	0	0	0.058441002	0.070262898	0	0.070826185	0.085337614	0	0.131758008	0	0.031540569	0.034161695	0.160201433	0	0.089613193	0.209466978	0.106034246	0.161357644	0.118767952	0.181146559	0	0.030430666	0.036082818	0	0	0.179454752	0	0.185632488	0.034744464	0.349721643	0.079243071	0.086803431	0.036215426	0.073174027	0.084136834	0.095550689	0.168084182	0.033698944	0.335255602	0.094470518	0	0.062713409	0	0	0.068121481	0.090197743
STPG2-AS1	0	0.097673359	0	0	0	0	0	0.04761681	0	0	0	0	0	0	0	0	0	0	0	0	0	0	0.045455305	0	0.030544001	0	0	0	0	0	0	0	0	0	0	0.036350306	0.110169834	0	0	0	0	0	0	0	0	0	0	0	0
CXorf21	1.056949434	2.53063513	0.568157475	0.768423714	0.23164142	0.169809704	0.347072202	1.047621157	0.905506098	0.557914781	0.918577782	1.904649011	0.127240584	0.357420112	0.674983531	0.381702583	0.188017271	0.650963762	0.030431995	0.246479606	3.680476527	0.388236749	0.355286506	0.092468729	0.450948014	0.178235504	0.328883838	0.353795067	0.756080115	0.495657389	0.134846242	0.79754934	0.152425848	0.20147177	0.630553223	0.210459454	1.318236996	1.466838389	0.666330843	0.170938442	0.254585988	0.219181257	0.603898333	2.157013931	0.428226091	1.143428112	1.057680895	1.286596265	0.65521002
MRPS31P5	0.337488803	0.927669944	0.204092199	0.177205323	0.221892505	0.089464679	0.405803159	0.534776241	0.221777579	0.178144749	0.059453939	0.242959657	0.501605737	0.408219499	0.133118591	0.387933167	0.10506086	0.236955516	0.145756134	0.265619483	0.123507549	0.409087057	0.163864438	0.110721335	0.194809688	0.74821771	0.118140883	0.149516984	0.062436168	0.158265678	0.155005285	0.5270519	0.474535158	0.192992581	0.948304507	0.458644567	0.22912936	0.690843134	0.026595312	0.093568163	0.844170305	0.431577748	0.164341626	0.32020575	0.087277376	0.132399569	0.36646469	0.29389151	0.301264654
AC072039.2	0	0.298693588	0.342965218	0	0	0	0.129402171	0.058246531	0.043479856	0.104776707	0.104904376	0	0.041358206	0.038725209	0.083886805	0	0	0.110026221	0.128590776	0	0.148585029	0.109366616	0.222410012	0	0.03736248	0	0	0	0	0	0.227917793	0	0.214692444	0.072970413	0	0.088929906	0.044921185	0.0516512	0	0.103186075	0.082750483	0.20581181	0.173984998	0.21320443	0	0	0	0	0
VN1R4	0	0	0	0	0	0	0	0	0	0	0	0	0	0	0.017569803	0	0	0	0	0	0	0	0	0	0	0	0	0	0	0	0	0	0	0	0	0	0	0	0	0	0	0	0	0	0	0	0	0	0
RFC2	9.612551156	11.8850057	15.95164425	14.56538608	18.441097	10.31469148	15.91262377	19.57955413	13.89919841	11.77489253	28.34833192	10.58357668	20.56230499	27.64193527	17.19726927	15.57476735	23.81934766	21.86784834	15.24263064	17.52572005	13.89542189	18.3781588	18.74596518	22.94429999	7.908036752	10.77547834	18.85516383	12.99065229	15.63979412	24.07309726	17.51317849	21.45462016	11.74394857	12.1220215	18.07152417	16.84503765	16.64326857	14.07052506	26.92723002	16.77956794	9.069542786	13.21966212	15.91381733	14.84805891	17.48222087	15.09613123	13.26350488	21.75481511	18.38238979
AL139300.1	0	0	0	0	0	0	0	0	0	0	0	0	0	0	0	0.006894098	0	0	0	0	0	0	0	0	0	0	0	0	0	0	0	0	0	0	0	0	0	0	0	0	0	0	0	0.009340992	0.006747012	0.009304727	0	0	0
MIR6718	0	0	0	0	0	0	0	0	0	0	0	0	0	0	0	0	0	0	0	0	0	0	0	0	0	0	0	0	0	0	0	0.234090827	0	0	0	0	0	0	0	0	0	0	0	0	0	0	0	0	0
RNU6-407P	0	3.02599581	1.44770895	0	0.459075678	0	0.728301961	0.245867567	0	0	0	0.170715303	0	0.326930132	0	0.166054947	0	0.464437607	0	1.099085745	0.209066755	0	0.23470672	0	0	0.187006143	0	0	0	0.982312454	0	0.180069867	0	0.102673113	0.449875472	0.563080223	0.379238466	0	0	0	0	0	0.244805815	0	0	0.224118676	0	0	0.934934298
RF01210	0	0	0	0	0	0	0	0	0	0.221139299	0	0	0.174579351	0	0.354099109	0	0	0	0	0	0	0	0	0	0	0	0	0	0	0	0	0.180069867	0	0.102673113	0	0	0	0	0	0	0	0	0.244805815	0	0	0	0	0	0
RBMY1B	0	0	0	0	0	0	0	0	0	0	0	0	0	0	0	0	0	0	0	0	0	0	0	0	0	0	0	0	0	0	0	0	0	0	0	0	0	0	0	0	0	0	0	0	0	0	0	0	0
AL136131.3	0	0	0	0	0	0	0	0	0	0	0	0	0	0	0	0	0	0	0	0	0	0	0	0	0	0	0	0	0	0	0	0	0	0	0	0	0	0	0	0	0	0	0	0	0	0	0	0	0
RN7SL763P	0	0.277027785	0	0	0	0	0	0	0	0	0	0.062515463	0	0	0	0	0	0	0	0	0	0	0	0	0	0	0	0	0	0	0	0	0	0	0	0	0	0	0	0	0	0	0.0896472	0	0	0	0	0	0
UBE2V1	2.495904115	3.527188142	2.890610232	1.47927147	1.625154581	0.993763888	4.63374187	4.808349024	3.494253514	3.350962627	2.026409402	2.023072012	2.992126299	3.891947832	2.442093234	6.061246809	1.025516231	1.764438764	1.312277143	1.660719017	2.026272561	3.47118321	2.376101069	2.776940718	1.198329042	2.67227043	1.424531881	1.866963774	1.124255341	1.749323549	1.090273005	2.926864137	2.611534396	1.939238964	5.073937975	5.688302324	3.515945162	2.527274557	0.758951707	2.030825324	3.053678324	2.512886165	2.568174572	2.190334782	1.711875621	1.519057592	2.001455322	1.440349387	1.271417502
TPI1P1	0.941107776	1.81828726	4.667413654	3.730744563	6.23853242	0.797992402	0.631195033	1.193277257	1.705164021	1.625226421	5.649170602	1.04159097	1.98508361	2.720058699	2.872451974	0.644736006	12.94331784	3.606512834	2.634396365	6.324872102	1.710444813	2.261896057	4.296071794	7.31859166	1.115344756	1.918932368	9.151192805	2.367790828	8.511897795	11.10144049	5.403019207	1.273454098	2.136332946	2.505771559	1.996247429	1.795850523	4.049255512	2.600052535	12.08576076	22.3473523	1.380443561	5.963191388	1.629427501	1.466349002	2.794342284	0.652633584	2.615997413	17.52647618	18.40947962
CLDN25	0	0	0	0	0	0	0	0	0	0	0	0	0	0	0	0	0	0	0	0	0	0	0	0	0	0	0	0	0	0	0	0	0	0	0	0	0	0	0	0	0	0	0	0	0	0	0	0	0
ACSM2B	0	0.012858689	0	0	0	0	0	0	0	0	0.011290272	0	0.002225576	0.002083889	0	0.008467622	0	0	0	0	0	0.001961753	0	0	15.79292981	0	0	0	0	0	0	0	0	0	0	0.004785515	0.004834616	0	0	0	0	0	0.003120839	0	0	0.002857115	0.005117019	0	0
AC005154.2	0.262732489	0.225917849	0.243190161	0.341092603	0.205644812	0.06783855	1.508886907	0.128493603	0.260348516	0.033020082	0.231422217	0.344126756	0.338881957	0.244082798	0.793100661	0.173564969	0.083458253	0.381418968	0.202625092	0.123084979	0.078043584	0.413598948	0.105137827	0.277057686	0.105972117	0.111693547	0.036496741	0.027713773	0.208311798	0.110007712	0.107741469	0.591528866	0.13531943	0.168640405	0.285491685	0.25223407	0.438860306	0.358110042	0.147887499	0.130075196	0.456375152	0.61617958	0.310708313	0.268763086	0.133462959	0.083662392	0.344625524	0.131792814	0.209403806
COX20	1.381263126	1.547421925	1.106616339	1.465281649	1.334943749	2.376724904	1.109522519	1.876762133	1.758073667	2.624210595	1.013090722	1.759378438	3.796239478	1.716114336	2.638562524	1.185872661	0.525835035	1.678239183	0.696357122	2.690771599	1.376814618	1.839273371	1.450317673	1.243095106	1.375836459	1.539417345	0.668946842	0.785757245	0.745729682	1.428230608	0.874254981	1.424565887	0.697573887	1.211812932	1.529428621	2.801200625	1.066296311	2.209681658	0.984718214	1.657723335	1.433978769	1.003078695	1.863423207	2.121513388	1.674837409	1.298635024	1.780841429	1.034188834	0.839595603
SPATA41	0.099921195	0.100240027	0.071935848	0.100895471	0.045622428	0.120400191	0.072377835	0.048868088	0.109437116	0.109882881	0.132020128	0.08482748	0	0.056857414	0.008797493	0.156772372	0.111091587	0.184621161	0	0.491516607	0.280487075	0.030585727	0.244911359	0.08195389	0.572076158	0.065045615	0.024290473	0.092224762	0.16174935	0.195242227	0.071707533	0.080528139	0.157608667	0.066323005	0.033531091	0.289117795	0.122486958	0.054168363	0.172246894	0.151500626	0.02603497	0.043168363	0.109478377	0.178875767	0.177653036	0.133635981	0.119669296	0.10525794	0.325194539
GINS4	2.205945167	2.390214285	2.083114357	1.880318402	0.654025624	1.651217155	2.196212856	6.762682848	1.464258616	1.461821645	1.615010059	1.611677186	1.452500202	3.235503612	2.892294459	4.45385147	3.609817132	1.843838509	2.33022927	3.089886355	0.81411931	2.022786342	2.955889995	2.749171311	0.227682518	1.221978406	0.715009483	1.572416184	5.75056607	3.535966	1.462004183	4.638205096	1.480456352	1.119483869	0.846012395	2.410154762	2.298011935	2.501484121	2.323461168	2.391108779	2.136519234	0.676603976	2.366948054	0.859038617	2.352285484	1.417658079	2.226380777	1.790605778	2.477447817
IFNA11P	0	0	0	0	0	0	0	0	0	0	0	0	0	0	0	0	0	0	0	0	0	0	0.046405891	0	0	0	0	0	0	0	0	0	0	0	0	0	0	0	0	0	0	0	0	0	0	0	0	0	0
SIGLEC11	0.09062739	0.049590855	0.130489997	0.232937211	0.030093836	0.019854838	0.071613682	0.024176073	0.162422546	0.007248184	0.159654344	0.072740968	0.011444218	0.032146928	0.046424592	0.03809896	0.073279134	0.04566799	0.03558232	0.036024241	0.431706707	0.055481814	0.015385754	0.05405909	0.186094118	0.0367765	0.064090715	0.036500427	0.060968239	0.096590446	0.031533536	0.153453804	0.05940749	0.067305413	0.051608784	0.055367485	0.192667005	0.264409215	0.032462541	0.014276296	0.040071263	0.028475066	0.032095562	0.398221259	0.02663294	0.080804212	0.026312411	0.104146644	0.061287846
LINC02499	0	0	0	0	0	0	0	0	0	0	0	0	0	0	0.030868657	0	0	0	0	0	0.018225434	0	0	0	1.416110027	0	0	0.032359837	0	0.042816637	0	0	0	0	0	0	0	0	0	0	0	0	0	0	0	0	0	0	0
AL359538.1	0.015287651	0.030672862	0.022011949	0	0	0	0.033220791	0.014953349	0	0	0	0.02076537	0	0	0.010767926	0.040396993	0.067986752	0	0	0	0.025430342	0	0.028549121	0.025077411	0.009591888	0	0	0	0	0	0	0	0	0.03746668	0.013680424	0.022830543	0.023064796	0	0	0.079471381	0	0.052837067	0.014888775	0.013683735	0	0	0	0	0
TMEM38A	3.671172873	0.375270473	1.528163989	5.393551223	1.398156609	5.178320082	7.20885642	1.446568578	3.207742683	2.969521794	3.003791067	1.737035312	3.377485911	1.929159768	1.27452112	4.005654232	1.373422888	2.652162843	3.813518864	4.52655081	3.588851747	2.151616819	5.166203413	2.725635023	1.501026758	1.139088333	1.015107355	2.620791411	2.414129234	3.399683703	1.514989671	1.539312725	4.375331985	1.37517054	0.583865006	1.351142693	1.673444944	1.433686051	2.365141883	2.939515468	3.717369254	1.788987483	1.465739173	0.802035334	1.06300794	2.489842886	1.291930609	2.773666393	1.828177683
AC120498.10	1.190620399	1.921457405	0.894426123	0.209083387	0.756338543	0	0.112490204	0.050634113	0.415770746	0.136624676	0.547164608	0.914087485	0.395482728	0.100992278	0.7656955	0.307777089	0.575531415	0.28693967	0.111784853	0.226346371	0.215276659	0.221837368	0.193342565	0.25474677	0.032479463	0.192560781	0.201346376	0.076446109	0.478842135	0.101149005	0.396261035	0.741673907	0.279950444	0.169156496	0.046323811	0.270575843	0.15620119	0.583709699	0.101983805	2.063108521	0.071935569	0.178913633	0.554570004	0.556020266	0.234274944	2.769307994	0.123993979	0.727078773	0.481352312
AL356481.2	0.099022283	0.248345616	0.071288698	0	0.271271992	0	0.035863354	0	0	0.087115481	0.087221631	0	0	0	0.069746794	0	0	0.091480135	0	0	0	0	0	0.081216616	0.031064638	0	0.096287803	0	0.274790089	0	0.094749916	0.070936614	0.089251878	0	0.044305918	0.221819482	0.186746214	0	0	0.085792968	0	0.171120047	0	0	0	0.044144588	0	0.069540678	0
OR10H4	0	0	0	0	0	0	0	0	0	0	0	0	0	0	0	0	0	0	0	0	0	0	0	0	0	0	0	0	0	0	0	0	0	0	0	0	0	0	0	0	0	0	0	0	0	0	0	0	0
PPP4R1L	1.200983692	3.486878751	0.272609338	0.764710452	0.810267828	0.582255833	0.167845615	0.619147209	0.284736424	1.138612808	1.169869202	0.280201185	0.478880728	1.675963094	1.510710587	1.472900735	0.377010094	0.255839806	0.994656811	0.939052398	0.64634193	0.435953232	0.997383046	0.46817854	0.207442338	0.464614549	0.406675715	0.121019703	0.402546242	0.955235417	0.118972546	0.617426892	0.341300879	0.182372133	2.409904757	1.801986562	1.69896865	0.311286277	0.473208823	0.763873655	0.993497775	1.064566093	0.9577356	1.249507944	0.601071862	0.856646457	0.412888825	1.154987148	1.11411909
SNX19P3	0.008787187	0.035260904	0.113870217	0.035491466	0.04814508	0	0.070014911	0.008595034	0.006416019	0.015461168	0.015480007	0.029839314	0.006102942	0.005714409	0.061892954	0	0.136773348	0.097414812	0.037950488	0	0.021925656	0	0.024614621	0.014414243	0	0.02614943	0.170890622	0.038929699	0.081282446	0.068679325	0	0.012589759	0.031680667	0.003589245	0	0.013122766	0.006628706	0.045730844	0.034623073	0.121811596	0.012210912	0.04555532	0.008557918	0.007865273	0.017043291	0.031338948	0.028063623	0.135762104	0
MIR4663	0	0.690139395	0	0	0	0	0	0	0	0	0	0	0	0	0	0	0	0	0	0	0	0	0	0	0	0	0	0	0	0	0	0	0	0	0	0	0	0	0	0	0	0	0	0	0	0	0	0	0
AP005262.1	0	0	0	0	0	0	0	0	0	0	0	0	0	0	0	0	0	0	0	0	0	0	0	0	0	0	0	0	0	0	0	0.018783617	0	0	0	0	0	0	0	0	0	0	0	0	0	0	0	0	0
AC104758.3	0.016467328	0.049559616	0	0.033255783	0	0	0	0	0.00601186	0	0	0.067103212	0.005718505	0	0.011598837	0.01631784	0	0.015213074	0.017779953	0.036001549	0.013696342	0.005040624	0	0.094543815	0.051660248	0	0	0.012159145	0	0.016088267	0	0.029491758	0	0.003363151	0	0.012296135	0.037266898	0.007141693	0	0.014267303	0.051487742	0	0.008018836	0	0	0	0.013147918	0	0
RNA5SP362	0	0	0	0	0	0	0	0	0	0	0	0	0	0	0	0	0	0	0	0	0	0	0	0	0	0	0	0	0	0	0	0	0	0	0	0	0	0	0	0	0	0	0	0	0	0	0	0	0
AC138625.1	0	0	0	0	0.197697187	0	0.352841944	0	0	0	0	0	0.15036234	0.175987235	0.038122471	0	0	0	0	0	0	0.265076299	0	0.266350143	0.067917717	0	0	0	0	0	0	0.077545616	0.09756727	0	0	0.040414315	0.163315944	0	0	0	0.037606068	0	0	0	0	0	0	0	0
TSNAX	4.515454176	7.757073913	4.016748626	3.696648549	2.050209471	12.62309725	7.412319178	5.928556059	6.236137242	5.892418019	3.468181376	5.129172879	6.618406425	6.962496029	6.328507393	4.042790066	3.949135928	5.634273375	2.288446038	5.174032879	5.821576187	6.021046089	6.957939179	4.246323749	4.239165789	4.322266001	2.199453486	4.348584446	3.463913776	5.279083436	3.110214193	5.812324073	4.923168471	6.56831543	6.645845064	3.825204277	5.178935421	6.997566517	4.23336555	3.004912106	4.124019696	3.003991719	4.573055773	6.598712983	3.734472488	4.575023121	3.675481404	3.971206164	4.549284533
SUPT5H	22.53547448	14.36147218	15.55611253	20.0502134	23.34813465	17.17630705	17.17442788	17.17514659	19.76267563	19.44188165	12.47000574	18.49415785	24.09814469	16.53607113	19.73912425	22.33493298	15.58374903	16.98558043	15.64139899	29.10319533	17.68009812	15.21013324	15.914036	21.5062508	9.933548802	17.44430319	17.91384679	12.18805982	19.20297798	15.07129622	14.5798092	23.46372574	23.92550336	11.1927115	16.14448071	20.67291292	18.50053419	22.27790762	12.86343346	21.44920326	21.33517618	20.84261342	17.21092307	18.12289912	18.8324423	22.42149359	16.38993552	18.73157055	17.38576236
KRT10	5.78469155	3.95108053	11.60757223	8.078109895	4.091047289	10.04015864	11.07265863	5.393343533	8.276710007	4.926700389	18.23474145	5.341363555	4.308263312	7.523702851	9.709384238	8.277104193	8.046059248	8.527809176	6.139483054	20.5038482	12.84717179	10.40560193	19.03113468	12.33574854	7.544670338	8.222635453	5.816436105	8.90611571	5.692450054	12.04858948	7.654936712	9.495887781	9.873173821	8.053748631	10.55131663	8.841031091	11.64283516	3.202666208	11.78431508	7.528454115	10.39026989	10.74092497	7.491703363	8.659020885	4.129828587	6.551356094	6.770728969	11.87613343	10.5061261
AC010655.2	0.197446244	0.316922018	0.284293298	0.558240009	0	0	0.6292881	0.424882925	0.259499868	0.451631922	0.069566497	0.295012548	0.603379993	0.410885	0.695360788	0.573918003	0.087807663	0.072963008	0.511643662	0.086333019	0.229910269	0.725255961	0.110617064	0.064776999	0.123883148	0.235028868	0.153595045	0.116632282	0.146111951	0	0	0.480911669	0	0.290338472	0.91877891	0.737164441	0.297891242	0.171260398	0.077797313	0.205281059	0.439002564	0.068241227	0.346130276	0.494846838	0.10212244	0.176044881	0.063058368	0.110928937	0.146877896
LINC00683	0	0	0	0.010712978	0	0	0.007685004	0.005188764	0.007746614	0	0	0	0.011052913	0	0.007472871	0.010513219	0	0	0	0.011597496	0.035296985	0	0.004953226	0	0.009985062	0.003946558	0	0.015667729	0	0	0.03045533	0.003800176	0	0.160343401	0.004747063	0.007922124	0.012005114	0	0.010450857	0	0.007371644	0	0.005166356	0.080719595	0.00342964	0	0.008470909	0.007450787	0.069057647
AARSD1	1.270393866	1.189484314	1.453180852	0.954959016	0.979625854	0.986491688	3.062250202	0.959573851	1.731493719	0.602282194	1.305498711	0.896347521	0.897028675	1.358560635	1.352153834	2.196013905	1.082850549	2.008216177	0.624866463	1.064665133	0.874648606	0.989447023	1.522298658	1.204040711	0.531386461	1.07639605	0.796090087	0.500284474	0.82258977	1.503171434	0.837400985	1.744305298	0.890591091	1.199257446	1.452621665	2.619194614	1.943289979	1.120276038	0.417131383	1.100670043	0.539419659	1.561147035	1.168511555	0.998129433	0.793957857	1.025718086	0.963597917	1.001205529	1.496298737
RNA5SP363	0	1.596322427	0	0	0	0	0	0	0	0	0	0	0	0	0	0	0	0	0	0	0	0	0	0	0	0	0	0	0	0	0	0	0	0	0	0	0	0	0	0	0	0	0	0	0	0	0	0	0
ATP8B4	0.365856382	1.685411778	0.194076441	0.28192857	0.079126201	0.060905414	0.149938605	0.275454981	0.247800353	0.11222906	0.237452278	0.328573124	0.088599704	0.151830917	0.205136875	0.128795403	0.090984941	0.222362173	0.11954526	0.089456938	0.864832997	0.150299799	0.148331362	0.051327764	0.280894572	0.121766637	0.248091141	0.138625	0.374044441	0.11757722	0.128973645	0.229327539	0.082439447	0.179916646	0.088309963	0.12221414	0.508398127	0.334037407	0.165966647	0.070903018	0.073584768	0.087348268	0.182843639	0.301619194	0.172731819	0.27254944	0.365135877	0.354970555	0.179050119
SEC14L6	0.053948461	0.030926058	0	0.062256551	0.084452601	0.037145873	0.050242529	0.045230354	0.073154346	0.020340643	0.095038664	0.08374713	0.064232025	0.025059503	0.010856812	0.030547844	0.051410973	0	0.099854984	0.033698384	0.147431509	0.056617859	0	0.139064299	0.507730991	0.011467358	0.029976392	0.02276255	0.028515953	0.030118071	0	0.049689091	0.125036829	0.031479964	0.020690028	0.023019003	0.325572645	0.073532914	0.03036664	0.053418263	0.037484115	0.026636611	0.007505839	0.062085105	0	0.048100942	0.036920377	0.108247282	0.028665438
AP003028.1	0	0	0	0	0	0	0	0	0	0	0	0	0	0	0	0	0	0	0	0	0	0	0	0	0	0	0	0	0	0	0	0	0	0	0	0	0	0	0	0	0	0	0	0	0	0	0	0	0
RF02171	0	0	0	0	0	0	0	0	0	0	0	0	0	0	0	0	0	0	0	0	0	0	0	0	0	0	0	0	0	0	0	0	0	0	0	0	0	0	0	0	0	0	0	0	0	0	0	0	0
AL512329.1	0	0.065892706	0.023643488	0	0	0	0.178415682	0	0.047958937	0	0	0	0.125451494	0.032035867	0.023132103	0	0	0	0	0	0.027315254	0.010052752	0.0153326	0	0.020605689	0	0	0	0.030378804	0	0	0.070580149	0.059202251	0	0	0	0.024774372	0.099701091	0	0	0.045637515	0	0	0	0	0.029281837	0.039332261	0	0
AC217774.1	0	0	0	0	0	0	0	0	0	0	0	0	0	0	0	0	0	0	0	0	0	0	0	0	0	0	0	0	0	0	0	0	0	0	0	0	0	0	0	0	0	0	0	0	0	0	0	0	0
AC096577.1	0	0.050530437	0	0	0.045996022	0	0.036485262	0	0	0	0	0	0	0	0	0	0	0	0	0	0	0	0	0	0	0	0	0	0	0	0	0	0	0	0	0	0	0	0	0	0	0	0	0	0	0.02245505	0	0	0
TMEM35B	5.670690382	2.92972407	2.735259209	4.695305337	0.673178218	2.972314434	6.058650808	3.910414313	4.388918952	5.338043641	3.246688046	5.468814746	5.631982888	3.613960853	5.092575041	4.439178225	3.15231415	1.676408197	1.591903598	0.619874824	8.324575614	10.08493847	4.950733494	1.302284647	3.646894139	5.294586069	0.551409545	2.596017012	2.727634375	2.105259664	2.061889711	6.174716822	1.482239427	3.555474151	2.359650525	4.255469622	6.373838683	6.541775723	3.630822553	1.6704505	3.821869661	1.371929919	6.57205371	2.918553594	5.132704846	3.817309853	5.070932355	2.230128817	1.792802429
SYF2P1	0	0	0	0	0	0	0	0	0	0	0	0	0	0	0	0	0	0	0	0	0	0	0	0.103831412	0	0	0	0	0	0	0	0	0	0	0	0	0	0	0	0	0	0	0	0	0	0	0	0	0
TMEM191B	0.063236291	0.03806284	0.291362807	0.051082298	0.392668505	0.015239332	0.045805155	0.098965561	0.055406842	0.111265056	0.311921769	0.034357797	0.008783867	0.041123287	0.124714152	0.041774829	0.056244483	0.09347172	0.136553824	0.221199647	0.042076328	0.007742613	0.035427429	0.103730946	0.023805702	0.047045571	0.295152163	0.224123572	0.046795409	0.123561315	0.580876118	0.063420834	0	0.12914857	0.045270488	0.066105854	0.209892987	0	0.124581087	0.021915185	0.149387241	0.721237468	0.086220916	0.022640722	0.032706848	0.225528227	0.080783047	0.017763657	2.163873093
AL592148.1	0	6.364791186	0.084585242	0.355911608	0.107289597	0	0	0	0.171574445	0.051681993	0.206979871	0.079795018	0.040800567	0.305624573	0.206889367	0.077616694	0	0.325628165	0	0.385297475	0	0.035964003	0.109705613	0	0.036858716	0.043704806	0	0.1735069	0.326043072	0	0	0.042083744	0	0.071986542	0	0.043865426	0.044315506	0.203819117	0	0.610768815	0.040817373	0.10151841	0	0.052582441	0	0	0.046904089	1.072645425	0.764755246
AC012368.1	0.245113453	2.587249033	0.153446525	0.688705163	0.253024997	0.025682593	0.440009583	0.271025642	0.147845692	0.037502629	0.187741627	0.45598315	0.162836346	0.117817463	0.480408412	0.218247512	0.047393945	0.374125036	0.023013188	0.349485072	0.425463205	0.476270139	0.09950876	0.05244481	0.140417735	0.15064172	0.559591896	0.125903906	0.749203471	0.624707472	0.183551407	0.236667448	0.192111665	0.121885082	0.638958885	0.246687137	0.643143913	0.231093322	0.419908858	0.110799887	0.133284614	0.331497131	0.10379048	0.324326266	0.020670115	0.266055273	0.357373596	0.419115118	0.218011585
RNASEH2C	5.458894622	5.306064963	9.835179329	9.781873212	7.658132335	5.56378257	6.725121007	5.443269838	8.229841813	3.595652026	14.54961557	3.899530951	8.830116864	8.244971002	5.398933889	10.12265924	15.67603108	10.93545168	11.37577935	4.56044775	8.815978054	6.869980713	5.526305253	10.49730797	4.618505826	3.103786024	4.524302637	11.31948315	3.244262321	10.56975641	9.337108298	5.531559275	9.993506437	3.855865587	5.66962348	9.23469842	8.614673075	8.169579616	11.29780286	9.091594757	2.132285443	11.63301572	4.25592624	6.51911328	5.27107308	3.543221088	4.827112095	7.011776978	10.20461693
AC004006.1	0	0	0	0	0	0	0	0	0	0	0	0	0	0	0	0	0	0	0	0	0	0	0	0	0	0	0	0	0	0	0	0	0	0	0	0	0	0	0	0	0	0	0	0	0	0	0	0	0
SNORD113-8	0	1.417583622	0	0	0	0	0	0	0	0	0	0	0	0	0	0	0	0	0	0	0	0	0	0	0	0	0	0	0	0	0	0	0	0	0	0	0	0	0	0	0	0	0	0	0	0	0	0	0
RN7SL539P	0	0	0	0	0	0	0	0	0	0	0	0	0	0	0	0	0	0	0	0	0	0	0	0	0	0	0	0	0	0	0	0	0	0	0	0	0	0	0	0	0	0	0	0	0	0	0	0	0
RANBP17	0.551707157	2.409492403	0.253378697	0.542679135	0.251900709	0.601740837	0.623558452	0.032564648	1.196342731	0.502104694	0.515284418	0.048451901	0.039638867	0.010825304	0.041874724	1.156236681	0.581656875	0.6195318	0.385140662	0.67066926	0.365909612	0.414912648	0.655035218	0.620239908	0.150697262	0.484756395	0.402353909	0.326597974	0.615921749	0.696992372	0.373173143	0.698460759	0.505844537	0.597377635	0.778862002	0.335604623	0.550728906	0.226893154	0.562195813	0.815895574	0.418031835	0.23013179	0.627636412	0.600252025	0.428950478	0.479185423	0.499355963	0.350708195	0.725290612
AC016831.1	0	0.074503685	0	0	0	0	0	0	0	0	0	0	0	0	0	0	0	0	0	0	0	0	0	0	0	0	0	0	0	0	0	0	0	0	0	0	0	0	0	0	0	0.128340035	0	0	0	0	0	0	0
RF00019	0	0.540727774	0	0	0	0	0	0	0	0	0	0	0.187177861	0.175261514	0	0.178038293	0	0	0.581972687	0.589200606	0	0.1649895	0	0	0	0	0	0	0	0.526600491	0	0.1930646	0.485824654	0	0.241170356	0	0	0	0	0	0	0	0	0	0	0	0	0	0
AC099811.3	0.369061873	0.308532906	0.177131448	0	0.112338519	0	0.222774718	0.06016524	0.089824268	0.108228175	0.10836005	0.125325117	0.170882377	0.040000863	0.043325067	0.121903867	0	0	0.132826707	0	0.153479594	0.112969281	0.11486823	0.100899701	0.038593244	0.091523006	0	0.090835965	0	0	0.117712837	0.176256623	0	0.075374144	0.055043587	0.183718724	0.27840565	0.053352651	0.121180756	0	0.085476381	0	0.179716269	0.220227635	0.119303039	0.054843158	0	0.086394066	0
CARMIL2	0.288616707	0.45304124	0.308007177	2.832022116	0.465098103	0.036822613	0.592744524	0.760563965	0.423949778	0.230014743	0.406754831	0.500416023	1.530511481	0.112614458	0.165022419	0.246742251	0.679514296	0.740301119	0.175975116	0.155890588	0.931961429	0.324278623	0.095114296	0.512427369	0.23434656	0.085888261	0.297155241	0.240687582	0.684708802	0.285290382	0.181943468	1.785402436	0.973226866	0.378632944	0.082039896	0.403130041	0.448249128	0.627321568	0.40136502	0.35890634	0.651148172	0.258180343	0.231482833	0.358631507	0.164644082	0.463199944	0.609984667	0.543680023	0.39150905
PTTG2	0	0.113858019	0	0	0.069093879	0.045585673	0.027403547	0	0.027623237	0.066565809	0	0	0.157651976	0.049205114	0.026647111	0	0	0	0	0	0.031465908	0	0.07064978	0.062058427	0	0	0	0	0.139979901	0	0.144798714	0	0	0.061811889	0	0.02824908	0.028538929	0.131258331	0	0.065555264	0	0.261509073	0	0.033862788	0	0.06746264	0.030205962	0.15941018	0.07035685
MYH1	0.008679244	0.013060407	0	0.00876387	0.031702437	0.010458068	0.003143402	0	0	0	0	0	0.012055945	0	0	0	0	0	0	0	0.007218772	0.002656703	0	0	0.008168391	0.003228526	0	0	0	0.008479457	0.041523868	0	0	0.005317731	0.003883387	0.003240391	0.022915472	0.00752818	0	0	0.006030455	0	0.004226395	0	0	0	0.006929721	0	0
RXYLT1	2.006533536	2.674953412	2.980751846	1.42740135	1.535585791	2.123121764	2.84377465	1.726743925	3.436463098	2.428338463	2.83257947	2.536666653	2.100858026	3.0998875	2.241478216	2.498399232	3.463586996	1.801094279	1.808410773	4.335501741	2.47686775	2.309134189	4.350796114	2.269402877	1.56791236	2.718921707	2.527665875	2.888965477	3.22255112	2.382523083	2.621916178	2.303712904	2.584507476	3.260594959	2.910701223	2.378732545	3.01719091	2.472619185	2.270198177	2.583023546	2.069138508	2.026075387	2.44354097	3.121290728	1.793214562	1.424664181	2.781549535	1.797293261	2.311218924
RNU6-1313P	0	0	0	0	0	0	0	0	0	0	0	0	0	0	0	0	0	0	0	0	0	0	0	0	0	0	0	0	0	0	0	0	0	0	0	0	0	0	0	0	0	0	0	0	0	0	0	0	0
AL356441.2	0	0	0.043565316	0.061103652	0.055259109	0	0	0	0	0.026618619	0	0	0	0.019676351	0.042623041	0	0	0	0	0	0.025165443	0	0.05650347	0.099264752	0.018983945	0.022509999	0	0	0.055975759	0	0.057902726	0.021675077	0	0.012358801	0.027075839	0	0	0	0	0.052429036	0.042045674	0	0	0	0	0.053954496	0.048315555	0	0.056269194
AL356121.1	0	0.672443513	0	0	0	0	0.12138366	0	0	0	0	0	0	0	0	0	0	0	0	0	0	0	0	0	0	0	0	0	0	0	0	0	0	0.205346227	0	0	0	0	0	0	0	0	0	0	0	0	0	0	0
GOLGA2P6	0	0	0	0	0	0	0	0	0	0	0	0	0	0	0	0	0	0	0	0	0	0	0	0	0	0	0	0	0	0	0	0	0	0.005211324	0	0	0	0.011066314	0	0	0	0	0	0	0	0	0	0	0
AC137675.1	0	0	0	0	0	0	0	0	0	0	0	0	0	0	0	0	0	0	0	0	0	0	0	0	0	0	0	0	0	0	0	0	0	0	0	0	0	0	0	0	0	0	0	0	0	0	0	0	0
KRT8P6	0	0.043455339	0	0	0.039555817	0	0	0	0	0	0	0.029419041	0	0	0	0	0	0	0	0	0	0.013259305	0	0	0	0	0	0	0	0	0	0	0	0	0	0	0.01633836	0	0	0	0	0	0.021093459	0	0	0	0	0	0
ANXA13	2.039973503	1.626161349	6.408565524	1.886474907	4.992659086	2.822227465	5.51259141	19.1138454	1.850589967	1.897405398	2.843526008	14.30240789	4.52713706	0.410938978	33.29461997	2.962985689	11.88231938	3.185412324	3.945365024	0.105114874	1.953779913	8.342590479	2.392207846	0.721090876	3.822566529	11.75809722	17.24497856	21.25015044	8.15793004	1.087099332	4.206239043	3.301627848	6.636625176	5.661642584	0.891240426	5.816029877	0.284976882	2.180505752	1.177261814	18.60269257	15.8825268	4.866535433	12.32853917	7.709558462	9.831686307	15.683832	5.736323303	4.736805494	8.571131776
HCFC1-AS1	0	0.59943536	0	0	0	0	0	0.073057791	0	0	0	0	0.103750014	0.097144954	0	0.197368165	0	0	0	0	0.062122693	0.091451323	0.069741425	0	0	0	0.145257029	0	0.276360318	0	0	0	0	0.091525747	0.066838642	0	0.056344001	0.129570724	0	0.12942482	0.103792749	0	0	0.066854818	0.144867976	0.199785791	0.119270399	0	0
STUB1	14.97853122	9.840148146	21.2580682	34.67141509	44.30119941	12.66244421	9.655975833	24.76425691	12.86521265	9.165631945	36.46858415	15.06363531	23.80852285	15.63505243	16.23474085	22.64599429	24.94814374	25.79834599	27.20194618	18.11308494	14.26997956	18.06321577	5.006265952	31.43966726	9.128818641	22.85802893	29.30541737	20.81951695	25.1629888	25.31957007	25.61880629	12.37163956	8.220421652	10.77482508	15.14114565	12.92069747	13.7089138	20.65802675	29.70916815	20.14578916	15.81875888	22.97796441	14.26892336	14.42747751	15.71175345	19.55445123	11.33738268	41.66387403	31.44544132
AC104596.1	0.077190598	0.154873801	0.18523835	0.103924321	0.046991999	0.093010925	0.074550594	0.125837731	0.112722384	0.090545225	0.317294437	0.104848769	0.071481309	0.217524379	0.181231828	0.101986503	0.057213261	0.047540857	0.055562353	0.22500968	0.235405874	0.362294858	0.144150584	0.25324236	0.161438275	0.057427083	0.050039331	0.18998664	0.238007164	0.100551669	0.196960455	0.092161743	0.185531462	0.199687079	0.09210049	0.153701688	0.252327956	0.290131297	0.202763077	0.133755966	0.125143816	0.266785585	0.025058863	0.345460426	0.166351022	0.435884354	0.267067084	0.144557	0.143552904
GLIPR1L2	0.089668727	0.110713655	0.059589075	0	0.214154565	0.265960528	0.069947735	0.067467617	0.035254248	0.030341012	0.085058351	0.02342268	0.215575558	0.121110793	0.043725167	0.045566529	0.030674761	0	0.074474077	0.392074915	0.177844649	0.050672237	0.096607515	0.01131461	0.060588338	0.015394701	0	0.040744364	0.038282102	0.013477638	0.026399977	0.044471081	0.136774382	0.056348305	0.3456563	0.082406815	0.140488339	0.047862537	0.054355484	0.01195216	0.076680659	0.047678831	0.154505411	0.080261061	0.066891545	0.024599834	0.038550459	0.0871919	0.076965568
RNU6-858P	0	0	0	0	0	0	0.17697057	0	0	0	0	0	0	0	0.172085548	0	0	0	0	0	0	0	0	0	0	0	0	0	0	0	0	0	0	0.099794428	0	0	0	0	0	0	0	0	0	0	0	0	0	0	0
SYT2	0.077342848	0.131565035	0.058102031	0.013582083	0.030707403	0.012155789	0.031665303	0.026313586	0.083480877	0.011833541	0.047391841	0.041108702	0.112104466	0.533584965	0.068688122	0.044429417	0.029909273	0.055918909	0.065354021	0.088220929	0.097890788	0.084404842	0.021979225	0.049645145	0.018988829	0.012508772	0.026158971	0.004965949	0.024884515	0.078847822	0.025741166	0.065041959	0.036371231	0.056315688	0.024073604	0.01757664	0.068491228	0.125420594	0.033124403	0.134019784	0.133178887	0.052300133	0.068774878	0.018059573	0.010870378	0.041975404	0.112765299	0.141693381	0.012507482
NUPR2	0.043353039	0	0.187265834	3.064302537	0.079177231	0	0.062805476	0	0.094963467	0	0	0	0	0	0.06107182	0	0.289197378	0	0	0	0.036057948	0.053081199	0	0.640035418	0	0	0.337246833	0	0	0	0.248895302	0.186340957	0	0.070832529	0	0	0.032703815	0.112810332	0.085409322	0.075122201	0	0.599345835	0	0	0	0.038653967	0	0	0
AC114400.1	0	0	0	0	0	0	0	0	0.028028865	0	0	0	0	0	0	0	0	0	0	0	0	0	0	0	0	0	0	0	0	0	0	0	0	0	0	0	0	0	0	0	0	0	0	0	0	0	0	0	0
ADCY6	9.673429114	7.79274878	13.01974063	10.95419188	14.25503674	2.565671173	10.45412083	6.670758369	10.34955002	7.235909256	6.773791586	6.68375786	9.399800655	4.94648011	13.31614752	11.32901482	7.886422808	8.212979902	11.12245994	6.795773931	5.636101633	7.798372928	6.01965524	7.072277213	2.277965088	8.255843134	9.224943995	6.578046819	19.83977907	5.253794792	5.901038285	9.722145544	13.45948032	7.228284857	8.233630523	7.993730552	6.385095101	14.48657703	7.685468003	13.01327325	5.64349932	12.09698682	5.176726047	7.517788482	10.00611088	12.95400616	9.699051809	6.43974793	9.416933953
PTP4A2P2	0.104150927	0.992590923	0.074980942	0.105166444	0.190214624	0.125496813	0.528091462	0.254683535	0.532325094	0.183254877	0.275217258	0.247571197	0.253174836	0.101595818	0.293436712	0.240812751	0.463176677	0	0.562264449	0.910796155	0.346501076	0.127521765	0.097248999	0.427115269	0.19604138	0.116226926	0.405099283	0.153805917	0.289022245	0.814027851	0	0.3357478	0.18774897	0	0.233003233	0.54438566	0.314269326	0.180676309	0.410373079	0.090236428	0.072365462	0	0.20286697	0.326283473	0.202007137	0.325016725	0.249469958	0.585139092	0.387383136
TTLL2	0.357292246	0.042670513	0.281721429	0.120258668	0.372877609	0.143506606	0.172536228	0.149776793	0.167708017	0.104776707	0.329699468	0.514201382	0.395857117	0.697053767	0.461377427	0.084297337	0.132411556	0.09430819	0.312291885	0.409161761	0.212264327	0.322891915	0.675173251	0.823319234	0.314912332	0.189866309	0.033088161	0.02512547	0.047214177	0.265956382	0.097679054	0.463153995	1.686869203	0.420448571	0.746034952	0.863890516	0.468463787	0.147574857	0.050278381	0.250594754	0.218697706	0.5733329	0.157414998	0.121831103	0.071499001	0.015169764	0.441490656	0.167277804	0.142385048
CTBP1	22.34613508	7.010350297	15.47304953	14.16920676	27.08398254	16.87066822	17.5203616	18.92765632	19.17212571	11.94898073	17.33942241	22.474881	28.30820571	13.88942783	31.62235064	16.63973443	19.76555641	13.39108993	18.87113086	18.85258716	12.38367329	12.88396121	16.86272757	19.62300671	9.869526348	15.97109849	18.10196878	12.84995919	16.83827951	12.00486624	17.33416905	15.04049662	16.51995574	14.70476448	17.57662018	21.53259359	13.39458831	17.70381479	14.42001722	14.92077314	19.59753833	20.20776095	18.38915927	15.90730468	17.49961019	18.32106512	15.40272851	16.66580901	17.39753832
SNORD116-24	0	2.850575763	0	0.573842991	0	0	0.82329787	0	0.622423596	0	0	0.771930067	0.394701142	0.184786596	0	0.187714287	0	0	0	0	0	0	0	1.39833825	0.356568017	0	0.552608261	0.839245331	0	0	0	1.221343445	0	0.348195776	0	0.424350313	0	0	0	0.492377034	0.394863719	0	0	0.254338981	0	0	0.226873041	0.399103022	0
MRPL9	20.1834955	15.544133	24.15884284	29.01897401	22.6335457	36.15859613	23.1473013	24.00383885	32.99257261	28.64657029	27.83005421	23.0552336	44.87961097	39.95836782	28.57493827	23.99842217	32.27232062	28.94891895	20.40597941	22.5518808	24.89878906	28.94318294	31.38749022	34.8596774	15.30684312	28.22843279	29.54441386	22.26408558	18.41639537	29.48672131	25.34528878	26.60263967	32.35291908	22.39316471	25.14932994	19.24002444	32.56260346	35.28871548	26.12040502	26.72422544	24.00780127	21.2664821	35.18286479	25.80108943	25.08140088	21.39170707	19.15599768	27.4975815	18.40561605
AP001486.2	0.255641333	0.928374489	0.375447304	0.382038244	0.224105788	0.628392218	0.659217969	1.210247392	0.548774804	0.296870751	0.1801409	0.489608685	0.628526637	0.684935571	0.482566515	0.739696355	0.193269595	0.4251062	0.331222476	0.089422975	0.812224139	0.500809123	1.370140067	0.318703339	0.417030459	0.266263391	0.417617509	0.173659605	0.085129572	0.309698353	0.195689246	0.446846562	0.958536889	0.632786065	1.143825766	0.477217739	0.728956707	0.42130125	0.181308974	0.239206836	0.404980509	0.485950142	0.263909574	0.320348726	0.22808277	0.711148327	0.42863164	0.272885618	0.532471871
SNRPCP14	0	0.639641391	0	0	0.23289693	0	0.092370005	0	0	0	0.224648884	0	0	0	0	0	0.283554502	0	0	0	0	0	0	0	0	0	0	0	0	0	0	0.182705036	0	0	0	0	0	0.110609155	0	0	0	0	0	0	0	0	0	0	0
ATN1	32.24641301	2.951860395	36.5812521	36.18609071	43.23216502	27.32575831	31.98258076	37.34584802	30.01435852	36.84490928	27.33975031	34.54686938	48.52851369	22.34109531	37.94764599	33.69806523	37.09639585	21.52368893	30.63214829	46.32685653	31.2400699	45.37710178	22.26174998	32.8506713	13.03008255	24.72533803	26.74382609	31.00096824	67.12125889	25.79756311	21.38952492	31.74039587	58.97056364	20.27968635	40.02739146	37.78589131	39.99572141	31.78387282	23.78255047	30.6874348	27.55455549	29.47519447	38.4089116	31.30046538	37.23104943	27.34643182	50.44070896	41.45944547	26.79935568
TPD52	18.13379832	28.27289859	17.09133713	16.56520969	4.444134834	29.87418184	29.63159214	59.45381908	20.29620813	20.11701262	8.090319696	16.94648766	25.36603684	30.46460765	28.91473883	22.69691762	22.92668044	15.00841149	25.90825683	11.82512749	18.74025729	28.93680741	26.09794409	13.26701207	8.150039092	21.50098395	24.34388717	17.10557472	18.36108689	10.91149367	10.27779398	23.55929835	11.02093554	39.38499048	13.30208832	17.08873256	11.92799125	31.44939293	20.94126764	23.70762079	41.04732882	15.04019329	43.85969285	29.74211554	24.86013637	38.27948076	19.17645972	14.97456741	25.63387507
PTBP1	60.60906052	28.54187127	63.82959906	58.38508523	71.57765513	46.28163112	67.2012251	78.91738059	72.37946339	70.05132673	67.22282495	52.57446001	58.74733402	60.32499788	78.82370669	76.80167938	83.5742187	62.43477334	63.02080177	60.51534497	46.36683286	67.0362911	62.22773151	92.81108684	24.75451308	58.03792566	67.71767449	49.85090443	78.18330964	62.44213331	68.86748213	64.50744635	76.67481901	51.03660745	56.82012837	69.32859454	47.39141945	56.45164726	50.50665331	78.28387082	44.28118659	53.08455609	72.16632135	58.67644254	70.12195129	55.01486688	61.11589901	48.42674205	69.7640557
HM13-AS1	0.320759296	0.37541325	0.2309229	1.187585085	0.097635727	0.193249694	0.387236217	0.418326821	0.195170316	0.235158355	0.565067745	0.108922647	0.222776105	0.173827882	0.225928266	0.247214726	0.237745084	0.098776096	0.69265461	0.818133356	0.08892819	0.360007765	0.249585878	0.438470072	0.30187967	0.278405873	0	0.078947414	0.296705863	0.417834336	0.204613315	0.076594136	0.289110377	0.065509226	0.669753259	0.558858081	0.12098405	0.185479564	0	0.555812111	0.074289289	0.369535316	0.104130081	0.239255483	0.138251647	0.142995965	0.384153125	0.600694937	0.198840832
AC040936.1	0	0	0	0	0	0	0	0	0	0	0	0	0	0	0	0	0	0	0	0	0	0	0	0	0	0	0	0	0	0	0	0	0	0	0	0	0	0	0	0	0	0	0	0	0	0	0	0	0
RNF122	2.519025096	1.712787064	2.720266816	4.324097396	2.990381614	9.358850937	2.219995379	1.94377528	2.483030321	1.218870569	3.476164877	4.067922686	2.595138878	2.548234862	1.271572176	2.283522199	5.010019455	2.559876663	1.631891294	6.241489072	10.34768518	2.338911648	1.058441866	1.67581008	2.449782615	2.321759351	1.82348893	3.947328416	9.553515812	2.570419313	3.508384468	2.396047436	2.169565988	2.46371501	1.828401813	3.333467071	5.341821473	2.051420863	5.128125689	3.055478893	4.813194261	3.095550652	3.284696432	2.931161442	2.958625946	4.217462362	4.815829672	6.683052746	4.76275952
WDR48	8.116970779	8.051810609	7.334053325	6.867110403	4.590756784	5.813646571	6.51678526	8.59512035	6.653149659	7.684590638	5.596721328	6.880775138	6.665536618	7.253762305	8.092640059	7.793050896	6.497555989	11.24971094	4.334872682	4.823765216	6.341691574	6.176750352	5.587323851	5.377477064	3.839868018	5.420580838	4.990300563	5.851629106	5.289709212	5.198070071	5.598748239	5.184511583	8.57790643	7.716169681	7.02618012	7.299188071	8.41435346	7.682446892	6.148855284	8.650790936	5.918737154	6.841511099	7.697782834	8.65907385	7.57035775	5.708800714	6.168595577	3.623693411	5.668039184
L34079.2	0.046598721	0.04674741	0.067095245	0	0.085104939	0	0	0	0.034024344	0	0.246272841	0.031647757	0.032364087	0	0.098466062	0	0.103616173	0.172197901	0.100626294	0	0	0	0	0.229317503	0	0.069335611	0.090623815	0	0.431043277	0.091052135	0.089176391	0.033381936	0	0	0	0	0.070304457	0	0	0.242238968	0	0.322108323	0.045382896	0	0	0	0	0.19635015	0.346642307
RN7SL557P	0	0	0	0	0	0	0	0	0	0	0	0	0	0	0	0	0	0	0	0	0	0	0	0	0	0	0	0	0	0	0	0	0	0	0	0	0	0	0	0	0	0	0	0	0	0	0	0	0
EXO1	1.528100388	5.093028696	3.291264887	3.047743883	1.602994688	6.429286613	3.43040779	4.58287642	6.680679934	3.471993824	3.359423286	2.144250185	2.881318336	6.664636576	5.181479236	3.178628601	5.251237603	6.533537743	1.486279523	5.342512449	2.704738021	3.950741335	6.585847873	4.609337195	0.261483212	3.363581022	1.98938974	1.89296447	3.936799458	6.79836146	2.368473261	4.025909873	1.468387415	2.813937717	3.034377461	3.470242557	3.615406707	4.261124183	2.898532463	6.499376843	3.413377481	1.342176366	2.410686823	2.91642031	3.923216069	3.60885203	3.387970747	3.352465385	5.178723027
AL049634.1	0.030397538	0.167719923	0	0.030693927	0.027758064	0	0	0.074332055	0.02219495	0	0.026775012	0.041289283	0	0.009883934	0	0	0	0	0	0	0.012641246	0	0.014191569	0	0.009536121	0	0	0	0.056236111	0	0	0.010887945	0	0	0	0	0.057326745	0.013183068	0	0	0.010560309	0	0.029604424	0.013604178	0.009826316	0	0.036405209	0.021347371	0.028265456
DTD1	19.28641148	12.38394921	6.96500647	11.19623008	8.131803727	15.02599091	11.79153473	4.239941503	14.13942987	8.538939635	22.05122133	5.093254406	10.1607385	34.85356079	18.42421595	10.63988715	25.99987804	18.18017227	4.697213619	11.67427815	15.25728861	15.66746044	20.45734507	5.925470587	5.3113532	14.78073185	6.719610217	7.282703254	10.37285123	59.48877142	9.768149941	13.10177317	7.261976754	20.98392937	7.575313751	6.936706313	22.36834822	4.767922418	11.29358055	11.32126995	8.484410277	10.53059094	10.27875564	13.55170652	13.37784024	11.65767194	11.42366075	6.011122116	13.77153447
ARIH2OS	0.7034424	0.705686966	0.683086701	1.024155325	0.836563439	0.55193467	0.592485951	1.584137964	0.346396778	0.388585201	0.77811738	0.45552569	0.772606491	0.521287845	0.495472846	0.756495627	0.618390138	1.390406454	0.989135056	0.35764993	0.802774474	0.90135065	0.229125458	1.288081292	0.359245624	0.498995115	0.159073717	1.256242073	0.302647407	0.83109289	1.127037799	0.515644375	1.268069232	0.420972615	0.878355115	0.952796572	0.752781235	0.539202326	1.06355451	1.162231646	0.147765021	0.537132762	0.382375039	0.819996513	0.518249016	0.787641103	0.326538169	0.482520049	0.760584848
AC087633.2	0	0	0	0	0	0	0	0	0	0	0	0	0.014803304	0	0	0.007040242	0	0	0	0	0.008863817	0	0	0	0	0	0	0	0	0	0	0	0	0	0	0	0	0	0	0	0	0	0	0	0	0	0	0.014968397	0
RF00019	0.256292967	0	0	0	0	0	0	0	0	0	0	0	0	0	0	0	0	0	0	0	0	0	0	0	0	0	0	0	0	0	0	0	0	0	0	0	0	0	0	0	0	0	0	0	0	0	0	0	0
CCR6	0.068045601	0.11790834	0.0890687	0.049970237	0.079083553	0.007453786	0.071692763	0.072608311	0.121951429	0.038094986	0.021795088	0.147042997	0.008592642	0.10861569	0.165570241	0.053125009	0.055020041	0.068577631	0	0.108192066	0.077175612	0.060592453	0.034656174	0.071030907	0.034931178	0.105849194	0.288726702	0.036540734	0.034332505	0.036261416	0.035514403	0.066471603	0.033453614	0.048008063	0.044284949	0.124714408	0.023332229	0.107311296	0.097495166	0.139347594	0.047278997	0.042759766	0.030122817	0.155034835	0.227963095	0.049639158	0.113597576	0.034753884	0.034512482
TSIX	0.000706022	0.00424965	0.00711597	0	0.003868302	0	0.000511407	0.00207175	0.000515506	0.000621127	0	0.018220944	0.006374572	0.002754806	0.021383466	0.018656347	0	0.006522472	0.003049199	0	0.018203776	0.000432225	0.00131847	0.010423241	0	0.000525256	0.005492204	0.004170501	0.001306156	0	0	0.005563506	0	0.001441921	0.008213353	0.016342765	0.000532595	0.001224775	0	0.007340377	0	0.001220074	0.008251213	0.013270935	0.005021036	0	0.000563705	0	0.001313004
CUL1	21.44105934	24.5474102	20.20998429	20.7126913	20.03681603	17.65865374	27.1815922	28.13589795	22.26176	24.96256307	26.10276935	16.81863302	29.01008895	28.81629266	34.54801692	23.28588329	23.14989145	21.79558044	22.89557318	30.39647398	19.81867987	22.81965687	18.48599869	28.85011961	16.0184262	14.53714495	20.76299382	16.36481088	17.80218452	32.50822975	16.8921902	31.16812475	17.66523073	19.27939469	32.84851729	23.22827591	29.44720416	23.2053206	19.68333424	18.25736261	19.98112806	25.27445019	19.95595177	22.46269116	20.57876541	17.98710292	18.30740112	27.71403781	21.01968408
CLN5	3.290932697	6.304993319	3.108497636	4.584769222	1.988386469	2.996422015	1.814723061	3.370235778	3.035235559	1.8666543	3.247468131	4.260045674	3.845207291	4.614155418	2.274412262	2.01875034	3.796382804	4.823293354	1.816702246	3.719102262	3.29282613	4.820887007	3.777523009	1.684447212	3.90841071	5.711254339	5.16098979	2.612662465	1.384744376	3.263527416	4.983854547	3.088713797	3.166942161	2.943652255	3.625830238	2.152478302	2.958526678	5.633843018	3.485452184	2.218842458	6.043115448	3.98734814	3.560516939	3.693151254	2.083662671	2.051751853	1.797805111	5.01324771	2.277823837
RF02120	0	0.557985043	0	0	0	0	0	0	0	0	0	0	0	0	0	0	0	0	0	0	0	0	0	0	0	0	0	0	0.514500592	0	0	0	0	0	0	0	0	0	0	0	0	0	0	0	0	0	0	0	0
AC097532.2	0.062168568	0.031183469	0.044756757	0	0	0	0.04503175	0.045606826	0.034044572	0	0.027379917	0.063333145	0.021588885	0.020214467	0.098524604	0.071871582	0	0.086150139	0	0	0.025853677	0.076118818	0.058048749	0.076484613	0.039006252	0.011562806	0	0	0	0	0	0.033401783	0.112068945	0.006348397	0.111265277	0.081237099	0.117243759	0.026961804	0.091858183	0.053862886	0.053994444	0	0.015136626	0.055646103	0.030144941	0	0.012409227	0.021829654	0
AC104365.1	0.429195088	1.017698093	0	0	0	0.047014478	0	0.839619392	0	0	0.206207558	2.066929164	0	1.141815685	0.027482319	0.051551386	0	0.072091808	0.505534484	0.085302177	0	0.02388654	0.036432088	0	0	0.029027819	0.227641612	0	0	0.152478351	0	0.027951144	0.070335808	0.334683701	1.256965499	0.407882987	0.441501497	0	0	0	0.027110046	0.067426406	0	0.139696634	0	0.313097135	0	1.09604412	0
CAPN2	43.72640201	34.08811355	25.56312825	18.78878913	16.25311699	68.02960707	19.58628628	4.458502944	21.34335254	23.67599029	28.76742408	18.65301577	20.82434605	25.01907949	13.56483125	21.36518244	13.57349471	19.46454209	31.3782701	50.46993742	27.79446442	33.24575964	19.38989306	27.32336824	20.17245431	19.73842182	11.47831218	12.69864478	26.12881192	38.77497415	4.529373598	22.1864427	13.19092402	33.14650589	31.13903753	11.18321385	22.83143242	55.93927171	17.65542423	19.15610994	16.21555109	34.85804104	21.10742909	19.64392555	31.90901707	55.82390394	18.27277586	39.21904415	47.1291107
PHF19	4.830016639	3.283517806	9.744136964	5.002567678	13.26730756	4.757937768	10.24836492	11.02865573	7.294302887	9.584695496	8.973943833	6.52110653	10.15272401	3.565203924	8.368372235	6.425164813	11.23205161	5.660165203	7.596156797	4.524322073	5.486597264	12.7642033	6.899045934	6.732016674	1.546911	7.059627713	10.3446822	5.406918756	14.37315823	7.525858555	9.629619855	5.904943716	5.970238781	6.151786239	10.94801662	7.392884551	5.931057545	9.443094374	6.88424763	11.14133756	8.586834396	6.025214869	7.872763019	6.422352015	6.86794264	5.130397039	8.667608215	8.409082299	10.03669257
AL049833.1	0	0	0	0	0	0	0	0	0	0	0	0	0	0	0.021920421	0	0	0	0	0	0	0	0.029058927	0	0	0	0	0	0	0	0	0	0	0	0	0	0	0	0	0	0	0	0	0	0	0	0	0	0
TRIM49B	0	0	0	0	0	0	0	0	0	0	0	0	0	0	0	0	0	0	0	0	0	0	0	0	0	0	0	0	0	0	0	0	0	0	0	0	0	0	0	0	0	0	0	0	0	0	0	0	0
AC073873.1	0	0	0	0	0	0	0	0	0	0	0	0	0	0	0	0	0	0	0	0	0	0	0	0	0	0	0	0	0	0	0	0	0	0	0	0	0	0	0	0	0	0	0	0	0	0	0	0	0
GAPDHP71	0.052127383	0.026146856	0.225167095	0.57899213	0.999622414	0.094216451	0	0.101974983	0.209336218	0.091718792	0.780559682	0.159311589	0.16291752	0.30509133	0.201938874	0.103308362	0.347728851	1.348397121	0.337695019	0	0.065033726	0.622288415	0.194691915	0.384786996	0.114471487	0.193904675	1.013757927	0.307918526	0.192873602	0.152782396	1.047444734	0.224055029	0.516824433	0.202275247	3.965004163	0.681160522	0.216275576	0.022607056	4.415908917	0.54195837	0.325969251	0.135121712	0.20306923	0.233291986	0.117954982	0.185909011	0.437007692	0.109822965	0.24235585
AL049734.2	0	0.298014739	0	0	0	0	0	0	0	0	0	0	0	0	0	0	0	0	0	0	0	0	0	0	0	0	0	0	0	0	0	0	0	0	0	0	0	0	0	0	0	0	0	0	0	0	0	0	0
RPL21P126	0	0	0	0	0	0	0	0	0	0	0	0	0	0	0	0	0	0	0	0	0	0	0	0	0	0	0	0	0	0.213724885	0	0	0	0.04467784	0	0	0	0	0	0.284301383	0	0.094509817	0	0	0	0	0	0	0
FCF1P9	0	0	0	0	0	0	0	0	0	0	0	0	0	0	0	0	0	0	0	0	0	0	0	0	0	0	0	0	0	0	0	0	0	0	0	0	0	0	0	0	0	0	0	0	0	0	0	0	0
NUCB1-AS1	0	0.302832529	0.173858812	0.487700278	0.110262981	0	0.131195273	0	0.220411743	0	0.106358017	0	0.041931299	0	0.085049209	0.039883867	0.268492716	0.111550834	0.130372634	0.263983643	0	0	0.056372977	0.198071007	0	0.224580125	0.117413303	0	0	0.117968239	0	0.259500224	0.326501096	0.147963101	0	0.090162191	0.136630948	0	0.118941851	0.104615906	0	0.104331853	0.058798625	0	0	0	0.048203972	0.084797871	0.224556968
AL513128.1	0	0	0	0	0	0	0	0	0	0	0	0	0	0	0	0	0	0	0	0	0	0	0	0	0	0	0	0	0	0	0	0	0	0	0	0	0	0	0	0	0	0	0.054285298	0	0	0	0	0	0
AP000977.1	0.08090679	0.550117991	0.129437526	0.163391333	0	0	0.013023281	0.079137566	0.039383061	0.031634783	0.03167333	0.128212594	0.012487106	0.075998889	0.107642233	0.124712518	0.139924591	0.016609873	0.058237294	0.019653528	0.014953881	0.088054919	0.050363478	0.029492691	0.045122775	0.02675191	0.017482792	0.02655109	0.016631037	0	0.017203561	0.051519302	0.048615878	0.022031645	0.072400867	0.134251131	0.074595737	0.179340497	0.035420785	0.015577265	0.049968999	0.093209819	0.008755091	0.201162192	0.034871934	0.024045745	0.028710206	0.012626368	0.01671822
RF00614	0	0	0	0	0	0	0	0	0	0	0	0	0	0	0	0	0	0	0	0	0	0	0	0	0	0	0	0	0	0	0	0	0	0	0	0	0	0	0	0	0	0	0	0	0	0	0	0	0
DIP2A-IT1	0.12215833	0.428918409	0.175889872	0	0	0	0.088485285	0.059743521	0.044597329	0	0.107600517	0	0.042421151	0	0	0.1613992	0	0.112853998	0	0.133533782	0	0.03739248	0	0.200384921	0	0	0.118784953	0	0	0	0	0.043755295	0	0.024948607	0.054657768	0.045607744	0.138227104	0	0	0.211676108	0.042438624	0.316652049	0	0	0.039488934	0.054458744	0	0	0
AC090679.1	0.081949475	0	0	0	0	0	0	0	0	0	0	0	0	0	0	0	0	0	0	0	0	0	0	0	0	0	0	0.060509851	0	0	0	0	0	0	0	0	0	0	0.161447716	0	0.028469798	0	0	0	0.026491009	0	0	0	0
ZNF23	0.204485702	0.248325167	0.211782316	0.079693853	0.137590405	0.034581803	0.161111948	0.231595304	0.162403559	0.154648808	0.120077865	0.231462494	0.214277167	0.149310207	0.209728524	0.293871908	0.087747414	0.198853484	0.09296229	0.243135203	0.095481565	0.265744719	0.127289825	0.282469316	0.065275385	0.106758001	0.076744828	0.052978297	0.12610101	0.140195547	0.102980559	0.310964623	0.174608861	0.121624031	0.186197945	0.28126966	0.23544323	0.239600043	0.077743932	0.130543767	0.147064654	0.130189315	0.199150387	0.20229844	0.143801064	0.163129608	0.120301555	0.060465176	0.160120489
PDCL3P4	0.472006215	0.655632425	0.784175681	0.293297529	0.464176519	0.174998334	2.051383858	0.17757102	0.450680789	0.223596402	0.831512883	0.443859788	0.5799914	1.156969412	0.818362386	1.415157156	0	1.878392101	0.156809307	1.270054639	0.24158825	0.444555043	1.322181187	0.655147365	0.227807344	0.216095987	0.282444222	0.375329162	0.537367285	0.212834365	0.277933087	0.442171562	2.225346819	0.593222433	1.299640253	2.955128428	1.424251127	0.409407497	0.500712153	0.817892961	0.277501447	1.443112394	0.707216797	0.682476264	0.328635685	0.517963162	0.28989333	0.407971978	0.405138196
AC080013.1	0.131429144	2.009120193	0.225283892	0.050556433	0.05715091	0.354437612	0.213067991	0.055095054	0.11424262	0.126637588	0.143329968	0.06375769	0.108668018	0.065119911	0.163104306	0.037210302	0.083498213	0.080945793	0.040544422	0.273653142	0.239448254	0.183909771	0.140250891	0.020532618	0.054974815	0.013968378	0.097371243	0.046211737	0.138941027	0.256807565	0.023954013	0.1076022	0.07897413	0.150826484	0.01680167	0.084118281	0.311598376	0.18999777	0.123298591	0.032534369	0.091318734	0.043261376	0.115809502	0.106436327	0.076879103	0.10044294	0.204875535	0.184598286	0.221143186
ADCY4	1.231426232	2.321167977	0.891201518	1.047101627	1.15409133	0.331904612	1.457687303	0.538854416	1.133381391	0.419087344	0.856322447	2.18325975	1.010556264	0.301357687	0.661933131	1.130334601	0.915128482	1.053807607	0.482849039	1.083962587	1.433896793	0.68245564	0.308636281	0.781419218	0.390381644	0.294128417	1.373882644	0.71305163	1.88248413	1.494352106	1.165892607	1.724849232	0.38555218	0.357389491	0.655378276	0.868689855	2.161005801	1.10746268	0.676731508	0.724374691	0.423302521	0.784008544	1.391815282	0.542413267	0.404356504	1.271311591	1.63521831	2.121029473	0.928096425
RN7SKP245	0	0.737586479	0	0	0	0	0	0.079906959	0	0	0	0	0	0	0	0	0	0	0	0	0	0	0	0	0	0	0	0	0	0	0	0	0	0	0	0	0	0	0	0	0	0	0	0	0	0	0	0	0
AL512844.2	0	0	0	0	0.080512429	0	0	0	0.032188292	0	0	0	0	0	0	0.029122621	0	0.081452801	0	0	0	0	0	0	0	0	0.085733491	0	0	0.34455479	0	0	0	0.072027007	0.039449451	0	0	0	0	0.152778034	0.030630238	0.152363212	0	0	0.028501288	0	0	0	0
AC016493.1	0.037996922	0.419299807	0	0	0	0	0	0	0	0	0	0	0	0	0	0	0	0	0	0	0	0	0	0	0	0	0	0	0	0	0	0	0	0	0	0	0	0	0	0	0	0	0	0	0	0	0	0	0
AC009310.1	0	0	0	0	0	0	0	0	0	0	0	0	0	0	0	0	0	0	0	0	0	0	0	0	0	0	0	0	0	0	0	0	0	0	0	0	0	0	0	0	0	0	0	0	0	0	0	0	0
DEPP1	18.77933162	21.5859108	3.310437518	7.709028695	5.449115807	58.71696361	14.16216046	6.197282256	8.009255183	6.322846904	4.637766487	18.33845678	14.86508893	3.509642707	3.683866933	4.701489901	10.53691956	3.113088333	3.543606102	2.033622232	67.12649968	6.360763389	4.424682567	5.901904308	32.72717467	2.963975175	2.559917423	6.285184069	5.893182008	6.550068679	5.709803596	6.229849197	19.6947346	5.724327651	6.541391728	13.69487716	24.05637274	9.400292982	3.699694457	2.828316817	5.755811389	9.796407267	26.16915811	14.80613159	6.740081038	19.58401502	23.56981663	17.99513861	8.780034217
LINC01628	0	0	0	0	0	0	0	0	0	0	0	0	0	0	0	0	0	0	0	0	0	0	0	0	0	0	0	0	0	0	0	0	0	0	0	0	0	0	0	0	0	0	0	0	0	0	0	0	0
ZNF519	0.081139688	0.465134805	0.164514465	0.127076398	0.072582054	0.097769386	0.389824005	0.307743277	0.186197452	0.294273414	0.087514451	0.161945422	0.146059674	0.226140308	0.311415217	0.196905593	0.125190022	0.36408943	0.075092061	0.282377385	0.228626621	0.232147449	0.443752845	0.095070821	0.05610407	0.066524767	0.138475852	0.110042303	0.263458718	0.148837106	0.123588413	0.272836588	0.328355549	0.241467496	0.163000425	0.217618302	0.40472602	0.127830749	0.14680319	0.200855647	0.256572625	0.08870884	0.164496109	0.137842802	0.16594007	0.24065749	0.174519935	0.202345005	0.194010563
TIFAB	0.088272439	0.106264921	0.16522898	0.454578982	0.177336679	0.010636401	0.089516095	0.237440905	0.328708595	0.073775326	0.241033878	0.272775558	0.02758843	0.066015269	0.096371394	0.058314079	0.009814059	0.244647195	0.07624697	0.009649242	0.466208628	0.051338114	0.041211377	0.065159777	0.035999945	0.022985054	0.051500888	0.104285761	0.155140648	0.086240499	0.025339164	0.347796603	0.023868812	0.050478492	0	0.082391163	0.196438226	0.191413783	0.182599738	0.00764793	0.015333219	0.022881492	0.133252397	0.300242808	0.116993384	0.267595353	0.158577476	0.068190488	0.172370126
HMX1	0	0	0	0	0	0	0	0	0.071222601	0	0	0	0.008468401	0	0	0.008054904	0.027112254	0	0	0	0	0.007464544	0	0	0	0	0	0	0	0	0	0.034938929	0	0.014941237	0.010911159	0.009104531	0	0	0	0.359178023	0	0	0	0.0109138	0	0	0	0.017125689	0
AC093004.1	0	0	0	0	0	0	0	0	0	0	0	0	0	0	0	0	0	0	0	0	0	0	0	0	0	0	0	0	0.114063811	0	0	0	0	0	0	0	0	0	0	0	0	0	0	0	0	0	0	0	0
RN7SL815P	0	0.813888528	0	0	0	0	0	0	0	0	0	0	0	0	0	0	0	0	0	0	0.074975664	0	0	0	0	0	0	0	0	0	0	0	0	0	0	0	0	0	0	0	0	0	0	0	0	0	0.071973516	0	0
AC009061.1	0.055035542	0.33126691	0.713187146	1.111443266	2.311808469	0.066315158	0.119594848	0.053832057	0.080369082	0.145253603	1.939074577	0.074755333	0.191118448	0.143160984	0.348880807	0.363572936	0.856633075	1.321936095	0.475379795	0.842246761	0.091549232	0.336925927	0	0.54167208	0	0.081889006	0.21406299	0.568919993	0.610901756	1.397985725	0.631932071	0.157703294	0.793684067	0.382160136	0.590994305	0.082189955	0.083033264	0.334156079	0.433699549	1.430484855	0.229436603	1.616814252	0.053599589	0.098522889	0	0.098140389	0.043941726	0.463799722	1.023507021
AC104772.1	0	0.091271335	0	0	0	0	0	0	0	0	0	0	0	0	0	0	0	0	0	0	0	0	0	0	0.038055983	0	0.058979072	0.044785714	0	0	0.058037071	0	0.054669364	0	0	0	0	0	0	0	0	0	0	0	0	0.02703984	0	0	0
TSSK6	1.114089837	0.897264064	1.626717379	1.14079711	2.693831832	0.605036256	0.875186391	2.731993033	1.455061484	0.524575336	2.073215241	0.884522507	1.754595833	0.816344147	1.668899283	3.265282143	2.581945857	1.33365517	1.931408757	1.372207893	0.99187493	1.479359638	0.600713957	4.658889264	0.502105982	1.22575455	0.97651784	1.691588129	1.277295588	1.502360224	1.171122611	1.135326459	4.780386288	0.685802165	1.362047949	1.464594417	1.148186568	1.116050357	1.23653833	1.712975562	1.341019761	1.816789548	1.039175702	0.828662657	0.811585297	0.685539479	0.526192936	1.057886522	0.671177323
RPS26P43	0	0	0	0	0	0	0	0	0.063838318	0	0	0	0	0	0	0	0	0	0	0	0	0.053525022	0	0	0	0	0	0	0	0	0	0	0	0.035712387	0	0.065284663	0	0	0	0	0	0.302178544	0.085149849	0	0	0	0	0	0
DDX17	34.780866	62.28737627	48.03438909	33.51954986	19.48924381	26.3721351	36.12683769	37.8833337	32.25327046	30.47443352	28.49343503	41.15039863	28.81567122	33.71158292	46.77438438	39.14583797	35.57509678	47.69744025	29.35244317	53.81880358	33.66186022	40.47029848	29.48188793	33.1303336	20.21917243	30.25192481	33.65254382	29.71390289	42.0630358	36.14713272	28.835523	36.69757227	29.19910676	46.67767305	46.74023867	47.26621394	50.61010366	46.81074607	30.75166287	50.64660612	43.58568544	42.73046476	32.36541057	38.71693262	29.46349382	42.63596018	36.50306651	30.00216539	34.28697321
ATP8B3	0.193809224	0.243034546	0.085863548	0.090322592	0.129331842	0.152693157	0.059393887	0.083848762	0.111575982	0.068857746	0.131317426	0.210096164	0.062125757	0.048475526	0.089256804	0.265915192	0.107737774	0.179047518	0.064387055	0.179263486	0.167396478	0.077578468	0.027840888	0.085593559	0.159016931	0.038819638	0.072483547	0.066048392	0.227542178	0.174782712	0.071325856	0.082769497	0.060468338	0.042626762	0.130075201	0.069575543	0.196810381	0.1293121	0.212938811	0.077499892	0.085458102	0.083730254	0.105265802	0.1067542	0.060241174	0.189417666	0.092250059	2.528449086	0.221803632
AC108099.1	0	0	0	0	0	0	0	0	0	0	0	0.005449476	0	0	0	0	0	0	0	0	0	0	0	0	0	0	0	0	0	0	0	0	0	0	0	0	0	0	0	0	0	0	0	0	0	0	0	0	0
ERICH1	1.233716239	2.076236757	2.236908297	0.895634032	1.2615849	1.143264871	1.56143867	0.991155208	1.744697412	1.021524411	1.680940009	3.210978276	1.149933329	4.34884976	2.557697987	1.63534927	2.085842777	1.743145221	1.056358814	2.661943637	1.714665528	0.974126781	1.370304993	1.053761788	1.244578555	1.88767377	0.883400498	1.206663244	0.939812618	2.998850647	1.40938308	3.198230421	0.886682443	1.599614594	1.467206455	3.165044251	2.303349234	1.8231291	1.090826158	2.640793294	3.301817451	1.463123903	1.162261288	1.048945629	2.113092412	1.969921587	2.150325357	1.853617285	1.339630309
TAZ	6.694669803	4.943976773	6.123247682	8.80078964	12.28739732	3.002513247	8.920426312	4.847564732	4.758774038	4.905629422	13.02283061	5.580918669	6.264887814	6.521428595	6.774761267	6.895448365	6.168706871	8.031494656	9.470338855	6.343547636	6.171477018	8.413870402	4.886036093	11.97182114	2.098471885	3.328638044	4.899847874	5.961290604	14.34193559	13.93589471	6.188588452	4.319845973	9.981993529	6.579604546	7.774717228	7.591385302	8.588253094	4.524408791	6.054545837	4.672836393	2.850947833	13.5115606	4.999203339	6.165767347	4.790063754	6.260321545	3.139027123	14.83165232	6.26114865
RF00212	0	0	0	0	0	0	0	0	0	0	0	0	0	0	0	0	0	0	0	0	0	0	0	0	0	0	0	0	0	0	0	0	0	0	0	0	0	0	0	0	0	0	0	0	0	0	0	0	0
RNA5SP341	0	0	0.3217131	0	0	0	0.16184488	0.218548948	0.163142367	0.589704797	0	0	0	0	0	0.147604397	0	0.825666858	0	0	0.185837116	0	0	0	0	0	0	0	0	0	0	0	0.402777705	0	0	0	0.337100858	0	0	0	0	0	0	0	0	0.199216601	0	0	0
DYNC1LI1	6.94047374	7.219227228	4.898412473	4.390853411	2.491526187	5.696863568	6.271805835	6.888782597	6.122867128	12.95071362	4.070570368	5.715454809	5.516160871	7.194382261	7.753222896	6.207183731	4.17100719	8.869455574	3.72844048	7.605415255	7.041990196	6.248129777	4.737003198	4.839302368	3.656508483	4.725778198	4.269827041	5.137298232	4.038141633	6.014340964	3.907924126	4.883382025	3.965508087	7.245788294	6.84409378	6.509888114	7.670116525	6.071778805	4.182633248	4.321547936	4.523160036	5.134940893	7.955150982	6.300074434	5.223074841	5.256920642	4.693889266	4.91003457	5.058281194
RF00019	0	0.778969218	0	0	0	0	0	0	0	0	0	0	0	0	0	0	0	0.478232784	0	0	0	0	0	0	0	0	0	0	0	0	0	0	0	0	0	0	0	0.22450373	0	0	0	0	0	0	0	0	0	0	0
TRBV5-7	0	0	0	0	0	0	0	0.074548767	0	0	0	0	0	0	0	0	0	0.281641465	0	0	0.126781006	0	0	0	0	0	0	0	0	0	0	0	0	0	0	0.056909954	0	0	0	0	0	0	0	0	0.049274822	0	0.060852244	0	0
LINC00994	0.012278949	0.024636258	0	0.049594697	0	0	0.008894247	0	0	0	0	0	0	0.007985142	0	0	0.027303275	0	0	0	0.010212749	0	0	0	0.007704147	0.009135105	0	0	0	0	0	0.008796273	0	0	0	0.009168677	0.046313763	0	0.024190616	0	0	0	0	0	0	0	0	0	0
RF00404	0.683447913	4.285179251	2.214143099	0.345055916	0.312051442	0	1.485164784	0.334251332	0.748535567	0.901901455	0.602000277	0.580208874	0.712009903	0.888908072	1.083126687	2.031731111	0	1.262784606	0	0.747090964	0.284221471	0.627607119	0.159539208	0	0.107203456	0.635576434	0.33228732	0.252322126	0	1.335431311	0	1.346404756	0	0.418745247	0.91739312	0.127582447	1.546698057	0.444605427	0.336613212	1.480349251	0.237434393	0	0.499211857	0.152935858	0.220931553	0.609368426	1.091363126	0	0.953266343
TP53BP2	7.095092841	8.859956795	5.905859911	6.573859477	4.462788769	12.72396498	10.0415955	6.91433277	7.758044514	6.752518577	4.227868748	6.709387821	8.540196899	10.12190095	7.914183062	6.569467405	4.861035744	9.12657497	4.494624315	10.11210253	6.267745246	6.787867982	8.262804812	8.267257691	5.412620357	8.011891291	5.354701181	5.245318342	5.457089905	5.763686763	5.027012065	6.701929332	11.88547189	7.943892997	6.93098082	6.633776145	6.705133576	9.624805807	4.685109779	6.661349244	7.394648652	6.756371279	9.141051566	6.819392275	5.797378925	7.041912792	6.821566038	7.47097408	5.201674183
RNA5SP87	0	0	0	0	0	0	0	0	0	0	0	0	0	0	0	0	0	0	0	0	0	0	0	0	0	0	0	0	0	0	0	0	0	0	0	0	0	0	0	0	0	0	0	0	0	0	0	0	0
RNU6-559P	0	0	0	0	0	0	0	0	0	0	0	0	0	0	0	0	0	0	0	0	0	0	0	0	0	0	0	0	0	0	0	0	0	0	0	0	0	0	0	0	0	0	0	0	0	0	0	0	0
RPS3AP34	0.066944642	1.678956275	0.289171058	0.202792145	0.122263433	0.080665045	0.242456479	0.032740367	0.097760087	0	0.235866946	0.568322392	0.069742327	0.261209222	0.188611049	0.110561552	0	0.061845725	0.072280859	0	0.139199376	0.061474961	0.093762479	0	0.105007226	0.273924491	0	0.049430583	0	0.196210938	0	0.095914295	0.120678595	0.23242774	0.119813186	0.349912422	0.176751346	0.058066266	0	0.522007918	0.604682468	0.057843396	0.097796945	0	0.043281085	0.447663424	0.026725121	0.047013416	0.74698976
RNA5SP392	0	0	0	0	0	0	0	0	0	0	0	0	0	0	0	0	0	0	0	0	0	0	0	0	0	0	0	0	0	0	0	0	0	0	0	0	0	0	0	0	0	0	0	0	0	0	0	0	0
OR4K3	0	0	0	0	0	0	0	0	0	0	0	0	0	0	0	0	0	0	0	0	0	0	0	0	0	0	0	0	0	0	0	0	0	0	0	0	0	0	0	0	0	0	0	0	0	0	0	0	0
AL590302.1	0	0	0	0	0	0	0	0	0	0	0	0	0	0	0	0	0	0	0	0	0	0	0	0	0	0	0	0	0	0	0	0	0	0	0	0	0	0	0	0	0	0	0	0	0	0	0	0	0
HCG15	0.582619478	0.762363285	0.510626025	0.920817822	0.416370964	0.274706687	0.568809478	0.396437627	0.406907416	0.334280336	1.160250534	0.963416595	0.17593268	0.296518027	0.749372533	1.623219284	0.957545969	0.280822739	0.218803685	0.387662026	0.210687428	0.341170149	1.324546448	1.454344046	0.127148285	0.263838124	0.295581163	0.598531554	0.421770834	0.643452732	0.678673817	1.451726058	0.95893878	0.155203544	0.521367311	0.37829679	1.509604281	0.065915339	0.34933406	0.043894077	0.211206175	0.087549791	0.197362827	0.657535271	0.442184228	0.248441633	0.546078134	0.426947419	0.37687274
MARVELD2	4.627401443	6.24845276	10.60510353	5.777326572	6.989047609	10.84932504	5.431782493	5.993185078	8.098030043	12.34912639	7.268065618	3.523329639	4.989447918	8.302343313	12.79296896	8.758262695	7.547945281	9.102142673	7.964043144	10.49000825	3.17842933	6.021914653	9.618279449	8.247283661	7.203139845	11.47938239	9.248347159	7.605982086	8.718778714	5.652407966	8.855499699	7.264558124	9.813697689	9.502943768	8.60660091	6.149354123	3.526964188	9.430119222	7.002901813	12.53158861	8.859361683	9.656788459	10.24525829	7.304482588	9.237379181	9.674532434	6.417663045	6.866723126	7.702423195
SAMD11	1.626750632	0.448783863	1.007180215	1.708316656	1.648901566	0.156812446	1.620211271	0.525088667	0.772058309	0.68694921	0.945706098	1.320255002	2.338733213	0.322657865	1.243202971	1.730195411	0.68727118	1.232334759	0.843081777	0.320082221	2.739854303	1.165193428	0.197463276	1.000677653	1.015564289	0.520405396	1.012370081	0.444429233	0.39123816	1.25555058	2.11692656	1.509135636	0.16128653	0.235886207	0.691470079	1.366529476	2.122980235	2.349326061	1.185791782	0.042282533	1.983655758	0.674683644	0.760467098	0.465945214	0.809830313	0.203059609	1.571593462	2.22772502	0.27227707
AC239800.1	0	0	0	0	0	0	0.105345485	0	0.026547506	0	0	0.172852212	0	0	0	0.072057223	0	0	0	0	0	0	0	0	0.022812418	0	0	0.053693025	0	0	0	0.026046267	0	0.014851187	0.032536195	0	0.027427539	0	0	0	0	0	0.070820041	0.03254407	0	0	0	0.153202273	0
AC010168.2	0.529772862	1.483265693	0.922287684	0.632199905	0.29026303	0.063835059	0.160473314	0.668933718	0.393849959	0.394041875	0.33088943	0.317276341	0.374631592	0.335121454	0.288341574	0.381791771	0.599706279	1.014438518	0.1872005	0.357992557	0.312444642	0.486488016	0.21585408	0.237006483	0.154109905	0.361885137	0.524509536	0.256040949	0.498955622	0.150568158	0.470048957	0.593421109	0.329909668	1.005243173	2.529845047	1.564342254	0.773847687	0.71015642	0.189763528	0.776119731	1.793618248	0.873884984	0.436212571	0.607827055	0.137003612	0.356409803	0.603713008	0.40586748	0.322438653
HNRNPA1P54	0	0.010798969	0.003874864	0	0.014744864	0.006485423	0.001949336	0.002632307	0.009824818	0.004735122	0.009481783	0.007310847	0.005607243	0.012250625	0.011373165	0.003555634	0.01795203	0.004972361	0.017434018	0.035301086	0.00223831	0.003295034	0.015076899	0.026486951	0.005065512	0.008008499	0	0.00397419	0.004978696	0.047325739	0	0.005783591	0.014553734	0.009893147	0.004816456	0.008037931	0.008120404	0.007002741	0	0.079275034	0.007479403	0.03255403	0.002620939	0.002408811	0.008699436	0.002399459	0.008594737	0.026458961	0.055052751
ZNF861P	0	0.041041153	0	0	0	0	0	0	0	0	0	0.02778465	0	0	0	0	0	0	0	0	0	0.025045355	0	0	0	0	0	0	0	0	0	0	0.07374803	0	0	0	0.061722692	0.03548494	0	0	0	0	0	0	0	0	0	0	0
UGT2B27P	0	0.145696095	0	0	0	0	0.046755188	0	0	0	0	0	0	0	0.034098433	0.010660318	0	0	0.034846513	0	0	0	0.195878694	0	0.465739459	0	0	0	0	0.031531017	0.123525816	0	0	0	0	0	0.048692346	0	0	0	0	0	0	0	0.020865758	0	0.06442074	0.02266511	0
M1AP	0.104567531	0.209802376	0.050187244	0.052793555	0.095487741	1.795482905	0.018935851	0.102280908	0.044537866	0.030664649	0.046053021	0.100608219	0.042364589	0.022667156	0.042964025	0.023026286	0	0.016100504	0.056451351	0.038101639	0.275410606	0.042677284	0.032545998	0.014294124	0.010934753	0.012965759	0.033893307	0.038605285	0.080605093	0.017026749	0.016675985	0.03121211	0	0.021356008	0.023393525	0.052053638	0.216924402	0.075582923	0.034334548	0.196294311	0.048436616	0	0.076379414	0.06239783	0.028168773	0.077694474	0.04174464	0.134630753	0.032411056
NIFKP1	0	0.088499315	0.042340194	0.118770653	0	0	0	0	0	0	0	0.019971194	0	0	0	0	0	0.054332409	0	0.12857696	0	0	0	0.09647328	0	0.021876984	0	0	0.054401637	0	0.056274416	0	0.053008989	0.012011253	0.026314426	0	0	0	0.115864615	0	0	0	0	0	0.019011545	0	0	0.082604	0.054686821
RNU6-855P	0	0.252166317	0	0	0	0	0	0	0	0	0	0	0	0	0	0	0	0	0	0	0	0	0	0	0	0	0	0	0	0	0	0	0	0	0	0	0	0	0	0	0	0	0	0	0	0	0	0	0
AL353622.1	0.497300596	0.822490035	1.877183533	1.76430904	1.055520017	0.291513934	2.48259229	0.539012496	0.628077144	0.11824415	1.681112857	0.164307994	0.550755218	1.11879021	0.577481941	2.015539938	0.62761035	1.440353546	0.696571936	1.2047562	0.514228975	0.863968155	0.740442381	0.970089672	0.126494566	0.259981805	2.326352927	1.528332629	1.094074267	0.997968848	0.565868907	1.463519	1.744472691	1.103485226	1.707907706	1.605767764	0.354865814	0.524611544	1.800577819	0.768563843	1.111302826	1.48650093	0.693763316	0.372943328	0.573513322	1.282258419	0.236087936	0.169900927	0.949835565
LLCFC1	0	0	0	0	0	0	0	0	0	0	0	0	0	0	0	0.018710417	0	0	0	0	0	0	0	0	0	0	0	0	0	0.055341547	0	0	0.051056329	0	0	0	0.064096642	0	0	0	0.019679015	0	0.055167507	0.025351231	0	0	0	0	0
MTCYBP37	0	0	0	0	0	0	0	0	0	0	0	0	0	0	0	0	0	0	0	0	0.019190594	0	0	0	0	0	0	0	0	0	0	0	0	0	0	0	0	0	0	0	0	0	0	0	0	0	0	0	0
LINC01248	0	0	0	0	0	0	0	0	0	0	0.098403891	0	0	0	0	0	0	0	0	0	0	0	0	0	0	0	0	0	0	0	0	0	0	0	0	0	0	0	0	0	0	0	0	0	0	0	0	0	0
AC104777.2	0	0	0	0	0	0	0	0	0	0	0	0	0	0	0	0	0	0	0	0	0	0	0	0	0	0	0	0	0	0	0	0	0	0	0	0	0	0	0	0	0	0	0	0	0	0	0	0	0
RF00019	0	0	0	0	0	0	0	0	0	0	0	0	0	0	0	0	0	0	0	0	0	0	0	0	0	0	0	0	0	0	0	0	0	0	0	0	0	0	0	0	0	0	0	0	0	0	0	0	0
AC005828.1	0.049889089	1.151110365	0	0	0	0	0.03613712	0	0	0	0	0.033882427	0	0	0	0	0	0	0	0	0	0	0.046583013	0	0	0	0	0	0	0	0	0	0	0	0	0	0.037634352	0	0	0	0	0	0.048587414	0	0	0	0	0	0
AC010872.1	0	0	0	0	0	0	0	0	0	0	0	0	0	0	0	0	0	0	0	0	0	0	0	0	0.02429945	0	0	0	0	0	0	0	0	0	0	0	0	0	0	0	0	0	0	0	0	0	0	0	0
AC073310.1	0	0	0	0	0	0	0	0	0	0	0	0	0	0.016457277	0	0	0	0	0	0	0	0.015492722	0	0	0.01587815	0.018827337	0	0	0.04681806	0	0	0	0	0.010336887	0	0.018896529	0	0	0	0.08770317	0.017583476	0	0	0	0.01636134	0	0	0.106633528	0
SPTBN5	0.381385871	0.907618887	0.671169978	2.225048522	0.429532309	0.229775734	2.441800854	0.613453329	0.225871123	0.065241291	0.209026519	0.189948102	2.971103408	0.112986714	0.056710961	0.499699145	0.621898592	1.045266938	0.128111349	0.768950247	0.211472938	0.284071321	0.373917594	0.663846105	0.638111672	0.231719072	0.201909389	0.6946323	0.195992283	3.3534609	0.324382919	0.576784012	0.458340004	1.236737513	0.678787631	0.609113636	0.775198096	0.942795573	0.250454635	0.348790345	0.335656564	1.365742684	0.361117347	0.159307152	0.168492093	0.24370045	0.421235826	2.487908221	0.563476369
VN1R1	0.088880179	0.278636815	0.143971056	0.0448734	0.182615739	0.053548151	0.168998245	0.076069523	0.064896411	0.029322338	0.019572045	0.105635989	0.131175645	0.057799802	0.179984078	0.205504464	0	0.102638145	0.047982449	0.097156751	0.055443117	0.170038053	0.093363999	0.182245529	0.167297531	0.024796395	0.1512451	0.065627344	0.020553785	0.108542813	0	0.143260005	0.080110483	0.245054061	0.089477994	0.373312855	0.217904975	0.048182909	0.087550908	0.712304047	0.470882956	0.057597568	0.162302197	0.039777622	0.007182858	0.118869574	0.079834627	0.046813614	0.041323063
RN7SL268P	0.614071069	0.35201741	0.252620354	0.177159581	0.320428661	0.739925841	0.953146862	0.343224523	1.409155882	0.231528394	0.927242038	0.655363446	0.365562131	0.399337477	0.617891063	0.985185052	0	0.81042804	0.189434063	1.726080969	0.218888683	0.912978812	0.16382214	1.007304064	0.055040701	0.456847222	0.341207785	0.259095874	0.649168532	0.342820454	0.335758091	0.87980445	0.790687776	1.003302371	0.942021123	0.720541135	1.522044312	0.228270571	0.345649808	0.456027051	0.365712706	0.757981415	0.427177931	0.628166073	0.283578252	0.469295482	0.280165366	0.123213014	0.978857386
FABP3	5.197801231	2.965043327	1.17397061	43.78880645	2.000961437	1.350864331	7.677693972	2.143313368	15.66452939	3.922743899	1.571009496	2.40532205	5.66276882	6.379279965	2.027959421	1.952521321	1.303079413	18.17191356	69.10613689	0.334224905	13.5416572	18.2657528	5.923942698	0.877709389	3.309201417	2.33156197	2.973097078	1.580333314	3.582448567	1.593146125	2.681810487	29.89791614	146.6110845	0.614037256	6.087788555	1.541061662	8.495533039	1.812222119	1.857278161	0.441507671	5.629694425	1.232864898	3.002569561	7.548860268	3.67347157	3.339499333	5.492715732	6.727958937	1.895383373
BOLA3	3.694321821	2.991478747	10.17341226	7.25995023	2.919698041	4.840733379	6.491948917	9.738723944	8.557995751	3.031486258	8.623997318	5.254309789	5.390497027	5.160440893	5.309242664	6.489822982	7.643662632	6.366739115	4.757940203	9.289990919	5.380620445	4.731215073	10.09328136	6.78019776	3.029924293	6.655427749	5.058221625	8.366924938	4.612572799	12.81861728	4.834767574	8.366744384	4.494493798	6.543491557	5.774257171	6.178895523	7.723198566	2.916983512	9.48116548	6.631176627	3.717924674	3.306585846	5.840588913	5.049063944	5.221398041	3.810869651	4.761745958	6.107945489	9.627808839
AC060234.2	0.013440557	0.094384102	0.019352408	0.13571608	0.024546977	0	0.009735656	0.013146646	0.058882232	0	0.071032938	0.027384666	0	0.034962194	0.056801502	0.044395153	0	0.049667364	0.029023831	0	0.078252235	0	0	0.022047493	0.008432971	0.0099993	0.026138797	0	0.049730648	0.026262338	0	0.009628414	0.024228787	0.005489976	0	0.040144194	0.070973163	0.046632137	0	0	0	0	0.052359496	0	0.017379192	0.011983724	0.042925079	0.018877881	0
TSPAN6	55.21788181	27.9254596	41.06002658	48.89370045	21.68740316	13.38476782	30.77336755	19.01274646	37.66602912	97.00949494	55.35502065	81.98731368	39.5634151	51.15479742	66.22644976	30.03445156	33.19807341	45.59620051	47.70045773	18.85338	35.13870471	59.31177897	67.17860086	46.84438277	27.96861339	37.20329486	42.30871205	84.89757656	42.90288267	34.61292193	37.42995665	28.82388484	52.61164977	55.61980283	48.06118375	45.94867057	42.26297018	22.15987956	31.1963624	21.98509598	20.01815389	74.66192151	52.87891964	73.80418071	42.75814768	11.51797024	16.89116066	21.52850586	11.32064216
RPS3AP9	0	0	0	0	0	0	0	0	0	0	0	0	0	0.02146511	0	0	0	0	0	0	0	0	0.030820074	0	0	0	0	0	0	0	0	0	0	0.026964656	0	0	0	0	0	0	0	0	0	0	0	0	0	0	0
AC079145.1	0.241607049	0.145426786	0.347878306	0.195170259	0.264753441	0	0.70003146	0.519912193	0.070564351	0.1275332	0.510754394	1.050167337	0.234923785	0.18854381	0.306318638	0.670358601	0.859573722	0.178563812	0.417385218	0.528211264	0.602854229	0.118328884	0.406072993	0.237795044	0.181909007	0.1437977	0.187948096	0.499513857	0.089395667	0	0.739784926	0.242312131	1.045286317	0.098687651	0.735101511	0.721630846	0.473872833	0.167651584	0.475987259	0.251194198	0.436466735	0.083504052	0.282363823	0.086503461	0.062481567	0	0.038580998	0	0.17972859
MIR6753	0.478205171	1.599103477	0.918059334	1.287647686	1.164484648	0.192071342	0.692775037	0.311832036	0.814717065	0	0.56162221	0.21651697	0.221417714	0	0.561376637	0.315909411	0.354443128	2.356171277	0	5.924340237	0.397736754	0.29275576	0	0.522955768	0	0.237178523	1.239999025	0.470796161	0.294896681	0.934394774	0.61009702	1.027715825	0	0.390658676	0.427930327	2.142451579	1.442956114	1.797398767	0.314035497	0.276211507	0.221508915	0.550923077	0.310485423	0	0	0.568496153	0	0.447774122	0.592885165
SLC25A39P1	0.024546369	2.363970435	0.070686259	0.198285653	0.044829925	0	0	0	0	0.064784471	0.172969094	0	0.034096249	0.015962786	0.034578692	0	0.109161827	0.045353532	0.053005963	0	0	0.015027213	0.022919717	0.161060556	0	0	0.095474103	0.036249094	0.09082264	0.047962674	0.093949212	0.017584287	0	0.010026295	0	0	0	0.042581928	0.096717036	0.042533978	0	0.04241849	0	0	0	0.021885767	0.039196845	0.137906021	0.136948123
NDUFS7	6.184101275	1.549217732	8.364540598	7.344702745	13.56957744	5.870911845	5.449744453	4.792932487	7.259542967	6.283139046	11.97635319	3.04980521	7.556066862	6.574016818	4.632009322	9.422345197	11.87575038	11.07350455	9.816974564	5.159122787	6.832011814	6.658234187	6.558452891	9.728657304	4.309015375	5.62572469	9.603778457	12.46869229	9.367011576	7.567444093	8.713218874	4.527061153	7.669618946	5.179533505	5.248248574	6.662181612	3.727844141	6.589048881	9.933910335	8.893768512	2.365408228	6.290893569	8.162143684	6.460946146	5.552983929	7.53738508	5.524944331	4.084593998	9.525829984
AC243571.1	0	0	0	0	0	0	0	0	0	0	0	0	0	0.035565621	0	0	0	0	0	0	0	0	0	0	0	0	0	0	0	0	0	0.039178381	0	0	0	0	0	0	0	0	0	0	0	0	0	0	0	0	0
MYBL1	0.520020874	1.289709316	0.29638136	0.37923261	0.164884206	0.387273561	0.300818188	0.487455631	0.999339962	0.489261916	0.41351656	0.578814256	0.411331042	0.436810089	0.511264524	0.357847378	0.208778215	0.620533297	0.990374573	1.23952701	0.489584146	0.413419609	0.637297317	0.663465365	0.160871825	0.185378655	0.133438215	0.170654666	0.44762049	0.366925387	0.076019825	0.32078754	0.1887864	0.315664154	0.552602942	0.485373752	0.727358317	0.817535963	0.227663805	0.175212493	0.240878323	0.174736757	0.597895676	0.717587973	0.235809869	0.280125125	0.236431858	0.096371333	0.322364416
OR4V1P	0	0	0	0	0	0	0	0	0	0	0	0	0	0	0	0	0	0	0	0	0	0	0	0	0	0	0	0	0	0	0	0	0	0	0	0	0.034597193	0	0	0	0	0	0	0	0	0	0	0	0
RAB3GAP1	11.75181933	15.89184162	8.131105689	8.951569764	5.588964181	10.60127182	10.46627818	13.9982431	11.49463366	13.38484888	6.836049611	16.2331222	14.36833621	9.583703573	13.45779598	10.4597833	6.217111044	10.60899084	7.587592918	12.2254015	12.86405501	8.319463021	14.82833788	8.500141519	6.017495421	9.458803999	8.336557029	7.495097617	10.8049005	9.292921805	7.01100781	11.15895328	9.284241792	10.63612296	10.41398265	10.67731706	12.57179233	13.30254876	6.394026104	11.20679542	11.11086581	7.632640732	11.15330712	9.858791233	12.01369062	13.14324686	9.357751455	11.02798292	7.619947243
LPP-AS1	0	3.928485788	0	0.106869545	0	0	0	0	0	0	0	0	0	0.034413698	0	0	0	0	0	0	0.044014054	0	0	0	0	0	0	0	0	0.103401311	0	0	0	0	0	0.039514402	0	0	0	0	0	0	0	0	0	0	0.042251659	0	0
AC116609.2	0	0	0	0	0	0	0	0	0	0	0	0	0	0	0	0.067459822	0	0	0	0	0	0	0	0	0	0	0	0	0	0	0	0	0	0	0.274142866	0.076250447	0	0	0	0	0	0	0	0	0	0	0	0	0
RF00019	0	0.267605072	0	0	0	0	0.386445939	0	0.19477201	0	0	0	0	0	0	0	0	0	0	0	0	0	0.249076519	0	0	0	0	0	0	0	0	0	0	0	0	0.597554522	0	0	0	0	0	0	0.259793926	0.238767206	0	0	0.212982855	0	0
SEPT14P21	0	0	0	0	0	0	0	0	0.013073738	0	0	0	0	0	0	0	0	0	0	0	0	0	0	0	0	0	0	0	0	0	0	0	0	0	0	0.013369941	0	0.015530738	0	0	0	0.030942255	0	0	0	0	0	0	0
SRGAP3-AS2	0.072666804	0.018224668	0.026157354	0	0.033178506	0.043779986	0.026318069	0.017769442	0.013264529	0.01598227	0.064006979	0	0.037851812	0.023628029	0.025591596	0.012001191	0.080790372	0	0.078459139	0	0.030219517	0	0	0.149000601	0	0.013515385	0	0	0	0.106491135	0	0	0	0.007420433	0	0	0	0.157573848	0	0.472189233	0	0	0.017692707	0.097564362	0.011745145	0	0.029009479	0	0
AL590103.1	0	0.683395362	0	0	0	0	0	0	0	0	0	0	0	0	0	0	0	0	0	0	0.070823917	0	0	0	0.05342713	0	0	0	0	0	0	0	0	0.069563543	0	0	0	0	0	0	0	0	0	0	0	0	0	0	0
AC012513.2	0.022991981	0.645829654	0.033105042	0	0.083982182	0	0.016654223	0	0.016787737	0.020227341	0	0.03123024	0.03193712	0	0	0	0	0.08496308	0	0.050266015	0.019123081	0.014075621	0.042936673	0.075430735	0	0	0.044714125	0.033953637	0.085071338	0.134776379	0	0	0	0	0	0.085840433	0.086721197	0	0	0.159362136	0.015975137	0	0	0.041159518	0	0	0.036714723	0.096879889	0
DHX33	5.600560012	7.324503935	4.064038543	3.317578652	4.016599465	4.919145944	7.452444083	5.099239736	7.999782657	5.334458348	2.792042839	4.193688873	3.71658984	13.21350041	6.491012963	6.640840466	7.909538432	4.72979716	2.605299052	7.650175848	4.684063745	5.846141075	7.3619248	4.980548091	2.874283122	3.901651326	7.541145297	3.372702883	2.88267532	4.975800689	5.111848326	8.920327559	8.755682165	7.479330661	5.143228918	5.807499971	10.19603799	4.796014464	4.157333679	7.452066029	4.240884757	6.400915535	7.006649252	3.152036153	7.535338669	6.779742613	7.393464773	2.244818565	5.828691212
MIR25	4.979406222	3.746471002	6.273405448	5.656452336	12.50434705	0.749992859	9.017071904	7.001371659	21.35999707	3.011706643	12.06150556	1.479532628	8.8619804	5.059632996	5.480105262	18.70885732	5.536064089	8.050251862	6.72039889	2.721545655	1.811911878	3.429424615	1.452946359	10.21008881	1.171580626	1.852251321	6.657613813	3.676693832	6.909007951	7.297178233	3.573425402	19.61904073	9.537200651	2.415262765	6.9623585	5.809557853	11.03403346	3.509207117	7.357403063	6.471241012	4.10846298	14.52075825	3.940207872	2.228493925	0.402411043	3.607243449	0.745439992	6.993805338	3.472613108
RN7SL168P	0	1.691954646	0.134911945	0	0	0	0.067870434	0	0	0	0	0	0	0	0	0	0	0	0	0	0	0	0	0	0	0	0	0.138370198	0	0	0	0	0	0	0	0	0	0	0	0	0	0	0	0	0	0	0.074811182	0	0
ROPN1B	0.006457975	0.064785813	0	0.052167545	0.035383303	0.217883301	0.009355658	0.025267023	0.028291982	0.011362889	0	0.017543865	0.013455721	0	0.018194816	0.021331169	0.0287197	0.011932191	0	0	0.021485121	0.007907106	0.030150073	0.021186943	0.085090095	0.009609011	0	0.028610636	0	0	0	0.023131505	0.011641549	0.039567702	0	0.024110813	0.014614921	0.011203002	0.050891128	0.022380774	0.013461263	0	0.006289477	0.063584745	0.020876067	0.034547938	0.005156205	0	0.012010026
NPC1L1	0.03982008	0.179762127	1.37604019	0.211093804	0.10908729	0.089964871	0.162245486	8.091720707	0.054515395	0.157643857	0.184141936	8.417447624	0.414842023	0.132714212	0.578478743	0.256480908	0.498056032	0.349477804	0.085988348	0.032646111	0.078658779	0.12493588	0.060419552	0.13880433	7.617058653	0.199966965	2.691071761	6.372959312	1.040560794	0.223694915	16.08857903	8.190504637	0.699876111	0.333433477	0.048996339	0.542638366	5.831260766	0.07771283	0.05883681	0.181125748	4.914444373	0.094617787	0.407201751	0.098016393	0.241354681	1.153878331	6.907100492	3.432650745	0.046283876
AC011466.4	0.016196953	0.146237716	0.04664242	0	0.059162169	0.019516543	0.046928999	0.031685535	0.059131527	0.014249372	0.02853347	0.011000243	0.011249227	0.031599195	0.091267181	0.032099841	0	0.029926587	0	0.070820891	0.013471464	0.009915726	0.03024721	0	0.010162409	0.024099924	0	0	0.029964718	0.031648233	0	0.034809045	0	0.013231727	0.014494129	0	0.036655019	0.056195481	0	0	0	0.055979792	0.031548705	0.014497637	0.020943326	0.028882704	0.038796133	0.022749367	0.060243598
MIR6740	0.694032283	1.160411372	0	0	0	0	0	0.226285194	1.013503909	0.610579303	0.40754886	0.314237018	0.642699205	0.300891449	0.651793051	0.305658663	0	0.854894003	0	0	0.384830841	0.566512621	0.216013264	0	0.145151582	0.688447394	0	0.341639692	0.855983286	0.904075179	0	0.497184057	0.417035323	0.283486827	0.207022341	0.34548875	0.174516816	0.401325252	0	0	0.160740983	0	0	0	0.149568706	0.412537032	0.369421589	0.324933434	0
AL021707.5	0.056706904	0.682654152	0.408247643	0.572598212	0.310697639	0	0.082151197	0	0.082809792	0	0.299694281	0.03851278	0.039384496	0.073754303	0.15976706	0	0.504370264	0.419102049	0.857178861	0.619874824	0.047164734	0.104147385	0.052949021	0.186040664	0	0.042187937	0.330845727	0	0.94418113	0.664818841	0	0.081246274	0.204446818	0.023162698	0.20298069	0.042342981	0.256664645	0	0.446870468	0.393047176	0.118202154	0.68596496	0.055227342	0	0	0.101120791	0.045276182	0.477884747	0.738212765
FO393419.1	0	0	0.106029388	0	0	0	0	0	0	0	0	0	0	0	0	0	0	0	0	0	0.061247725	0	0	0	0	0	0	0	0	0	0	0	0	0.030078884	0	0	0	0	0	0	0	0	0	0	0	0	0	0	0
RNA5SP128	0	0	0	0	0	0	0	0	0	0	0	0	0	0	0	0	0	0	0	0	0	0	0	0	0	0	0	0	0	0	0	0	0	0	0	0	0	0	0	0	0	0	0	0	0	0	0	0	0
UMODL1	0.247841427	0.032430293	0.217216017	0.007253855	0.459201833	0.012984213	0.1535058	0.46376339	0.587473916	0.025280008	0.417628387	0.192717358	0.648615781	0.060732281	0.258057389	0.173219175	0.151751138	0.265465849	0.162885183	0	0.137424479	0.149528819	0.291787084	0.188545746	0.011268294	0.187057532	0.111766881	3.315238153	0.059805922	0.505328089	0.013747721	0.010292534	0.323749598	0.294899528	0.167142522	0.155560131	0.056901402	0.043617515	0.03538185	0.018672171	0.21962192	0.341393663	2.259828777	0.064301144	0.078956165	0.041633478	0.134789644	0.075674934	0.033399686
RNU6-231P	0	0	0	0	0	0	0	0	0	0	0	0	0	0	0	0	0	0	0	0	0	0	0	0	0	0	0	0	0	0	0	0	0	0	0	0	0	0	0	0	0	0	0	0	0	0	0	0	0
UGT3A2	0.019407485	0.097347056	0.0279439	0.019596717	0.053166894	0.023385078	0.028115592	0.009491547	0.042511485	0	0.085473313	0.013180692	0.013479029	0.006310455	0	0	0.064731262	0.089646457	0	0	0.177559293	0.017821806	0	0.047753199	0.37748032	0.014438485	0	0	0.089760682	0	0.018570139	0	0.227403448	0	0	0.014491547	0.021960357	0.033667226	0.210289546	0	0	0	0.028351676	0.026057	0.006273669	0.034607784	0.030990824	0.013629353	0
NUP155	5.320112371	14.61095287	7.647942351	7.118810369	4.607363659	4.056443562	10.7835703	5.461332991	6.228864984	7.118994488	5.611355883	5.561106934	5.643717617	7.449743783	8.459720341	5.334476941	5.735429551	7.193174251	4.793442969	7.106143469	3.74196206	8.352993287	10.16776048	7.087458162	2.135314499	4.718396086	6.321268722	4.586807962	6.437582086	4.49780584	4.502678558	5.847580236	8.278645742	6.315669746	5.784405564	6.811849729	7.238431317	4.811013058	5.287959138	7.894030924	4.691920134	4.995600766	4.993794685	5.121819054	5.270089735	4.609664574	3.675770818	5.010724825	5.655172825
SMIM25	3.445054304	3.520245907	1.259288242	1.313915489	1.519388782	1.06669731	0.664415825	1.126717466	1.277183085	2.289527071	1.315263764	1.318359551	0.851884554	1.595301664	0.232887705	1.465565322	1.351829603	1.478014418	0.161223768	0.303134216	4.258103802	3.055839803	0.199179917	1.592124008	1.345095015	0.785563137	0.767473897	3.307674378	2.861135483	4.355680031	0.591926036	0.649456395	0.28840264	1.6860006	1.43167225	1.306119445	4.135571487	1.406193907	1.491892828	0.850158958	2.163936953	1.732564292	4.570507577	4.821129757	0.15170453	1.806848239	2.094896233	3.265773239	1.686009628
OR52L1	0	0	0	0	0	0	0	0	0	0	0	0	0	0	0	0	0	0.04415129	0	0	0	0	0.044624312	0	0	0	0	0	0	0	0	0	0	0	0	0	0	0	0	0	0	0	0	0	0	0	0	0	0
IGLV3-9	7.655432016	12.74287751	2.449485858	15.34563208	1.760619956	1.776555754	1.971628737	1.386671742	1.531981144	11.22485812	5.594293249	10.05183555	0.118153487	1.216946001	0.39941765	4.270601837	2.269666188	12.7826125	5.755343778	0.371924894	37.63745802	3.020274172	1.853215746	0.558121991	0.462532915	1.771893346	0.882255272	1.256137264	3.566906491	0.775621981	4.991943511	3.087358411	0.204446818	2.038317429	0.101490345	5.546930552	5.432734985	12.64087489	11.28347932	0.098261794	0.039400718	8.231579514	0.607500763	10.60830785	6.23257017	4.247073214	120.072434	0.796474578	21.09179328
AC006504.4	0	0	0	0	0	0	0	0	0	0	0	0.021678134	0	0	0.022482483	0	0	0	0	0	0	0.019540881	0	0	0	0	0	0	0	0	0	0	0	0	0	0	0	0	0	0	0.022177938	0	0	0	0	0	0	0	0
RF01872	0	0	0	0	0	0	0	0	0	0	0	0	0	0	0	0	0	0	0	0	0	0	0	0	0	0	0	0	0	0	0	0	0	0	0	0	0	0	0	0	0	0	0	0	0	0	0	0	0
AL035410.2	0	0	0	0	0	0	0	0	0	0	0	0	0	0	0	0	0	0	0	0	0	0	0	0	0	0	0	0	0	0	0	0	0	0	0	0	0	0	0	0	0	0	0	0	0	0	0	0	0
CR786580.1	0.027250051	0.054674004	0.026157354	0.036687669	0	0.010944997	0.019738552	0.026654163	0.013264529	0.007991135	0.032003489	0.07402804	0.006308635	0	0.051183193	0.054005361	0.020197593	0	0	0.019858394	0.030219517	0.016682399	0.059369872	0	0.005699141	0.020273077	0	0	0.033608795	0.017748522	0.034765779	0.052056334	0	0.051943034	0.008128396	0.047477693	0.061669076	0.03151477	0.017895004	0	0.006311234	0	0.035385413	0.024391091	0.029362863	0	0.014504739	0.012757984	0
AC006435.3	0	0	0	0	0	0	0	0	0	0	0	0	0	0	0	0	0	0	0	0	0	0	0	0	0	0	0	0	0	0	0	0	0	0	0	0	0	0	0	0	0	0	0	0	0	0	0	0	0
AC067968.2	0	0.046334447	0	0	0	0	0.066911134	0	0	0	0	0	0	0.030035984	0	0	0	0	0	0	0	0	0	0	0	0	0	0	0	0	0	0	0.166519404	0	0	0.068975669	0	0	0	0	0	0	0.044981987	0	0	0	0	0	0
IGHD6-19	1.244851555	0	0	0	0	0	0	0	0	0	0	0	0	0	0	0	0	0	0	0	0	0	0	0	0	0	0	0	0	0	0	0	0	0	0	0	0	0	0	0	0	0	0	0	0	0	0	0	0
SYT14P1	0	0	0	0	0	0	0.013077245	0	0	0	0	0	0	0.011740585	0	0	0	0	0	0	0	0	0	0	0	0	0	0	0	0	0	0	0	0	0.016155749	0	0	0	0	0	0	0	0	0	0	0	0	0	0
AC093835.1	0	0.046171298	0	0	0	0	0	0	0	0	0	0	0	0	0	0.030404427	0.102339213	0.085037872	0	0	0.038279828	0.028176024	0	0	0	0	0	0	0	0	0	0	0	0.037598605	0	0	0	0	0	0	0	0	0	0	0	0	0	0	0
AC090971.4	0	0.407949065	0.041822703	0.058659506	0	0	0.010519917	0	0.010604254	0.012776937	0.025585012	0.009863551	0	0	0.01022953	0.009594286	0	0.107336691	0	0	0.012079413	0	0	0.071470622	0	0.010804799	0.028244422	0	0.080605093	0	0	0.010404037	0	0.011864449	0	0.021689016	0	0	0	0.125829686	0	0.025097607	0	0.012999548	0.009389591	0.012949079	0	0.061195797	0.027009213
SFXN1	4.232692571	7.539946065	9.07705099	5.856654294	6.065716254	9.85093632	6.947146603	8.037128908	15.95679722	8.984353515	9.360221823	5.418700322	6.318241602	7.622325081	5.327947664	7.861688549	9.772556873	8.630737535	4.629726462	15.93354998	4.436456184	3.795978716	12.40139223	7.232011401	10.05962572	7.076201807	7.721335714	8.550061192	8.252122016	7.528467559	6.811783181	7.397418524	4.866844072	8.837698076	4.618769046	4.843937524	6.224479204	6.336508084	9.134567643	7.537816393	4.788009405	3.317179733	8.372281263	10.94557812	7.832347428	5.956371146	8.021454116	4.960641841	13.74644814
C9orf72	2.264019861	9.444048727	2.421604875	1.907256446	0.598570466	2.234389812	1.89296036	2.568833421	2.358405651	4.116357389	2.096772328	2.723784911	1.284894809	2.16500878	3.505242386	1.746343609	1.735613626	1.952139597	1.564471612	2.253288955	4.153468733	1.932516411	2.947501343	1.386497049	1.328512904	1.527144853	0.939306421	2.400889564	3.422591698	2.148707216	1.402961474	1.442697673	2.207769313	2.265244621	1.937240074	2.64046417	2.452850836	2.678193955	2.44680379	1.285281125	1.153585691	1.714023299	2.347745106	2.547585434	1.594774481	3.598912632	1.955703998	1.066030375	3.400434083
MTAPP2	0	0.189124738	0.090481809	0	0.05738446	0	0	0	0.022941895	0	0	0	0	0	0	0	0.069866193	0.058054701	0	0.137385718	0	0	0.05867668	0	0.019714097	0	0.061105721	0	0.290643363	0.122789057	0.060129754	0.022508733	0	0.012834139	0	0	0	0	0	0.054445537	0	0.054297707	0	0	0	0	0.025086923	0	0.058433394
AL450023.2	0	0	0	0	0	0	0	0	0	0	0	0	0	0	0	0	0	0	0	0	0	0	0	0	0	0	0	0	0	0	0	0	0	0.019592668	0	0	0	0	0	0	0	0	0	0	0	0	0	0	0
CLUHP6	0.027780959	0.111478415	0	0	0.050737376	0	0	0	0	0	0	0	0	0	0	0	0	0	0	0.182207626	0	0	0	0	0	0.020668054	0.054027588	0	0	0	0	0	0.050079693	0.011347507	0	0	0	0	0.054730947	0.096277762	0	0	0	0	0.01796096	0	0	0	0.154994421
LINC02168	0	0.074503685	0	0	0	0	0.053795031	0	0	0	0	0	0	0	0	0.049061689	0	0	0	0	0	0	0	0	0	0.055251815	0	0	0	0	0	0	0	0.060670476	0	0	0	0	0	0	0	0	0	0	0	0.132433763	0	0.104311017	0
GSTA11P	0	0	0	0	0	0	0	0	0	0	0	0	0	0	0	0	0	0	0	0	0	0	0	0	0	0	0	0	0	0	0	0	0	0	0	0	0	0	0	0	0	0	0	0	0	0	0	0	0
AC087894.3	0	0	0	0	0	0	0	0	0	0	0	0	0	0	0	0	0	0	0	0	0	0	0	0	0	0	0	0	0	0	0	0	0	0	0.067030156	0	0	0	0	0	0	0	0	0	0	0	0	0	0
DDX50P1	0.09803206	1.322192058	0.329353786	0.153981202	0.139252956	0.02624975	0.244588075	0.031962784	0.111344666	0.057496218	0.076755035	0.184941578	0.121041684	0.113335779	0.168787242	0.129522858	0.096881122	0.060376889	0.070564188	0.142881147	0.054357356	0.126698187	0.162729992	0.089338277	0.034171102	0.056725197	0.169466533	0.064342142	0.141058912	0.234117802	0.041689963	0.070227248	0.215989544	0.071186692	0.077978415	0.219601287	0.221854502	0.066135057	0.085836369	0.094372265	0.098386877	0.225878462	0.095474268	0.029248983	0.112675092	0.048559046	0.078271199	0.152989492	0.141798369
AC073429.2	0	0	0	0	0	0	0	0	0	0	0	0	0	0	0	0	0	0	0	0	0	0	0	0	0	0	0	0	0	0	0	0	0	0	0	0	0.013656787	0	0	0	0	0	0	0	0	0	0	0	0
PARP1P2	0	0.134488703	0	0	0	0	0	0	0	0	0	0	0	0	0	0	0	0	0	0.293089532	0	0	0	0	0	0	0	0	0	0	0	0	0	0	0	0	0	0	0	0	0	0	0	0	0	0	0	0	0
PRIMA1	0.54406282	0.033691286	0.13539724	0.230598776	0.036801545	0.032373792	0.063249245	0.032849726	0.117703948	0.029545847	0.047330957	0.196155919	0.536477143	0.017472114	0.113544627	0.168614889	0.029870849	0.037231381	0.043513374	0	0.396646691	0.452322191	0.018815133	0.341560525	0.10535797	0.05496789	0	0.128948794	0	0.091870949	0.025708096	0.1299168	0.012108168	0.120717412	0	0.035108119	0.800571232	0.297127111	0.013232739	0	0.051336342	0.092858566	1.511103517	0.006012124	0.052110783	0.017966348	1.474791352	0.462270407	0
AC129908.1	0	0	0	0	0	0	0	0	0	0	0	0	0	0	0	0	0	0	0	0	0	0	0	0	0	0	0	0	0	0	0	0	0	0	0	0	0	0	0	0	0	0.069715575	0	0	0	0	0	0	0
BOLA2-SMG1P6	3.334163815	2.139797278	0.545057783	0.749783156	0.678066666	1.850859571	1.028262586	2.378294568	2.349413638	3.054936882	0.461684423	1.22614567	2.401620705	3.650036997	1.481871739	2.087177964	1.392109683	0.685986374	0.644529484	0.76394264	1.537930216	3.124141202	0.822486594	1.731535529	0.415648487	2.978766744	0.835298703	0.677285706	0.835006809	0.810797581	1.14238161	1.199462884	0.839877319	1.421355003	2.749113719	1.348089214	2.009932186	1.458617803	1.778397621	0.391049652	1.289822173	1.245445152	1.006764764	1.042570257	1.016617372	1.174828726	1.790218461	1.278107701	0.988307044
LINC00857	1.746003218	1.389179713	2.756715245	1.677915847	0.967632568	0.928595489	1.674658402	3.462757585	1.934262796	1.80089489	2.100068678	1.733731463	2.400204733	1.730576268	2.103391116	1.551171956	1.44585368	1.757632143	1.092103514	3.448628327	2.253414128	4.253476437	1.09061326	1.896226536	0.876391956	1.245214557	2.294940618	0.746854896	0.957904833	2.399901086	2.511767463	2.855239565	1.6497003	1.809997881	3.879165749	2.697390288	3.697007319	2.308220987	1.850364842	0.959806359	1.489241884	1.935209298	1.571448103	2.866966159	2.031888464	0.719327007	0.672990504	1.471405154	0.940532707
AL035416.1	0.817998936	0.273536344	0	0	0.06224755	0.041068709	0.12344101	0	0	0.119939959	0.120086105	0.138887026	0.071015329	0.221647547	0.072020158	0.067547775	0.075787057	0	0	0	0.028348035	0.041731373	0.22277248	0.33545533	0.106923916	0	0	0	0.189164494	0.133194909	0	0.048832506	0.061440667	0.125296003	0.274500288	0.381749303	0.128555412	0.029563073	0	0.059059566	0.07104458	0	0.099582026	0.152537068	0.044071092	0.182333838	0.190490533	0	0.063385376
S100A13	10.30141428	10.63160008	5.959489929	11.28931769	4.031538718	43.88777605	9.5271463	2.129186214	8.618547217	9.521265766	7.5614812	7.48904944	14.79897831	6.851985239	2.289047252	3.962987639	8.294357162	7.288656494	4.193024483	9.607332785	13.76996361	11.91226773	10.22946941	4.626870583	11.52893961	7.200102036	5.008471433	2.293980984	9.812519893	7.648058969	8.918196936	11.50870305	8.271744004	4.808858632	6.602863461	5.585896689	13.46044519	18.12749139	11.85870713	8.376184125	7.661714552	6.56972539	6.74814214	10.52871905	9.818326047	8.191633977	11.19500498	12.97599693	12.41072284
LINC02012	0.409177294	0.532107476	1.352873523	1.101778542	0.249098455	1.040859655	0.241500708	1.096925677	0.265567401	0.546630708	0.400461054	0.123508811	1.536703112	0.256237414	0.725851855	0.67076572	0.47176894	0.952029785	0.752684676	0.629505343	0.100836835	0.974155398	0.297159116	0.795499093	0.247220491	0.958338727	0.353669287	0.134279253	0.168219324	0.177670427	0.348020561	0.379973516	1.611811302	0.674726037	0.433966832	0.260268192	0.137185393	0.959574495	0.268705155	2.153328893	0.442247365	1.885594115	0.826521196	0.325553895	0.656454884	2.675392332	0.544495299	0.127712967	0.479119953
AL591866.1	0.260766909	1.046395891	0.469332078	0.263309502	0.595310107	0	0.519437309	0.382596912	0.047600142	0	0.459381758	0.044275291	0.090554875	0.169579719	0.137754267	0.172266478	0.144959284	0.361357939	0.281552871	0.427574504	0	0.119730535	0.426100977	0.427754344	0.245418385	0.194001385	0.253565885	0	0.482424495	0.127382164	0.124757994	0.233507059	0.235037364	0.133142192	0.116675933	0.340750126	0.098356111	0	0.38530041	1.46853599	0.18118435	0.337972761	0.063490785	0.058352085	0.04214779	0.348753251	0.052050673	0.732518265	0.84866854
AC018563.1	0	0	0	0	0	0	0	0	0	0	0	0	0.013062052	0	0	0	0	0	0	0	0.031284809	0	0	0	0.011800093	0	0	0	0	0	0	0	0	0	0	0	0	0	0	0	0	0	0	0	0	0	0	0	0
ASB5	0.01929765	0.006453075	0	0	0	0.023252731	0	0.006291887	0	0.011318153	0	0.10048007	0.741618583	0.004183161	0.004530796	0.042494376	0.014303315	0	0	0	0.631315753	0.425302659	0.048050195	0	0	0	0.012509833	0.227983968	0	0.238810213	0	0.009216174	0	0.007882385	0	0	0.761836327	0.005579448	0	0	0	0	0.08770602	0	0	0	0.015407716	0.189731063	0
HORMAD2	0.010152187	0.030553744	0	0	0	0	0.007353729	0	0.007412682	0	0	0	0	0	0.007150739	0	0	0	0	0	0	0	0	0	0.095546381	0	0	0	0.018781769	0	0	0.007272725	0	0	0	0	0	0	0.180006366	0	0	0.035087916	0	0	0	0	0	0	0
AC099684.2	0.270433269	0	0	0.242728989	0.384146085	0	0.087061384	0.058782131	0.109699178	0	0	0.12244408	0	0.214947167	0.021164544	0.694758627	0.2004437	0.055518978	0.06488661	0	0.299902656	0.128767668	0.028056895	0.345030587	1.640212876	0	0.350620414	0.177495564	0	0	0.115006795	0.12915356	0.162499971	0.012273568	0	1.727642308	0.725348054	0	0.059197496	0.104134913	0.250534222	0	0.058528287	0	0.01942674	0	0.023991172	0.295427984	0
DAP3P2	0.205034374	0.102844302	0.29521908	0	0.093615432	0	0.408420316	0.350963899	0.336841005	0.090190145	0.090300042	0.313312792	0.213602971	0.200004316	0.072208446	0.169310926	0	0.094708845	0	0.112063645	0.298432545	0.188282136	0.430755862	0.672664675	0.09648311	0.19067293	0	0.075696638	0.094829521	0.400629393	0.294282092	0.220320778	0.184803888	0.125623574	0.137608968	0.306197873	0.309339611	0.133381628	0.201967927	0.53292573	0.142460636	0.442898944	0.099842371	0.091761515	0.132558932	0.091405264	0.163704469	0.215985165	0.190653269
HOMER2P2	0	0	0	0	0	0	0	0	0	0	0	0	0	0	0	0	0	0	0	0	0.025670534	0	0	0	0	0	0	0	0	0	0	0	0	0	0	0	0	0	0	0	0	0	0	0	0	0	0	0	0
MIR1267	0	2.689774053	0	0	0	0	0	0	0	0	0	0	0	0	0	0	0	0	0	0	0	0	0	0	0	0	0	0	0	0	0	0	0	0	0	0	0	0	0	0	0	0	0	0	0	0	0	0	0
AL162464.1	0	0	0	0	0	0	0	0	0	0	0	0	0	0	0	0	0	0	0	0	0	0	0	0	0	0	0	0	0	0	0	0	0	0	0	0	0	0	0	0	0	0	0	0	0	0	0	0	0
CENPB	43.75083391	23.85209232	24.50604227	76.84808342	43.89410071	39.65191121	59.62126043	63.02520722	45.40711633	32.09260716	26.70750913	76.11882794	94.38694096	58.01075891	64.72482859	26.74981473	48.67252966	22.4840133	27.11255011	36.22338935	61.01804649	62.17321418	28.88743858	40.66275722	22.82437073	78.52045537	70.26297292	16.91020241	46.94962832	41.29586217	77.40240739	68.49959183	26.36676458	30.42479112	15.79886623	21.87077605	50.57171648	23.01020944	35.09014947	35.96779556	58.4181407	34.56576741	16.01098986	37.59524179	40.88439521	33.60012441	38.30511645	90.83697205	44.52525835
PAQR9-AS1	0	0.017795949	0	0	0	0	0	0	0	0	0	0	0.00410682	0.003845367	0	0	0	0	0	0	0	0	0.005521262	0	0.619578264	0	0.011499652	0	0	0	0	0	0	0	0.005291455	0	0.00446062	0	0.01164936	0	0.004108512	0	0	0	0	0.005272188	0	0	0
AL035404.2	0.085993035	0.431337122	0	0	0	0	0.124577967	0	0	0	0	0	0	0	0	0.056808271	0.19121274	0.15888655	0	0	0.143045675	0	0	0	0	0	0	0	0	0	0	0	0	0.070250025	0	0	0	0	0	0	0	0	0	0	0	0	0.068658947	0	0
AC000120.1	0.115162479	0.627162547	0.071064379	0.132897559	0	0.0396472	0.154918857	0.048276073	0.156160818	0.072367801	0.028982392	0.055866556	0.14854077	0.117686618	0.115878878	0.184760947	0.073163843	0.364769121	0.106579013	0.107902691	0.05473365	0.040286926	0.06144619	0.296857208	0.020644593	0.024479092	0.127979761	0.097181335	0.213053109	0.289315437	0	0.188569074	0.237256093	0.087359377	0.117777342	0.147414331	0.124105728	0.057079614	0.064822934	0.114030679	0.057154597	0.056860532	0.160225329	0	0.02127283	0.088011362	0.131355065	0.138643718	0.122382841
C1QL1P1	0	0	0	0	0	0	0	0	0	0	0	0	0	0	0	0	0	0	0	0	0	0	0	0	0	0	0	0	0	0	0	0	0	0	0	0	0	0	0	0	0	0	0	0	0	0	0	0	0
FOLR3	0.056178831	0.225432353	0	0	0.03420048	0	0.04069309	0	0.04101932	0.065898244	0.131957081	0.165334592	0	0.085245393	0.013189938	0.074225134	0	0	0	0	0.155751737	0.02292834	0.017485314	0	0.164491263	0.041795069	0.072836619	0.193579511	1.03932068	0	0.107509933	0.107319577	0.067514314	0.007649	0	0.01398289	0.211895418	0.064970994	0.147569689	0	0.013011269	0.064721622	0.127663777	0.083807974	0	0.01669652	0.732624405	0.026301918	0.069651266
SLC28A1	0.037941775	0	0.043704421	0.015324689	0	0	0	0	0.005540684	0	0.147048834	0.015461009	0.05797352	0.024673972	0	0.020051918	0	0.042062274	0.032772918	0.066359894	0.075737391	0.018582272	0.035427429	0.112029422	12.02187957	0.050809216	0.029515216	0.056030893	0	0.014827358	0	0.010872143	0.013679243	0.030995657	0	0.011332432	0.051519188	0.006581967	0.044849191	0	0.005272491	0.026226817	0.266053112	0.013584433	0.009812054	0.006765847	0.024234914	0.063949163	0
OR5M7P	0	0	0	0	0	0	0	0	0	0	0	0	0	0	0	0	0	0	0	0	0	0	0	0	0	0	0	0	0	0	0	0	0	0	0	0	0	0	0	0	0	0	0	0	0	0	0	0	0
SNORA59A	0.51595821	4.830975766	0.742903277	1.389304082	0.314104412	0.414469738	0.996623737	1.345801417	0.753460143	0.605223344	0.302980403	0.116805207	1.194490298	0.782911632	0.363417507	1.136165424	0	0.6355462	0.74278093	0	0.286091349	0.210578704	0.481766424	2.256967	0.431634967	0.767709429	1.337893685	0.25398214	0	0.672108521	0	0.616028492	1.860197031	0.491750175	1.539047668	0.385265415	1.297394751	0.149176821	1.016483318	0.298017678	0.716989384	0	0.502496146	0.153942015	0.4447701	0.613377429	0.41195368	0.241562355	0.959537833
AL078595.2	0	0	0	0	0	0	0	0	0	0	0	0	0	0	0	0	0	0.02713568	0	0	0	0	0	0	0	0	0	0	0	0	0	0	0	0	0	0	0	0	0	0	0	0	0	0	0	0	0	0	0
AC012531.4	0	0	0	0	0	0	0	0	0	0	0	0	0	0	0	0	0	0	0	0	0	0	0	0	0	0	0	0	0	0	0	1.116194671	0	0	0	0	0.130598677	0	0	0	0	0	0	0	0	0	0	0	0
SLC31A1	12.5534065	13.83644011	16.21761572	10.9355872	7.058680297	16.74208753	16.16213848	23.96928235	18.56271846	14.33200044	14.05753427	10.55151765	8.793051497	11.509318	13.1230083	8.771276851	10.05658921	10.54210864	12.86038182	47.24246542	14.91090033	16.52839521	19.69613744	10.42994327	22.93162843	22.19504311	20.78419275	11.06127638	27.87455226	14.94448439	10.48957525	12.68574124	6.342158007	13.09810141	26.25440615	16.02880467	13.08154499	18.11955726	19.85939165	15.05538576	10.35194503	10.42380418	9.206646759	16.53049589	16.55183257	14.77968027	12.67320684	10.32701449	16.23397522
AC079781.1	0	0.133123335	0	0	0	0	0	0	0	0	0	0.045061907	0	0	0.046733893	0.043831763	0	0	0.14327754	0.290114004	0	0	0	0	0	0	0	0	0	0	0	0	0.239213155	0	0	0	0	0	0	0	0.184403361	0	0	0	0	0	0	0	0
RN7SL293P	0	1.399926887	0	0	0	0	0	0	0	0	0	0	0	0	0	0	0	0	0	0	0	0	0	0	0	0	0	0	0	0	0	0	0	0	0	0	0	0	0	0	0	0	0	0	0	0	0	0	0
AC015845.1	0	0.742764404	0	0	0	0	0	0	0	0	0	0	0	0	0	0	0	0	0.122987692	0.124515161	0.047370245	0	0.053179736	0	0	0	0	0	0	0	0	0	0	0.069790875	0	0	0	0	0	0	0	0	0	0.050978619	0	0	0	0	0.105918483
MIR6720	0	0	0	0	0	0	0	0	0	0	0	0	0	0	0	0	0	0	0	0	0	0	0	0	0	0	0	0	0	0	0	0	0	0	0	0	0	0	0	0	0	0	0	0	0	0	0	0	0
FBXO21	7.508878658	8.948075871	8.59083699	7.483328796	6.320961421	9.927233156	7.038610322	15.2670703	8.166297902	10.55103998	6.786342455	7.314839972	10.22644588	6.857393629	8.537513477	8.810064428	8.365041435	9.147328925	6.263346003	12.70694327	8.51069272	8.083749487	14.20872396	8.269158128	6.009471841	7.246010365	7.12593482	11.88880564	9.687922503	8.21812014	7.15610705	7.219793643	11.96943588	10.30767729	9.486681855	8.292326617	10.0091886	8.408858454	5.79571512	11.31000462	8.492439523	7.729730635	8.620941212	7.33728979	8.128367199	8.600171192	11.33274752	7.455513239	8.157567474
CLVS2	0.015933233	0.006850317	0.003277356	0	0	0	0.003297493	0.002226402	0.004985892	0	0	0.013912888	0.058492063	0.001480223	0.001603235	0.001503676	0.005061269	0	0.014745673	0	0.03597004	0.023688958	0.010626686	0.063474126	0	0.00338679	0	0.003361366	0	0.026685371	0	0.006522339	0.004103177	0.003718939	0	0.006798473	0.142515735	0.005922911	0	0.003944161	0	0	0.006650363	0.004074739	0	0	0.014538838	0.031969942	0
C5orf67	0	0	0	0.137662464	0	0	0	0.06667595	0	0	0	0.023147838	0	0	0	0	0	0.062974591	0	0.074514288	0.056696069	0	0.03182464	0.055909222	0.085539133	0	0	0	0	0	0	0.024416253	0	0.013921778	0	0	0.051422165	0	0	0	0	0	0.066388017	0	0	0	0.027212933	0.095743098	0
SLC41A3	7.828288285	6.389233466	7.480122394	10.43537657	8.821607151	11.73115348	6.052463297	9.9146693	5.348134465	7.012584808	8.774665449	6.525923952	12.9534065	10.09138889	7.340680805	7.393072537	12.2835621	14.00245568	6.414147703	2.713701394	10.53173779	12.78958961	7.013287437	7.57857472	3.871618985	5.809218739	11.02098041	7.993964556	5.45845167	7.99678634	10.07844737	7.52556554	13.46836831	9.701238588	9.081315132	6.923244453	7.502846444	10.53253529	7.883091297	7.785711843	10.72134065	8.340233248	7.326645864	13.91101498	7.189190494	11.28997829	6.924721384	12.03678247	9.580239986
GIGYF1	13.06119998	8.513742272	11.34430689	12.69280138	21.91136942	3.380501426	14.73886032	15.37872494	12.48137592	7.973540166	11.02416933	9.039946562	21.10877474	8.159365228	11.83173431	19.50404328	7.373304616	11.74959997	14.91850421	9.67732794	6.092820387	7.621511552	4.198622991	20.35139002	5.840614936	3.559834331	6.130500471	4.482563303	9.313618707	11.77837876	5.100480198	14.88355688	19.27425496	5.53397216	12.78990134	11.91166318	14.21491362	13.77256264	4.206736943	8.001035057	7.62936267	22.37573791	10.72810671	6.187234511	6.451652501	12.91009091	5.907964714	11.07708683	9.391428266
MIR3617	0	4.315555205	0	0	0	0	0	0	0	0	0	0.224739133	0	0.215194517	0	0	0	0	0.714574059	0	0	0	0	0	0	0	0	0	0	0	0	0.237054002	0	0	0	0	0	0	0	0.573401102	0	0.571844207	0	0	0	0	0	0	0
AC010737.1	0	0.093829327	0	0	0	0	0.06774902	0	0.068292154	0	0	0	0	0	0	0	0	0	0	0	0	0.028629663	0	0	0	0.069583681	0	0	0.173034188	0	0	0	0	0.057305924	0	0	0	0.040563286	0	0	0	0	0	0	0	0	0.074677352	0	0.086970632
HOXA10	5.973071113	4.372061925	7.371716788	13.2731571	3.464553866	10.43475363	12.63752236	15.55458908	5.468327943	13.847484	1.01870724	11.25514435	27.15356461	4.292512379	13.14302796	5.334184796	0.329296502	4.03924156	2.497443084	5.087755972	1.900381274	12.03212747	1.093060913	2.186341651	1.53977362	7.78050484	3.90865622	5.946484454	4.905451558	0.785425982	7.786924843	11.49299447	11.88612544	6.967923172	14.2304823	13.101172	6.34648974	10.6798853	6.265800234	4.973446357	14.01846091	7.519126563	11.71686723	7.088558433	4.905789011	14.05291206	4.819720997	9.964333125	7.213142955
AL359880.1	0.098277754	3.943653687	0.141505386	0	0	0.23683985	0.498311868	0.192257345	0	0.086460478	0	0.200237499	0.273026354	0.063911154	0	0.324618693	0	0.181584628	0	0	0.081740385	0.240661376	0.091765033	0.161211929	0.061662138	0.146230367	0	0	0	0.192031006	0	0	0	0.160571486	0.263836743	0.660454998	0.667231586	0	0	0.170295816	0.068284703	0.16983343	0	0	0.063538586	0	0	0	0
AC023403.1	0	0	0	0.107413134	0	0	0	0	0	0	0	0	0	0	0	0	0	0	0	0	0	0	0	0	0	0	0	0	0	0	0	0	0	0	0	0	0.080245779	0	0	0	0	0	0	0.071411555	0	0	0.021233286	0	0
GJB4	1.546421228	1.006534287	0.543400613	1.115356799	0.319413219	2.55103205	0.360047871	0.153061218	0.443586394	0.113372824	0.972951152	1.825451524	0.15343312	1.352846096	1.711645272	1.56278754	1.371345453	0.340151487	0.238526834	0.160992842	1.071835196	6.238171676	1.47832176	0.150994271	0.115507949	0.99297628	1.467914339	0.530143002	0.170292449	0.971244145	3.029862101	0.942957415	0.182526375	0.9136461	1.416790924	1.402149061	1.840107767	1.884250322	1.287545536	0.765611613	1.37507119	1.765669665	1.021978076	2.002113468	0.493945386	0.853544929	0.889278413	2.663310026	3.834547432
BTAF1	4.913239619	18.82673327	5.525428856	3.063725173	2.732898948	2.9247941	5.80662801	7.446460176	5.760031536	2.402374278	3.480398464	5.423261777	2.557488486	4.150313779	7.584315344	4.885721114	1.794000193	5.166516165	2.754814	6.633363717	3.73662017	4.728161255	4.790468776	2.805283172	1.968601579	4.524848188	4.70715536	2.652776789	5.026389852	5.261629306	2.718480311	7.244404066	4.487502483	6.138936768	9.725189846	7.378613536	6.281293397	4.862747244	2.112512064	5.114175171	3.713239667	5.487577504	2.80051136	5.851339627	4.36686571	4.479062874	4.869840899	2.42135835	5.456701737
RNY4P6	0	1.092720709	0	0.549932866	0	0	0.394496896	0	0	0.239567574	0	0	0	0	0	0	0	0	0	0	0	0	0	0	0	0	0	0	0	0.532085913	0	0	0	0.111229206	0	0.610003575	0	0	0	0	0	0	0	0	0	0	0	0	0
LINC01914	0.203778595	0.584082339	0.041915849	0.117580301	0.053166894	0.035077617	0.126520163	0.085423921	0.127534456	0.230497087	0.102567976	0.177939336	0.20218544	0.075725465	0.041009251	0.192313078	0.064731262	0.053787874	0.062863419	0	1.162206283	0.106930834	0	0.095506399	0.109591061	0.021657727	0.056614655	0.042990295	0	0.170646707	0.111420837	0.041708833	0	0	0.104202782	0.260847854	0.570969271	0.050500839	0	0	0.182041848	0.201228028	0.141758378	0.729596007	0.037642013	0.077867513	0.139458707	0.613320902	0.270693672
KLC2	7.209414985	4.111613458	4.960100822	4.798538138	8.112710986	7.709636398	6.87413901	2.282139253	6.612223562	5.070664794	5.463490379	2.977967845	3.138158632	3.835089149	2.75239512	8.961087455	6.047334107	3.923010124	8.304396541	16.18919803	5.02401264	5.917880378	4.717952046	11.55217787	1.658474052	2.623205717	2.087788101	3.889417312	6.081793274	8.614372844	3.424070699	5.229552329	6.39915927	4.001084469	6.028774718	5.682530105	7.28852171	4.941376683	5.160521988	5.481480113	1.892953174	2.498308957	4.32152188	4.710586309	5.688251592	6.589637196	6.09141072	5.166850805	8.465088643
AC106872.4	0.149953438	0	0	0	0	0	0	0	0	0	0	0	0	0	0	0	0	0	0	0	0	0	0	0	0	0	0	0	0	0	0	0.035807392	0	0	0	0	0	0	0	0	0	0	0	0	0	0	0	0	0
AL592166.1	0.136689583	1.508383096	0.44282862	0.621100649	0.436872018	0.329408628	0.61881866	0.066850266	0.149707113	0.300633818	0.361200166	0.301708614	0.474673269	0.177781614	0.409181193	0.428921012	0.987807514	0.631392303	0.147585231	0.672381868	0.170532883	0.481165458	0.255262733	0.504498506	0.085762765	0.203384459	0.531659713	0.454179826	0.568977125	0.60094409	0.523168163	0.391681384	0.061601296	0.209372624	0.275217936	0.637912235	0.412452815	0.207482532	0.403935854	0.710567641	0.261177832	0.354319156	0.299527114	0.214110201	0.132558932	0.213278949	0.136420391	0.239983517	1.143919612
RNA5SP72	0	0	0	0	0	0	0	0	0	0	0	0	0	0	0	0	0	0	0	0	0	0	0	0	0	0	0	0	0	0	0	0	0	0	0	0	0	0	0	0	0	0	0	0	0	0	0.178395896	0	0
USP32P1	0	0.567144255	0.034325564	0	0.006219889	0.004103661	0.00246689	0	0.303373391	0.002996155	0.02999806	0.002312974	0.03547991	0.002214743	0.007196386	0.004499665	0	0	0.0661884	0.022336813	0.016995526	0.008339751	0.006359953	0	0.068377817	0.081078224	0.013246472	0	0.012601109	0.019963619	0	0.06831207	0.036835585	0.016693075	0.015238096	0	0.066796561	0.023631972	0.006709461	0	0.144344397	0.300151161	0.043118481	0.036580281	0.008807329	0.003036522	0.201218299	0.009566826	0.006333583
IFI44	11.92931839	5.816405423	1.496013272	15.33551749	3.115767804	3.910414192	37.63012588	3.224508499	3.390447408	2.516517479	3.841517962	3.859271565	6.574737176	1.017686339	1.635319341	6.245230396	2.709629013	5.688107302	1.274171801	2.832383874	10.04997638	2.874120334	3.485360235	5.386598376	3.855063629	1.31693433	9.404644225	1.572246651	22.35426812	5.664443555	0.785522365	2.186991827	0.924926231	5.63241123	6.037779155	2.327471931	9.395735336	2.770384844	10.94224175	3.978638365	1.64881759	0.864500491	8.569885197	11.33218684	3.366983861	20.96378381	3.256819279	7.747063568	3.077300919
AP003419.2	0.446445814	1.443137786	0.499967797	0.100177524	0.271786739	0.119543454	0.251519842	0	0.289755703	0.043640393	0.699097096	0.067379095	0.103356276	0.161293803	0.314456135	0.131079427	0.110301087	0	0.214236625	0.216897377	0.082515911	0.182208518	0	0.162741454	0.093370752	0.036904438	0.192941025	0	0.183541008	0.096926466	0	0.177678047	0.178842472	0.040523734	0.177559959	0.296320522	0.037420114	0.043026332	0.390905666	0.429778815	0.103398849	0.342889505	0.048310825	0.222003664	0.032070709	0.176913414	0	0	0.276754745
RF00019	0	0	0	0	0	0	0	0	0	0	0	0	0	0	0	0	0	0	0	0	0	0	0	0	0	0	0	0	0	0	0	0	0	0	0	0	0	0	0	0	0	0	0	0	0	0	0	0	0
MTCO1P11	0.017108562	0.240284135	0.024633791	0.069101512	0.281213897	0.020614987	0	0.033468883	0.012491922	0.030102732	0	0.023238732	0	0.044503578	0	0.011302169	0	0	0	0.037403442	0	0.03142143	0.015974803	0.084193141	0.032203132	0.012728167	0	0.050530478	0.063302429	0.033429481	0	0	0	0.132776225	0.076549491	0.025549888	0.012906021	0	0.033705381	0.11858295	0.035661776	0.029565244	0.016662176	0	0.011061037	0.030508301	0.013659895	0.072089289	0.031817136
AC023906.4	0	0.289876495	0	0	0.093128486	0.040961899	0.012311997	0	0.0124107	0	0	0.046175271	0.035415317	0.011053555	0	0.033686049	0	0	0	0.074320493	0.014137154	0	0	0.027881907	0.010664583	0	0	0.025100966	0	0	0	0	0	0.034713927	0.060841416	0.025383764	0.025644214	0	0	0	0.011809968	0	0	0.015214035	0	0	0.027142158	0	0.063220525
SCARNA6	0.789188911	1055.444501	0.852236212	0.199220963	0.720662197	0.237733586	1.572032913	0.675439957	0.504202259	0.347146975	0.173784986	0.669977039	0.205542481	0.320761639	0.277934395	1.368543409	1.096767414	0.729079414	1.065119824	0.647008967	0.902537238	0.483139065	0.184222633	0.323640551	0.247579302	0.22017327	0.575546717	0.437040965	0.365004194	0.771022606	0.566354215	0.424013573	0.177830156	0.483532248	0.529664707	0.589286472	0.669749441	0.427827863	0.388692992	0.512815325	0.205627144	0.340948621	0.288224204	0.618091711	0	0.175912017	0.078763471	0.277113042	1.100752834
AHRR	0.286001321	0.32107032	0.279435356	0.749478707	0.317131727	0.15589849	0.09125117	0.123221984	0.176507377	0.206680856	0.233923916	0.268235142	0.302683033	0.079709978	0.163075599	0.474591007	0.098420519	0.157272438	0.147047019	0.126542303	0.090619193	0.531520616	0.155778255	0.18989329	0.051270004	0.172246346	0.105944173	0.13072902	0.037793479	0.126403322	0.11076781	0.395131169	0.454187206	0.158542906	0.121873012	0.11186312	0.249137643	0.256930747	0.10732341	0.253691527	0.082798982	0.329491895	0.033159423	0.228567201	0.055031466	0.324823212	0.149515185	0.583424371	0.25327733
AZIN1	38.7043062	69.93004425	28.78971781	32.56670597	8.455108107	43.17605951	64.28936527	82.52824564	48.74095284	37.71880726	25.33417834	33.89801272	42.66408546	45.5671209	34.23310722	38.62439091	27.96074199	26.24036344	37.6869428	25.63233522	44.13553416	51.30439147	54.06479876	38.23778359	20.27166303	33.71278997	27.5956708	39.15799085	30.03687444	32.98038397	22.21907646	38.12190609	26.37122149	31.71496741	31.6100177	26.78320083	41.85598173	41.58472184	25.45437051	22.76918134	28.18685438	28.00808563	53.20568276	50.71280211	25.84636158	26.60183354	25.05587843	35.02045173	28.81739287
TRAJ18	0	4.768235821	1.140619172	0	0	0	0.286906833	0	0.867620771	0	0.697773049	0	0	0	0	0.78498702	0	1.463682157	0.855323495	0	0.329438523	0	0	0	0	0	0	0	1.465547141	0	0.757999328	0	0	0	0	0	0	0	0	0	0	0.684480187	0	0	0.256079755	0.353156701	0	0	0
C15orf48	118.503666	79.7025041	97.35610847	152.1807105	23.37920494	12.9810152	30.12215444	12.64861759	64.78934947	140.5772293	138.0279518	114.6011223	36.79064124	97.54943608	214.4706477	33.99859798	47.08215644	51.25804495	127.4474622	1.179659291	85.76468865	122.6212535	95.58794488	51.58093266	8.580473052	81.91960485	93.10406914	25.71853878	277.1667787	74.96617126	15.66711777	94.58269083	40.48388945	60.6556216	3.363339474	19.63126094	21.85385277	135.9040122	250.8010408	82.44038639	18.74548758	71.79880497	85.18615085	44.88313654	217.9962298	128.5193791	15.42026188	55.42901843	32.45719241
CYP4F23P	0.198671686	0.016608801	0.095352584	0.601826468	0.060473554	0	1.043330612	0.113357561	0.012088446	0.116521784	0.23332753	0.224881463	0.402450183	0.290696584	0.349838259	1.126523488	0.331322392	4.313181175	0	0.180976754	0.123930641	0.314201031	0.07729417	0.407368965	0.186978035	0.061585304	0.193185409	1.149112354	0	0.032349745	1.108916052	0.30836537	0.238758665	1.04142659	0.11852324	4.252640499	0.462099309	0.04308083	0.195700398	0.315570334	1.794516812	1.831060361	0.225736077	0.059275963	0.042815108	0.044284374	0.502310419	0.023253628	0.307894766
RN7SL525P	0	0.093661775	0.134430117	0	0	0	0	0.091322239	0	0.082137454	0	0.126817082	0	0	0	0	0	0	0	0	0	0	0	0	0	0	0	0	0	0	0	0	0	0	0	0	0	0	0	0.161781025	0	0	0	0	0	0.08324408	0	0	0
INSM1	0.157091554	0.120512146	0.239493739	0.205277167	0.084382945	0.523324816	0.040160872	0.786359047	0.107954228	0.032518186	0.374414807	0.031379271	0.044925333	0.01201864	0.507679741	0.012209059	3.246493575	0.136589639	0.239454298	0.141416476	0.030742937	0.033942697	0.034513254	0.045474415	0.02898927	0.123745316	1.545506031	0.068231328	0.871868448	0.090279688	0.601255034	0.436903346	0.04997348	0.958717909	0	0.055200041	0.02788321	0.168318279	0.309484257	0.25619618	4.956663268	0.015968785	0.008999577	0.024813559	3.273910417	0.016478149	0.103291791	0.622990083	5.103967941
CDR1	0	0.074413084	0	0.021399901	0	0	0	0	0.015474387	0	0	0	0.014719297	0.006891109	0	0.00700029	0	0	0	0	0	0	0	0	0	0.007883518	0.041216019	0	0	0	0	0	0	0	0.00948258	0	0.015987353	0.009191276	0	0	0.01472536	0.018311995	0	0.009484875	0	0.009448051	0.008460608	0	0
PSMG3	11.28369017	16.40419089	18.41692599	18.77403466	33.12839998	14.14272249	57.96689081	21.53900238	14.31574272	18.25798261	30.78033561	9.937024242	24.67768201	20.2096198	13.78168186	21.43735472	21.91688229	16.36336909	20.07479154	19.44933163	15.39755319	34.82499043	13.43767818	27.52348227	7.581800335	14.17964538	20.72506534	11.42401298	26.77240581	33.33246771	24.19719486	20.45667185	23.37014882	8.885624593	18.04643323	14.58033034	18.61364307	19.43560865	33.34480174	18.85904524	10.09199139	19.47625511	13.11959324	11.74734655	12.36551648	18.70613388	9.893053611	25.60856758	22.67120272
SSR1P1	0	0	0	0	0	0	0	0	0.02344921	0.02825367	0	0	0	0.020884972	0	0	0	0	0	0	0	0	0	0	0	0	0	0	0	0	0	0	0	0	0.028738974	0	0.024226536	0	0	0	0.044628332	0	0	0	0	0	0	0	0
RNA5SP200	0	0	0	0	0	0	0	0	0	0	0	0	0	0	0	0	0	0	0	0	0	0	0	0	0	0	0	0	0	0	0	0	0	0	0	0	0	0	0	0	0	0	0	0	0	0	0	0	0
AC092865.2	0	0	0	0	0	0	0	0	0	0.063356714	0	0	0	0	0	0	0	0	0	0	0	0	0	0	0	0	0	0	0	0	0	0	0	0	0	0	0	0	0	0	0	0	0	0	0	0	0	0	0
COG8	3.923036888	3.805308198	4.926096896	4.783308686	5.088407144	2.067564207	1.875793025	5.470998889	4.132669888	3.102480473	3.795510741	3.145744541	3.728733741	3.285976952	4.162114201	4.10996023	4.564466264	3.462148586	4.137239929	4.694940236	2.153864644	3.606803355	2.316445057	6.274065313	2.177410113	2.738472775	3.630450837	2.109040415	3.336726256	3.407635312	3.767205786	4.311041806	5.231190326	3.776716781	3.956488718	3.290907875	3.234675043	3.052738441	3.256021194	4.98589576	3.210957559	4.754059435	3.827514265	1.997568111	3.434699787	4.14231479	2.569116408	3.770318213	3.549989454
KRTAP5-AS1	0.660013414	0.474220656	0.616424691	0.738497359	0.798174568	0.300918322	0.465159083	0.671752806	0.390740163	1.027909181	0.628495684	0.726894229	0.830070911	0.661222048	0.885791426	0.848460894	0.436312113	0.972292446	0.674103471	1.657440803	0.170620156	1.042907019	0.641259437	1.082666531	0.123113897	0.736540059	0.503022464	0.197570549	1.320042461	0.522827509	0.290165556	0.626159018	0.353718803	0.524610218	2.075167651	1.11886019	0.450790452	1.32289455	0.527142492	1.066396932	0.402812187	1.772502429	1.485372434	0.183616951	0.997583978	0.556664606	0.861668609	0.425927756	0.68006821
LINC01148	0	0	0	0	0	0	0	0	0	0	0	0	0	0	0	0	0	0	0	0	0	0	0	0	0	0	0	0	0	0	0	0	0	0	0	0	0	0	0	0	0	0	0	0	0	0	0	0	0
CALR4P	0.193438878	0.027722301	0.079578082	0.055807141	0.302815247	0	0.220184314	0.054059676	0.020177227	0.17017908	0.146045522	0.075071423	0.115155936	0.431298948	0.253034881	0.036511024	0	0.05105868	0.119347464	0	0.022984083	0.152257752	0.051605706	0.045330204	0.034676805	0.143911704	0.05374203	0	0.051123737	0.053996033	0.052883674	0.039592529	0.199260006	0.169312957	0.247288843	0.082537482	0.041692178	0.239692143	0	0.047884447	0.115203368	0.095508863	0.107652451	0.123674346	0	0.049277679	0.132382578	0.194067009	0.102783475
TAF8	3.741391564	2.908901134	3.640007383	3.502135469	2.946073426	2.438970963	2.500038049	4.843638721	4.380335663	2.860569954	2.107746502	4.43955386	2.756872288	3.377738194	3.593003927	3.844120155	2.585304967	3.068909282	1.975736482	3.723587933	2.568598747	3.946706624	6.542670966	3.408054198	1.836981899	2.004344971	2.562255147	2.16598682	3.520722122	2.623872294	2.979265503	3.333638913	4.009125915	3.139236526	3.322857947	4.14954833	5.226352029	2.866713904	2.828551468	2.819582289	2.587832889	3.055172818	3.893271881	2.912929061	3.572817237	4.046203722	3.00070503	2.910194252	3.26169842
AD001527.1	0.344879719	0.622764309	0.595890755	0.278593958	0.629866366	0	0.599552011	0.337338086	0.302179266	0.182046072	0.243023859	0.234226801	0.335339756	0.089711699	0.388668152	0.41009876	0.306747614	0.254889241	0	0.753990221	0.114738483	0.211134321	0.19321503	0.565730515	0.043277385	0.15394701	0.536569499	0	0.382821021	0.404329137	0.131999883	0.444710806	0	0.281741525	0.617243392	0.463538336	0.572359901	0.059828171	0.135888711	0.717129611	0.383403294	0.357591232	0.268705063	0.123478555	0.222971818	0.430497087	0.055072084	0.193759779	0.384827838
AC025465.2	0	0	0	0	0	0	0	0	0	0	0	0	0	0	0	0	0	0	0	0	0	0	0	0	0	0	0	0	0	0	0	0	0	0	0	0	0	0	0	0	0	0	0	0	0	0	0	0	0
PFN1P9	0.060373863	0	0	0.12192507	0.330788942	0	0	0.059053642	0	0	0	0	0	0.039261817	0.085049209	0	0.805478147	0.111550834	0.130372634	0	0	0	0.056372977	0.099035503	0	0	0.352239908	0.089157703	0.223385938	0.117968239	0	0.043250037	0.217667397	0.024660517	0	0	0	0	0.356825553	0.313847717	0	0.417327412	0	0.054039691	0	0.05382989	0.048203972	0.339191483	0.449113935
ZNF114P1	0	0	0	0	0	0	0	0	0	0	0	0	0	0	0	0	0	0	0	0	0	0	0	0	0	0	0	0	0	0	0	0	0	0	0	0	0	0	0	0	0	0	0	0	0	0	0	0	0
TMEM110-MUSTN1	0.054193027	0.08363992	0.04201611	0.016837364	0.045680629	0.025115372	0.051333036	0.089705787	0.057832161	0.029339483	0.029375233	0.028311898	0.034743267	0.016265699	0.020553672	0.04681632	0.009269442	0.154047237	0.009001969	0.027341313	0.031204988	0.030624745	0.023354647	0.02051461	0.04446439	0.01860817	0	0.012312322	0.092546112	0.073309238	0.007977668	0.032849614	0.030058996	0.035757946	0.089530312	0.043578632	0.100630331	0.039774142	0.008212697	0.057788151	0.043446973	0.007203906	0.056838984	0	0.013475733	0.052035846	0.043269041	0.029275616	0.015505209
AL589678.1	0	0	0	0	0	0	0	0	0	0	0	0	0	0	0	0	0	0	0	0	0	0	0	0	0	0	0	0	0	0	0	0	0	0.019033875	0	0	0	0	0	0	0	0	0	0	0	0	0	0	0
RF00432	0	1.678419009	0	0	0	1.259988004	0.151486808	0	0.152701256	0.55196369	0	0.142035132	3.340750465	0	0.294610459	0	0	0	0	0	0	0	0.195275991	0	0	0	0	0	0	0.408641981	0	0	0	0.170848061	0.561444589	0.156160915	0	0	0	0	0	0	0.407356875	0	0.135210111	0.186466738	0	0	0.388932668
RF00012	0	0.485653648	0	0	0	0	0	0	0	0	0	0	0	0	0	0	0	0	0	0	0	0	0	0	0	0	0	0	0	0	0	0	0	0	0	0	0	0	0	0	0	0	0	0	0	0	0	0	0
RNA5SP399	0	0	0	0	0	0	0	0	0	0	0	0	0	0	0	0	0	0	0	0	0	0	0	0	0.140189135	0	0	0	0	0	0	0	0	0.09126499	0	0	0	0	0	0	0	0	0	0	0	0	0	0	0
ZNF699	0.562811716	3.481746581	0.207785993	0.349722695	0.079067961	0.208664864	0.271781466	0.522273473	0.474162055	0.399918489	0.36862755	0.935989176	0.430979221	0.328464168	0.345596039	0.495735662	0.320886961	0.493280683	0.233720745	0.741420249	0.774175983	0.689103262	0.552464506	0.579971371	0.239942817	0.424080174	0.491139553	0.522125028	0.333722438	0.3806698	0.372827712	0.356660603	0.312172176	0.589456462	0.380959964	0.484904856	0.767479004	0.669669283	0.653901128	0.475117336	0.446197092	0.436419882	0.217845417	0.800855393	0.53647401	0.476074339	0.553061744	0.314171079	0.724619241
ST7-AS2	0.009121383	1.052306056	0.026266876	0	0	0	0.026428264	0.008921921	0	0	0	0	0	0	0.006424687	0	0	0.016853284	0	0.039883084	0.007586512	0	0	0	0	0.013571974	0	0	0	0.035645672	0	0	0	0.007451503	0	0.013621852	0.00688081	0	0	0	0	0.063050513	0	0	0.005897161	0	0	0	0.016963218
AC027031.1	0	0	0	0	0	0	0	0	0	0	0	0	0	0	0	0	0	0	0	0	0	0	0.049917176	0	0	0	0	0	0	0	0	0	0	0	0	0	0	0	0	0	0	0	0	0	0	0	0	0	0
AL359091.1	0	0.087185163	0	0	0.031744595	0	0	0	0	0.015291547	0.122481439	0.023609563	0	0	0.024485577	0.011482523	0	0.064230733	0	0	0	0	0	0	0	0	0	0	0.032156287	0.067925861	0	0	0	0	0	0	0.013111968	0	0	0	0	0.030037029	0	0	0.011237542	0	0	0	0
RF00108	0	0	0	0	0	0	0	0	0	0	0	0	0	0	0	0	0	0	0	0	0	0	0	0	0.178284008	0	0	0	0	0	0	0	0	0	0	0	0	0	0	0	0	0.491040134	0	0	0	0	0	0	0
MIR941-5	0.363081704	0	0	0	0	0	0	0	0	0	0	0	0	0	0	0.239857145	0	0	0	0	0	0	0	0	0	0	0	0	0	0	0	0	1.30902754	0	0	0	0	0	0	0.629148432	0	0	0	0	0	0	0	0	0
RNA5SP310	0	0.226080147	0.324486489	0	0	0	0.163240095	0	0.164548767	0	0	0	0	0	0.317468167	0	0	0	0	0	0	0.137965358	0	0	0	0.16766068	0	0	0	0	0	0.16144195	0	0.092051757	0.40333663	0.168276848	0	0	0	0	0	0	0	0	0	0.200933985	0	0	0
RBMXP1	0.021949524	0	0.031604058	0	0.080174426	0.026448111	0	0.042939088	0.01602658	0.057930698	0.038667524	0.01490713	0.030489089	0.014274028	0.139142219	0.01450018	0.04880661	0	0	0	0.018256039	0	0.143464729	0.036005351	0	0	0	0.097242532	0	0.042888537	0	0.015723985	0	0.062759048	0.019641918	0.196676215	0.099347104	0.01903852	0	0.266239135	0.015250824	0.037930892	0	0.019646672	0	0.019570397	0.035050075	0.09248735	0
KMT5C	3.295793374	2.229836772	3.507851842	4.931083893	5.329315813	2.02521632	3.668201502	3.437923704	2.322498155	1.743550226	4.291852239	1.769861858	3.771937698	1.801504845	5.12097761	7.472090062	4.139004984	4.329433881	4.717086685	2.178376438	2.02630564	3.378432123	2.101006077	6.519916817	1.057980243	1.885805193	3.055721158	2.659924365	3.220827581	3.038071273	3.048824102	3.506214857	6.553087817	1.878434177	3.831148944	5.318464673	3.506307809	3.300322376	3.386716635	4.117200041	2.114981042	5.335935178	2.068775754	1.519109471	1.875951795	3.348591164	2.316718217	5.15198121	4.113319317
SVIL-AS1	2.19811626	3.249941712	1.95172614	1.965886137	1.338166542	1.387374178	1.015977591	1.428246909	2.231670002	2.048914265	1.779426045	1.794988534	1.67204728	1.198023851	1.662528991	1.320726911	1.443034123	1.653565247	1.751743615	3.341044636	2.228706022	1.835892176	2.052450352	1.030207159	1.487520386	1.522405965	0.844788125	1.909010101	1.626625295	1.891861023	1.492325403	2.174537411	1.122697494	1.633232213	1.419066655	1.770292656	2.585958387	2.124492957	1.680640019	1.169876003	1.058187336	0.967727543	1.473049762	2.234516881	1.817012746	0.928600624	1.805173603	2.881531809	1.55728796
CNPY1	0	0	0	0.02134798	0	0	0.015314073	0	0.015436843	0	0	0.043075758	0	0	0.022337024	0	0	0	0	0	0	0.006471485	0.069092799	0.017340224	0	0	0.061674032	0.234160646	0	0	0.343904264	0.022718075	0.057167398	0.012953502	0.047297866	0.007893293	0.143537082	0	0.041651291	0	0	0	0.010295109	0	0	0	0.118161131	0.014847343	0
RNU1-56P	0	0.159910348	0	0	0.291121162	0	0	0	0	0	1.12324442	0.108258485	0	0	0.112275327	0	0	0	0.344215553	0	0	0	0.297676815	0	0	0	0	0	0	0	0	0	0	0.065109779	0.142643442	0.119025088	0	0.138261444	0	0	0	0	0.155242712	0	0	0	0	0	0
AC136944.1	0	0	0	0	0	0	0	0	0	0	0	0	0	0	0	0	0	0	0	0	0	0	0	0	0	0	0	0	0	0	0	0	0	0	0	0	0	0	0	0	0	0	0	0	0	0	0	0	0
FEM1AP4	0	0	0	0	0	0	0	0	0.009606269	0	0.023177162	0	0	0	0	0	0	0	0	0	0.010942598	0	0	0.043162932	0	0.009787941	0	0	0	0	0	0	0	0.005373932	0	0	0	0	0	0	0	0	0.012813188	0	0	0	0	0.018478852	0
AP001858.2	0	0	0	0	0	0	0	0	0	0	0	0	0	0	0	0	0	0.080368571	0	0	0.036177941	0	0	0	0	0	0	0	0	0	0	0	0	0	0	0	0.032812646	0	0	0	0	0	0	0	0.028121903	0	0	0	0
OR7E13P	0	0.489923131	0	0	0	0	0.041617255	0	0	0	0	0.039020641	0.059855778	0	0.060702704	0.018977708	0	0	0	0	0	0	0	0	0.036048635	0.021372131	0	0	0	0	0	0	0	0.01173407	0	0.064352025	0.021670769	0	0	0.099557554	0	0	0.027977807	0	0.018572817	0.025613563	0.022936615	0	0.053424817
CHSY3	1.022308261	2.630521158	0.277189575	0.1742804	0.315221085	0.231968335	1.865695832	0.194796041	1.332936938	0.782579297	0.210501367	1.009899366	0.221305262	1.264882553	0.416142884	0.249967934	0.5609166	0.355699295	0.129015276	0.362826681	1.347201112	0.524254347	0.489677605	0.446464523	0.932980407	0.148161292	0.193651448	0.166655624	0.28246579	0.596671252	0.304893584	0.447019558	0.095733858	0.189807076	0.504938951	0.708830969	1.362099761	0.840663282	0.418501342	0.195550452	0.742600483	0.344152049	0.478421927	0.57042201	0.343347157	0.207158959	0.773834101	1.351964021	0.246910023
RF00425	0	0.79470597	0	0	0	0	0	0	0	0	0	0	0	0	0	0	0	0	0	0	0	0	0.184920446	0	0	0	0	0	0	0	0	0.283746457	0	0	0	0.147879654	0	0	0	0	0	0	0	0	0	0	0	0	0
RN7SKP42	0	0.52450594	0	0	0	0	0	0	0	0	0	0	0	0	0	0	0	0	0	0	0	0	0	0	0	0	0	0	0	0	0	0	0	0	0	0	0	0	0	0	0	0	0	0	0	0	0	0	0
RNA5SP475	0	0.715235373	0	0	0	0	0	0	0	0	0	0	0	0	0	0	0	0	0	0	0	0	0	0	0	0	0	0	0	0	0	0	0	0	0	0	0	0	0	0	0	0	0	0	0	0	0	0	0
AL031600.2	0.085152712	1.025093043	0	0.171965978	0	0	0	0	0	0.074913639	0	0.057831894	0.059140888	0.055375788	0	0.225012566	0	0.157333913	0	0	0	0	0.079509768	0	0	0	0	0	0	0.166385171	0	0.061000867	0.153501601	0	0	0.190750303	0.128471663	0.073859533	0	0	0	0.441456277	0	0	0	0	0.067988012	0	0
LINC00601	0	0.202078487	0	0	0	0	0	0	0	0	0	0.015200678	0	0	0	0	0	0.082708067	0.048331636	0	0.018615533	0	0	0	0.014042918	0	0	0	0	0	0	0	0	0	0	0	0	0.019413422	0	0	0	0	0	0.02003355	0	0	0	0	0
CCDC82	3.205719918	6.251957668	2.28590073	1.888236643	0.271826416	2.027936896	1.843826659	4.117366467	3.10139594	4.478829457	1.512690478	2.843294528	3.392701202	3.707817241	4.0347655	2.614407866	1.408665651	4.576303759	0.923000186	3.954783277	3.063056869	3.61900254	3.787926607	1.671473517	1.843742941	2.030040407	1.744144614	1.363865552	0.896658112	2.386230546	1.117412731	4.215685315	2.063868239	2.603250562	4.255230891	3.579162579	5.386404207	3.575017065	1.5488139	1.415170662	1.739475559	3.119431018	1.888113984	3.388612076	1.808558595	2.361458328	2.263961109	2.240570192	1.89498216
AL158801.4	0	0	0.3280212	0.115018639	0	0.068626798	0	0	0	0.050105636	0.501666898	0.077361183	0.079112211	0.037037836	0.040115803	0	0.506567956	0.526160252	0.122987692	1.245151607	0.047370245	0	0.106359472	0.280276948	0	0.042371762	0.11076244	0.420536876	0.105366134	0.667715655	0.653960204	0	0	0.116318124	0	0.042527482	0	0.098801206	1.234248444	1.085589451	0.039572399	0.196843975	0	0.050978619	0.110465777	0	0	0.079994506	0.317755448
AC007283.2	0.265399824	3.061836707	0.573204559	0	0.969418692	0	0.384484284	0	0.484458298	0.116743589	0.233771681	0.450619075	0.092163718	0.172592557	0.280403356	0.17532705	0	0	0	0	0	0.243715455	0.123906085	1.306062122	0	0.296172165	0	0.979829575	1.227488722	1.555743583	0	0.285186794	0.478426309	0.21681226	0	0.59452125	0.400414218	0.575504486	0.261430566	1.379655444	0	0.917272941	0.775425524	0.23755519	0.085793217	0	0.105950862	0.372766274	1.974277503
AC078880.3	0.04664029	0.046789112	0.100732648	0.376760429	0.042590429	0	0	0.022810194	0	0	0.082164177	0.063351977	0.048589436	0.030330717	0	0.077028164	0	0.043087878	0	0	0.077584095	0	0.021774754	0	0.014631694	0.017349366	0.136056985	0	0.129428338	0	0	0.033411715	0	0.038101708	0.146079101	0.052239378	0.105550759	0.060682097	0.045942749	0	0.0324063	0	0	0.125240961	0	0	0	0.196525306	0
BX324167.2	0	0.007908714	0	0.03184171	0	0	0	0	0	0	0	0	0	0	0	0.010415992	0	0	0	0	0	0	0	0	0.009892719	0	0	0	0	0	0.015086838	0.005647547	0	0	0	0	0.011894089	0	0.015531309	0	0	0	0	0.007056449	0.005096883	0.014058108	0.012588854	0	0
AC026427.1	0	0.330769512	0	0	0	0	0	0	0	0	0	0.063979789	0	0	0	0.031116603	0	0	0	0	0	0	0	0	0.029553385	0	0.091603532	0	0	0	0	0	0	0	0	0	0	0	0	0	0	0	0	0	0	0	0	0	0
AL355388.1	0.586725546	3.596985875	1.689595482	0	0.357186064	0.549870076	0.991653045	0	0.999602983	0.745586863	0.114845439	0.575578778	0.362219502	0.423949298	3.857119474	0.387599576	0	0.722715878	0.140776436	0.28504967	0.054221802	0.439011962	0.182614704	0.106938586	0.081806128	0.339502424	1.267829427	0.288817595	0.241212248	0.254764327	0.374273982	0.607118354	0.235037364	0.825481591	1.400111196	0.681500253	0.049178055	1.074370719	0.12843347	1.129643069	0.317072612	0.901260695	0.12698157	0.233408341	0.25288674	0.63938096	0.364354709	0	0.84866854
AC011037.1	0	0.04699874	0	0	0	0	0	0	0	0	0	0	0.065076174	0	0.032998483	0.030949309	0	0	0	0	0.038965847	0	0.043744622	0	0	0	0	0	0	0	0	0.033561409	0	0.038272415	0	0	0	0	0	0.081180443	0.032551489	0.323840088	0.04562689	0.041934025	0	0	0	0	0
AC005597.1	0	0	0	0	0	0	0	0	0	0	0	0	0	0	0	0.041118368	0	0	0	0	0	0	0	0	0	0	0	0	0	0	0	0	0	0	0	0	0	0.053987802	0	0	0	0.107561172	0	0	0	0	0	0	0
AL355310.2	0	0	0	0	0	0	0	0	0	0	0	0	0	0	0	0	0	0	0	0	0	0	0	0	0	0	0	0	0	0	0	0	0	0	0	0	0	0	0	0	0	0	0	0	0	0	0	0	0
AC078778.1	0.426806248	1.998117868	0.819383569	0.430967797	0.064957647	0.08571347	1.185100879	1.252419278	0.831027242	0.375485504	0.37594303	0.241556347	0.518750072	0.254427259	0.801661113	1.292291557	0.23725989	1.90577391	0.076804559	0.544309131	0.414151286	0.827416732	0.863465265	0.175030094	0.15621075	0.079382199	0.691700136	0.525241976	0.92120106	0.903460162	0.272260983	1.4523186	0.384693808	0.493948475	0.700214341	0.84985532	1.851302878	0.586153277	0.210211516	0.862832135	0.34597583	0.61463527	0.762062182	0.413863157	0.114974584	0.443968424	0.42596571	0.249778762	0.859885151
LINC01143	0	0	0	0	0	0	0	0.040912363	0.27486226	0	0	0	0.174300024	0	0	0	0	0	0	0	0.139154832	0	0.039055198	0	0.078730218	0	0	0	0	0	0	0.179781755	0	0	0	0	0.03155264	0	0	0	0.02906197	0	0	0	0	0	0	0	0
RN7SL687P	0	4.140836371	0	0	0	0	0	0	0	0	0	0	0	0	0	0	0	0	0	0	0	0	0	0	0	0	0	0	0	0	0	0	0	0	0	0.068491629	0	0	0	0	0	0	0	0	0	0	0.07323621	0	0
AC104819.1	0.053789882	4.748613451	0.38724725	0.108628714	0.196476834	0	0.077925313	0	0.078550029	0.09464398	0	0.182658349	0.224151266	0.174900894	1.022952982	0.319809527	0	0.496929127	0.232310085	0.235195304	0.08947713	0	0	0.176470671	0.033749236	0.040017775	0.104608971	0	0.09951246	0	0	0.038533469	0.096965003	0.087884805	0	0.3614836	0.284038686	0.046656125	0.105970826	0.093207175	0	0.185908199	0.209545718	0.144439421	0.069552526	0.047959552	0.17178864	0.226651099	0
[truncated: 55,646 more rows]
[truncated: 101 more columns]
