# Supplementary material for: Identification and validation of a novel stress granules-related prognostic model in colorectal cancer
Source: Front Genet. 2023 May 2;14:1105368. doi: 10.3389/fgene.2023.1105368 (PMC10187888; doi:10.3389/fgene.2023.1105368)
Supplement: Supplementary file 12 [file Table5.XLSX]

## Sheet: Table S5
Table S5: The regression coefficients of each gene's expression value.
ID	coefficients	HR	HR.95L	HR.95H	pvalue
CPT2	-0.654248	0.519833	0.29334	0.921203	0.0250191
GAP43	0.620182	1.85927	1.15735	2.98688	0.0103423
NRG1	-1.29027	0.275197	0.0544189	1.39167	0.118691
CDKN2A	0.261909	1.29941	1.01532	1.66299	0.0374595
