# Supplementary material for: Identification and validation of a novel stress granules-related prognostic model in colorectal cancer
Source: Front Genet. 2023 May 2;14:1105368. doi: 10.3389/fgene.2023.1105368 (PMC10187888; doi:10.3389/fgene.2023.1105368)
Supplement: Supplementary file 13 [file DataSheet5.ZIP › Sourcedata-COAD+READ dataset from TCGA (samples 601-698).csv]

id	TCGA-AG-A015-01A-01R-A002-07	TCGA-DY-A1DD-01A-21R-A155-07	TCGA-AG-A032-01A-01R-A00A-07	TCGA-AG-3584-01A-01R-0821-07	TCGA-AG-3885-01A-01R-0905-07	TCGA-DC-6160-01A-11R-1660-07	TCGA-EI-6885-01A-11R-1928-07	TCGA-AG-A00C-01A-01R-A002-07	TCGA-AG-3999-01A-01R-1119-07	TCGA-AF-2693-01A-02R-1736-07	TCGA-AA-A01P-01A-21R-A083-07	TCGA-D5-6537-01A-11R-1723-07	TCGA-D5-6532-01A-11R-1723-07	TCGA-AA-3831-01A-01R-0905-07	TCGA-CM-6171-01A-11R-1653-07	TCGA-QG-A5Z1-01A-11R-A28H-07	TCGA-A6-A566-01A-11R-A28H-07	TCGA-AA-3970-01A-01R-1022-07	TCGA-A6-2684-01A-01R-1410-07	TCGA-AA-A02K-01A-03R-A32Y-07	TCGA-DM-A1D9-01A-11R-A155-07	TCGA-CM-4751-01A-02R-1839-07	TCGA-G4-6315-01A-11R-1723-07	TCGA-F4-6704-01A-11R-1839-07	TCGA-F5-6813-01A-11R-1830-07	TCGA-AG-A011-01A-01R-A002-07	TCGA-AG-3583-01A-01R-0821-07	TCGA-AG-3909-01A-01R-1119-07	TCGA-EI-7002-01A-11R-1928-07	TCGA-EI-6917-01A-11R-1928-07	TCGA-AG-A036-01A-12R-A083-07	TCGA-AG-3602-01A-02R-0826-07	TCGA-F5-6812-01A-11R-1830-07	TCGA-AF-4110-01A-02R-1736-07	TCGA-G5-6572-01A-11R-1830-07	TCGA-AG-3882-01A-01R-0905-07	TCGA-DC-6156-01A-11R-1660-07	TCGA-AG-A00H-01A-01R-A00A-07	TCGA-CI-6624-01C-11R-1830-07	TCGA-F5-6814-01A-31R-1928-07	TCGA-CL-5917-01A-11R-1660-07	TCGA-AG-3580-01A-01R-0821-07	TCGA-AG-3600-01A-01R-0826-07	TCGA-EI-6511-01A-11R-1736-07	TCGA-AG-3728-01A-01R-0905-07	TCGA-AG-4005-01A-01R-1119-07	TCGA-AG-A01L-01A-01R-A002-07	TCGA-AF-A56K-01A-32R-A39D-07	TCGA-AF-2692-01A-01R-0821-07
RN7SKP45	0	0	0	0	0	0	0	0	0	0	0	0	0	0	0	0	0	0	0	0	0	0	0	0	0	0	0	0	0	0	0	0	0	0	0	0	0	0	0	0	0	0	0	0	0	0	0	0	0
RNU6-951P	0	0	0	0	0	0	0	0	0	0	0	0	0	0.372723832	0	0	0	0	0	0	0	0	0	0	0	0	0	0	0.160870539	0	0	0	0	0.178655152	0.349448876	0	0	0	0	0	0	0	0	0	0	0	0	0	0
AL136360.2	0	0	0	0	0	0	0	0	0	0	0	0	0	0	0	0	0	0	0	0	0.076793222	0	0	0	0	0.289796892	0	0	0	0	0	0	0.034734807	0	0	0	0	0	0	0.029812983	0	0	0.082118765	0	0	0	0	0	0
AP003174.2	0	0	0	0	0	0	0	0	0	0	0	0	0	0	0	0	0	0	0	0	0	0	0	0	0	0	0	0	0	0	0	0	0	0	0	0	0	0	0	0	0	0	0	0	0	0	0	0	0
OR2L8	0	0	0	0	0	0	0	0	0	0	0	0	0	0	0	0	0	0	0	0	0	0	0	0	0	0	0	0	0	0	0	0	0	0	0	0	0	0	0	0	0	0	0	0	0	0	0	0	0
RF00019	0	0	0	0	0	0	0	0	0	0	0	0	0	0	0	0	0	0	0	0	0	0	0	0	0	0	0	0	0	0	0	0	0	0	0	0	0	0	0	0	0	0	0	0	0	0	0	0	0
RGR	0.026489055	0.027977188	0.022773376	0.010505021	0	0	0.006967884	0	0.010972191	0	0	0	0.004855295	0	0.974122787	0	0.013018263	0.053212049	0.010952648	0.004402149	0.024460999	0	0.018225641	0.0057238	0.04174014	0.052748119	1.681693845	0	0.084933294	0	0.023678841	0	0.004741758	0.013474695	0.16692424	0.015887247	0	0.020681411	0.028367778	0.024419187	0.205497051	0.012129407	0.011210292	0	0	0	0	0.043502876	0
TRBVA	0	0	0	0	0	0	0	0	0	0	0	0	0	0	0	0	0	0	0	0	0	0	0	0	0	0	0	0	0	0	0	0	0	0	0	0	0	0	0	0	0	0	0	0	0	0	0	0	0
PARM1	51.13943033	17.3649302	49.53032862	56.29082023	26.86426038	43.76263708	6.880692484	41.38349829	18.13545733	69.49630025	6.669337091	37.48838579	65.68272085	62.28604686	54.43905276	35.9050889	23.878173	60.10420402	14.24176704	14.93558825	39.6003454	32.18930325	66.36093223	11.15675665	32.76409939	85.93638806	71.79201291	57.46195446	60.43066325	1.865875544	27.39640983	16.64798685	20.10475323	54.29139854	53.23430865	24.71467358	12.80229993	8.969865504	126.8290839	9.665405734	17.07937857	67.90740791	16.05531157	58.84941294	17.06623451	17.55008664	35.12566478	21.67132639	46.14034763
LAMA2	0.418828328	0.144924826	0.475303416	0.806132891	0.471353564	0.509171847	0.909284672	0.196221261	0.453375176	1.0055237	0.873042542	0.206813184	0.403292501	1.319635853	0.642305296	0.898151393	9.226969058	0.746001932	1.043676469	7.056920028	0.931175506	6.623951223	0.18186881	3.478863522	0.790007254	0.700576953	0.304480295	0.576329844	1.517703728	1.002509784	0.843636716	0.531947465	1.763381602	1.460126224	2.604110746	0.482302444	3.454806544	1.129245179	1.66256423	0.45302502	0.849603159	0.393793563	0.458486948	0.9347948	0.884480402	0.90798387	0.435546743	1.518343552	1.39215981
FOCAD-AS1	0.133259358	0.080426147	0.343700314	0.317087733	0	0.245460784	0.210321371	0.600308361	0.110396319	0.238042615	0	0.394812724	0.439662437	0	0.15640058	0.225605081	0.065491402	0.267695604	0	0.088584148	0.140636286	0.294900337	0.183376662	0.431923607	0.46662999	0.132680847	0.199062411	0.491174725	0.569702287	0.245361793	0.238243849	0.37334708	0.429381336	0.045191729	0.132592304	0	0.214134152	0.208085304	0.047570237	0.163795206	0.459467009	0	0	0.048283333	0.252769501	0.312506451	0.342639609	0.486336326	0.112613384
CFHR2	0	0	0	0	0	0	0	0	0	0	0	0	0	0	0	0	0	0	0	0	0	0	0	0	0	0	0	0	0	0	0	0	0	0	0	0	0	0	0	0	0	0	0	0	0	0	0	0	0
AP000911.2	0	0.105372487	0.042886499	0.118697443	0	0.022971219	0.05248728	0	0.041325348	0.017821598	0	0.036948182	0.036573689	0.035293319	0.078061883	0.11260289	0	0	0	0	0.026322632	0.073594597	0	0.118568764	0.069870614	0	0	0.04596613	0.045698622	0.01530797	0	0	0.017859224	0.033833808	0.132357627	0.299186386	0.060118637	0	0.089036328	0	0.042998793	0	0.042222126	0	0.094620796	0	0	0.109232	0
PLA2G4C-AS1	0.129137935	0.545571183	0.111023469	0.153640448	0	0	0.033969431	0.058174212	0.106982	0.046136094	0.049241424	0.095650505	0.118351286	0.228416094	0.05052115	0.109313802	0.190397684	0.06485409	0	0.085844432	0.034071678	0.023814976	0	0.209282572	0	0.128577315	0.048226461	0	0.197172367	0.01981444	0.057718871	0.120600088	0.06935025	0.043794046	0	0.232357812	0.103755723	0.252062095	0	0.019841172	0	0.059132596	0.218607114	0.023395017	0.244951888	0	0	0.424165497	0.054565248
AC011284.1	0	0	0.056614187	0	0	0	0	0	0	0	0	0	0	0	0	0	0	0	0.108912314	0	0	0	0	0	0	0	0	0	0	0	0	0	0	0.044663788	0	0	0.026454073	0	0	0.020235214	0	0	0	0	0	0	0	0	0
MTND4P35	0.122986273	1.781424535	0.105734715	0.390190868	0.122126448	0.113268995	0.021567501	1.625154796	0.203771533	0.146461129	0.937914829	0.045547032	0.240455384	0.203032836	0.192458023	0.485830286	15.05020998	0.082352902	0.067802866	0.313394609	0.194691761	0.378008614	0.112826659	0.097441966	0.272749471	0.448991985	0.214335927	0.188879008	0.150223834	0.037741105	1.68572684	0	0.763205807	0.15292881	0.516676047	1.229384059	0.065875452	0.576131457	0.77561974	0.163765425	0.229691735	0.112631468	0.242892377	0.193098218	0.349924906	0.064092232	0.070272269	0.658304851	0.17321986
RF00322	0	0	0.358975884	0	0	0	0	0	0	0	0.318427874	0	0	0	0.326703434	0.117815987	0	0	0	0	0.110165091	0.462010528	0	0.270672127	0.14621073	0	0	0	0	0.128133381	0	0	0	0	0	0	0	0	0	0.384918733	0	0	0	0	0	0	0.357868036	0	0
KCNC3	0.215524774	0.270991399	0.177572107	0.555572867	0.338861819	0.119924623	0.437010751	0.315542044	0.148789686	0.285537369	0.397210491	0.412392803	0.161309956	0.425690162	0.115936259	0.342073658	1.22250965	0.333734579	0.371311696	0.564125926	0.232194385	0.44383041	0.111217931	0.186283828	0.1823849	0.46494311	0.067072965	0.082749287	0.172762196	0.487772365	0.39334716	0.025159442	0.212193867	0.1674981	0.086374053	1.378821695	1.424988239	0.133215038	0.288513449	0.303544325	0.352203751	0.279619836	0.372445297	0.54337788	0.315126292	0.280792796	0.338654793	0.337568701	0.387033381
AC079584.2	0	0	0	0.173628623	0	0	0.086374699	0	0.090675035	0	0	0	0	0.077439709	0	0	0	0.109937127	0	0	0.028878228	0.040369852	0	0.047301925	0.038327085	0	0	0	0	0.067176724	0.293525674	0	0.039186258	0.037118643	0.036301971	0	0	0	0	0.033633676	0.047173433	0.100238362	0	0.039657961	0	0	0	0.159782731	0
AC087294.1	0.148436362	0.100784181	0.22332601	0.176600541	0.036849652	0.119619714	0.195229186	0.100301687	0	0.079546038	0.056600083	0.178659905	0.176849078	0.315060829	0.145177629	0.136120511	0.127662964	0.149091824	0	0.209680253	0.127280931	0.136869478	0.136174374	0.072167354	0.181921185	0.147791963	0.221733772	0.068389371	0.260633572	0.421347095	0.398066417	0.311900885	0.106285308	0.088092633	0.086154446	0.044513577	0.208706788	0.057946072	0.145717125	0.159643714	0.191923513	0.271877584	0.062818963	0.147901481	0.0351947	0.02900817	0.159026283	0.243776484	0.219518255
AZU1	0	0	0.02717989	0.075226086	0.125574026	0	0.008316128	0.028483504	0.02619049	0.033884024	0	0	0	0.022367611	0.012368189	0	0.06214888	0.095262401	0.078431526	0.010507878	0.058388116	0.069962335	0.014501463	0.020493964	0.022140716	0	0.023612844	0.058263295	0.019308074	0.155226081	0	0	0.113185209	0.150098384	0.010485426	0.075845343	0.012700329	0	0.022571184	0.038858874	0.013625529	0	0.026758835	0.022909535	0.119934379	0.024713073	0.027096009	0	0.053432935
RN7SL784P	0	0	0.141701007	0	0	0.075899058	0.130067164	0	0	0	0.125695214	0.061040125	0	0	0.128961882	0	0	0	0	0	0	0	0	0	0	0	0.123104386	0	0.050330841	0.050578966	0.147335012	0	0	0.055895033	0	0	0.066212534	0	0	0	0.071036018	0.301887463	0	0	0	0.128840379	0	0.120304249	0.139284975
AL162393.1	0	0	0	0	0.236679163	0	0	0.483165736	0	0	0	0	0.021843694	0	0.023311292	0	0	0	0.049275339	0.019805018	0.015721234	0.021977245	0	0	0	0	0	0	0.018195716	0	0.159794632	0	0	0	0	0.214427452	0	0.046522243	0.042541671	0	0	0	0.050434464	0	0.169537261	0	0	0	0.05035461
C1R	7.900762228	17.60692417	14.25998787	27.3758186	19.23387487	15.04270626	38.89907108	7.574934753	20.80482089	18.33475397	56.34186006	7.291044932	7.93485279	17.57118187	12.24705884	32.89271957	89.04770798	11.70882734	54.97253026	6.821034051	18.00826323	36.26969992	5.333506337	94.19719291	35.30092073	18.88940628	8.959229889	16.58435613	29.76187222	44.32766632	24.06605201	18.07942452	72.13470177	35.02034707	39.27969859	51.12932874	57.93318868	37.56216725	41.16680669	13.11010675	16.58883885	10.08427607	13.08856137	35.30963918	63.35739747	21.03732599	11.79696333	41.69897563	21.91130446
AL356583.2	0	0	0	0	0.199909364	0.092705278	0.052955917	0	0	0	0	0	0.07380048	0.14243375	0	0	0	0	0	0	0.053115312	0	0	0	0	0	0	0	0	0	0	0.75202769	0.144149448	0	0	0	0	0	0	0	0	0	0.170396438	0	0	0	0	0	0
QRFPR	0	0	0.201923934	0.041397565	0.129570884	0.024034702	0.006864656	0	0.021619279	0.083910022	0	0	0.019133458	0.055390903	0.010209482	0.014726998	0.051301598	0	0.021580773	0.008673864	0.013770636	0.009625219	0.083792947	0	0	0	0	0.024047096	0	0.936975348	0.046656087	0	0.00934302	0.274351454	0.034621324	0.031303761	0.020967302	0	0.009315838	0.00801914	0.022494739	0.023899424	0.022088427	0.009455486	0.074251041	0.020399727	0.067100257	0.190481728	0
ENO1	291.4282174	185.2333547	160.7024744	293.9996921	447.5707016	269.8056193	392.1948904	433.3754677	275.3603567	224.2801673	491.3833659	636.7781112	451.2539516	451.6538946	327.0152389	218.9229693	392.6135426	353.6097965	821.7831966	314.9304437	413.0272405	495.5518156	382.4260985	293.4091327	214.9486131	375.1005867	237.7926994	251.7165916	231.9121558	861.5831946	381.7080885	376.3273484	230.5917718	197.5314368	95.08827926	197.5525137	215.8053501	376.4426395	257.4859984	580.3437634	349.9412993	445.9016645	313.6413788	240.380149	187.3962706	496.8655965	418.8317328	228.9898372	318.6087849
C2orf50	0	0.057896971	0.06597923	0.091305726	0.038103895	0.106021013	0.070655954	0.034571877	0.015894365	0.061690145	0.131684774	0.142108392	0.007033402	0	0.127601154	0.010827201	0.009429157	0.17343723	0.03173211	0.127539464	0.005062045	0.028305614	0.026401745	0.020728805	0.073901611	0.01910279	0.014330054	0.053037843	0.105458359	0.035326085	0.085753189	0.03583522	0.013737864	0.039039009	0.229080509	0.046028675	0.069367658	0.074897961	0.034244742	0.053060615	0.190186969	0.035141427	0.048717838	0.173790419	0.018196307	0.04499327	0.032887805	0.126036923	0.081067838
CALU	30.51389649	35.17126528	22.4096847	41.36873189	19.02421581	43.30441929	52.36251159	25.83519719	31.98948087	53.1135457	44.99644844	42.97536938	32.15078812	31.60101669	42.26280128	42.24665224	93.10408998	26.03137668	23.48703527	33.22596725	28.77756448	41.77799193	37.15711549	81.18910973	51.68019191	30.31957668	26.89237969	34.74611903	42.91715373	52.86624577	33.79599531	40.14571448	45.26807387	58.94938798	30.00265452	12.84661632	80.00257446	30.72069706	50.29887288	54.46086792	57.20971885	35.88674741	26.64749408	57.12105644	18.29943664	36.06070963	17.93205185	41.23473878	34.7527832
AC012358.3	0.035668873	0.344436298	0.051109201	0.037721468	0.023613002	0.016425318	0.193907343	0.032136313	0.019699491	0.012743138	0.054403412	0.06604848	0.039227423	0.117768467	0.023257205	0.050322163	0.035059519	0.071652757	0.068825415	0.063229014	0.084697692	0.030696755	0.092713322	0.041106081	0.041633513	0.023676017	0.035521367	0.021911718	0.043568397	0.040134586	0.021256517	0.111035516	0.174523905	0.064513314	0.201111845	0	0.085974342	0.046414303	0.182504754	0.025574647	0.071740235	0.01088858	0.070444425	0.021539601	0.02255252	0	0.030570883	0.060748444	0.010047556
ERCC1	8.249079311	7.52277275	8.838879829	7.978088856	7.057058692	4.06400255	11.79351817	6.63971623	9.178733289	7.338816249	7.755683213	13.08476527	7.359930272	9.290890163	4.279193926	5.627847397	8.227392622	6.234436672	6.562474742	5.365973639	6.924041927	8.530954804	7.428530701	6.592536148	7.132886279	6.270669087	9.355094392	10.26538439	12.36963463	6.483650183	3.696005518	14.85982979	8.639143235	9.091804275	8.341901171	9.761653375	5.803310087	7.403410915	6.160081217	6.057499791	5.777307349	8.443320236	13.02298171	3.193973678	7.622183624	9.356362427	7.182711842	8.278986312	5.407684198
AK7	0.473402472	0.282311698	0.310093145	0.750967228	0.145504916	0.456760259	1.094062249	0.264034847	0.08403895	1.767798418	0.644687508	0.576054738	0.144620018	0.382785363	0.573249877	0.690145836	0.792143455	0.792488187	0.428767373	0.378382379	0.350915797	1.213920884	0.423955402	1.541710765	0.931468479	0.112225551	0.151535813	0.249270436	0.213400351	0.62606262	0.513860683	0.052631412	0.221945761	0.688042038	0.403742372	0.108164164	0.393938758	0.545615396	0.688041982	0.277086071	0.490647096	0.433544443	0.553336963	1.131255041	0.534500595	0.246705752	0.106265554	0.31674586	0.133352622
VN1R76P	0	0	0	0	0	0	0	0	0	0	0	0	0	0	0	0	0	0	0	0	0	0	0	0	0	0	0	0	0	0	0	0	0	0	0	0	0	0	0	0	0	0	0	0	0	0	0	0.045114093	0
FOXP2	0.382172844	2.116835353	0.064484643	0.648741972	0.014186953	0.032895042	0.0761019	0.550273789	0.56219441	0.095702724	0.187945485	0.003968266	0.022258921	0.103607873	0.090825708	1.225489313	0.159736443	0.197311438	0.168357927	0.030865811	1.178889329	0.223950104	0.108129719	0.561856474	0.141328392	0.142248126	0.029344741	0.095444816	0.150514154	0.392389196	0.73434115	0.163442845	0.71608901	0.159886286	0.251137318	0.235641033	0.123396467	0.103179036	0.229501828	0.259018942	0.093901496	0.013083958	0.030231278	1.246240501	0.321807832	0.050256075	0.293877186	0.308932347	0.084513555
AC090415.1	0	0	0	0	0	0	0	0	0	0	0	0	0	0	0	0	0	0	0	0	0	0	0	0	0	0	0	0	0	0	0	0	0	0	0	0	0	0	0	0	0	0	0	0	0	0	0	0	0
RNU6-1081P	0	0	0	0	0	0	0	0	0	0	0	0	0	0	0	0	0	0	0	0	0	0	0	0	0	0	0	0	0	0	0	0	0	0	0	0	0	0	0	0	0	0	0	0	0	0	0	0	0
MIR3670-2	0	0	0	0	0	0	0	0	0	0	0	0	0	0	0	0	0	0	0	0	0	0	0	0	0	0	0	0	0	0	0	0	0	0	0	0	0	0	0	0	0	0	0	0	0	0	0	0	0
LINC01363	0	0	0	0	0	0	0	0	0.033961922	0	0	0.015182344	0	0	0	0	0	0.041176451	0	0	0.021632418	0	0	0	0	0	0	0	0	0.012580368	0	0	0.014677035	0	0.013596738	0	0	0	0	0.025194681	0	0	0	0	0	0	0	0	0.034643972
ANKRD26	0.936994023	0.796847803	0.482115325	0.658732694	0.133927442	1.912243367	1.615152124	0.856987244	0.464565395	0.877457273	0.61171354	1.048912403	1.186606895	0.979332924	0.441549504	1.678443842	1.388457311	0.962520935	0.217193729	2.019598095	1.355942072	1.026302193	1.286130613	1.360518568	0.678579079	1.010670159	0.625613978	0.28780204	1.298410207	1.311346161	0.793171106	0.391118796	1.407912255	0.705329011	0.78633698	0.263959177	1.046543251	0.642886898	0.661364673	0.90522067	1.45319243	0.806097691	0.468638484	0.671278788	0.329879956	0.58262914	0.492795236	1.300485751	0.749834112
LRRC10B	0.584263316	1.211176457	1.33220658	0.443265501	1.412608757	0.163769577	2.338747108	2.792204894	1.262667231	1.107203892	0.058117751	0.216377478	0.819487985	2.156725552	0.55652951	0.960473725	1.098626386	2.321858247	0.420139435	5.910267281	1.092466348	1.077469348	0.163130027	0.477549066	0.302436797	1.138161296	1.043530194	3.768642667	0.82225942	0.405361124	2.588687443	0.094893084	0.172797446	0.766711589	0.716141848	5.119201761	0.765367954	0.535498481	0.571293035	0.195148073	1.740782594	2.163549493	0.150507895	2.070917646	2.987441615	3.892036174	2.155433213	1.492607608	2.060840152
AL138752.2	0	0.013130166	0.037407753	0.034511285	0.043206964	0.010018324	0.005722754	0.03920192	0.018023019	0.01554489	0.016591186	0	0.007975351	0.0153923	0.017022371	0.012277235	0.032075874	0	0.035981837	0.01446202	0.011479959	0.008024112	0.039916803	0.014102948	0.022854244	0.021661134	0.016249209	0	0.006643438	0.006676189	0.019447539	0.020317228	0.023366564	0.029511542	0.014431119	0	0.017479496	0.016985736	0	0.006685196	0.028129276	0	0	0	0.061899749	0	0	0.031759207	0
LINC01926	0	0	0	0	0	0.108608694	0	0	0	0	0.62952791	0.08734612	0	0.083433996	0	0	0	0	0	0	0	0.043494715	0	0.025481686	0	0	0	0	0	0	0.105415427	0	0	0	0	0	0	0	0	0	0	0.323992194	0	0	0	0	0	0	0
AC008687.3	0	0	0	0	0	0	0.074386237	0	0	0	0	0	0	0	0	0	0	0	0	0.031330347	0	0.034766679	0	0	0	0	0	0	0	0.028926432	0	0	0	0	0	0	0	0	0.067298362	0	0.0812519	0	0	0.034153595	0	0.073684631	0	0	0
SLC35B3	20.20516182	11.54969527	19.97884731	8.849819206	6.626850429	23.91683388	10.31760667	16.42170631	10.92598107	12.81620547	12.47188258	11.17539863	13.07342531	13.58619354	10.70118093	21.46489293	13.7671692	25.7256478	10.77564264	9.214347306	15.99275441	12.72528764	19.41930534	21.76713073	17.32771621	9.060729691	11.36765602	14.82660439	18.13945183	8.766373868	22.21152865	19.04174933	17.26285767	16.89766745	19.33415433	9.840250038	16.36097145	15.42513868	24.05814092	13.17945892	6.480000612	11.28115449	14.66828672	9.853528022	19.13779757	14.74278794	10.37683334	16.75026967	14.22153692
KRT8P37	0.198481368	0.167705508	0	0.314854721	0.354768731	0.584957249	0.052210059	0.429178203	0.098656992	0.368731363	0.999011394	0.088207279	0.713058164	0.084256585	0.201888918	0.212815497	0.253617761	0.079743127	0.229789642	0.079164284	0.146628184	0.190335323	0.018208528	0.085776378	0.083401895	0.276667596	0.32613993	0.292629449	0.12121935	0.255815588	0.851637871	0.074143575	0.028423835	0.188468604	0.052663422	0.190467953	0.159469623	0.123971949	0.2408997	0.097585031	0.051326024	0.145416215	0.067198595	0.028765986	0.188242076	0.279275131	0.102067996	0.057949371	0.167730498
OR5B10P	0	0	0	0	0	0	0	0	0	0	0	0	0	0	0	0	0	0	0	0	0	0	0	0	0	0	0	0	0	0	0	0	0	0	0	0	0	0	0	0	0	0	0	0	0	0	0	0	0
PMPCB	19.51628092	23.07537609	15.56589221	18.40158158	16.28878866	17.93132911	15.19873142	13.24534771	20.25335213	10.18790882	14.36778181	21.51041385	13.99263216	17.8827267	13.88371348	15.62225361	14.64498822	13.17369656	15.50280624	17.70092657	19.77537434	17.70737766	19.59395753	15.68946645	17.48495869	13.43029283	28.55252831	17.43566148	19.17120997	15.52348498	20.4472352	25.84735503	14.79238683	19.78032157	21.39060768	11.67724155	16.10653091	13.85383324	13.97109819	18.98361872	21.98799089	21.39648467	19.52845381	25.15914184	12.3507047	13.65191055	15.8875644	19.7933956	16.59113073
AC138207.4	0.678732193	0.235540634	0.55434867	0.511425669	0.202196106	0.500083861	0.446347281	0.183453657	0.196799218	0.303106641	0.698777605	0.263931474	0.261256367	0.528231126	0.37174563	0.689446953	1.017383894	1.056680452	0.505153802	0.891094663	0.420829321	0.851145224	0.420297985	0.623311791	0.261436405	0.304103542	0.354860807	0.437799025	0.777234242	0.520710609	0.667398331	0.253543351	0.328046306	0.253193395	0.270133869	0.081416163	1.022487351	0.264961119	0.327091918	0.542269618	0.351031688	0.497269175	0.430863961	0.467252439	0.19311529	0.291810659	0.349034448	0.904128803	0.229430278
AC019278.1	0	0	0	0	0	0	0	0	0	0	0	0	0	0	0	0	0	0	0	0.039113877	0	0	0	0	0	0	0	0	0	0	0	0	0	0	0	0	0	0	0	0	0	0	0	0	0	0	0	0	0
TPT1P4	2.2808148	3.769103974	0.840377068	1.119887888	5.068992744	0.650187308	0.71424165	12.03600915	1.9794762	0.659639477	3.313122391	0.321783781	2.826885457	1.460014547	0.594864635	1.25647685	2.081718035	0.218179654	0.449079675	0.794185049	0.60176885	0.560822029	0.14945728	0.680591764	1.293077556	1.297664696	3.650436418	1.100884392	1.227141549	0.999884764	6.213619916	5.172907234	1.322064305	1.915293386	1.152709971	3.126757145	1.221678657	2.459135287	0.96927795	0.367119023	1.404295843	0.696260681	0.827358427	1.495387864	17.40822095	4.754433399	1.117044736	0.51529161	1.101397952
MTATP6P29	0	0	0	0	0	0	0	0	0	0	0	0	0	0	0	0	0	0.857842732	0	0	0	0	0	0	0	0	0	0	0	0	0	0	0	0	0	0	0	0	0	0	0	0	0	0	0	0	0	0	0
Z95152.1	0	0.207440611	0.07387461	0.477081695	0	0.435262587	0.090412541	0.541924713	0.142370863	0.092096365	0.655301266	0.063645496	0.094500615	0.121589787	0.336165881	0.339439351	0.168919897	0.086307348	0.213175931	0.228482284	0.068013509	0.316927954	0.118244403	0.055702343	0.120356394	0	0.192538262	0.079179462	0.288635098	0.079106737	0.153623701	0.160493714	0	0	0.142496302	0	0.207116035	0.067088478	0.092022303	0.079213459	0.296272172	0.236079678	0.072730187	0.062267835	0.244485135	0.201509495	0.294586493	0.439037153	0.508305229
AL451054.1	0	0	0.070850503	0.032682288	0	0	0.01083893	0	0	0	0	0	0	0	0	0	0	0	0	0	0.010871555	0	0	0	0	0	0	0	0	0	0	0	0	0	0	0	0	0	0	0	0	0	0	0	0.039079495	0	0	0	0
AL355994.1	0	0	0	0	0	0	0	0	0	0	0	0	0	0	0	0	0	0	0	0	0	0	0	0	0	0	0	0	0	0	0	0	0	0	0	0	0	0	0	0	0	0	0	0	0	0	0	0	0
AC106795.5	0	0	0	0	0.123292119	0	0	0	0	0	0	0	0	0	0.145721246	0	0.061019522	0.124708415	0	0.165070901	0	0.045793995	0	0.134143675	0.043476759	0	0	0	0	0.038101336	0	0	0	0	0	0	0	0	0.044322049	0.038152738	0	0	0	0	0.23550991	0.097055968	0	0.045312834	0
FAM199X	7.377747032	10.5409429	6.953743647	4.970372535	2.469579005	12.24251707	5.875784557	11.53702991	2.724081365	13.23296038	5.211336699	10.46165698	15.64843338	7.32701978	9.489930825	7.925917633	6.653590958	8.776983922	6.507397553	7.949479898	8.707577615	6.81120121	10.06574835	6.082772567	7.647093731	6.352240098	4.076361461	5.224124366	9.551831174	8.671040366	6.236912137	6.537003472	6.87942949	6.959932281	6.340479689	3.209884355	17.78596339	6.250051539	9.752134609	10.5526165	19.05883878	6.576588222	9.155752281	11.70324677	2.602420824	7.090799443	6.912847153	10.08600365	11.77311995
ANXA2P2	6.35529558	3.902323967	2.993225382	4.295606168	25.90198195	12.08804119	4.637276937	33.2599082	3.525214233	8.746385795	39.06829051	11.82957625	14.95110911	2.815161176	3.740273877	8.09291872	12.2761707	3.830015493	6.809368696	3.343009417	4.170072708	6.705946932	6.514725592	3.558542375	4.450826641	2.916246961	8.626720887	5.44878903	6.885259068	10.95540407	11.06572606	14.76038663	3.501983659	7.1966499	4.930483816	8.418870248	8.058844323	11.00251046	5.247556786	6.368140806	10.62280967	3.340295988	12.06807713	1.902221327	18.55402484	7.214303326	4.4049345	3.953056091	2.708683101
C8orf37-AS1	0.039009487	0.376694923	0.033537539	0.030940741	0.077473525	0	0.102613541	0	0.129266832	0.041809838	0.029749317	0.014446867	0.057201757	0.027599619	0.427314527	0.03302109	0.076686126	0.078363488	0.032259149	0.03889733	0.380812892	0.071939356	0.017893501	0.067433886	0.040979478	0.077680274	0.203952872	0	0	0	0	0.072860814	0.111728292	0.052916543	0.025876145	0.046793165	0.031342127	0.030456776	0.05570162	0.059935443	0.151314092	0.035725091	0.06603599	0.113073218	0	0	0.033434038	0.04271009	0.065931435
RNA5SP473	0	0	0	0	0	0	0.237242507	0	0	0	0	0	0	0	0	0	0	0	0	0	0	0	0.41369775	0	0	0	0	0	0.275410363	0.415152154	0	0	0	0	0	0	0	0	0	0	0	0	0	0	0	0	0	0	0
XKRYP1	0	0	0	0	0	0	0	0	0	0	0	0	0	0	0	0	0	0	0	0	0	0	0	0	0	0	0	0	0	0	0	0	0	0	0	0	0	0	0	0	0	0	0	0	0	0	0	0	0
REP15	0.993511562	0	1.483522784	0.456218064	0.207698041	1.372519704	0.096283485	0.329779788	0.043318778	0.915382055	0.159509325	0.503496097	0.115013736	0.813907143	1.493349882	0.177051854	0.950840384	1.785713443	0	0.26069871	2.276370502	1.928615378	1.726938658	4.643859914	0.109861495	0.52063078	2.030879779	0.915484988	0.191612033	0.080231941	0.046742648	0.927826371	0.168486368	1.986088446	0.086713891	0.062723676	0.23106823	0.081651284	3.098596381	0.128544289	0.06760942	0.383100231	0.221294075	0.07578423	0.049592532	0.40875148	0.134449494	0.916008605	0.927963535
NUP205	11.70433089	8.932606717	8.13526328	15.35692638	9.095233238	20.62902333	13.17148974	9.065373255	13.13466979	12.81150415	11.44233934	15.24237379	12.0366753	11.52630961	12.75564869	12.62768104	10.11905341	6.814327057	7.825161763	14.78138531	10.69891148	15.16921429	13.60508497	12.57032052	10.81093922	7.80830004	8.37723812	9.762508643	13.72939997	16.75084544	21.37496669	6.004179604	5.339905542	8.277204119	7.464464648	4.934317434	10.28655467	9.513655197	8.615126628	10.55558413	17.60772076	12.89383187	9.3555897	18.08096449	4.750351416	10.78018052	11.32505081	13.17646539	11.87916744
AC093083.1	0	0.098041096	0	0	0	0	0.042730999	0	0	0	0	0	0	0	0	0	0	0	0	0	0	0	0	0.035101573	0	0	0	0	0	0	0	0	0	0	0.053877564	0	0	0	0	0.049917415	0	0	0	0	0	0	0	0	0
ZNF197	2.274073807	2.443305227	1.367842937	0.819264359	0.421856912	3.494497174	2.276627054	2.183944351	1.366356337	1.428466751	2.585491288	2.103922409	3.007857621	1.656079127	3.402215312	3.892262737	2.288443987	2.34268268	1.06082879	1.603056284	3.098851052	2.153705056	2.911534702	3.409100839	2.896450339	2.761828192	1.238102306	1.174388098	3.754485882	3.407454198	2.487037641	1.929244969	2.907699085	1.819235885	3.243466001	0.669466567	3.895140404	1.736468328	2.491859343	3.066494592	3.525494364	1.876636326	1.572270369	1.771656564	0.837422706	2.767393092	1.399318491	2.650924662	1.40787532
NDE1P2	0	0	0.043856782	0	0	0	0	0	0	0	0	0	0	0	0	0	0	0	0	0	0	0	0	0	0	0	0	0	0	0.015654304	0	0	0.018263279	0	0	0	0	0	0	0	0	0	0	0	0	0	0	0	0
AC084024.1	0	0.109566055	0	0	0	0.083598963	0.023877064	0	0	0	0	0	0.033275579	0.064221337	0	0.102448684	0.044610085	0	0	0.060339927	0	0	0.083272494	0	0.031784941	0	0	0	0	0	0.162282042	0	0.03249746	0	0.030105499	0	0	0	0	0.027892662	0.039121285	0.083128432	0	0.032888647	0	0	0.077797399	0	0.076707667
AC083843.2	0.153249328	4.126717956	0.720764788	1.558714654	0.125322998	0.481539651	3.834370834	0.584775035	0.679591479	0.338162889	0.357486595	0.58090129	0.204889867	0.701576763	0.719447672	0.780886544	0.589234094	1.222353869	0.313098953	1.525090927	1.058398823	2.437136938	0.723623723	0.264914988	0.101012371	1.12194143	0.424181529	0.207667229	0.875384769	0.60029864	1.418261479	0.378840113	0.371150827	0.296539553	0.281045641	0.367655236	0.680825375	0.506752441	0.714397996	0.725762332	1.872678925	0.685221296	0.480696172	0.41807977	0.059847313	0.253683471	0.803529062	1.40480655	1.500749385
AC010385.2	0	0	0.098901519	0	0	0	0	0	0	0	0	0	0	0	0	0	0	0	0	0	0	0	0	0	0	0	0	0	0	0	0	0	0	0	0	0	0	0	0.08213147	0	0	0	0	0	0	0	0	0	0
AC005234.1	0	0	0	0	0	0	0	0	0	0	0	0	0	0	0	0	0	0	0	0	0	0	0	0	0	0	0	0	0	0	0	0	0	0	0	0	0	0	0	0	0	0	0	0	0	0	0	0	0
BRD1	10.5414303	8.606835065	9.013056029	6.710226861	6.975299049	7.485515426	11.22593015	7.787200064	7.280042819	4.826332327	8.898834361	7.454595712	9.222915433	7.853577846	11.33535262	11.84322547	6.340877549	6.223099124	9.11571863	6.299627607	5.681976423	9.911902795	9.493832974	7.022900647	10.19313729	11.53180269	2.943520566	9.278479474	12.27576959	9.453286587	11.02519226	1.790725765	5.460923207	7.420968555	10.5110339	8.217959595	8.926264467	7.274822304	4.667664835	9.223245029	9.427025991	7.421322726	7.266752707	8.221908859	9.074619538	6.364714711	6.978426698	10.5567904	7.613531016
AC019131.2	0.583124572	1.329527411	1.002656778	0.102780162	0.064338646	0.358034178	0.28973582	0.817247383	0.644105422	0.439804252	0.494112219	0.863823012	0.665052606	0.687611207	0.912516489	0.54845373	0.891586398	0.325388623	0	0.796799137	0.461553743	1.075369333	0.713271982	0.742014969	0.70332403	1.032165483	0.290356552	0.597031347	0.751838634	0.477186384	0.463343209	0.605079751	0.649500963	0.615230846	1.203389461	0.621757455	0.494539131	1.11289761	0.439450568	0.796383586	0.502641064	0.474692011	0.164520699	0.539940863	0.184347412	0.455828375	0.888499951	1.229592394	0.492780636
AL353626.1	0	0	0	0	0	0	0	0	0.092105805	0	0	0	0	0	0	0	0.054640756	0	0	0	0.0293339	0	0	0	0	0	0.083040828	0	0	0	0	0	0	0	0	0	0	0	0	0	0	0	0	0	0	0	0	0	0
AL158201.1	0.135501703	0.06814956	0	0.394072976	0.403663139	0.124795567	0.095049081	1.871923092	0.074835966	0.145228884	0.792242427	0.08363671	0.778216605	0.09586887	0.106021547	0.076467107	0.244175877	0.408300147	0.485567399	0.075062289	0.023833794	0.116613234	0.145026254	0.058558874	0.063264258	0.179884609	0.674706731	0.124859921	0.151718449	0.180187567	1.090137418	1.054526008	0.032341222	0.030634778	0.059921522	0.325077516	0.181447809	0.176322283	0.128988527	0.194309937	0.155732808	0.165457552	0.22937982	0.212748438	0.642557086	0.353072192	0.077423373	0.148355961	0.419863843
SNX18P8	0	0	0	0	0	0	0	0	0	0	0	0	0	0	0	0	0	0	0	0	0	0	0	0	0	0	0	0	0	0	0	0	0	0	0	0	0	0	0	0	0	0	0	0	0	0	0	0	0
MCHR1	0.057111154	0.034468349	0.049100045	0.030198832	0.018903959	0	0.345527967	0.017151667	0.047312708	0.034006088	0.333913728	0.007050227	0.006978769	0.026937825	0.141505287	0.048343946	1.00108286	0	0.33059908	0.044292074	0.005022725	0.070214366	0.061125554	0.074044047	0.053329142	0.05686322	0.042656231	0.052625863	0.005813289	0.882134066	0.068069671	0	0.02044673	0.038735768	0.050511354	0.06850671	0.282962986	0.07431618	0.088344726	0.081897603	0	0.034868461	0.016113138	0.613888096	0.054164893	0.01488126	0.032632344	0.055581294	0.080438131
ENTPD8	2.921791314	0.473836488	10.06486861	32.00282854	12.80942513	5.445944767	16.4118527	6.822813572	4.017709771	6.192062535	0.712420614	0.426936503	1.39898231	6.412532157	7.635943987	1.160919514	2.901181359	11.19974789	1.462865957	1.096650511	3.177928806	4.471857899	10.8949403	8.658453934	3.695739138	17.11821522	8.046234631	8.150235756	1.857271928	2.769144893	0.390884566	7.090698322	4.447488271	13.25859353	3.13130097	7.438727241	0.526992	1.769091951	16.42557006	3.096587058	0.419753733	2.056901075	2.809498392	2.218105011	14.32657604	3.107433677	3.338923917	1.102590988	9.254985632
AL359233.1	0	0	0	0	0	0	0	0	0	0	0	0	0	0	0	0	0	0.311085826	0	0	0	0	0	0	0	0	0	0	0	0	0.138430148	0	0	0	0	0	0	0	0.055280797	0.047586107	0	0	0	0	0	0	0	0	0
AC104447.1	0.902323961	0.312332898	0.501957803	0.568339453	0.368947603	0.953240714	0.670176572	0.908602316	1.121271091	0.502511995	1.396495126	0.766622588	0.758852398	1.070264901	0.809836903	0.516692992	0.756481195	0.852996163	0.614503375	0.220521978	0.714205886	1.155026321	1.107771164	1.089570002	0.947891599	0.739864382	0.436081639	0.929277605	0.624017124	0.830695224	2.396066843	0.09913736	0.684099077	0.594003148	0.440101574	0.63668666	1.044811337	0.849534706	1.117900568	1.24772386	1.418312355	0.704830475	1.078214749	1.163505581	0.427887355	1.141001659	1.228275886	1.026664227	1.480197954
AL607023.1	0	0	0	0	0	0	0	0	0	0	0	0	0	0	0	0	0	0	0	0	0	0	0	0	0	0	0	0	0	0	0	0	0	0	0	0	0	0	0	0	0	0	0	0	0	0	0	0	0
AC005377.1	0	0	0.21255151	0	0	0	0	0	0	0	0	0	0	0	0	0	0	0	0	0	0	0	0	0	0	0	0	0	0.037748131	0.037934225	0	0	0.04425641	0	0	0	0	0	0	0	0	0	0	0	0	0	0	0	0
TRAV1-1	0	0.086786378	0	0.342163548	0	0	0.151302619	0	0	0.154120448	0.219325322	0.159763185	0	0.406953571	0	0	0.070670569	0	0	0	0.075879017	0.212147692	0.065959463	0	0.151059555	0.143173465	0	0	0.043911091	0.17651027	0	0	0.051481946	0.195062258	0	1.379920883	0.288835287	0.112270515	0.153996507	0.088374199	0	0	0.243423483	0.156304975	0.136379463	0	0	0.157438979	0.121519034
LINC02310	0	0	0	0	0	0	0	0	0	0	0	0	0	0	0	0	0	0	0	0	0	0	0	0.021294136	0	0	0	0	0	0	0	0	0.035281334	0	0	0	0	0	0	0	0	0	0	0	0	0	0	0	0
AC126544.1	0.075258623	0.272525449	0.517615426	0.119384166	0	0.242593252	0.039593209	0.33902595	0.249386612	0.322644676	0.746116047	0.195100213	0.110355859	0.106492523	0.559408751	0.573350161	0.221918796	0.302363793	0.311178039	0.250140818	0.476548591	0.111030568	0.172604201	0.439074278	0.395296033	0.074931907	0.056210547	0.138696201	0.321741078	0.300232421	0.134548929	0.210848885	0.673595553	0.025522165	0.399370144	0.090275198	0.544198074	0.117516801	0.402981513	0.208133627	0.227049702	0	0.127399206	0.10907263	0.071376168	0.470637218	0.064502249	0.631717773	0.254394988
NT5M	0.229959036	2.272643595	0.543680966	1.139963547	0.913405356	0.357395157	2.8732838	0.18128639	1.262098462	0.27727534	0.504190999	0.798408572	0.273976287	0.650793677	1.135798401	0.778630895	1.511578965	1.21261604	0.19016612	0.707001784	1.054180486	0.190835557	0.593332443	1.826105171	0.463013072	0.400681272	0.687024172	0.662184182	0.868996236	2.769798071	1.156290582	0.375822099	0.80270881	0.779851149	1.496785227	1.999864941	0.473448316	0.33663979	0.851679474	0.821460937	1.040654115	0.447520069	1.484126038	0.822786411	1.526671073	0.471867211	0.591276102	1.793889111	0.340079786
SMARCD2	53.1834388	35.6465635	38.11787438	50.37287652	56.96399668	60.79917028	25.34679499	50.77248639	41.95784481	51.35455128	37.69200217	87.29339467	60.90773024	52.93317252	40.66184717	46.07128839	34.98098538	59.27109745	28.1384617	68.25378941	31.25809068	23.68577274	59.90391056	31.64123819	42.66972602	47.91732887	51.18953351	52.77635592	48.54623945	35.11022782	53.57328302	38.72721065	32.10355686	39.75268521	39.65411825	41.83000662	31.33505498	50.07998604	32.13410273	59.01039213	34.81491593	45.37383122	55.35191842	44.08029122	51.51359852	62.35432673	41.11840477	42.89052679	82.64127456
MIR3140	0	0	0	0	0	0	0	0	0	0	0	0	0	0	0	0	0	0	0	0	0	0	0	0	0	0	0	0	0	0	0	0	0	0	0	0	0	0	0	0	0	0	0	0	0	0	0	0.228578073	0
AC010624.3	0	0.047848467	0	0	0	0.146033631	0.083418603	0.071429096	0	0.028324058	0.060460989	0.058722146	0.058126961	0.056092053	0.155080744	0.178960992	0.077926478	0.238892913	0	0.052701961	0.083669689	0.146205863	0.036365836	0.034262295	0.055523062	0	0	0	0.048419543	0.072987369	0	0	0.085151573	0.026886218	0.052589353	0	0	0	0.05660256	0.04872389	0.068338447	0.145211691	0.067104082	0	0	0.061973853	0.135899254	0.0868018	0
AP000311.1	0	0	0	0	0	0	0.055019134	0.047111398	0	0	0	0.019365235	0	0	0	0.014754321	0	0	0	0.017379914	0	0	0	0.067793575	0.018310249	0	0.078110761	0	0.015967669	0	0	0	0	0	0.034685556	0.062723676	0	0	0	0.016068036	0	0.047887529	0	0.018946058	0.049592532	0	0	0	0
C17orf47	0.026551441	0	0.022827011	0.021059524	0	0	0.020952883	0.02392185	0	0	0	0	0	0	0.031162245	0.05244282	0.09134246	0.026668686	0	0.035300136	0	0.009792969	0	0.01147456	0	0.026436174	0.039662459	0	0.016215872	0.016295814	0.023734609	0.049592029	0.009505852	0.018008574	0	0	0.010666362	0	0.018956392	0.008158899	0.022886781	0	0	0.009620278	0.0251817	0	0.022756564	0.048450369	0.089751223
USP19	13.22908971	12.40068463	12.30358365	12.18566331	15.4709128	14.30356225	17.02942526	12.82280028	18.16245794	6.841646302	13.06659975	9.376044402	14.28929771	14.50234545	14.77989577	13.65717735	9.542043573	11.04493099	17.78035805	9.601518473	14.77367501	13.32824998	14.60412249	15.55526407	11.76867541	15.65909492	8.720069435	16.87584995	18.03310742	18.73170962	20.65307282	6.319604531	14.17348005	11.54104179	16.11839798	16.44684624	11.78661663	17.70845516	12.92090973	16.69872972	11.23363164	8.368092914	16.59187371	13.27140421	18.19960258	15.51560992	23.14871044	12.11491707	13.8559264
AC022517.1	0	0	0	0	0	0	0	0	0	0	0	0	0	0	0	0	0	0	0	0	0	0	0	0	0	0	0	0	0	0	0	0	0	0	0	0.390844643	0	0.127196653	0	0	0.070214792	0	0	0	0	0	0	0	0
AL159166.1	0	0	0	0	0	0	0	0	0	0	0	0	0	0.121220213	0	0	0.168406462	0	0	0	0	0.063192929	0	0.074044047	0.059995284	0	0	0	0.052319598	0	0.15315676	0	0	0	0	0	0.137657669	0	0	0	0	0	0	0	0	0	0	0	0
PHOSPHO1	0.047468386	0.222026961	0.530528569	0.225899976	0.329955667	0.262307145	1.023888713	0.14968531	0.39324331	0.237421198	0.23530144	0.281272897	0.069605506	0.789232905	0.334269198	0.187513444	0.384923992	0.214550982	0.314034326	0.347100665	0.125240314	0.297632046	0.130641395	0.200012456	0.066487406	0.283573885	0.10636219	0.24057221	0.391372621	0.211217763	0.106081208	0.6649508	0.059480615	0.201222119	0.05510257	0.768688559	0.400453404	0.407671967	0.499878065	0.226089109	0.409167462	0.32603846	0.100444216	0.146191769	0.337646839	0.389613305	0.630601149	0.268519084	0.260741473
AC003087.1	0	0	0	0	0	0	0	0	0	0	0	0	0	0	0	0	0	0	0	0	0	0	0	0	0	0	0.084372144	0	0	0	0	0	0	0	0	0	0	0	0	0	0	0	0	0	0	0	0	0	0
GPN2	4.653050662	6.897660714	3.737559711	4.57959005	10.20786439	3.185382407	5.000127644	7.37464173	5.233437405	3.494593715	5.620613321	5.92436158	7.155044777	6.423965234	7.826217187	6.89681392	4.440025053	7.755215318	8.669411422	3.631211715	5.752967525	5.227891778	5.499421532	4.650461357	3.230937054	6.222222728	4.194103879	5.946331493	4.791609293	4.422647555	5.50539953	5.497852567	6.002801092	4.081224278	2.849948939	9.438281916	3.988630264	6.258105972	4.215196881	6.675970516	5.684450807	7.174723293	4.446255316	3.786144523	9.556149246	7.920616898	6.122713121	4.896134066	5.338539362
AC139712.1	0.030063311	0	0	0	0	0	0.007908084	0	0.02490541	0	0	0	0	0.021270107	0.011761324	0	0	0	0	0	0	0	0	0	0	0	0	0	0	0.009225603	0	0.0280757	0	0	0	0	0	0	0	0	0	0	0	0.01089272	0.0570248	0	0	0	0
AP000233.1	0	0	0	0	0	0	0	0	0	0	0	0	0	0	0	0	0	0	0	0	0	0	0	0	0	0	0	0	0	0	0	0	0	0	0	0	0	0	0	0	0	0	0	0	0	0	0	0	0
KIAA0825	0.08118393	0.042464079	0.060489935	0.077270155	0.016123271	0.082246449	0.096810432	0.05363869	0.076222749	0.102480603	0.127952055	0.066144873	0.049601859	0.160827739	0.03599541	0.059558442	0.125015321	0.337042003	0.040281347	0.068358214	0.14708071	0.08583681	0.054616842	0.061983007	0.075807772	0.021555064	0.11318748	0.029923223	0.114038136	0.172730933	0.062895004	0.252721739	0.098821609	0.104620046	0.116678681	0.058429679	0.13697698	0.067610242	0.102398189	0.078166406	0.107300877	0.118957863	0.109943741	0.047064081	0.010266106	0.054999935	0.027832272	0.082959685	0.10519593
SOX1-OT	0	0.062422496	0.177841263	0	0	0.0952568	0	1.863709628	0.171367498	0	0	0	0.037915843	0	0.080926539	0	0	0	0	0.068754302	0.109154402	0	0.237212012	0	0.036217337	0	1.62226734	0	0.094751272	0	0	0	0.148116864	0	0.068607394	0	0	0	0.073842973	0	0	0	0	0	0	0	0.088646211	0.037746838	0.087404516
AL355102.3	0	0	0	0	0	0	0	0	0	0	0	0	0	0.023767253	0	0	0	0	0	0	0	0	0	0	0	0	0	0	0	0	0	0	0	0	0	0	0	0	0	0.010322612	0	0	0	0	0	0	0	0	0
CSNK1G2P1	0	0	0.050745282	0.140448284	0	0	0	0.106358298	0	0	0.180053458	0.021859396	0.021637837	0	0.046183208	0	0	0.118570933	0	0.019618374	0.031146151	0.02177013	0	0	0	0.058768584	0	0	0.036048477	0.018113096	0.105525809	0	0.021131856	0	0.019576455	0.070802223	0	0.046083813	0.042140754	0	0	0.054055242	0	0.02138623	0.055979842	0	0	0.043082778	0.149640193
TSPY16P	0	0	0	0	0	0	0	0	0	0	0	0	0	0	0	0	0	0	0	0	0	0	0	0	0	0	0	0	0	0	0	0	0	0	0	0	0	0	0	0	0	0	0	0	0	0	0	0	0
MIR551A	0	0	0	0	0	0	0	0	0	0	0	0	0	0.415431771	0	0	0	0	0	0	0	0	0	0	0	0	0	0	0.179303622	0	0	0	0	0	0	0	0	0	0	0	0	0	0	0	0	0	0	0	0.496202723
AL591684.2	0.138753744	0.010467772	0	0	0.068891842	0.095842995	0.027374135	0	0.028737011	0.012392865	0.079362024	0.038539796	0.01271639	0	0.162849097	0.117453476	0.068191663	0.104524838	0.028685828	0.149884378	0.045760884	0.102353102	0	0.164901788	0.04858695	0	0.025908738	0	0.08474165	0.255478249	0.031008353	0	0.024838059	0.058818773	0.011504932	0	0.195092684	0	0.049531594	0.021318576	0.059801398	0.0635357	0	0.037705569	0.032898923	0.027115944	0	0.126597087	0.02931413
AL355493.4	0	0	0	0	0	0	0	0	0	0	0	0	0	0	0	0	0	0	0	0	0	0	0	0	0	0	0	0	0	0	0	0	0	0	0	0	0	0	0	0	0	0	0	0	0	0	0	0	0
MIR4759	0	0	0	0	0	0	0.178646466	0	0	0	0	0	0	0	0	0	0	0	0	0.225729485	0	0	0	0	0	0	0	0	0	0	0	0	0	0	0	0	0	0	0	0	0	0	0	0	0	0	0	0	0
AC099689.1	0	0.039193848	0	0	0	0	0.011388369	0.039006212	0	0	0	0	0.015871071	0.091892742	0	0	0	0	0	0	0.011422648	0.015968106	0	0.009355027	0	0	0	0	0	0	0	0	0	0	0	0	0	0	0	0	0	0.039648814	0	0	0	0	0	0	0
PUF60	23.82991314	39.88787701	32.23635202	103.7531055	68.97757623	28.28809955	95.69087276	31.97538503	89.65017651	29.68781123	33.08884782	38.21442692	29.75803003	32.80808073	24.66267602	35.71329673	20.84865175	49.96839022	71.69209273	34.26905689	31.96280473	51.17890962	29.8556071	22.57746873	14.10513029	65.73668142	54.74618184	45.9948591	26.7241734	27.1844039	48.08467166	52.69046519	18.75590556	33.4038363	34.03728043	59.62535353	30.1386416	41.52717445	27.41205962	31.63763736	49.09924684	39.29763279	74.13501662	40.41843773	80.77264796	58.78370786	39.63665607	18.64150271	36.4994428
EIF1P1	0	0	0.284233104	0	0	0	0.086965728	0.297865615	0	0.118113814	0	0	0	0	0.064670035	0.046642693	0	0	0	0.054942954	0.087227491	0.060969131	0	0	0	0.329173009	0.123465396	0	0.050478439	0	0.147767079	0	0	0	0	0	0	0	0.118018828	0	0	0	0	0	0	0	0	0.120657047	0
NAPG	6.428010633	3.693750058	3.773873749	3.169514974	2.905950659	6.87273717	3.729476837	3.373010816	2.783801494	8.151259255	5.094503959	6.797876792	4.672180795	10.01676949	12.56588787	3.095042417	6.774455955	7.895654536	3.004154905	5.067921937	4.060193001	11.03167996	4.804626121	3.229313265	3.6607649	2.793138467	4.416683891	5.383863238	5.2724124	7.113054198	3.860778674	8.698265141	5.010909398	5.920310642	6.616726252	1.876208218	3.684930192	3.348418867	5.100796579	8.164535642	4.927580091	9.999252092	8.208069016	3.517318964	2.804153172	5.703158807	3.355733569	3.598079123	5.704998873
AC023302.1	0	0.93348275	0.393997921	0.999599743	0	0.316554609	0.241100108	1.135461303	0.474569544	0.368385461	0.087373502	0.339442647	1.34400875	0.405299289	0.044822118	0.581896031	0.50675969	0.690458785	0.189489717	1.637456368	0.544108071	0.464827666	0.367871475	0.123782985	0.240712788	0	0.256717683	0	0.314874653	0.140634199	0.716910606	0.534979048	0.369163222	0.155415458	0.227994083	0.412293434	0.506283642	0.089451305	0.245392808	0.246441872	0.444408258	0.314772904	0.38789433	0.04151189	0	0	0.294586493	0.752635119	0.580920261
AC079587.1	0	0	0	0	0	0	0	0.550029827	0.168583549	0.145403648	0	0	0.074599764	0.143976354	0	0	0	0	0.168283286	0	0	0	0	0	0	0	0.151991697	0	0	0	0.181908209	0	0	0	0	0.732304584	0.081749771	0	0.072643358	0	0	0	0	0	0	0	0.17441222	0	0
ANP32BP3	0	0	0	0	0	0	0.06300704	0.215804904	0.132287941	0	0.182667548	0	0	0	0	0.045057105	0.039239183	0	0	0.053075205	0	0	0	0	0	0	0.059634136	0	0	0.049002851	0.142743836	0.149127304	0	0.027076631	0	0	0	0.06233717	0	0.02453448	0	0	0	0.028928966	0.075723441	0	0	0.029138848	0
FLJ42969	0	0.0087321	0	0	0	0	0.007611733	0	0	0.01033799	0.02206764	0.01071649	0	0	0	0.008164866	0.014221182	0	0	0	0.007634644	0.010672728	0	0	0	0	0.043225565	0	0.008836318	0.00887988	0	0	0.020719633	0.009813194	0	0	0.04649833	0	0	0	0.074828495	0	0	0.010484523	0	0	0	0.021121177	0
KNOP1	4.851732684	3.221864613	3.147109794	2.661477785	2.026654913	4.79281869	5.399169918	3.095196409	3.152888155	3.477060043	2.542376398	3.84913791	3.961890503	2.574488655	3.398372408	3.262596549	2.766359862	3.363061844	2.672779187	5.052635029	4.229240823	3.525352852	4.500915312	3.13726468	4.298154632	3.579613332	3.146371088	3.373100181	5.24312345	4.789771396	4.687611188	2.360442538	2.452082229	3.184785334	3.213479809	2.09966315	3.224117847	3.135878514	3.479449315	4.171316847	4.413733861	3.345734616	3.528683869	3.371080002	2.149175861	2.333470084	3.180972355	3.528072078	2.823387741
PRRC1	7.126935137	3.595698289	8.672214167	6.442016508	4.19315626	10.12353094	9.066071627	6.897360278	4.224632318	10.68686332	7.389114605	6.172433483	9.433824881	8.179569235	15.23528698	6.039889061	9.355523377	10.08798067	4.721103675	8.309454995	5.386773957	9.301122147	8.991444913	9.503386769	9.246409165	8.03098252	5.56927828	7.197573848	9.930223871	9.93910166	6.281894156	3.798304023	8.928232607	9.572813745	10.80602408	2.625868864	9.073863798	6.06934602	10.01004479	10.86023745	10.16105029	6.025692414	10.14858926	9.204702933	4.199476354	6.358665013	6.140295337	5.608283066	7.058078631
ZSWIM1	6.290332598	22.60645677	15.06881973	13.54682618	9.602002691	6.158924879	9.247873983	9.573975301	9.056205971	6.610982428	4.719494387	10.80350696	11.52236321	5.962773672	4.380232936	10.00606195	2.301068439	13.02471078	8.131018108	9.810958309	6.445194922	4.647635704	10.58895919	5.414908802	8.375831377	11.69503319	8.651450818	9.304115815	8.099939117	5.397427789	7.715693528	8.003703877	9.328848378	7.49041889	7.926520197	23.58872339	7.540050913	10.63297869	7.557637646	5.360921251	10.88813606	9.246979799	7.598610386	6.424403531	19.46133461	7.988382661	12.16092193	13.80383727	7.311329401
AC009567.1	0	0	0	0	0	0	0	0	0	0	0	0	0	0.075964667	0	0	0	0	0	0	0	0	0	0	0	0	0	0	0	0	0	0	0	0	0	0	0	0	0	0	0	0	0	0	0	0	0	0	0
CSF3	0.431652273	0	1.942835694	0.785434884	0.252137937	1.22771855	9.671372455	0.892188021	0.67311918	1.669129081	0.774554289	2.350869684	0.418867592	0.197610788	0.337740713	0.114631771	1.809421237	0.408054921	0.503940219	0.506366143	0.006699229	2.425555273	0.279525507	0.641931869	0.062238351	1.870799937	1.706825677	0.023397174	0.364422496	0.038959474	1.361853352	1.636168353	0.827236024	4.408758497	0.151585255	1.24876624	0.020400618	0.852446757	0.661676282	0.764635862	0.361131755	8.092215833	0	1.435189462	0.915093911	0.873328838	0.065286736	2.928270452	2.188656336
AC021205.1	0	0	0	0	0	0	0	0	0	0	0	0	0	0	0	0	0	0	0	0	0	0	0	0	0	0	0	0	0	0	0	0	0	0	0	0	0	0	0	0	0	0	0	0	0	0	0	0	0
WDR20	2.192287385	2.790144158	1.613627948	3.654600548	1.581160856	3.609534661	4.071130623	1.739534379	2.714682854	3.410447718	2.974180656	2.563885168	1.46070165	2.666745428	3.042448024	3.171047502	1.901547507	2.580552018	3.085155306	1.753900851	2.350178585	3.248511527	2.406368256	2.933697282	3.294230706	3.124807755	2.183221344	2.537546171	1.890909372	2.495086352	2.626696953	1.321795395	1.75977206	2.851241637	2.655844835	1.854645302	2.679168016	1.483417077	2.91618276	3.096473706	2.400257409	2.571275383	1.796975536	1.602581027	2.808732065	1.960244475	3.69857201	2.501320373	2.164657295
AC105001.1	0.110635346	0.150236674	0.095116279	0.131627194	0.164792803	0.382102226	0.116409473	0.049839144	0.137480794	0.177866189	0	0.348270155	0.06083651	0.273964818	0.064923892	0.109260164	0.135931615	0	0.137235928	0.036772419	0.043784948	0.142819741	0.177618023	0.131484497	0.019370411	0.11015505	0.123950049	0.050973236	0.067568784	0.203705669	0.098898084	0.103320782	0.059413904	0.056279003	0.311897696	0	0.111112299	0.086378885	0.039494034	0.288972356	0.119206664	0.151980636	0.093642792	0.08017213	0.052463935	0.08648363	0.284468213	0.464334261	0.233736317
AC133963.1	0	0.010131108	0.028863457	0	0	0	0	0	0.027812771	0	0	0	0	0.023753097	0.026268591	0	0	0	0	0	0	0	0	0.123325895	0	0	0	0	0	0	0	0	0	0.011385409	0	0	0	0	0.01198464	0	0	0	0	0	0.031840828	0.026243841	0	0	0
FILIP1	0.088610142	0.550069332	0.119712371	0.140563931	0.012570093	0.171961733	0.407902075	0.057024576	0.07865087	0.26004004	0.376492872	0.039848112	0.139214919	0.188077801	0.359039958	0.521480596	1.147805578	0.356005697	0.251234513	0.111496071	0.11021457	0.389850564	0.156774074	1.377218441	0.607268685	0.15754547	0.070910117	0.058322173	0.423274123	0.326304186	0.118814289	0.059108397	1.461564697	0.345575153	0.21201965	0.060737591	0.831440882	0.163073364	0.347947493	0.338413842	0.308248141	0.05796402	0.101786329	0.353163362	0.072033348	0.123690236	0.103068887	0.609815295	0.133717329
RNU6-1230P	0	0	0	0	0	0	0	0	0	0	0	0	0	0	0	0	0	0	0	0	0	0	0	0	0	0	0	0	0	0	0	0	0	0	0	0	0	0	0	0	0	0	0	0	0	0	0	0	0
AC097173.2	0	0	0	0	0	0	0	0	0	0	0	0	0	0	0	0	0	0	0	0	0	0	0	0	0	0	0	0	0	0	0	0	0	0	0	0	0	0	0	0	0	0	0	0	0	0.09296078	0	0.0434009	0
MTATP6P27	0.453854337	0.082174542	0.234114707	0.287983062	0	0.041799481	0	0.245343417	0	0.064857988	0.069223451	0	0	0.064221337	0.071022486	0	0	0	0.225190678	0.030169963	0.071846798	0.100437071	0	0.058841767	0	0.271130426	0.135593237	0	0.415776514	0.055710166	0.081141021	0	0.06499492	0.061565544	0.030105499	0	0.072929747	0.141739265	0	0	0	0	0.076829312	0	0	0	0.311189596	0.066254514	0.153415335
ARHGAP26	5.363621784	1.308863687	10.25731832	3.383266953	4.432844494	4.321384275	2.216316404	6.278343011	1.864826835	4.820724108	8.956991755	4.609332065	4.477461384	4.810754064	7.089772944	4.361495387	3.246218465	5.077642282	3.118807369	4.541057575	3.884378022	4.638797549	8.864730382	2.339862891	6.86934095	3.738235883	3.671714904	6.098200833	8.741343741	6.141848538	5.387315135	1.518479528	4.209461978	3.649346378	4.391281864	1.499540907	4.565584134	8.032401436	5.733480596	3.327483587	5.715453569	3.82132937	3.842760757	6.096397582	2.074823426	4.0870983	7.861996363	3.336962432	7.088036744
COL4A5	0.516078816	0.260855738	0.205205372	0.910765383	0.493253135	1.862593116	0.196842318	0.220859616	0.090851446	0.769767377	0.063955244	0.06450498	0.137161799	0.734826442	1.509199374	0.202045383	0.393128293	1.03671541	0.144036473	0.025729751	0.490182964	0.628139743	0.497119063	0.451636486	0.099392508	0.308303034	0.611915301	0.523102769	0.392013777	0.231616703	0.311396543	0.271101765	0.577389642	0.474730371	0.098419968	0.464290157	0.471656323	0.146062167	0.359242938	0.148672548	0.166818389	0.307207979	0.229327319	0.687183785	0.348736865	0.247093965	0.176927205	0.21895153	0.670538082
ABCA9	0.018503789	0.061421851	0.14847673	0.063597966	0.006124808	0.022722379	0.042183945	0.038899509	0.025548552	0.052885625	0.09407542	0.013705475	0.020349843	0.061094244	0.137541467	0.073095157	0.069719428	0.080537156	0.178521333	0.067652157	0.034174202	0.129670315	0.028292055	0.097292695	0.185743142	0.055270378	0.023034085	0.090936386	0.103591544	0.302842874	0.082703645	0	0.510098825	0.079484829	0.175928907	0.066587713	0.839976883	0.033709409	0.145318511	0.047383037	0.039874688	0.050837598	0.005220593	0.029052418	0.111145009	0.028928817	0.031718252	0.087789587	0.119883534
SLC35F1	0.034831334	3.310931608	0.129763682	0.073671465	0.092234187	0.101584363	0.042757403	0.052302871	0.057710784	0.211546584	0.115106266	0.00429984	0.10640646	0.262864346	0.040879987	0.108109211	0.034236288	0.256557703	0.230431985	0.027013147	0.055139273	0.192702641	0.165095652	0.145510659	0.117902165	0.127160449	0.12140552	0.12838326	0.1418179	0.014251705	0.321739607	0.065056978	0.478023918	0.503987841	0.408182198	0.139271109	0.181903764	0.108778682	0.087037367	0.14984478	0.115091517	0.074430338	0.078617512	0.050481195	0.165172244	0.063531178	0.059706099	0.305084637	0.117739555
LINC02178	0.397896767	0.320190684	0	0	0	0	0.209331623	0.119496676	0.549384036	0	0	0.098238695	0	0	0.051888193	0	0	0	0.219362213	0.176334563	0	0.929456474	0.121675809	0	0	0	0	0	0.162006096	0.081402383	0.355684052	0.743180306	0.047484524	4.632843373	0	0	0.053281615	0	0	0	0.057163101	0	0	0	0	0	0	0.048404768	0
FNDC5	0.089787685	0.888710206	0.169824526	0.128188701	0.089159959	0.024808039	0.113368512	0.11325346	0.133889388	0.03207774	0.178031513	0.146309621	0.065830311	0.152461739	0.042151924	0.243213633	0.158856813	0.180368335	0.356402449	0.155184527	0.161088808	0.09934919	0.24711159	0.477276274	0.90549111	1.394607153	0.040237369	0.397133308	0.285149308	0.093681462	0.12841943	0.067081157	1.780858748	0.188785964	0.387132356	0.366191174	0.165921564	0.308448844	0.705142761	0.595955732	0.866824984	0.065782423	0.41038454	0.097597245	0.153280263	0.04211221	0.030781895	0.183503264	0.166928982
CSAG2	0	0	0	0	0	0	0.017972917	0	0	0	0	0	0	0	0.080190843	0	0	0	0	1.566973045	0	0	0	0	0	0	1.020647273	0	0	0	0	0	0	0	0	0	0	0	3.195163079	0.041991135	0	0	0	0	0	0	0	0	0
AC012593.1	0	0.003933888	0	0	0	0	0	0	0	0	0	0	0	0	0	0.003678344	0	0	0	0	0	0	0	0	0.004564859	0	0	0	0	0	0	0	0	0	0	0	0	0	0	0	0	0	0	0.009446739	0	0	0	0	0
SLC25A15P2	0	0	0	0	0	0	0	0	0	0	0	0	0	0	0.065244029	0	0	0	0.137912634	0	0	0	0	0	0	0	0	0	0	0	0	0	0	0	0.055312174	0	0	0.130207224	0	0	0	0	0	0	0	0	0	0	0
RPL41P1	0	288.7522087	0	0	1.382089432	151.8993152	227.3574022	6.896876063	2.306056448	156.6320406	0.530713124	411.5867815	262.2559297	0	222.1583354	118.7977864	163.8231039	0	0	111.7193745	479.0345373	128.3362579	268.1374304	223.9059983	145.9670457	0.692888866	1.039548149	0	442.6541555	377.3528068	0	0	90.93872611	274.9414569	387.7588264	0	111.2664844	0	111.5416345	378.2895772	211.7504761	0	0	130.863928	1.320018507	0.54399271	0	257.0233446	0
AC009743.1	0	0	0	0	0	0	0	0	0	0	0	0	0	0	0	0	0	0	0	0	0	0	0	0	0	0	0	0	0	0	0	0.08629826	0	0	0	0	0	0	0	0	0	0	0	0	0	0	0	0	0
AL589826.1	0.408468903	0.616309062	0	0.161990472	1.014033007	0	0	1.288052941	0.169194359	0	0.155752765	0	0.149740105	0.288996014	0	0.057627385	0	1.641090444	0	0.067882418	0.107770198	0	0	0	0	0.406695639	0.457627174	0	0.062366477	0.062673936	0.547701891	1.335121624	0.073119285	0.069261237	0.067737373	0.244985954	0.082045966	0.95674004	0	0.125516978	0	0.187038972	0.691463806	0	0.193698368	0	0.700176592	0	0.172592252
AC109326.1	0	0.1802739	0.183428252	0.06769019	0.296610412	0.334047785	0.168368547	0.576677752	0.070700444	0.121958548	0.065083668	0.205438604	0.109499577	0.120761393	0.267100461	0.69833397	0.167769042	0.557175673	0.141149039	0.468034111	0.247683815	0.110169051	0.195731335	0.258173263	0.134478454	1.656953767	0.478066238	0.117960016	0.338790189	0.432122795	0.610308239	0.318800535	0.076385022	0.188122117	0.113220378	0.46067003	0.445694057	0.099947105	0.060930235	0.222909032	0.09195427	0.195392718	0.180586687	0.154609009	0.040469909	0.100068303	0.292579469	0.934384251	0.396661677
SDAD1P4	0	0	0	0	0	0	0	0	0	0	0	0	0	0	0	0	0	0	0	0	0	0	0	0	0	0	0	0	0	0	0	0	0	0	0	0	0	0	0	0	0	0	0	0	0	0	0	0	0
AICDA	0	0.005460716	0.015557542	0	0	0.008333059	0.01904033	0.03260744	0	0.006464978	0	0	0	0.012803034	0.014158897	0	0.008893375	0	0.029929034	0	0	0.013348619	0.091305683	0	0	0.03603467	0	0.016674712	0	0.033318792	0	0	0.006478627	0.024547161	0.042012393	0.021706621	0.014539125	0	0.025839114	0	0	0	0	0.026226453	0.051487078	0	0	0.019812546	0
ATP6V1G2	0.131273192	0.158454868	0.135431051	0.187417016	0.156426517	0.060450577	0.124311979	0.094617769	0.043500366	0.037519153	0.300333696	0.087508852	0.105871206	0.185754308	0.102713003	0.111121273	0.051612227	0.210964584	0.173691552	0.122169381	0.04848906	0.154935995	0.036128704	0.204233277	0.257418053	0.026140661	0.117657289	0.169348901	0.128276834	0.225591141	0.11734647	0.245188348	0.272588151	0.12465087	0.200277989	0.125973215	0.295319619	0.122990336	0.084350206	0.1936247	0.260255853	0.120220671	0.13333303	0.133178342	0.473103978	0.307848693	0.11251091	0.086235789	0.133121923
AC040934.1	0.329641571	0.099474445	0.377869351	0.522916612	0.545561618	0.050599372	0.115615257	0.197996442	0.273085632	0.039256151	0	0.162773667	0.443090604	0	0	0.062008414	0.054001682	0.220731463	0.090866414	0.511301485	0.115963254	0.081054479	0.050401773	0.166202183	0	0.21880701	0.082069591	0.20250186	0.033553894	0.134877243	0.491116706	0.513079321	0.236034185	0.074526711	0.072886997	0.131805308	0	0	0.039224581	0.067529602	0.142072036	0.503145772	0.093003904	0.039812573	0.104211987	0.429467929	0.376703196	0.160405665	0.7428532
AL355490.2	0.205725214	0.031040383	0	0.081586442	0.204286942	0.094735321	0.054115535	0	0.170429354	0	0	0	0.037708275	0.072776369	0.08048351	0.174144068	0	0	0	0.034188955	0.108556841	0.037938821	0	0.133360355	0	0	0.07682792	0	0	0.06313141	0.183899905	0.096061931	0.073653003	0.10465019	0	0	0.082644841	0	0	0.06321658	0.088665394	0	0.087063873	0	0	0.080407682	0	0	0.173852049
AC011753.2	0	0	0	0	0	0	0	0	0	0.033013779	0	0	0	0.065379426	0.03615161	0.02607403	0	0	0	0	0	0.034082744	0	0	0	0	0	0	0.028218275	0	0	0	0	0	0	0	0	0.07214761	0.03298723	0	0	0.084627469	0	0.033481721	0	0	0	0.033724634	0
RNU6-471P	0	0	0	0	0	0	0	0	0	0	0	0	0	0	0	0	0	0	0	0	0	0	0	0	0	0	0	0	0	0	0	0	0	0	0	0	0	0	0	0	0	0	0	0	0	0	0	0	0
LUZP4P1	0	0.098896105	0	0	0	0	0	0	0	0	0	0	0	0	0	0	0	0	0	0	0	0	0	0	0	0	0	0	0	0	0	0	0	0	0	0	0	0	0	0	0	0	0	0	0	0	0	0	0
SMARCA2	10.1859927	4.368004465	12.81848205	8.652233759	4.544321483	18.28293758	15.56750666	12.41826589	7.196135764	15.8331445	12.49044858	7.029550763	17.60225382	4.150309407	17.02494151	17.9746922	11.23770173	9.302302334	6.952013347	7.163667562	12.32831643	9.588549309	11.86422992	43.2998921	22.28499412	12.93443485	4.468409238	7.574686062	20.80287785	5.624534411	14.39078227	3.969006239	19.95004523	13.158623	18.59501518	3.709333846	17.7037439	10.4156088	13.67089927	8.377752248	12.5205314	2.789265392	4.899337968	15.53113448	7.133012482	8.727652585	7.824509605	10.5397964	13.12519468
AL358072.1	0.098032537	0.47332536	0.084281294	0.077755427	0	0.180573759	0.025787229	0.08832363	0.243639877	0.210139881	0.074761327	0.181528024	0.251563377	0.138718087	0.115056427	0.082983434	0	0.29539628	0.243205932	1.075257496	0.491432101	0.216944074	0.13490144	0.084732144	0.068655473	0.29282086	0.219661044	0.090333439	0.389166817	0.180500937	0.35052921	0.549307183	0.175486285	0.232717755	0	0	0.196910318	0.153078406	0.209970889	0.331364822	0.21125494	0	0.331902627	0.071039478	0	0.22989605	0.084021191	0.357774376	0
AC239859.4	0	0	0.071795177	0	0	0	0	0	0	0	0	0	0	0	0	0	0	0	0	0	0	0	0	0	0	0	0	0	0	0	0	0	0	0	0	0	0	0	0	0	0	0	0	0	0	0	0	0	0
AC006159.1	0	0	0	0	0	0	0	0	0	0	0	0	0	0	0	0	0.143538151	0	0	0	0	0.053861331	0	0	0.051135877	0.145398959	0	0	0	0.044813488	0	0	0	0	0	0	0	0	0	0	0	0.13373771	0	0	0	0	0	0	0
HBG1	0	0	0	0	0	0	0	0	0	0	0	0	0	0	0	0	0	0.210213937	0	0	0	0	0	0	0	0	0	0	0	0	0.124724193	0	0	0	0	0	0	0	0	0	0.060134451	0	0	0	0	0	0	0	0
MYBPC1	0.366377524	0.096740076	0.30186056	0.441947736	0.341077588	0.140595683	0.208811956	0.055015396	0.126466197	0.283601103	0.011641913	0.065015792	0.053164327	0.027001659	0.161250375	0.062457629	0.07502468	0.02299971	0.031560237	0.649465146	0.193329665	0.106978741	0.06652215	0.018142546	0.187094299	0.136795121	0.0456078	3.179100974	0.724886787	0.007026949	0.10234646	0.734207129	0.240476805	0.144956218	0.316444056	0.036623493	0.064392474	0.035756297	0.267024591	0.084437149	0.098690527	0.006990217	0.064605285	0.038718199	0.094108293	0.077565921	0.915870803	0.072426905	0.11610539
HAPLN2	0.025153373	0.060723356	0.237875585	0.059851901	1.74842639	0.011582989	0.013233072	0.13597346	0.333405752	0.071890782	0	0.027946081	0	0.017796274	0.029521395	0.056778789	0.037085493	0	0.062402236	0.083603513	0.059728061	0.00927732	0	0.059787016	0.026423626	0.475839341	0.037574029	0.069533771	0.030724048	0.007718878	0.067454584	0	0.090053203	0.127952485	0.016684975	0.120689198	0.030314172	0.098192864	0.053874726	0.015458584	0.075885866	0	0.106450251	0.027341165	0.071567268	0.314598194	0.323374731	0.036719369	0.425126831
AC007099.2	0	0	0	0	0	0	0	0	0	0	0	0	0	0	0.196897159	0	0.082448997	0	0	0	0.04426276	0	0	0.036250731	0	0	0	0	0	0	0	0	0	0.170679476	0.055641413	0	0	0	0	0	0	0	0	0	0	0	0	0.06122627	0
KTN1-AS1	0.439033057	1.026758897	0.55269305	1.019796486	0.435963676	0.779807403	1.22498304	0.466186616	1.078137518	0.509762135	0.286983675	0.871031549	0.689762488	0.765457594	0.20856311	0.668060886	0.477768431	0.913441441	0.285262405	0.484674798	0.496432399	0.514701576	0.949375921	0.57597824	0.988295061	0.92108926	1.264807678	0.621277961	0.900159044	1.154804323	1.009173109	0.893228995	0.477156728	0.7125334	1.28450408	0.789951927	0.497616199	0.403986476	0.430990317	1.11781685	0.871757172	0.761058714	0.663574445	0.590842949	0.579963625	0.600586111	0.349406622	0.543627963	0.37101333
OR1F12	0	0	0.052790571	0	0	0	0.032304263	0.055322535	0	0.021937261	0.093655257	0	0	0	0	0	0.030177411	0	0	0	0.048602246	0	0	0.013268242	0	0	0	0	0	0	0	0	0	0.02082364	0	0	0	0	0	0	0	0	0	0	0	0	0.052627652	0	0
SCARNA22	0.450949669	0.408243123	0.387693954	3.219074663	0.447796976	0.415319647	0.118621253	2.031443495	0.747162289	0	0.687804208	0.167005782	0.165313076	2.2333612	0.352839709	0.381723796	0.664868714	0.905881925	0	0.599537513	0.594891491	0.665295161	0.41369775	0.097441966	0.315815177	1.346975955	1.347254401	0.415533818	0	0.691920257	0.403108592	2.52681304	0	0.15292881	0.149564119	2.163715944	0.181157492	0	0.321955364	1.108565951	0.194354545	0	0.763376042	0.326781601	0.427685996	0.705014553	0.772994957	0.822881064	3.429753224
PIGHP1	0.598605755	0.18063855	0.257318996	0.791316289	0.594420765	0.413481949	0.288680041	0.08988688	0.165301391	0.14257278	0.152169073	0.221689092	0.182868447	0.211759911	0.780618825	0.957124563	0.441284545	0.501040888	0.330013949	0.596884692	0.157935794	0.220783792	0	0.043115914	0.174676536	0.09933451	0.372581416	0.275796782	0.243725985	0.367391287	0.26754995	0.279514717	0.071436895	0.169169038	0.09926822	1.316420099	0.32063273	0.467363276	0.142458126	0.030657244	0.257992758	0.54820626	0.253332757	0.180742036	0.189241591	0.389941677	0.342033167	0.94667733	0.590173859
AL078623.1	0	0.018754278	0	0	0	0	0.016348023	0	0	0	0	0	0	0	0	0	0	0	0	0.020656612	0	0	0	0	0	0	0	0	0	0	0	0	0.02225019	0	0	0	0.049933157	0	0	0	0	0.056915938	0	0	0	0	0	0	0
TRAPPC8	3.982638302	2.082420964	2.503558745	2.824056167	1.172466035	5.113178035	3.928186446	2.088987097	1.474822459	3.785513114	3.825696296	4.334193369	2.778691415	4.878054498	7.213607576	4.862690535	5.099202929	4.086251088	1.512668397	2.793861728	2.589011157	6.757919356	3.499301972	3.052332033	2.502117207	2.198910714	2.928933114	1.679903919	3.949272214	4.886771295	2.723411098	2.839488099	3.535056367	3.641063358	2.810211424	1.35026771	4.740785794	2.283134362	4.616708534	3.43268638	2.834424999	5.541014311	3.500394809	2.843911395	0.748473702	3.108445431	2.548265881	3.925073014	3.655119518
RPL34P3	0	0.050325829	0	0	0	0	0	0.150254696	0	0	0	0	0	0	0	0	0	0	0	0	0	0	0	0	0	0	0	0	0	0	0	0	0	0	0	0	0	0	0	0	0	0	0	0	0	0	0	0	0
PRELID3BP4	0	0	0.084871706	0.156600246	0	0.045459681	0	0.08894236	0	0	0	0	0	0	0	0	0	0.099155202	0	0	0	0	0	0	0.034568211	0	0	0	0.030145618	0	0.088246189	0	0	0	0	0	0	0	0	0	0	0	0	0	0	0	0	0.036028068	0
RF00019	0	0	0	0	0	0.229712194	0	0	0	0	0	0	0	0	0.195154706	0	0.24515808	0	0	0	0	0.551959481	0	0	0	0	0	0	0	0	0	0	0.178592237	0.169169038	0	0	0	0	0	0	0	0	0	0	0	0	0	0	0
AC004022.2	0	0	0	0	0	0	0	0	0	0	0	0	0	0	0	0	0	0	0	0	0	0	0	0.063110081	0	0	0	0	0	0	0	0	0	0	0	0	0	0	0	0	0.251754592	0	0	0	0	0	0	0.106590811	0
DUX4L21	0	0	0	0	0	0	0	0	0	0	0	0	0	0	0	0	0	0	0	0	0	0	0	0	0	0	0	0	0	0	0	0	0	0	0	0	0	0	0	0	0	0	0	0	0	0	0	0	0
PIK3CDP1	0	0	0	0	0	0	0.016082057	0	0	0	0	0	0.022412293	0	0	0	0	0	0	0	0	0	0	0	0	0	0	0	0	0	0	0	0	0	0	0	0	0	0	0	0	0	0	0	0	0	0	0	0
MIR1289-2	0	0	0	0	0	0	0	0	0	0	0	0	0	0	0	0	0	0	0	0	0	0	0	0	0	0	0	0	0	0	0	0	0	0	0	0	0	0	0	0	0	0	0	0	0	0	0	0	0
AC004233.1	0	0.699429692	0.239120449	0.441210891	0	0.170772881	0.292651118	0.250589247	0	0.198734262	0.070703558	0.274680563	0.271896507	0.262377961	0.181352647	0.784793989	0.04556392	0.279363258	0	1.26341684	0.122304994	0.37614344	0.255158974	0.020033299	0.292180982	0.276927622	0	0.341721889	0.424666472	0.170704011	0.248627832	0.173164271	0.265538458	0.251527649	0.061498404	0.333632187	0.223467301	0.144769875	0.231670184	0.227912408	0.15983104	0.084905849	0.235416131	0.100775576	0.263786593	0	0.07946083	0.609040261	0.078347798
RPL37P2	3.338913054	11.61667422	14.35278141	5.76392579	8.971542202	0.994885913	0.929957561	19.2880959	8.949025678	1.543710504	7.339374174	0.654639391	2.95201922	5.002551219	0.384189579	2.161328115	1.351359175	9.074601168	2.111456841	1.501455009	1.658234122	1.231491478	0.991000707	3.98934877	1.375501643	5.866620012	11.58896969	6.334356976	1.67933148	1.386251386	6.14494805	11.00528327	1.828236907	2.198018616	1.302823334	1.884769986	1.97253367	7.513909586	1.542469077	1.448474675	1.608334647	3.417534381	8.312021363	1.707917773	12.48038404	8.597738446	6.565070413	0.645115817	1.659772176
KLF17P1	0	0.015106687	0.043038849	0	0	0	0.026336868	0	0	0	0	0	0	0	0	0	0	0	0.041398286	0.01663903	0	0	0	0	0.017529706	0.099687386	0	0	0	0	0	0	0	0	0	0	0	0.039085295	0.017870524	0	0.021575771	0.045846142	0	0	0	0	0.042906026	0	0
RNU7-61P	0.924077191	0	0	0	0	0	0	0.832558809	0	0	0	0	0.338756304	0	0	0	0.454145296	0.92815771	0	0	0	0	0	0.599028478	0	0	0	0	0	0	0	0	0	0	0	0	0	0	0.329872299	0	0	0	0	0	0	0	0	0	0
LINC02500	0	0	0.098299684	0	0	0	0	0.309043128	0	0	0	0	0	0	0	0	0	0	0	0	0	0	0	0	0	0	0	0	0	0	0	0	0	0	0	0	0	0	0	0	0	0	0	0	0	0	0	0	0
PDE10A	0.100430158	0.092296624	0.121664567	0.101381792	0.022665461	0.140844754	0.230556372	0.024677399	0.07941776	0.156566804	0.417762517	0.045646624	0.055224849	0.113042659	4.941627567	0.278224341	0.704462181	0.174236279	0.109476809	0.072830116	0.137304887	1.272886149	0.069100389	0.579025286	0.196617199	0.081813408	0.027276774	0.058890847	0.216070448	0.340412663	0.195873951	0.098053497	0.261495598	0.326651877	0.130208477	0.071186395	0.700540189	0.124745017	0.182514379	0.158512452	0.1633	0.075251831	0.061821837	0.16540209	0.064942601	0.139170147	0.066513374	0.399845026	0.412778942
RF00494	0	0	0	0	0	0	0	0	0	0	0	0	0	0	0	0	0	0	0	0	0	0	0	0	0	0	0	0	0	0	0	0	0	0	0	0	0	0	0	0	0	0	0	0	0	0	0	0	0
CBLN4	0.018640446	0	0.032051418	0	0.018510126	0	0.259876258	0	0.030884685	0.026638102	0	0	0.034166889	0.039564931	0.029169949	0.026298211	0.045804998	0.018722758	0.015414838	0.359345814	0	0.027500627	0	0.020139295	0.058745383	0	0	0	0.022768714	0.017160721	0.066651553	0	0.066735856	0.025285848	0.111282826	0	0.921063638	0.058214341	0	0.063007531	0.008033835	0	0.015777448	0.027015675	0	0	0	0.006802919	0
SHH	7.899227529	13.55610806	10.11944323	6.194351028	7.65512397	7.208120604	7.905336602	4.657239454	4.986766967	5.360381381	1.459092393	6.861889032	5.63977471	6.641630915	3.177868559	6.200422918	5.168854961	3.16914826	1.295360428	6.615827434	10.87229735	3.627397071	15.65326192	2.34030922	9.461761279	4.500614379	4.236911852	12.93903685	9.583739424	1.70301929	4.010682449	1.368815784	6.048668797	9.542873117	6.505207924	4.147158016	4.9442547	4.262981427	3.382991677	0.374757123	10.49313937	6.117265867	0.634505196	14.30642453	1.018704239	2.169060255	14.75832721	10.29418004	7.469633691
NRBF2P1	0	0	0	0	0	0	0	0	0	0	0	0	0.024056036	0	0	0	0	0	0	0	0	0	0	0	0	0	0	0	0	0	0	0	0	0	0	0	0	0	0.023425157	0	0	0	0	0	0	0	0	0	0
AC025470.1	0	0.008371127	0	0.022002643	0	0	0	0	0	0.009910632	0.04231079	0	0	0	0	0	0.013633299	0	0	0.00922025	0	0	0	0	0	0	0	0	0	0	0.024797527	0	0	0	0	0	0.011144039	0	0	0.008524283	0	0	0	0	0	0.021684749	0	0	0
AL355312.2	0.209939324	0.506819519	0.428665336	0.083257673	0.052117898	0.072506922	0.289926248	0.283721159	0.021740057	0.206259271	0.360232651	0.058312075	0.15392279	0.185667831	0.34906163	0.799700691	0.270838047	0.448091036	0.303818708	0.340170551	0.325417832	0.087110924	0.168522128	0.147433142	0.487028759	0.130642454	0.19600419	0.290177247	0.016027139	0.144955361	0.234583678	0.02450742	0.10334737	0.17798977	0.060925793	0.125914568	0.801208648	0.143421924	0.384083156	0.104831219	0.633371421	0.144197643	0	0.608531845	0.124443086	0.061541075	0.112458531	0.229855046	0.066529974
CHRM1	0.104065308	0.031403317	0.044733918	0.302648045	0.84392507	0.079869163	1.104090127	0	0.330475628	0.254053727	0.423264128	0.314741667	0.146238491	0.036813646	1.927047642	0.102771791	0.110811452	0.191628869	0.086057484	1.568021188	0.173891359	0.134338446	0.262538957	4.223734436	0.722730887	0.310840605	1.347254401	0.239731049	0.074148944	0.133061588	0.511637828	0.113382636	0.049676118	0.494077695	0.253108509	0.083219844	0.125416725	0	0.284806668	0.255822912	0.306482167	0.047651775	0.029360617	0.018852785	0.361888151	0.881268191	0.148652876	0.037979126	0.073285325
RNU6-365P	0	0	0	0	0	0	0	0	0	0	0	0	0	0	0	0	0	0	0	0	0	0	0	0	0	0	0	0	0	0	0	0	0	0	0	0	0	0	0	0	0	0	0	0	0	0	0	0	0
AC091885.2	0	0	0.027058484	0	0	0	0	0	0	0	0	0	0	0	0	0	0	0	0	0	0	0	0	0	0	0	0.02350737	0	0	0	0	0	0	0	0	0	0	0	0	0	0	0	0	0	0	0	0	0	0
IGHD2-15	0	0	0	14.42237752	1.805632968	0.837337997	0	0	0	0	24.96063659	0	0	3.859495161	0	0	0	7.305499398	1.503692589	0	0	0.670660444	0	0.392911152	0	3.620903104	9.506835489	6.702158348	0	0	0	0	0	2.466593716	0	17.44932213	0	0	0	0.558753	0	4.995750598	0	1.976501616	0	2.842800615	0	0	0
AC005777.1	0	0	0	0	0	0	0	0	0	0	0	0	0	0	0.11792771	0	0	0	0	0	0	0	0	0	0	0	0	0	0	0	0	0	0	0	0	0	0	0	0	0	0	0	0	0	0	0	0	0	0
MGAM2	1.892309013	5.426902574	2.731242633	4.568440927	16.24649345	2.633275142	1.195368548	3.136019117	0.234575272	5.697081309	9.975352016	0.959127181	3.982441023	0.737821484	19.51544673	20.68527984	0.030547141	0.52719176	0.177045893	0.016068222	0.430024479	0.341328533	2.265023057	0.128338781	5.586353372	1.650301341	1.506211273	1.972792873	0.923714614	1.186827199	4.333837167	0.412776777	1.94342138	8.476007179	4.191716756	2.725521263	4.66654775	1.1700783	2.0092626	1.220261237	8.042544409	2.144096342	1.549058527	5.840390343	3.681075869	0.54525905	0.580077691	5.736575904	3.122393025
OR6C76	0	0	0	0	0	0	0	0	0	0	0	0	0	0	0	0	0	0	0	0	0	0	0	0	0	0	0	0	0	0	0	0	0	0	0	0	0	0	0	0	0	0	0	0	0	0	0	0	0
AC020915.3	1.248937414	0.690958018	1.64641081	0.775975039	0.372061742	0.987304367	1.883572338	1.050229281	0.982926756	0.870086193	0.746094853	1.580326135	0.618092651	0.751090823	2.060294646	1.245160094	1.115070929	1.024469496	1.463157302	1.930287183	1.3125837	2.61800279	1.756840517	2.221950289	1.421343232	0.953361859	0.68407489	0.978223075	0.807263572	1.724690448	0.818721291	1.263562035	1.803465034	0.776503376	1.118417062	1.173544237	1.078716603	0.861348677	0.705912102	2.373049575	0.376795184	0.876900585	1.93803925	0.362018021	1.737276942	1.985131449	1.088272997	1.488964997	0.721216366
AP001885.1	0	0	0.060615065	0.027960832	0	0.01623357	0.009273081	0.031761155	0	0	0	0	0	0	0.027582842	0.029840822	0.06930047	0	0.029152264	0.01171704	0.018601985	0	0.016170175	0	0	0.105298308	0	0	0.010764945	0	0	0	0	0	0	0	0.02832356	0	0	0.02166522	0	0.096853201	0	0	0	0	0.030213999	0.025731115	0.119163131
AC098828.2	0.295124129	0	0	0	0.097686949	0	0	0	0	0	0	0.109296978	0.144252248	0.069601134	0	0	0	0.098809111	0.081351606	0.163486451	0.077865378	0	0.0451241	0	0.034447554	0	0	0	0.060080795	0	0	0	0.035219761	0.066722867	0	0	0.079039045	0	0	0.06045844	0	0	0	0.035643717	0	0	0	0.07180463	0
TRBV30	0	0.038053982	0.108415535	0.200041925	0.125222868	0.290352102	0.265371931	0	0.626814001	0	0.192338984	0.186807363	0.046228489	0.535321476	3.897418487	0.035582009	0.619750852	0.633306715	0	0.041913976	0	0.744178032	0.057843645	0.490479693	0.176630412	0	0.188374497	0.232401464	0.308065283	0.81265802	0.112726116	0.706603199	0.045147478	0.684245237	0	3.0253299	0.709229556	0.196912939	0.495177433	0.155000832	0.10869941	0.346461451	0	0.685364095	0.597994961	0.492879301	0.432323802	0.138067293	0.106567028
CHIC2	6.928475567	6.530444489	7.795060536	11.09253725	8.621280931	4.647924725	10.92386542	6.897351775	8.786809927	11.67355204	8.480135345	7.365107055	5.94211456	9.682901365	13.60293454	9.46103491	8.575696613	11.38366418	6.436899536	7.605096962	10.94546181	8.959779289	7.042749058	13.4186015	6.724251451	7.792634033	11.88302914	7.842491436	6.582265877	6.798457759	6.690440403	17.53399918	8.375542307	12.12523572	9.830039292	12.77421448	9.827587779	5.676560786	10.53438927	7.123040896	8.700241377	9.791873327	6.552117963	8.445370461	11.72242536	7.622501802	7.661036897	9.177808526	8.276571069
MAGEA4-AS1	0	0	0	0	0	0.228700246	0.223954537	0	0	0.405556304	0	0.039412944	0	0	0	0	0	0	0	0.035372336	0	0	0	0	0.012421931	0	1.059828824	0	3.173978771	0	0	0	0	0	0	0.170210505	0.14250904	0	1.000411962	0	0	0.129950299	0.030025804	0	0	0	0	0.453128339	0
RF00284	0	0	0	0	0	0	0	0	0	0	0	0	0	0	0	0	0	0	0	0	0	0	0	0.152253071	0	0	0	0	0	0	0	0	0	0	0	0	0	0	0	0	0	0	0	0	0	0	0	0	0
RF00096	0	0	0.361654808	0	0	0	0	0	0	0	0	0	0	0	0	0	0	0	0	0	0	0	0	0	0	0	0	0	0	0	0	0	0	0	0	0	0	0	0	0	0	0	0	0	0	0	0	0	0
DNAH6	0.070909283	0.020139269	0.129097439	0.132334972	0.074555513	0.0729898	0.174455928	0.187901759	0.031099511	0.131136574	0.031809799	0.135937813	0.194194545	0.227236322	0.484651998	0.168302325	0.188594302	0.125686592	0.006898693	0.255094028	0.256418746	0.198458718	0.076531329	0.032447006	0.058423705	0.103825659	0.043615791	0.088401637	0.271303867	0.288001439	0.15287343	0.09738408	0.162773463	0.080628813	0.410875234	0.030020478	0.060323273	0.263786695	0.177189804	0.174315721	0.260668649	0.294135876	0.190646303	0.086144698	0.071207155	0.185852771	0.125124054	0.200940322	0.313715855
GFRA2	0.019723131	0.09225228	0.067826094	0.172079452	0.283986011	0.181647851	0.287940848	0.035539599	0.040848183	0.264237297	0.112809035	0.010956468	0.010845417	0.265132103	0.096450673	0.069564198	0.334411748	0.267438025	0.163101715	0.029499637	0.007805609	0.076382076	0.122133477	0.223744891	0.051797888	0.058912524	0.10311823	0.172654447	0.114433102	0.172495865	0.026446068	0.119724492	0.130632285	0.347808701	0.212597702	0.118292728	0.138657108	0.03079779	0.25346381	0.142425319	0.034001845	0.090312729	0.083469214	0.207239906	0.411524314	0.07708784	0.059164677	0.02159415	0.100004468
PRDX4	40.55941745	42.81120982	72.71806901	84.44059646	59.50243431	54.17805527	80.15812502	104.8263253	70.63509038	53.26523565	45.78738624	114.2792325	132.5803926	58.67013731	64.58226819	29.36272636	40.76860418	90.78445109	81.67325253	76.52644496	55.88043236	41.99588347	60.30828868	67.33679956	59.76478785	57.98104217	102.6007816	48.61352829	110.4480174	51.1490421	49.64756557	418.3430509	34.5428715	86.77545352	41.36775422	87.43219299	44.38548851	47.40787597	63.19895861	120.1486223	79.39036088	61.81716601	89.33283842	95.18972962	108.5219522	80.1194978	36.99536003	73.13657984	31.24826226
DOK7	0.405530278	2.055056652	0.781447129	1.142412588	0.597099664	0.122349809	0.901209596	1.045707083	2.594957095	0.884271328	0.522550332	0.222688187	2.460626291	0.761813855	1.805338378	0.907513367	0.934653778	1.43264631	0.219715935	1.64999238	1.409380735	1.04184463	0.16035791	0.117844104	0.093036597	1.044232165	1.013114588	0.231940236	0.281832733	1.244460894	0.225004796	0.666023035	0.765983921	0.199175454	0.834828249	0.620639186	0.292117018	0.152850555	0.229625818	0.133208046	2.27815734	0.2945481	0.118360215	0.354668693	0.928368263	5.629535081	1.258441927	0.566483491	0.99265164
MMAB	9.266334613	5.887289865	4.25292255	5.977834727	8.952379926	3.693472612	4.754750952	11.44907343	4.6623402	5.791792534	3.123276264	9.080441584	7.562613308	9.872085476	5.073122606	4.619828933	6.003021046	7.552016448	9.300661397	7.193377851	7.145318309	5.043920982	6.729165503	4.930191667	5.987434005	5.960386445	11.17803482	4.954695758	5.692106066	4.298375841	7.113681036	13.00565535	2.877947175	4.576923458	4.02443992	6.836860793	2.90888819	9.375748186	5.76154223	3.194397118	4.16749908	8.034766025	8.161691387	5.468006909	4.785119554	7.320550551	7.995704994	3.712122446	8.86065022
FTLP16	0	0	0	0	0	0	0	0.098998221	0	0	0	0	0	0.077741618	0	0	0	0	0	0	0	0	0	0	0	0	0	0	0	0	0	0	0	0	0	0	0	0	0	0	0	0	0.186007808	0	0.104211987	0	0	0	0
PRH1	0.031455753	0.284767803	0.108173536	0.124747127	0	0.101396398	0.091017982	0.056680901	0.156353716	0.078665645	0.023988707	0.034948197	0.092250601	0.06676582	0.061530362	0.257393743	0.216428618	0.031594654	0.026012539	0.177736777	0.232379489	0.174027403	0.043285897	0.067970121	0.055073796	0.031319195	0.164459766	0.202897372	0.076844409	0.164099391	0.028118624	0.029376082	0.25901854	0	0.08346212	0.037732212	0.214821245	0.024559175	0.134746944	0.077327424	0.298256137	0.115229366	0.026624443	0.10257514	0.089499023	0.073766869	0.134799623	0.10331933	0.053164577
AL606469.1	0	0.038139305	0	0	0.062751818	0	0.016622933	0.056935076	0	0	0.096385119	0.07020983	0.06949821	0.357681166	0	0	0.062114043	0.063472669	0	0	0	0.023307706	0.02898667	0.027309968	0.088513222	0	0	0	0.192972508	0	0	0	0	0.085722427	0.020959097	0	0.126932099	0.345370284	0.022558532	0	0.027235783	0.057873045	0	0.022896693	0.059933576	0	0.054161642	0	0.106805967
RNU6-84P	0	0	0	0	0	0	0	0	0	0	0	0	0	0	0	0	0	0	0	0	0	0	0	0	0	0	0	0	0	0	0	0	0	0	0	0	0	0	0	0	0	0	0	0	0	0	0	0	0
MIR1286	0	0	0	0	0	0	0	0	0	0	0	0	0	0	0	0	0	0	0.419950183	0	0	0	0.232937922	0	0.177823861	0	0	0	0.310146805	0.155837896	0	0	0	0	0	0	0	0	0	0	0	0	0	0	0	0	0	0	0
AC027020.2	0	2.185897842	0.486848833	0.430437638	0.398312505	0.239039144	0.198612396	0.446424376	0.527767419	0.564785747	1.529493452	0.463128216	0.259491016	0.317181896	0.212309369	0.765631306	0.881296607	0.782076798	0.136584886	0.980302809	0.796840842	0.800637751	0.541149212	0.091772467	0.231342219	0.822243589	0.299593512	0.130452224	1.808497307	0.673384093	0.653849223	0.220351353	0.084474352	0.200042919	0.313026619	0.113212429	0.928915563	0.184219514	1.019165943	1.080318169	0.183046348	1.037208998	0.259624543	0.034196484	0.044755755	0.682438741	0.465123588	1.162504642	0.677942942
Z83838.1	0	0	0	0.048334454	0	0	0	0.164711635	0	0	0	0	0	0	0.023840521	0	0.059898082	0	0.050394022	0	0	0	0	0	0	0	0.045515351	0	0.018608808	0	0.108948268	0	0	0	0.020211367	0	0	0	0.021753741	0.018725776	0.026264128	0	0	0	0.11559081	0	0	0.066720086	0
ALG1L9P	0.076692121	0.08794353	0.065934346	0.109492335	0.091387138	0.028253037	0.117007359	0.110554748	0.063534208	0.010959676	0.058486752	0.062485157	0.028114469	0.02170419	0.036004052	0.073574881	0.030152776	0.03081231	0.038052629	0.096864054	0.020234404	0.028286359	0.021107028	0.029829173	0.053710064	0.106902854	0.091649959	0.014133803	0.135831641	0.108259632	0.054844706	0.114594696	0.065896891	0.046814942	0.345930615	0.055196835	0.098589111	0.083828651	0.049278882	0.037706325	0.059496289	0.042141025	0.012982586	0.050017592	0.043641428	0.023980087	0.039438518	0.15673925	0.129620303
OSER1-DT	1.31509796	25.11834401	5.675300336	6.25849374	2.253324216	1.733665039	13.13868754	3.833350602	4.400601315	3.307267829	0.963586637	3.466554151	6.749401675	2.86431274	1.180302092	8.680170954	2.09102123	9.686637696	1.386066133	6.102337449	2.748583743	1.436121473	3.761318744	3.070135127	6.6276401	10.26971603	2.060787696	4.063145174	7.393936717	1.495573291	12.88527579	12.16110652	11.07827417	5.640386705	13.00817844	5.660453136	5.635274232	5.294895247	8.302943106	2.250348312	5.601251745	1.653061726	2.379002418	5.166692163	4.842281981	2.600265247	3.801324699	7.171035803	1.438216128
PDIK1L	2.871261674	4.707323768	2.692912802	2.435107931	1.098509671	2.924866861	4.845553953	3.326012778	1.699032218	3.046294593	3.497791522	3.065762157	4.292307549	3.658364542	5.300376005	5.860533476	3.506382229	7.303485754	1.418477816	2.325934536	4.971640026	4.061821337	4.099347878	3.96697308	3.003203864	5.098806444	1.503963705	2.657217356	3.009928578	3.894435404	5.655520214	2.333192856	4.65918989	2.777841401	2.197289837	1.237516699	4.324211363	2.33879164	3.01278517	5.939291809	5.485640952	3.642620061	3.145664782	2.994897524	0.860558923	3.410420452	2.418272538	2.277212205	2.489438668
AC105339.1	0	0	0.017203317	0	0	0	0	0	0	0.014297767	0	0	0.007335511	0.014157419	0	0.005646134	0	0	0	0.006650887	0.005279477	0.00738036	0	0	0	0	0.01494558	0	0	0.012281155	0	0	0	0	0	0	0.008038582	0	0.007143135	0	0	0	0	0	0	0	0	0.014605628	0
AC136475.4	0	0	0	0	0	0	0	0	0.50033189	0	0	0	0	0	0	0	0	0	0	0	0	0	0	0	0	0.400885701	0	0	0	0	0	0	0	0	0	0	0.161747761	0	0.071865037	0	0.086765422	0	0	0	0	0.15736932	0.172543517	0.146943047	0
RF00017	0	0	0	0	0	0	0	0	0	0	0	0	0	0	0	0	0	0	0	0	0.105852579	0	0	0	0	0	0	0	0.061256753	0	0	0	0	0.06802883	0	0	0	0	0	0.06164179	0	0	0	0	0	0	0	0.073210059	0
MORN4	0.336596588	1.422025208	1.19610993	1.637445091	2.451118002	1.250340298	2.520465524	1.415217403	0.910901477	1.475106115	1.848200002	1.379526267	1.159889717	0.762065924	1.966463347	0.937087345	1.996105978	2.231347298	1.354640259	1.417099516	1.864956407	1.448380936	1.1631132	2.443807261	1.477240579	1.027748373	1.240257087	1.674872573	2.432590535	2.754459621	0.942779848	3.352989702	1.887944607	2.298193707	1.9871427	0.942103628	1.811935506	1.051195267	0.841095571	2.585789658	2.021302739	1.849541424	0.227918802	1.691146818	1.085389422	1.385752131	0.961627883	1.498678689	1.517052912
RF00019	0	0	0	0	0	0	0	0	0	0	0	0	0	0	0	0	0	0	0	0	0	0	0	0	0	0	0	0	0.16875635	0	0	0	0	0	0	0	0	0	0	0	0	0	0	0	0	0	0	0	0
AP003392.2	0.542006814	0.408897358	0.698967466	0.859795583	0	0.623977834	2.067317516	0.244163882	0.673523698	0.096819256	1.653375501	1.104004571	0.596080804	0.19173774	1.590323208	3.364552692	3.462857885	3.810801369	0.44821606	0.810672719	1.930537291	3.398442828	2.237547925	0.527029863	0.569378324	1.34913457	1.416884135	0.499439685	1.241332765	1.746433341	1.938022077	2.277776178	2.231544346	0.643330332	0.269646849	1.300310063	1.306424223	1.057933699	1.644603721	0.6662055	2.686390942	1.737304294	0.917519281	0.687341107	0	1.059216575	0.464540239	5.340814597	1.832133132
OR10AE3P	0	0	0	0	0.119348874	0	0	0	0	0	0	0.089022272	0	0.170070149	0	0	0	0	0	0	0	0	0	0	0	0	0	0	0	0	0	0	0	0	0	0	0	0	0	0	0	0	0	0	0	0	0	0	0
RNU6-612P	0	0	0	0	0	0	0	0	0	0	0	0	0	0	0	0	0	0	0	0	0	0	0	0	0	0	0	0	0	0	0	0	0	0	0	0	0	0	0	0	0	0	0	0	0	0	0	0	0
SLC49A3	0.085277925	0.424609904	0.806473808	4.176707439	1.397248507	1.364632916	1.093567719	0.460993229	0.847763566	0.913997211	1.463274838	0.236865236	0.359512174	2.383233396	0.825716982	0.757961396	3.342365099	1.177749288	3.27923278	0.736950423	0.888737288	1.242395936	1.124603849	1.589328582	0.768933511	1.676927326	0.907638768	3.28073693	0.677067836	4.252535618	0.590788878	1.015408039	0.816701489	1.677358359	3.337474662	2.276034406	1.995541589	2.5467233	1.164409291	1.447812708	0.321596495	1.11289603	3.609001711	1.39042852	6.955558942	2.033183042	0.347175307	1.665058128	1.117019141
DSE	0.525547363	0.268473684	0.448600323	0.538918222	0.376494194	0.539340244	1.590793479	0.399091523	0.388732378	0.603508414	1.276807559	0.661750403	0.335778425	0.557745372	0.737236672	0.79229211	4.357629368	0.667376052	1.251040991	0.219596186	0.373391869	0.768427873	0.18424372	1.5127969	0.811043072	0.276583368	0.27757514	0.435845606	0.724474516	2.221001357	0.560395036	0.375112374	1.322457913	1.0375348	1.403159645	0.869067114	4.950886113	1.219244633	1.057300471	1.131608782	1.138998397	0.464109755	0.492488373	1.362859465	0.868701578	0.566345101	0.199477588	1.32205685	0.602739589
LRRC3B	0	0.005200284	0.059262298	0	0	0	0.009066131	0.015526166	0	0.024626604	0	0	0.012634751	0.024384867	0	0	0	0	0.014250832	0	0	0.006355999	0.0158093	0.048408191	0.006034377	0	0	0.015879464	0.042098802	0.010576586	0.030809278	0	0.030848246	0.011688231	0.028577675	0	0	0	0	0.010590855	0	0	0	0.006243916	0.016343855	0	0	0.006289216	0.029125932
COX6CP15	0	0	0	0	0	0	0	0	0	0	0	0	0	0	0	0	0	0	0	0	0.070484774	0	0	0	0	0	0	0	0	0	0	0	0	0	0	0	0	0	0	0	0	0	0	0	0	0	0	0	0
AC105265.4	0	0	0	0	0	0	0	0	0	0	0	0	0	0	0	0	0	0	0	0	0	0	0	0	0	0	0	0	0	0.113058866	0	0	0	0	0	0	0	0	0	0	0.079393196	0	0	0	0	0	0	0	0
AC120053.1	1.838110064	9.706867726	2.897169495	2.06537852	0.456314853	0.775902872	4.089693346	1.58706523	1.776540769	1.094478544	1.168145734	0.936003875	1.291508409	1.246295312	1.468167947	2.441960427	1.505590385	1.153891719	0.443344147	7.509492457	6.506625686	2.090346548	2.599663169	1.555629208	2.601398794	4.575325933	0.629237364	0.494010992	1.870994312	2.561797147	3.83391324	1.716584945	5.237168819	1.11683744	3.581613577	1.01056706	3.415163321	2.690831364	1.667737533	2.376977775	3.399884188	0.911814987	0.842721514	1.442989404	0.581095104	0.538818867	1.444114221	5.282762264	1.294441887
MCF2	0.011282768	0.102142495	0.009700109	0.008949033	0	0.005195652	0.02077534	0.0203307	0	0.004030906	0.008604436	0.008356975	0	0.007982676	0	0.003183578	0.03881506	0	0	0.048751424	0.014884195	0.008322848	0	0.002438	0	0	0	0.010396663	0.006890772	0.031161341	0.010085783	0.042147268	0.016157664	0.007652563	0.007484193	0.013534052	0.02719538	0.017618111	0.004027664	0.006934084	0.009725508	0	0	0.016352162	0.01070071	0	0.009670173	0.032941596	0
ITGA3	15.2106952	6.953641232	18.45125787	16.73066418	44.47361316	20.53929797	10.98535428	14.31564573	10.06176517	13.01743883	23.20865557	44.00045225	12.4212488	15.4651491	12.43461202	12.79779459	10.83300084	17.95221016	7.946621079	29.00359054	5.31651649	20.45746986	15.09899714	5.39425083	10.75727324	10.66710962	9.728662575	30.89372267	11.42860284	4.381855738	8.183902247	10.25234241	12.5652083	9.858385233	6.021397711	24.59896914	25.62485849	14.0219711	21.6290152	3.293917908	16.59359922	14.70421702	14.50507935	7.644879185	20.71999465	23.71296524	18.09365747	9.519966602	13.80174561
FGL2	0.978944951	3.668695042	1.262439243	3.724906468	1.195421404	7.048298978	5.09102598	0.798560867	1.358955114	5.179932438	6.285232659	1.430582271	0.814732364	4.679822811	4.839021474	4.217983746	5.760323091	8.384350723	5.229222433	1.43781365	0.677123617	4.615768174	1.359250996	6.04295692	2.682131361	1.514728886	2.371370102	3.376638919	5.25160572	9.974466505	1.218029365	2.705605373	12.37093882	9.030911033	4.010255941	3.95128249	11.53757673	0.6093857	10.39403537	5.89031354	1.7047644	3.464939748	4.434066426	8.948915281	3.789051012	1.685598628	1.145160917	4.403118576	2.940184548
AC126773.1	0.206101311	0.21767991	0	0	0	0.047454256	0.054214467	0.092844767	0	0.073632195	0	0.076328054	0	0	0.040315323	0.029077072	0.050645088	0	0	0.171257288	0.05437765	0.076016357	0	0.289475675	0.180424576	0.102603287	0	0	0.062936555	0.031623412	0.092118051	0	0.073787652	0.069894337	0	0.123612657	0.041397964	0.16091423	0.03678649	0.094998225	0	0.188748651	0.08722304	0.037337934	0.09773446	0.080554679	0.088322093	0.112826471	0.087084939
CTXND1	0.03272494	0.046907471	0.042201809	0.025956093	0.064992304	0.026371893	0.148491772	0.01474197	0.325324654	0.002922845	0.006239153	0.009089575	0.017994892	0	0	0.018467528	0.012062205	0	0	0.013596188	0.015109726	0.027157368	0.007505402	0.008839075	0.031512763	0.016291436	0.018331655	0	0.024982798	0.005021192	0.043879745	0.061122715	0.017574098	0.038842586	4.57483861	0	0.029579416	0.025550097	3.825848389	0.022625847	1.717174587	0.052446922	5.048087215	0.002964274	0	0.01279054	0	0.241848208	0.01382742
TRIM33	3.750456172	4.041993524	2.343616837	2.012715543	1.321314453	4.533204833	4.063899215	3.140313738	2.048570095	6.451273115	3.403459825	4.365280659	5.711019427	4.498847503	8.001913708	6.445792117	4.068333559	5.487899694	1.952413054	4.21716152	5.359242858	4.90988732	4.812574355	4.305196521	2.991486201	3.933486812	2.897954911	2.625840397	4.327558643	6.059903232	5.420955842	2.039916348	2.995309303	3.372372581	3.198585055	1.221807951	8.779723876	2.689145027	5.697860031	6.142256054	7.797831572	4.626313432	3.348839959	3.033498511	1.289892745	4.257223086	3.057988721	5.167717146	3.776406437
RNU6-279P	0	0	0	0	0	0	0	0	0	0	0	0	0	0	0	0	0	0	0	0	0	0	0	0	0	0	0	0	0	0	0	0	0	0	0	0	0	0	0	0	0	0	0	0	0	0	0	0	0
LINC01282	0	0	0	0	0	0	0	0.057711463	0	0	0	0	0	0	0	0	0.062961052	0	0	0	0	0	0	0	0	0	0	0	0	0.019656825	0	0	0.022932867	0	0	0	0.025732598	0	0	0	0	0	0	0	0	0	0	0	0
AL121781.1	0	0	0	0	0	0	0	0	0	0	0	0	0	0.474779167	0	0	0	0	0	0	0	0	0	0	0	0	0	0	0	0	0	0	0	0	0	0	0	0	0	0	0	0	0	0	0	0	0	0	0
AC011611.3	0.099066272	0.029894781	0.085170025	0.157150687	0.491868383	0	0.234532355	0.357019946	0.246209014	0.070785256	0	0.220130645	0.072633162	0.560723374	0.193782793	0.083858479	0.194747719	0	0.491540987	0.658542962	0.4182014	0.365386182	0	0	0.104069149	0	0.813916872	0.365143952	0.121006311	0.212805	0.265669107	0.092516588	0.141869404	0.167979801	0.197140754	1.069499313	0.03979734	0.077346295	0	0.273975548	0.213482584	0.453627031	0.08385062	0	0.187911246	0.387200435	0.169814358	0.397701744	0.586025009
LALBA	0	0	0.038862666	0	0	0	0	0	0	0	0	0	0	0	0	0	0	0	0	0.060097986	0	0	0	0	0	0	0	0	0	0	0	0	0	0	0	0	0	0	0	0	0	0	0	0	0	0	0	0	0
PRR22	1.154840653	1.403382828	1.583190981	2.599381995	4.711042383	2.314038729	0.402300762	3.177645556	1.473845878	0.825161676	0.595068702	1.132791159	1.659080569	2.252440698	2.539820719	1.937505426	1.840721799	1.598836455	1.161490123	4.025134189	3.29397282	1.392938719	2.061616693	1.281421199	0.983643617	4.039933419	2.098091363	1.179186498	1.505912144	2.806376457	1.255529253	0.437225401	0.759857558	0.730349385	0.476186978	2.433581402	0.67708365	1.462127637	0.49024211	2.58956955	0.793668199	1.886545907	3.328674602	0.916019852	2.101723819	1.488298993	2.086572767	0.740410702	1.345187449
CYCSP22	0	0	0	0	0	0	0	0	0	0	0.126807561	0	0	0	0	0	0	0	0	0	0	0	0	0	0	0	0	0	0	0.051026568	0	0	0	0	0	0	0	0	0	0	0	0	0	0	0	0	0	0	0
UFC1	77.14134619	44.41783316	62.18617845	31.94930816	44.82400469	37.41803544	42.82023804	57.95509971	176.2764152	65.23284645	33.59246037	40.48458114	56.72186798	34.04129043	39.22704	35.68518779	37.74119165	36.57488314	49.70980229	47.27553663	50.88231972	37.75930373	37.48794747	36.05866936	69.70085405	58.96228298	69.07715162	28.94026753	105.6935712	30.56437546	35.49801916	68.08264759	58.72346791	80.94500413	77.47046454	51.20271075	44.20394173	44.35840631	60.38432833	53.31987728	31.37748998	39.47756068	54.80261163	45.27556201	42.17615861	45.22603248	38.34806228	38.16771337	70.25916344
AC010086.1	0	0	0.092132594	0.042499401	0	0.074023226	0	0	0	0.019142971	0	0.059531529	0	0.037910124	0	0	0	0	0	0.053428367	0	0.039525616	0.024578051	0	0	0	0.080041255	0	0.049086923	0	0.047897884	0	0.095916933	0.090855995	0.08885701	0	0.279829776	0.083669281	0	0.016465155	0	0	0.045352664	0.019414306	0	0	0	0.058665475	0
AL391361.1	0	0	0	0	0	0	0	0	0	0	0	0	0	0	0	0	0	0	0	0	0	0	0	0	0	0	0	0	0	0	0	0	0	0	0	0	0	0	0	0	0	0	0	0	0	0	0	0	0
WTAP	14.28071743	10.75752139	7.838666355	6.894292266	5.952704227	14.96450828	11.45773469	9.895882549	10.52499194	8.818756178	14.73234143	15.86984621	11.36350177	12.0602052	16.12895068	12.26852424	13.76114777	16.81048041	10.21040798	13.0281147	14.92075614	14.114699	16.24100728	10.11608057	13.37000574	6.806117782	16.37850011	9.880510371	12.26768929	17.27130281	16.13644385	9.95952967	13.96049084	16.92250408	11.23013602	6.692024548	17.17189694	10.40237353	14.07174119	14.34135894	12.76389302	15.65506568	8.077317254	17.83846387	8.885671751	7.376653123	11.02147613	13.67351682	12.4685616
AP002748.2	0	0	0	0	0	0	0	0.145937033	0.13418863	0	0	0	0	0	0	0	0	0	0	0.107675559	0	0	0	0	0	0	0	0	0	0.049706915	0	0	0.057991157	0	0	0	0.065070938	0	0	0	0	0	0	0	0	0	0	0	0
STK31	0.483186407	2.506263712	0.258650746	0.752025637	0.579391203	0.524775148	1.055178543	0.271056264	0.211472425	0.035827666	3.365045658	0.145181317	0.551444638	0.593416367	0.278197248	0.303543371	0.622787962	0.247238517	0.098008752	0.496948044	0.752874967	0.655691798	0.280181033	13.70893254	0.721476529	0.127080054	0.442602378	0.756065898	0.938190323	0.069941802	1.792897668	0.17879358	0.659315284	0.448299319	0.066521321	0.33901016	0.611622618	0.590786588	1.542605151	5.821405586	0.856568226	0.425806334	0.185195546	1.575639085	0.709005574	0.064138879	0.125019401	1.021447867	0.26194496
ZNF761	4.818962574	4.579095272	4.502809502	3.556642738	1.234908928	4.763092574	11.72309639	4.255516443	5.805010362	4.101160163	4.130983591	6.066979259	4.440553307	2.707268562	12.61211094	4.750628493	3.085278557	3.831357846	4.608049034	3.990345666	6.265668761	11.84624789	3.866897984	6.725748746	3.659610535	2.119234549	3.974386192	6.1043099	2.702106338	4.685947009	8.166497782	3.126801598	5.073057593	2.185740051	4.326857593	2.710956151	4.717242717	2.558072013	2.47579167	8.157272262	4.638287288	2.672030655	3.572758576	2.031986777	1.440287482	6.122514478	4.355680644	5.066636164	6.598633076
AC127070.2	0.017275118	0.072982477	0.118815187	0.109615373	0	0.151146822	0.095427763	0.031128463	0.028622521	0.067889199	0.079045841	0.012795417	0.012665728	0.036666978	0.027033383	0.05361837	0.093389977	0.208216808	0.071428854	0.287090826	0.018231428	0.063715825	0.079240298	0.660712072	0.266163573	0.103200732	0.051611033	0.047755189	0.036926765	0.047711326	0	0.096797925	0.599923233	0.169894863	0.080213671	0.041444145	0.131856894	0.215801615	0.080168168	0.058392514	0.02233618	0	0.029243642	0.006259225	0.032767851	0.14854352	0.074030317	0.031523179	0.029197341
RNU6-479P	0	0	0	0	0	0	0	0	0	0	0.409407267	0	0	0	0	0	0	0	0	0	0	0	0	0	0	0	0	0.494683116	0	0	0	0	0	0	0	0	0	0	0.191640097	0	0	0	0	0	0	0	0.460116046	0.195924063	0
FTH1P4	0.203865131	1.138109971	0.262902772	1.859521731	0.708539519	0.187757526	0.375383713	2.020423006	0.422221004	0.400583106	1.399240026	0.188749754	0.859448634	0.072118354	0.319023245	0.373900644	1.853536951	0.511913385	1.011525575	0.304918491	0.403407431	0.263170554	0.187024299	0.198231847	0.571094353	0.507450254	0.532932912	1.690689131	0.124507397	0.218962107	1.457897259	0.475966893	0.29194825	0.241975966	0.338074409	1.589529118	0.532334403	1.989604062	0.473035684	0.156612504	0.263591155	0.280051119	0.34510671	0.590925137	1.933480996	1.992016706	0.174727612	0.446409257	0.689120599
AC074131.1	0	0	0	0	0	0	0	0	0	0.07959844	0	0	0	0	0	0	0.109497483	0	0	0.074053547	0	0.164351571	0	0	0	0	0	0	0	0	0	0	0	0	0.073895316	0	0	0	0.079534428	0	0	0	0	0	0	0	0	0	0
RNU6-171P	1.053620722	0	0	0	0	0	0	0	0	0	0	0	0	0	0	0	0	0	0	0	0	0	0	0	0	0	0	0	0	0	0	0	0	0	0	0	0	0	0	0	0	0	0	0	0	0	0	0.384523862	0
USP6	0.00500166	0.054335819	0.04300066	0.015868454	0.024833461	0.046064735	0.026313499	0.009012615	0.008287071	0.026803556	0.026700474	0.020375595	0.044005255	0.053080901	0.097837098	0.045161053	0.012290534	0.035166224	0.066178485	0.013299412	0.044867593	0.0147581	0.036707875	0.091865207	0.014011321	0.02987968	0.014942928	0.009217698	0.030546846	0.019953335	0.026826215	0.037367836	0.037604204	0.064455355	0.026541991	0.035997936	0.136631649	0.015620246	0.017854667	0.087605728	0.06466988	0.022902731	0.004233452	0.030807937	0.004743634	0.019548984	0.030007568	0.058412143	0.029587243
RPL12P16	0	0	0	0	0	0	0	0	0	0	0	0	0	0	0	0	0	0	0	0	0	0	0	0	0	0	0	0	0	0	0	0	0	0	0	0	0	0	0	0	0	0	0	0	0	0	0	0	0
RF00019	0	0	0	0	0	0	0	0	0	0	0	0	0	0	0	0	0	0	0	0	0	0	0	0	0	0	0	0	0	0	0	0	0	0	0	0	0	0	0	0	0	0	0	0	0	0	0	0	0
TFDP1	45.88150702	33.26092001	49.61467003	39.71377641	79.73503359	86.83022684	22.15626858	56.47423777	78.52843428	36.43861666	28.45167101	62.50998309	100.906819	35.70247956	44.98918504	19.63379323	25.34060344	41.46813144	34.07927725	49.84126345	33.96256355	31.1551446	41.96002136	31.8457587	52.34039292	30.64991397	40.84123747	35.57196073	36.8879457	47.13140322	50.0653113	47.73094221	38.03141021	54.21083097	55.26696035	38.38990799	40.30160997	51.37445945	37.82932493	45.78279591	78.11717515	36.44365118	34.52383964	41.75943034	52.04599034	140.3291797	70.26639874	41.07256526	63.31021499
AC009560.1	0	0.078387696	0	0	0	0	0.068330215	0	0.107598256	0	0	0.048100744	0	0	0	0.07329566	0	0.130455346	0	0	0	0.047904317	0	0	0.045480296	0	0	0	0.158646522	0	0	0	0.092999644	0	0.129231669	0	0	0	0	0.039910929	0	0	0	0	0	0	0	0.189603932	0.219518255
KRTAP9-2	0	0	0.036853037	0	0	0	0.011275785	0	0	0	0	0	0	0	0	0	0	0	0	0	0	0	0	0	0	0	0	0	0.013089846	0	0	0	0	0	0	0	0	0	0	0	0	0	0	0	0	0	0	0	0
AC099754.1	0	0	0	0	0	0.057175061	0	0	0	0.044357721	0	0	0	0	0	0	0	0	0	0	0	0	0	0.026828735	0	0	0	0	0	0	0	0	0	0	0	0	0	0	0	0	0	0	0	0	0	0	0	0	0
CR383656.5	0	0	0.122999351	0	0	0	0	0	0	0	0	0	0	0	0	0	0	0	0	0	0	0	0	0	0	0	0	0	0	0	0	0	0	0	0	0	0	0	0	0	0	0	0	0	0	0	0	0	0
SRP14P4	0	0	0	0	0	0	0	0	0	0	0	0	0	0	0	0	0	0	0	0	0	0	0	0	0	0	0	0	0	0	0	0	0	0	0	0	0	0	0	0	0	0	0	0	0	0	0	0	0
RF00019	0	0	0	0	0	0	0	0	0	0	0	0	0	0	0	0	0	0	0	0	0	0	0	0	0	0	0	0	0	0.160166726	0	0	0	0	0	0	0	0	0	0	0	0	0	0	0	0	0	0	0
RF01225	0	0	0	0	0	0	0	0	0	0	0	0	0	0	0	0	0	0	0	0	0	0	0	0	0	0	0	0	0	0	0	0	0	0	0	0	0	0	0	0	0	0	0	0	0	0	0	0	0
RBM22P2	0.279668345	0.393839837	0.160292429	0.024646841	0	0.014309525	0.024522034	0.223973924	0.10297165	0.022203313	0.071093324	0.011508116	0.079740321	0.065956092	0.012156826	0.105216041	0.061086798	0.343326253	0.077091186	0.072298143	0.229561215	0.034383363	0.042760931	0.10071868	0.021762347	0.030939359	0	0.028633808	0.009489056	0.123965867	0.249998438	0.058039623	0.077875667	0.084304747	0.072143663	0.111823798	0.14979947	0.218351917	0.110927289	0.028646102	0.040178034	0.056915938	0	0.045036053	0	0.024290744	0.399494362	0.045362793	0.131299508
RRP7A	12.33151808	32.88264006	13.36793828	8.60890864	7.747589768	8.839023591	15.35072931	16.13658876	15.85569165	9.748527366	21.31485359	16.57988567	19.87442239	15.34878931	10.51841796	15.16094328	13.68855336	11.58150734	14.29723586	13.3149982	11.83370629	19.66996808	13.91618625	15.77285126	31.29042155	17.86013561	13.01625317	15.46036221	12.21197346	21.28561643	20.39243612	14.39206349	11.74666157	16.75585753	12.31559025	16.43194372	11.19475194	21.8217356	6.270321268	15.13177587	13.74218042	31.18611385	23.38797556	34.0781094	16.12204378	23.33784699	17.4335738	17.33654372	9.755817188
MIR4279	0	0	0	0	0	0	0	0	0	0	0	0	0	0	0	0	0	0	0	0	0	0	0	0	0	0	0	0	0	0	0	0	0	0	0	0	0	0	0	0	0	0	0	0	0	0	0	0	0
EFHD1	0.277041491	0.96977806	0.809812896	0.996145865	0.880334815	0.357212999	0.660734373	0.149762381	0.79563481	0.857795766	0.831021631	0.116280238	0.324992942	0.718702408	0.173414012	1.459188824	1.515851289	0.667835626	1.344060742	0.392881725	0.287504898	1.641711723	0.423592879	1.596362479	1.435758711	0.86429486	0.551791612	1.582759053	0.67115484	0.765147728	1.155701239	0.258725123	2.307713647	0.989627787	1.096493171	0.974806495	4.117890243	0.894044101	0.837326573	1.231563378	0.485567956	0.49051767	0.547144526	0.582200181	1.138580839	0.750752718	0.538209136	2.136740639	0.73357362
AC006006.1	0	0	0	0	0	0	0	0	0	0	0	0	0	0	0	0	0	0	0	0	0	0	0	0	0	0	0	0	0	0	0	0	0	0	0	0	0	0	0	0	0	0	0	0	0	0	0	0	0
AC105020.6	0	0.111816796	0.079641322	0.220424176	0.137981813	0.234619767	0.097470216	0.208652783	0.115113335	0.264761285	0.105968191	0.13722743	0.169795682	0.39324355	0.108722178	0.235244739	0.27315888	0.232611423	0.153211077	0.215528071	0.061102248	0.085416901	0.063737328	0.250210471	0.064875755	0.046116679	0.034594659	0.298760962	0.141439176	0.213204681	0.041403923	0.173021983	0.132660133	0.141368046	0.076809839	0.388917718	0.260497626	0.03616273	0.231479822	0.099629746	0.119774781	0.127254124	0.117611346	0.083910641	0.087856614	0.036206581	0.277884383	0.287366025	0.195708552
RF00019	0	0	0	0	0	0	0	0	0	0	0	0	0	0	0.216200802	0	0	0	0.45700461	0	0	0	0	0.119414174	0	0	0	0	0	0	0	0	0	0	0.183289361	0	0	0	0	0	0	0	0	0	0	0	0	0.201686535	0
AC068790.3	0.101932565	0.061519458	0.438171286	0.565941396	0.404879725	0.704090721	0.268131224	0.367349637	0.084444201	0.036416646	0.310942228	0.188749754	0.149469328	0	0.398779056	0.460185408	0.200382373	0.409530708	0.168587596	0.677596647	0.510982746	0.187978967	0.233780374	0.396463694	0.285547177	0.405960203	0.228399819	0.093927174	1.120566575	0.688166621	0.364474315	0	0.437922375	0.13827198	0.067614882	0.122271471	0.327590402	0.31833665	0.254711522	0.250580007	0.351454873	0.186700746	0.086276677	0.110798463	0	0.159361336	0.087363806	0.558011571	0.258420225
RNU6-1056P	0	0.158973179	0	0	0	0	0	0	0	0	0	0	0	0	0	0	0	0	0	0.175098573	0	0	0	0	0	0	0	0	0	0	0	0	0	0	0	0	0	0	0.18805804	0	0	0	0	0	0	0	0	0.192261931	0
AC087072.1	0.13389242	0.04040411	0	0.212396059	1.595476162	0.061656717	0	1.326952402	0.221841535	0.047834692	0.714760905	0.04958604	0	0.284190855	0	0.037779473	0.065802525	0.134483659	0.221446415	0.044502488	0	0	0	0	0	0.666555797	0	0	0	0	1.316566067	0	0.047935684	0	0	0.642433475	0	1.254442998	0	0.041143333	0.115412437	0	0	0.048512708	3.04764368	0.313991042	0.229511567	0	0.113148364
OR4G11P	0	0	0	0	0	0	0	0	0	0	0	0	0	0	0	0	0	0	0	0	0	0	0	0	0	0	0	0	0	0	0	0	0	0	0	0	0	0	0	0	0	0	0	0	0	0	0	0	0
RNU6-271P	0	0	0	0	0	0	0	0.483677023	0	0	0	0	0	0	0	0	0	0	0	0	0	0	0	0	0	0	0	0	0	0	0	0	0	0	0	0	0	0	0	0.164965171	0	0	0	0	0	0	0	0	0
ZNF346-IT1	0.453976177	0.159826726	0.520394569	0.300062888	0.075133721	0.418107027	0.179126054	0.409015469	0.313407001	0	0.230806781	0.196147731	0.305108027	0.374725034	0.355207761	0.128095234	0.037185051	0.303987223	0.062569759	0.502967712	0.139739612	0.167440057	0.138824748	0.098095939	0.211956495	0.226002677	0.452098792	0.069720439	0.531412613	0.301844407	0.270542679	0.14132064	0.216707896	0.256591964	0.050189302	0.090759897	0.364746629	0.35444329	0.162058069	0.186000999	0.163049115	0.554338321	0.192124843	0.137072819	0	0.177436548	0.324242851	0.248521127	0.319701083
TPP2	11.78800601	12.55605576	11.95753347	5.171507437	5.181300171	16.59633178	7.589511468	10.73337481	11.14186952	7.191009328	7.054271538	9.151679424	17.00690101	8.546868801	9.612034063	6.082215405	8.661247625	8.041513314	4.687681474	8.194027121	9.81059946	7.426928723	9.2977834	6.441892393	10.8719328	5.286561434	7.900304196	7.069675251	10.09538874	7.093924731	12.10460116	4.412816513	15.81117913	10.03368824	13.25465485	4.286093121	15.20601432	11.23716116	14.48668009	9.476457496	18.28550422	7.699069235	4.974606909	11.43094332	4.924849854	18.47504627	13.41607621	14.56677416	14.90019173
OR2J2	0	0	0	0	0	0	0	0	0	0	0	0	0	0	0	0	0	0	0	0	0	0	0	0	0	0	0.033098821	0	0	0	0	0	0	0	0	0	0	0	0	0	0	0	0	0	0	0	0	0	0
AC025262.2	0.160138377	0.016108078	0.045891803	0	0	0	0.042124025	0	0	0	0.162832436	0	0.019568309	0	0.041766064	0.030123406	0.052467544	0.053615171	0	0.035483991	0.028167211	0	0.048969904	0.011534324	0.093458563	0	0	0	0.032600658	0	0	0	0.038221445	0	0.017704086	0	0.064331496	0.041676176	0.019055123	0	0.023005983	0.097770372	0.045180874	0	0	0	0	0.058443257	0
LINC02133	0.074685271	0.005634359	0	0	0	0	0.004911446	0	0	0	0	0	0	0	0	0	0.018352344	0.037507533	0	0	0	0.006886543	0.008564462	0.01210359	0	0	0	0	0	0.011459428	0	0	0	0	0	0	0	0	0	0.005737444	0	0	0	0	0	0	0	0.006814186	0
OFD1P12Y	0	0	0	0	0	0	0	0	0	0	0	0	0	0	0	0	0	0	0	0	0	0	0	0	0	0	0	0	0	0	0	0	0	0	0	0	0	0	0	0	0	0	0	0	0	0	0	0	0
MRAP2	5.367201704	0.063205314	5.672252465	1.744350723	1.949882327	8.740906404	0.15840042	3.962871658	0.281964403	6.313712737	4.93171271	0.998699233	1.996349273	3.278688644	1.946108475	3.36867261	1.003633683	8.78322582	1.883631637	1.931858568	4.3725768	1.950615746	3.410652604	10.12097519	2.28280246	0.964509025	13.121338	4.752680101	2.782245885	1.004296704	5.102047902	4.694497055	4.10554769	4.093136413	3.09131597	0.47108307	0.462780403	2.289421592	2.813184059	0.611436167	0.643184455	0.839199473	2.481947187	1.498824108	0.670432066	0.757243917	2.086870966	0.687963732	3.805526878
DOCK6	5.303690317	9.263578698	12.47495323	11.36160918	11.85212543	11.38288115	5.572146328	5.423717252	12.24240583	6.218856135	7.021161776	5.184095857	7.577680217	7.357301672	6.338204264	10.00739506	8.046863003	6.488147083	10.12135663	9.918464637	7.75727023	9.152155483	9.627164159	7.540292038	6.12868114	6.914512675	9.111031344	11.85867017	12.25061173	8.33809815	5.401525465	2.62892189	5.949598947	5.085328757	6.093520037	15.15449421	6.914505407	8.83032203	4.294680012	4.744390368	7.134929605	8.53114306	5.394585419	7.264550759	13.00942727	9.071357331	16.35659816	18.73402727	10.33921274
OR52E2	0	0	0	0	0	0	0	0.103857029	0	0	0	0	0	0	0	0	0	0	0	0	0	0	0	0	0	0	0	0	0	0	0	0	0	0	0	0	0	0	0	0	0	0	0	0	0	0	0	0	0
AC139453.2	0.152760728	0.184391654	0.13133264	0	0	0	0	0	0.126551878	0.163726872	0	0	0	0.324239431	0	0.129310229	0.07507551	0	0.126326478	0	0.120912905	0	0.070070757	0.132035184	0	0	0	0	0.046648097	0	0	0	0	0.103610305	0.050665352	0	0	0.119268406	0.599849085	0	0	0	0	0	0.14488008	0	0	0.05575075	0
HSPE1P20	0	0	0	0	0	0	0	0.175730406	0	0	0	0	0	0	0	0	0	0	0	0	0	0	0	0	0	0	0	0	0	0	0	0	0	0	0	0	0	0	0	0	0.168126769	0	0	0	0	0	0	0	0
ECI2	2.043504178	1.029003285	2.201363356	2.226192713	2.127011188	3.355935122	6.317702151	2.695134141	1.284975547	4.591503614	6.731213384	5.448021126	2.617426956	11.35737296	4.25734744	2.858690802	4.924684548	8.593414748	1.547368308	1.517992584	11.30930428	4.054573723	4.844844251	9.498942441	3.853717631	5.9200461	3.466333459	3.550504611	6.939390828	4.88454298	4.97393218	10.10532077	4.12080428	4.199781154	2.878431528	1.919654078	2.60124593	1.874199206	8.898771723	13.57260945	1.87818052	6.065307452	7.574994302	2.310450823	3.152304516	1.530046324	0.780760358	4.254577241	3.807507946
GAPDHP25	0	0.016993137	0	0.089329411	0.279593516	0	0	0.202941408	0	0.020118287	0.128834455	0	0.144504437	0.039841608	0	0.015889269	0.221401503	0.056561059	0	0.037433661	0	0.041539408	0	0.048672311	0.03943746	0.05606793	0.084119281	0.103779675	0.034391903	0	0.302029415	0	0	0.038194009	0.018676838	0	0.022622064	0	0.060306324	0.034608078	0.072810144	0.051571185	0	0.040806893	0.213629369	0	0	0.020551475	0
RBM22P6	0	0.039239054	0	0	0	0	0	0	0	0	0	0	0	0	0	0	0	0	0	0	0	0	0	0	0	0	0	0	0	0	0	0	0	0	0	0	0	0	0	0	0	0	0	0	0	0	0	0	0
AC005332.2	0.019310966	0.134029802	0.099613041	0.030633347	0	0.026677778	0.03555793	0.034796908	0	0.02069723	0.04418064	0.021455008	0.056633462	0.081976259	0.052883649	0.076283732	0.028471596	0.058188716	0.015969329	0.019255444	0.040759951	0.071224645	0.035431462	0.008345492	0.013524117	0	0	0.017794357	0.041278532	0.094816068	0.034524545	0.108205423	0.082963711	0.078586233	0.019214301	0	0.186184473	0.045231287	0.055148229	0.023735996	0.041614111	0.035370165	0.016344982	0.006996865	0	0	0	0.049333397	0.016319103
AL133406.3	1.45870965	0.723166345	1.61240554	0.165284179	0.103465105	0.767688811	0.493341627	1.68974043	0.08631727	0.595590542	0.794598207	1.080444063	0.649335096	0.368590111	0.856011309	0.382194189	0.921721877	1.04653642	0.172327062	0.657995191	0.632278387	0.576445668	1.481588521	0.112571587	3.356630812	0.622447299	0.155643993	0.384042345	1.304508419	3.9647926	0.558838159	0	1.044483989	0.212008517	0.483802602	0.249967184	1.423141113	0.650795443	2.380446312	0.832449016	0.449063181	0.190841982	0.176380786	0.641784567	0.098818391	0.081448077	0.714413084	0.684466689	0.616355324
C2orf83	0	0.008150518	0	0	0	0	0	0	0	0	0	0	0.039605433	0	0	0	0	0	0	0.017954525	0	0	0	0	0	0	0	0	0.008247795	0.008288455	0	0	0.009669824	0.009159608	0	0	0	0.063263117	0	0	0	0	0	0	0	0	0.023149106	0	0
SLC2A5	0.143174667	0.109283669	0.188257187	0.601201752	1.497005429	0.488666101	0.9548364	0.652562904	0.23024387	0.288852069	1.400169182	0.552069765	1.040462175	0.50052918	0.929149839	0.40398579	2.052983727	0.448339142	0.870582517	0.419891243	0.139990154	1.205244856	0.262694671	0.569612567	1.10886847	1.140424883	0.295649171	0.155212094	0.236606841	5.26461065	0.353841772	0.173034909	0.762852751	0.628349363	0.209497029	0.5960483	1.701819412	0.197265988	0.369794092	1.467384054	0.377500236	0.115694209	0.891061606	1.446422369	0.838693964	0.111919612	0.057746523	0.35654491	0.241985013
ZNF75D	2.165801681	3.679416617	2.473190645	2.878341922	1.321588817	2.421023017	2.474537804	3.78344807	1.787371293	2.646137421	1.935363433	2.345036466	2.984920446	1.391961446	2.651860257	2.733662617	2.14911491	2.341423806	1.763679913	1.219912449	2.423098866	1.899466954	1.831427015	1.527219546	1.554413681	1.473265239	1.259531721	1.157815301	1.948753483	1.747811472	1.847359364	2.354566826	1.905926715	2.010008011	2.640237688	1.695608898	4.675717646	2.116922383	3.260748248	2.789094384	4.79544686	1.597360545	1.315393532	2.977167757	1.771833025	1.279447879	2.210500318	4.133109904	4.41495991
AP001625.1	0	0	0	0	0	0	0	0	0	0	0	0	0	0	0	0	0	0	0	0	0.032121571	0.044903831	0	0	0	0	0	0	0	0	0	0	0	0	0	0	0	0	0	0	0	0	0	0	0	0	0	0	0
RN7SKP191	0	0	0.158371713	0	0	0	0	0	0	0	0	0	0	0	0	0	0	0	0	0	0	0	0	0	0	0	0	0	0	0	0	0	0	0	0	0	0	0	0	0	0	0	0	0	0	0	0	0	0
CHODL	0.036449213	0.021998228	0.250691209	0.505925626	0.180971943	0.041961652	0.086290921	0	0.286859107	0.156263086	0.125085634	0.006749345	0.046766551	0.412611187	0.014259607	0.359961549	0.026869896	0.292881321	0.301419142	0.024229612	0.153867828	0.255427741	0	1.720907655	0.044671562	0.054436468	0.136119302	0.554179437	0.417389614	0.011185261	0.048873496	0.42549255	0.104395333	0.173052323	0.03626676	0.021861016	0.014642539	0.099602423	0.156137422	0.011200351	0.251347617	0.050070569	0.169680255	0.072635742	0.604955135	0.056984687	0.140578617	0.917859576	1.27828752
OR10AG1	0	0	0	0	0	0	0	0	0	0	0	0	0	0	0	0	0	0	0	0	0	0	0	0	0	0	0	0	0	0	0	0	0	0	0	0	0	0	0	0	0	0	0	0	0	0	0	0	0
ADAM21	0	0	0.018232409	0	0	0.029297379	0.027892507	0	0.017568714	0	0.016172973	0	0.015548634	0.060017231	0	0.035903292	0.041689786	0	0.070149692	0.014097477	0.027976462	0.015643697	0.009727656	0.018329941	0.007426053	0.042230247	0.015839616	0.019541658	0.032379887	0.052063225	0.018957327	0.019805093	0.022777565	0.014383823	0.05626942	0	0.068155565	0	0.022711298	0.013033366	0	0.077686616	0	0.061471332	0	0.016577656	0.018176142	0.007739664	0
ASGR2	0.045276071	0.034156888	0.194625479	0.071822282	0.134878607	0.104246899	0.178646466	0.142772133	0.187540735	0.088964842	0.431604046	0.050302946	0.373448215	0.224233052	0.115133439	0.044713296	0.545156743	0.545712003	0.280810062	0.210680853	0.071673674	0.11689423	0.01038398	0.361983206	0.063416702	0.090159033	0.253624699	0.062580394	0.152084036	0.347349527	0.526145753	0.147989385	0.081047883	0.237991623	0.285313078	0.515946322	0.236450542	0.053024147	0.145461761	0.048694539	0.439053941	0.124392184	0.057483136	0.237868133	0.493814152	0.053088445	0.077609935	0.107404155	0.191307074
DDX39B	12.49330733	16.98828179	12.55980128	9.028651205	5.751638054	11.82478514	13.65109364	9.79192294	6.664427441	10.11949833	7.368103808	7.570317057	6.912620431	10.88814241	16.31197563	25.00062968	13.10222467	10.83548293	9.466589295	12.70070638	16.92685758	15.50013344	13.4391252	8.482888408	5.188842912	5.983249121	7.582752309	5.188983736	14.09085415	20.82574314	21.78926491	5.566958228	8.516481898	8.105314251	10.37631757	12.87282837	15.55428518	8.768091685	4.634971787	13.71221487	8.882837581	13.48954853	7.231209474	3.506478035	8.766433742	11.5016378	20.23637255	23.91017334	18.48448975
IGKV1-35	0	0	0	0	0.196402182	0.364315479	0	0	0	0	0.150834256	0	0	0	0	0	0	0	0	0	0	0	0	0	0	0	0	0.182251674	0	0	0	0	0	0.268296159	0	0	0	0	0	0	0	0	0	0.071662632	0	0	0	0.072182549	0.16714197
HEXA	3.405991275	4.037056492	1.833022918	3.013477501	4.287644505	3.630877095	4.670165115	2.335733144	2.673515051	1.860379199	5.84600853	5.419642885	3.696636866	5.752466699	10.00414309	4.207406842	5.02829701	6.280869942	3.618711156	2.357728454	2.131014441	3.526351867	4.020603477	5.146011352	2.950358859	2.10948974	3.435306425	2.627771148	3.294943976	6.038048075	2.30146845	4.232727418	3.042100881	6.248241182	4.901068279	3.292070389	6.760545934	2.680177	7.098859196	7.981470472	3.082301874	4.944912336	2.64829925	3.658510604	3.853447097	2.047510744	2.191306774	4.35550797	2.273931313
AC008805.2	0	0.039103747	0	0	0	0	0	0	0	0	0	0	0	0	0.050695361	0	0	0	0	0	0	0	0	0	0	0	0	0	0	0	0	0	0	0	0	0	0	0	0	0	0	0	0	0	0	0	0	0	0
ORAOV1P1	0.285411183	0	0.24537592	0	0	0	0	0	0.236443762	0.050983304	0.435319119	0	0	0.100965696	0.669948815	0.201331116	0.140267661	0.286671495	0	0	0.414164962	0.526341108	0	0.400868846	0	0.710430356	0.106586582	0	0.043577589	0.043792421	0.12756601	0	0.153272831	0	0	0.171180059	0	0.111417827	0.050942304	0.833178524	0.307523014	0.130690522	0	0	0.13534367	0	0.366927986	0.36456756	0.24119221
AL732292.2	0.6554501	0.435142863	0.450806923	0.10397528	0.520694158	0.060366228	0.103448767	0.94485744	0.21719834	0.046833501	0.099971542	0.242740963	0.144168381	0.649232907	0.102569683	0.22193244	0.450976841	0.790013307	0.21681149	0.522852482	0.207520288	0.193399756	0.120260974	0.169956917	0.275420213	0.391562778	0.293732791	0.241589429	0.120091728	0.20113961	0.234365461	0	0.32852665	0.04445605	0.086955883	0.786233991	0	0.409395738	0.046795838	0.080564386	0.338990485	0.240105843	0.22191164	0	0	0.204946091	0.674123509	0.765470757	0.110780143
AL390243.1	0	0	0	0	0	0	0	0	0	0	0	0	0	0	0	0	0	0	0	0	0	0	0	0.068814948	0	0	0	0	0	0	0	0	0	0	0	0	0	0	0	0	0	0	0	0	0	0	0	0	0
TSR1	9.95220302	4.91744609	6.283858275	4.789425783	4.239736924	10.15829163	17.91886877	4.973281415	16.24522155	7.597753601	10.63646724	13.70004603	7.326544365	10.38571935	13.56158034	6.232986244	8.852925767	5.850657611	7.397787888	7.146200631	6.662355565	7.390085447	8.328045322	12.75575958	7.101569868	5.445394227	12.67986277	4.664919774	9.725661254	22.07094598	12.84022634	3.825915446	7.228009493	7.636098174	11.02512778	7.328636623	9.7725401	5.579631998	11.96445936	19.03942029	14.12093547	14.61636198	10.97051909	11.6318338	6.768159816	8.685537714	6.316741931	8.236230665	8.212714362
RNU6-326P	0	0	0	0	0	0	0	0	0	0	0	0	0	0	0	0	0	0	0	0	0	0	0	0	0	0	0	0	0	0	0	0	0	0	0	0	0	0	0	0	0	0	0	0	0	0	0	0	0
SLC25A53	0.16470039	0.365301552	0.276115124	0.365774249	0.392517437	0.322335372	0.46140115	0.571297111	0.197842462	0.423656735	0.314008495	0.481864748	0.561508988	0.22722813	0.409154885	0.385720417	0.295443244	0.39702641	0.660570287	0.525525943	0.215099553	0.321956204	0.370182428	0.277592159	0.265293977	0.229579539	0.387495559	0.258001275	0.603528918	0.462459485	0.257647931	0.938249303	0.389171922	0.441248211	0.267664055	0.414883444	0.549162595	0.334334869	0.417436648	0.430186751	0.539479379	0.316750294	0.334569485	0.501271995	0.390509493	0.276804472	0.225856817	0.546984491	0.563692093
AKIP1	5.661378997	6.641346452	8.343848145	9.25289577	5.159399941	11.42129028	4.080828986	7.065890417	6.314333478	6.969639371	10.54134711	8.2232195	10.90706927	7.19600076	5.024130641	5.864162667	8.02178557	13.14513446	6.323354228	6.956590165	7.242157285	7.819026005	6.835006299	8.298454361	5.063341158	8.882232745	9.35389944	6.120090466	6.855323159	7.671289805	7.492561874	17.09718606	5.747175835	8.660425022	7.486334422	6.026654464	5.533179925	9.184704388	5.634218865	6.182966346	5.640506894	6.172286065	7.778967819	10.25632469	8.228306669	7.011829518	4.600160208	5.804889243	9.071448743
PTGES3L	0.967110197	2.304944101	0.509051936	0.187854497	0.019598957	0.672567705	0.160944453	1.440361722	0.359715738	1.445508778	0.481655608	2.492514521	2.025895543	0.71216875	0.301136832	2.33899385	1.163985844	0.872260257	0.587577356	1.968019672	0.739448457	0.86626974	0.461716238	0.486186278	0.615098713	0.628840315	1.311992753	0.181868793	0.421890874	0.963019265	1.199727953	1.400835894	0.671284196	0.327972326	0.80516398	0.497177377	0.784952369	0.508519391	0.612966488	0.206206464	0.927199115	0.37957909	0.300699596	0.46482852	0.336937497	1.110842257	0.45673284	1.073260491	0.950707739
AC024940.5	0.237842652	0.861272411	0.204479934	0	0.23617984	0.876201786	0.187691857	0.214287289	0.394072937	0.382374783	0	0.57254092	0.348761764	0.336552321	0.744387572	0.402662232	0.467558871	1.791696846	0	0.553370595	0.53339427	0.175447036	0.054548754	0.102786884	0.416422966	0.118405059	0.088822152	0.219163406	0.217887945	0.474417898	0.212610017	0.333176825	0.255454719	0.282305293	0.276094101	0.570600196	0.429962402	0.278544569	0.466971124	0.146171671	1.127584384	0.217817537	0.100656124	0.301618038	0	0	0	0.5208108	0.50248377
RN7SL799P	0	0	0	0	0	0	0	0.170423112	0	0	0	0	0.069342733	0	0	0	0	0	0	0	0	0	0.086765468	0.081746616	0	0	0	0	0	0	0	0	0	0.064147991	0	0	0	0	0	0	0.081524557	0	0	0	0	0	0	0	0
CFAP73	0.130634319	0.246380795	0.365007344	0.207227672	0.324302561	0.165430045	0.163224494	0.353089831	0.054110826	0.431703936	0.423402069	0.133043425	0.11972268	0.115531431	0.459959065	0.774063318	0.096301957	0.164013964	0.2160578	0.531889813	0.292965103	0.240909314	0.104862552	0.218764552	0.194411139	0.097550402	0.219533778	0.030093701	0.179511389	0.360792718	0.116775374	0.152496924	0.09353846	0.088603019	0.075821903	0.235050255	0.026239498	0.127491431	0.058291455	0.170604189	0.281510059	0.179453382	0.276425276	0.023666107	0.216816481	0.357408884	0.055981674	0.286053672	0.358783893
AC079799.1	0	0	0	0	0	0	0	0	0	0	0	0	0	0	0	0	0	0	0	0	0	0	0	0	0	0	0	0	0	0	0	0	0	0	0	0	0	0	0	0	0	0	0	0	0	0	0	0	0
ARL4AP4	0	0.065676178	0.093555491	0.172623051	0	0.100221922	0.286248198	0	0.09014989	0.03887723	0	0.040300623	0.079784303	0	0.170289435	0.460574079	0.106960861	0.109300425	0	0.180845051	0.172265876	0.120408149	0.099830538	0.047027976	0.038105113	0.216694973	0	0	0.199380089	0.400726017	0.097275239	0	0.03895931	0.03690367	0.036091727	0	0.131146833	0	0.116537897	0.100316658	0.328301596	0.199315661	0	0.039428282	0	0.085064497	0	0.278000359	0.459801751
EGR4	0	0.279089219	0.285428868	0.413801492	0.070645295	0.141963489	0.087331592	0.085462495	0.039291244	0.618470164	0	0.061476676	0.043466837	0.654344363	0	0.113751657	0.034963647	0.04763788	0.058831893	0.015764028	0.043797228	1.040835666	0.021755246	0.025621047	0.008303933	0.519448026	0.035424232	0.087407198	0.028966172	0.385693875	0	0.132878262	0.008490081	0.144758024	0.188764138	0.910271748	0.190531649	0.055544857	0.008465381	0.072870606	0.051102899	0.021717609	0.220791346	0.154661044	0.089963398	0.074149616	0.020324857	1.142409554	0.160321284
AC006480.1	0.298247136	0.090000688	0	0	0	0.274682306	0.039226605	0.134354729	0	0.053276204	0	0.05522678	0.109334045	0	0.058339899	0.168308552	0.146575995	0	0.369956113	0.04956494	0.039344675	0.055001253	0.136804811	0	0	0	0.111380159	0.274823953	0.045537428	0.183047687	0.133303106	0	0.106777369	0.101143393	0	0	0.119813156	0	0.05323336	0.137470976	0.128541366	0.409704414	0	0.054031349	0	0.116569867	0.127810013	0.054423351	0.630098696
CFAP65	0.021435007	0.054980932	0.175068569	0.029752409	0.074498023	0.009870702	0.046517033	0.057936405	0.102105313	0.124441139	0.020433389	0.089305782	0.047146994	0.098575692	0.226415822	0.455124309	0.113244901	0.026912074	0.044314545	0.105085777	0.069278646	0.086964621	0.110611743	0.100739745	0.091946381	0.069361344	0.068041534	0.059254751	0.101455952	0.074000408	0.023951219	0.025022311	0.489222864	0.065422535	0.035546183	0.122131984	0.105484327	0.046022479	0.074604639	0.088920289	0.133954791	0.009815145	0.113392439	0.025240997	0.101646068	0.046078287	0.087264142	0.037158333	0.108684388
AC090227.2	0	0	0	0	0.658524965	0	0	0.149370845	0	0	0	0	0	0	0	0.046779877	0.081479009	0	0	0	0.131226064	0.061148452	0	0	0	0	0	0	0	0.152629468	0	0	0	0	0.054986808	0.198870951	0	0	0	0.050945126	0	0	0	0	0	0	0	0	0
COLGALT1	15.7717346	25.37633696	40.96500914	53.39576226	38.01704939	27.63676781	43.54791981	32.51346043	43.5908203	23.68934034	35.49561003	31.38601017	24.87287051	39.38496664	32.75018576	35.07574271	57.59368698	33.65859756	39.81256287	40.09407118	25.97794017	32.46283976	41.16398144	44.83573304	30.20385458	41.41721983	19.15197742	39.14710174	31.60895974	35.58800056	32.02245295	21.84103278	23.97411255	24.1526088	16.73057808	38.9275681	33.94392297	49.01281601	19.12020629	53.96835581	22.89615529	37.4949774	60.485867	36.55869156	39.88826538	44.27923032	35.77073604	45.15769756	29.59231523
LCORL	1.168729206	1.576896033	1.082080414	0.69969808	0.228763906	1.257509397	0.904558002	1.007419397	0.498070954	1.760504523	0.874153076	1.231900707	1.825002313	1.005782182	1.989383577	1.763011951	1.054873774	2.099457213	0.274148101	0.662990359	1.899062999	1.000976758	1.445900852	0.829257159	0.743733409	1.43219134	1.170890581	0.642022944	0.446114274	1.288039354	1.145194864	0.949779788	1.72801163	1.34719733	1.395827414	0.269601767	1.115079261	0.447470521	1.458218385	1.555674844	1.450587772	1.003432761	0.737161623	1.441396115	0.15454164	0.672019703	0.987240619	1.400587536	1.301048289
AC022511.1	0	0	0	0	0	0	0	0	0	0	0	0	0	0	0	0	0	0	0	0	0	0	0	0	0	0	0	0	0	0	0	0	0	0	0	0	0	0	0	0	0	0	0	0	0	0	0	0	0
XPO5	10.1797046	7.870328917	5.982369746	13.74018316	5.773491286	13.63970736	13.38699723	8.104796859	10.37299206	19.62797392	7.586669277	8.571245489	11.35048272	10.26285142	8.56532678	10.04850641	6.654278423	9.141732642	6.574817327	13.77574974	9.943944254	8.770447455	13.70173549	11.53135677	9.920180154	3.720964437	8.497409533	8.886533473	11.20611867	13.74178637	18.79076369	6.078346317	7.281898328	9.885550154	8.641355664	5.950726642	10.99019285	10.8295069	7.485027744	11.71558566	11.55704829	12.15757705	14.30994165	30.85626252	8.437539092	15.52198491	10.14204397	11.11401202	6.383442497
MFSD1	6.74761584	6.324114183	4.948816548	8.852252405	4.308182896	14.25010559	7.733486588	6.943710509	8.000768652	13.435759	12.36467238	4.966274447	11.71931533	6.765064419	15.12146352	10.70770861	19.35742797	14.443489	5.721027081	7.840727333	7.385519365	7.878991951	7.363710418	18.82317851	9.010706293	8.841015588	4.227685838	7.936633052	11.81939092	12.49264117	9.690843375	5.734068925	10.87281562	10.8341444	9.775548136	4.104533957	24.02786235	6.774616882	13.80167483	6.2760388	13.70001069	6.179501638	9.338291928	11.28178252	5.115570966	7.374454887	5.563941105	9.220064869	6.83723813
RF01848	0	0	0	0	0	0	0	0	0	0.092803711	0	0	0	0	0	0	0	0	0	0	0	0.095808635	0	0	0	0	0	0	0	0	0	0	0	0	0	0	0	0	0	0	0	0	0	0	0	0	0	0	0
RTL10	7.647849193	6.80855274	4.836913768	3.949776798	3.669657712	3.166942036	11.43405657	7.733997725	16.05553244	4.022944685	3.355358248	4.765544245	7.785120803	4.730902565	3.543049041	6.777752985	3.502052366	5.709199992	7.119275997	3.665590685	3.943790424	4.486317139	4.39740093	3.289006523	4.755448659	11.03835212	2.469289771	4.26803256	5.708196552	10.1936951	6.740203197	1.857131442	2.966474023	3.411281343	5.71335813	3.975665045	3.851227739	6.313949854	3.229965247	5.576031332	5.292397384	5.61529319	4.684837535	3.314409883	3.316248171	4.987332845	3.415869603	3.919057249	2.68181416
FAM156A	0.008530374	0.131282784	0.051336594	0.020297838	0.033882943	0.027497328	0.035902316	0.023056638	0.014133669	0.045713692	0.019516236	0.050546544	0.065669919	0.030176642	0.02002344	0.052953008	0.033538575	0.025704125	0.042325488	0.034023391	0.01800519	0.037755098	0.015651398	0.040551666	0.02688348	0	0.019113968	0.007860431	0.039073428	0.039266056	0.015250779	0.03186558	0.021378096	0.031821597	0.033950693	0.051162321	0.044549171	0.013320231	0.027406158	0.039319029	0.029412007	0.031248642	0.014440376	0.024726211	0.040451536	0.033340958	0.065800494	0.037358402	0.007208756
GHRH	0	0	0	0	0	0	0	0	0	0	0	0.036624075	0	0	0.116065694	0.083711359	0.048601514	0	0	0	0	0.072949031	0	0.021368852	0	0	0	0	0	0.03034738	0.088401007	0	0	0	0.098397447	0.118624778	0.03972752	0	0.070604246	0	0.085243221	0	0	0	1.40686183	0.077304227	0	1.082738242	0.083570985
SLC17A1	0.165465877	0	0.071127805	0	0	0	0.029016941	0.024846422	0	0.029557346	0	0.020426343	0.02021931	0	0.053944427	0.007781389	0	0	0	0	0.109141051	0.020342929	0.1264976	0.023836097	0.453868436	0.054915849	0.164781605	0	0.227375238	0.042314106	0	0.025754373	0.306070747	0	0.503059352	0	0.066471683	0	0.935229928	0.245752909	0	0	0	0	0.026154966	0.021557441	0	0.050322961	0.349575304
AP000593.1	0.079169535	0	0	0	0	0.036457132	0	0.071328774	0.065586577	0.056568554	0.060376072	0	0	0	0.030972587	0	0	0	0	0.026313971	0	0	0	0	0	0.23647752	0	0	0.024175769	0.024294953	0.070770469	0.073935307	0.028343993	0.026848457	0	0	0	0	0	0	0	0	0	0.028685183	0.075085322	0.061886811	0	0	0
MIR6781	0	0.531566566	0	0	0	0	0	0	0.729650673	0.314662582	0	0	0.322877102	0.623147656	0.344570028	0.497036193	0	0	0	0	0	0	0	0	0	0	0	0	0	0	0	0	0	0	0	0	0	0.687656904	0	0.541291968	0	0.806605565	0	0	0.835324212	0.688490774	1.509755776	0.321437916	0.744304085
L29074.1	0.211118759	0.159270881	0.18150466	0.083725413	0	0.243047546	0	0	0	0.037712369	0	0	0.077393762	0	0	0.059569881	0.103756041	0	0	0.175426473	0.111402901	0.038933471	0	0	0.073926774	0	0	0.194538304	0.257874871	0.129573082	0.094360625	0	0.03779199	0.035797943	0.070020655	0.126621954	0.08481156	0	0.113046125	0	0.181979911	0.096671828	0.089346447	0.229481461	0	0	0	0.231146366	0.178409968
GPR34	0.409316349	0.291148493	0.527850949	3.037825473	0.522584645	2.93502603	1.453541032	0.210730653	1.25948	2.903774196	2.162766085	0.714625365	0.482306045	3.371720098	1.704263377	1.212685815	4.583616869	5.491439316	2.151809053	0.505315591	0.27769831	0.992076549	0.496201269	4.163268633	1.064729592	0.960628598	1.921654358	1.616443793	2.026651723	2.85309442	0.784054575	5.051223335	1.580559824	3.65863142	1.066652818	1.543106547	9.349154811	0.57066963	3.590269875	1.931581298	0.982861416	1.606517308	2.746847143	2.828406618	1.497344645	1.097014345	0.52622193	1.632531156	1.06240915
NBDY	14.41475806	27.9682584	9.920553275	11.93029633	17.27928161	19.55723647	12.55841424	27.50221082	25.41035909	7.94209179	13.29837273	27.00600372	32.65176524	13.77201151	7.413326132	15.59308836	16.32457792	17.66292014	6.341275223	15.378098	16.0784113	9.028694954	17.07957518	18.91164377	4.440828196	12.66368826	18.47628562	14.50563605	16.24497848	14.68463855	12.58890469	35.80615818	13.80591578	18.14091758	13.90242013	18.83876292	34.19658678	12.57840961	15.43711746	16.65295893	35.43252409	12.62714899	19.72096381	18.2599104	22.58707927	22.91066748	13.11285592	20.70657222	9.969488332
IGHVII-67-1	0	0	0	0	0	0	0	0	0	0	0	0	0	0	0	0	0	0	0	0	0	0	0	0	0	0	0	0	0	0	0	0	0	0	0	0	0	0	0	0	0	0	0	0	0	0	0	0	0
AC134698.4	0	0	0	0	0	0	0	0	0	0	0	0	0	0	0	0	0	0	0	0	0	0	0	0	0	0	0	0	0	0	0	0	0	0	0	0	0	0.053280922	0	0	0	0	0	0	0	0	0	0	0
GEMIN4	6.625847162	2.96664241	6.834024449	5.651836588	6.462728049	7.623401182	8.969816994	4.856954974	8.704551101	5.543226475	10.54698898	12.01869556	7.053329177	13.30075136	9.732081179	5.07770308	5.236134962	4.223432294	6.857214719	7.453822323	4.735030084	4.746633988	5.660379356	8.878384633	4.938902366	4.547693118	12.5477854	6.557067283	5.522214824	18.79891152	11.06603529	5.666033703	3.951263963	5.165435823	7.431394007	9.876116073	7.481290975	4.890004651	10.62617849	11.60478778	8.191042039	10.68180836	13.03320903	8.615590363	9.546894415	8.075610094	6.930542947	5.608926743	6.154259755
IGHV3-73	2.966774138	0.038924783	3.10510032	27.52132864	5.763977094	13.12723711	13.33471183	2.091875453	0.534297976	51.0603043	38.75784583	0.143311598	5.863507283	182.3412748	0.656023487	2.292963307	4.374136276	47.03019721	2.026716099	1.929289766	0.204196164	14.46293828	0.591672983	51.78694859	9.71113603	9.503834921	13.96967163	16.16493112	3.269316377	5.58127896	1.498973597	13.13036906	6.049658774	45.84364796	0.042781498	14.69915723	1.502736634	0.805675824	11.64970066	5.113165322	0.055593405	13.23054621	16.59513135	226.8589658	61.6572489	13.3097713	0.442216795	4.754633149	4.033208406
GAPDHP21	0.055810603	0.067366852	0.047981925	0.619733846	0.997567521	0.154202839	0.058723393	1.055948351	0.231176451	0.03987803	1.06405354	0.020669032	0.081838157	0.276406089	0.087336562	0.031495363	0.137142887	0.16817115	0	0.018550047	0.058900148	0.061753882	0	0.048238597	0.136801129	0.11113663	1.042121288	0.257137263	0.068170882	0.034253478	1.297131608	0.052120731	0.059943335	0.037853666	0.018510411	0.066946657	0.044840963	0.435742989	0	0.034299689	0.120268901	0.10222328	0.236193082	0.040443267	0.211725741	0.436271382	0.143501539	0.040736686	0.235819116
UBASH3B	0.231455135	0.164230532	0.46789166	0.898057488	0.161507066	0.636622197	0.490360857	0.061996112	0.95354193	0.467087636	3.353722939	0.370670919	0.146765577	0.486844912	1.740019373	0.271822701	0.922301512	1.319465128	1.013920339	0.164255714	0.203006474	0.493747796	0.123383942	0.648820102	0.341715457	0.392388401	0.261646344	0.340091211	0.341932464	1.958047559	0.447351672	0.841242828	0.752501393	0.615211339	0.126559361	0.472735075	0.8845777	0.36141861	0.678853835	0.99380028	1.434311089	0.372375891	1.651962359	1.248867092	0.350037091	0.386306664	0.139398158	0.563898632	0.465200378
OR2D2	0	0	0	0	0	0.023385115	0	0	0	0	0	0	0.018616337	0	0.019867101	0	0	0	0	0	0	0.037460313	0	0	0	0	0	0	0	0	0	0	0	0	0	0	0	0	0	0.015604814	0	0	0	0	0	0	0	0.018533357	0
IFRD2	16.40037859	25.42812823	24.1133733	24.35408049	33.446043	27.92247018	22.64093695	27.43160161	49.50302412	14.9084961	16.76893342	24.76742543	30.23911067	35.74503883	13.33129558	22.55515966	16.40379662	29.19346048	42.97271478	22.29893532	24.31971546	20.43761821	35.30139068	25.79114528	18.01027084	21.86295832	33.54979221	41.71290107	27.59575479	27.67587827	41.33437712	57.32185202	14.08641458	17.92649478	15.6030994	36.21251429	10.57199401	27.85010461	14.6525685	27.08792997	16.80706057	25.978262	43.41804064	21.87090622	33.7010113	36.05080139	44.32955322	22.14042194	23.62523828
AC016876.3	0.661604561	0.039929883	0.113759963	0.104951574	0.788374958	0.121866093	0.174033529	0.238432335	0.328856641	0.141819755	0.201820484	0.049004044	0.097014716	0.093618427	0.103532778	0.18668026	0.26012078	0	0.218847278	0.263880948	0.13964589	0.048803929	0.24278037	0.257329135	0.046334386	0.263492949	0.296490845	0.243857874	0.0808129	0.203028244	0.236566075	0.123572625	0.142119175	0.179493909	0.131658555	0.158723294	0.212626165	0	0.188940941	0.081320859	0	0.242360358	0	0.09588662	0.125494717	0.103435234	0.113408885	0.338037996	0.335460996
AHCYL1	23.52646669	20.5598678	13.48739724	14.50671726	19.42088391	15.35212463	20.14044114	28.14937837	13.88234256	22.41101617	27.41699495	26.61215747	39.41260317	29.94423754	42.64716218	33.87895125	28.92735889	31.27090941	31.34374121	20.03270819	31.83012707	28.9310035	25.90162177	22.06165765	14.38015274	34.24738395	21.19494932	22.77593436	17.69456369	25.67128354	30.80670494	19.44858625	20.60324993	24.98216094	13.50698843	14.20295646	33.92052691	23.87714769	24.15216198	28.18232982	33.30312448	33.86323572	28.87108197	17.15235909	16.0288146	30.02482277	19.54030867	20.65651956	18.08340126
RPL21P89	0.603519364	0.364242615	0.415089887	0	0	0.555834645	0.190505225	0.761247562	0.399979812	0.560598004	0.460254422	0.223508809	0.486735503	0.085399251	0.188886354	0.272465236	0.474567248	0.606184372	0.099816853	0.280832615	0.127385758	0.178076863	0.166099204	0.286900863	0.507197822	0.360539602	0.180307066	0	0.405448874	0.222244194	0.107898445	0.112723637	0.432139674	0.327470686	0.240199334	0.144788272	0.096979386	0.094239918	0.215441223	0.741813404	0.260110472	0.663247403	0.408659551	0.481075697	0	0.377416784	0.206904432	0.264308693	0.918028165
BX005040.2	0	0	0	0	0	0	0	0	0	0	0	0	0	0	0	0	0	0	0	0	0	0	0	0	0	0	0	0	0	0	0	0	0	0	0	0	0	0	0	0	0	0	0	0	0	0	0	0	0
RN7SL672P	0	0	0	0.141039023	0	0	0	0	0	0	0	0	0	0	0	0	0	0	0	0.059102673	0	0	0	0	0	0	0	0	0	0	0	0	0	0	0	0	0.071434342	0.13883294	0	0	0.076638227	0	0	0	0	0.139001292	0	0.194687949	0
AC010620.1	0	0.01543569	0	0	0	0	0	0	0	0	0	0	0	0	0.040022653	0	0	0	0	0	0	0	0	0	0	0	0	0	0	0	0	0	0	0	0	0	0	0	0	0.015718097	0	0	0	0	0	0	0	0	0
AL662789.1	0	0	0	0	0	0	0	0	0	0	0	0	0	0	0	0	0	0	0	0	0	0	0	0	0	0	0	0	0	0	0	0.051761985	0	0	0	0	0	0	0	0	0	0	0	0	0	0	0	0	0
TCTN3	13.62433262	10.49213114	14.91593246	15.10657905	12.92122829	9.028337804	18.83475842	15.88345519	21.19722365	15.88953288	17.33915356	17.02831996	10.61096577	33.45933627	21.16983517	16.51708483	16.29681303	25.36638032	10.39894636	13.16080641	9.944082871	15.91377561	13.50165437	18.45365802	18.64220834	9.734196384	21.54070845	15.66470954	14.69766751	21.17301748	12.97626945	17.10087168	10.30022277	21.04965669	11.13725985	10.86725158	16.84826506	15.17069702	17.52499042	20.30944932	15.76153246	23.59302509	19.55514566	16.66606441	8.011648163	17.82770277	12.41156967	13.34660491	14.72073211
MAP10	1.186372138	0.411223282	0.537544945	0.127159756	0.557199024	2.310776617	1.142859771	0.173331356	0.59766608	0.080187051	0.158942241	0.635296456	0.875698534	0.034028541	0.100352591	0.63331119	0.275767977	0.273748449	0.689406272	0.015985962	0.029609218	0.189219329	0.080892265	0.235567892	0.089822292	0.159624568	0.335280888	0.177275519	0.09791324	0.157433506	0.315286868	0.164693209	0.556754696	0.559999554	0.186104386	1.192320717	0.276940137	0.125170768	0.097291688	0.113307989	0.027638587	0.264280322	0.054278729	0.191691425	0.121639931	0.025064511	0.054962668	0.081913644	0.569024283
AC005999.1	0	0	0	0	0	0	0	0	0	0	0	0	0	0	0	0	0	0	0	0	0	0	0	0	0	0	0	0	0	0	0	0	0	0	0	0	0	0	0	0	0	0	0	0	0	0	0	0	0
RNU6-651P	0	0	0	0	0	0	0	0	0	0	0	0	0	0	0	0	0	0	0	0	0	0	0	0	0	0	0	0	0	0	0	0	0	0	0	0	0	0	0	0	0	0	0	0	0	0	0	0	0
RNA5SP462	0	0	0.432694145	0	0	0.231763196	0	0	0	0	0.767638625	0	0	0	0.196897159	0.426031023	0	0	0	0.334563344	0	0	0	0	0.176236148	0	0.751816072	0	0	0.308892972	0	0	0	0	0	0	0	0	0	0	0	0.460917466	0	0	0	0	0	1.102072853	0.42531662
AL049650.1	0	0.082673779	0	0	0	0.063080141	0.180165938	0	0.170222271	0.146817049	0	0.101461593	0.025108304	0.145375881	0.026795239	0.03865166	0.13464332	0.068794192	0.056639697	0.182119536	0.072283292	0.126309075	0	0.088798875	0.071950602	0.136388817	0.153469137	0	0.062745374	0.084072935	0	0.063963473	0.122605849	0	0.0908652	0.164316217	0.082544422	0	0.04889966	0.063139768	0.02951922	0.188175296	0	0.024816343	0	0.053539987	0	0.074989161	0
TMSB4XP4	1.550595545	5.174602687	0.862587681	0.868143113	0.90573822	2.520143487	0.815761046	9.779198054	1.05787541	1.857425724	4.243128712	2.094328177	4.179638863	1.419727993	0.642305296	0.772095057	2.151678686	0.458071362	2.111982472	4.880943548	77.75462817	1.446586363	1.380666034	0.86720196	1.24563025	0.272446593	1.907520389	0.924529125	1.559767426	0.895689653	7.093537118	1.53326034	2.318520255	1.57754234	0.877297622	0.328233608	2.308438918	1.424273199	3.386261916	0.672673514	1.336580607	0.668255743	0.849224966	2.379477674	2.249157748	0.855600185	0.547225395	1.331522757	0.770800347
AC116563.1	0	0.085909748	0	0	0	0	0.374435774	0	0	0.050854559	0	0.105432943	0.156546474	0	0	0	0.2798269	0	0	0	0	0.052501196	0	0.215307374	0	0	0	0	0.130402634	0.087363669	0.127243874	0	0	0	0	0.170747786	0	0	0.101627324	0.218703826	0	0.130360495	0.12048233	0.103150758	0	0	0	0.207798248	0
PADI4	0	0.040077722	0.016311593	0.060194373	0.056520992	0.069895599	0.169687084	0.017093937	0.09430692	0.101674883	0.043407368	0.189715421	0.361674519	0.06711789	0.178141893	0.016060409	0.093244238	0.038113511	0.109828775	0.17657197	0.005005819	0.04198682	0.00870283	0.01639885	0	0.018890609	0.042512656	0.104897463	0.023174887	0.157201674	0	0.053155778	0	0.167290015	0.006292667	0.091034834	0.053353351	0.029626417	0.033864373	0.034980834	0.139011581	0.191131039	0.032117807	0.089367233	0.161947743	0.177974054	0.016261254	0.090015599	0.128267819
CPA1	0	0	0	0.030612373	0	0	0	0	0	0	0.029433593	0	0	0	0	0.005445107	0	0	0.031916789	0	0.005091505	0.007117588	0	0	0.020272285	0	0	0	0	0.011843893	0	0	0.006908909	0	0	0	0.015504749	0	0.006888809	0	0	0.017672974	0	0	0.018302208	0	0	0	0.016307929
LINC01063	0.161979048	0.293278105	0.278515772	2.312553637	0.32169323	0.447542723	0.213041044	1.167496261	0.402565889	0.231475922	0.370584164	0.839827928	0.653176666	0.458407471	0.506953605	0.137113433	0.47763557	1.464248802	0.93764739	0.915242252	0.598310408	0.238970963	0.445794989	0.945019064	0.907514877	0.645103427	0.604909483	0.44777351	0.445167612	0.447362235	0.868768517	2.117779128	0.521920417	0.49438193	0.644672926	0.194299205	0.325354691	0.252931275	0.520401989	0.199095896	0.62830133	0.296682507	0.685502911	0.41082457	0.460868531	0.379856979	0.416484352	0.709380227	0
AC022634.1	0	0	0	0	0	0	0	0	0	0	0	0	0	0	0	0	0	0	0	0	0	0	0	0	0	0	0	0	0	0	0	0	0	0	0	0	0	0	0	0	0	0	0	0	0	0	0	0	0
AL354761.1	0	0	0	0	0	0	0	0	0	0	0	0	0	0	0	0.078738407	0	0	0	0	0	0	0	0	0	0	0	0	0	0	0	0	0	0.094634165	0	0	0	0	0	0	0	0	0	0	0	0	0	0	0
MTND4P27	0	0	0	0.033020214	0	0	0	0	0	0	0	0	0	0	0	0	0	0	0	0	0	0	0	0	0	0	0	0	0	0	0	0	0	0	0	0	0	0	0	0	0	0.038126112	0	0	0	0	0	0	0
CDC45	5.941887768	5.570429116	6.845263949	13.46308164	8.398160083	7.269188298	7.533658305	8.690381079	15.45649325	10.8970991	11.94775845	16.25460355	10.00533289	11.29460601	9.546260577	4.431760518	7.485418731	10.34475143	16.23153199	6.826690981	4.060353907	5.975617549	8.867028366	5.597948486	8.156154438	5.896372255	5.828555801	4.051673731	4.856696268	12.89145173	11.98631926	6.603363311	2.907300892	4.157718448	2.713017439	5.416892516	3.882855596	7.63912884	2.77864674	11.51510223	4.865692659	12.02596182	14.19930401	9.917695272	5.240881631	6.394303633	4.006210689	5.139392449	10.19325229
RNA5SP454	0	0	0	0	0	0	0	0	0	0	0	0	0	0	0	0	0	0	0	0	0	0	0	0	0	0	0	0	0	0	0	0	0	0	0	0	0	0	0	0	0	0	0	0	0	0	0	0	0
TRIM26BP	0	0	0	0	0	0	0	0	0	0	0.057088663	0	0.02744241	0	0.029286164	0.021122388	0.036789991	0	0	0.04976241	0.039501427	0	0	0	0	0	0	0	0.022859426	0.04594424	0	0	0	0.025386589	0	0	0	0	0	0	0	0	0	0	0	0	0	0	0
RF00017	0	0.056139043	0	0	0	0	0	0	0	0	0.141873805	0	0	0	0	0	0	0	0	0	0	0	0	0	0	0	0	0	0	0	0	0	0	0	0	0	0	0	0	0	0	0.170372133	0	0	0	0	0	0.067894477	0
OR52V1P	0	0	0.053966308	0	0	0	0	0	0	0	0	0	0	0	0.024557329	0.053135272	0	0	0.05190921	0	0	0	0	0	0	0	0	0	0.019168316	0	0.056111998	0	0	0	0.020819059	0	0.0252168	0.049008955	0	0.019288801	0	0.057486365	0	0	0	0	0	0.022908716	0
SPTLC1	15.84117891	8.942176108	14.70545001	23.03913697	6.947096334	19.6490586	16.18152143	14.67493011	20.2850068	20.67792509	18.36792608	14.82073595	24.64669737	17.32411811	17.54914559	22.64028393	16.18398535	23.85121731	11.29043758	19.83161265	20.40975455	19.60829265	21.52319655	18.41687781	19.88953567	13.65510069	16.23988484	21.48382538	19.53772256	19.10914269	21.51638945	21.28415166	23.42487647	18.9488746	21.22027819	6.118353416	18.67041404	16.98802053	20.35874797	25.39485032	21.36545141	23.17237989	16.74710972	18.11234814	9.236520971	15.55108303	16.23173187	17.5520216	14.57191945
ANKRD17	11.31025663	5.9262101	6.342970599	7.548721024	4.681209564	10.09972461	12.79702749	8.882609419	5.844477047	11.98503544	8.821755869	8.131146906	13.54212156	10.39017595	16.43176371	16.21557361	8.809423032	9.366522689	4.401681978	8.649689174	11.24715954	9.594939187	9.280799322	11.79888597	4.748964832	10.39419615	6.608438921	6.095312726	9.979651515	15.40457793	10.55393934	2.443887013	5.078332034	7.372741004	13.01124611	5.261714765	9.07028678	4.985441167	13.80195451	6.891998528	13.69770995	12.17149778	6.355655528	8.606479118	4.19125883	6.737043182	9.858237533	11.57849217	9.834877264
NDUFB1P2	0	0	0	0.254030513	0	0	0	0	0	0.114422757	0	0.237224123	0	0	0.125298192	0.361480868	0	0.321691025	0	0	0.084501632	0	0	0.069205942	0	0	0	0	0.097801975	0.098284127	0	0	0	0.217228424	0	0	0	0	0	0	0.138035898	0	0	0	0	0	0	0.233773029	0
HINT1P1	0	0.090000688	0.128205673	0.354836272	1.332729095	0.068670576	0.039226605	3.090158756	0.123538738	0.106552409	1.47841513	0.11045356	0.21866809	0.422025926	0	0.042077138	0.29315199	0.299564129	0.246637409	0.09912988	0.039344675	0.275006267	0	0.032222872	0.052218118	0.296952371	1.113801588	0.137411977	0.045537428	0.045761922	0.933121741	1.810437032	0.053388685	0.050571697	0.098918068	0.894393165	0.119813156	0.582143411	0.106466721	0.045823659	0.064270683	0.546272552	1.514635004	0.108062699	0.707152772	0.582849333	0.255620026	0	0.252039479
UCKL1	15.30733272	50.92093004	43.69041424	36.56731639	52.15653324	46.40275009	32.44146246	24.02044673	18.19525282	13.52927609	13.40255546	22.34669554	20.05245488	18.91417545	18.73183784	27.15340067	11.73895453	34.06529923	27.38675119	34.76444697	15.46086236	14.18809359	33.47650709	8.790312462	16.2962867	25.20884857	36.33100369	43.00066412	37.7769885	12.62286955	17.89864405	20.20650979	18.86279945	22.13605166	19.59780803	111.2141641	11.78135718	32.4128011	13.60256232	11.90981659	23.92693296	27.70487687	18.48264066	18.25529453	73.17311086	23.43526897	48.80960759	47.54468051	21.54937541
RPL21P129	0	0.28468837	0	0	0.468406879	0.054304347	0	0.106247045	0	0	0.089932559	0	0.259382442	0	0	0.066548779	0.057955781	0	0	0.039195706	0.031113572	0	0	0	0	0	0.440394352	0	0.072021538	0.036188298	0.105415427	0	0.042219504	0.039991844	0.039111956	0.141456325	0.094747642	0	0	0	0	0	0	0.04272772	0.335527717	0.092182865	0.101071516	0	0
MIR5587	4.25424216	3.530404363	2.7431176	10.1228763	3.16837483	13.22362082	2.797671069	0.958228064	0	1.519879639	0	2.363289373	0.389889331	0.752480189	2.080422813	3.301070565	0	1.068256987	0	4.94901249	3.367310328	1.96136545	0.97570224	1.149079784	0.744847116	1.058943361	2.383115096	0.980032589	4.222092825	6.527549593	2.852183434	0	0.380772128	0.721362313	1.058236689	1.27577591	0.427258236	4.151890741	3.416979096	3.594995715	5.958983681	2.922042803	1.800415193	3.468200949	1.008693388	0	4.557753286	6.210423123	13.48173437
MTCO1P2	0.080183085	1.621164605	0.068935625	0.254391865	0.238867519	0.147695465	0.189827752	1.155871121	0.066426235	0.229171041	1.10068241	0.14847598	0.411519038	0.17019111	0.219583745	0.135748149	0.236439799	0	0.132615847	0.479715293	0.27502096	0.384461108	0.147118688	0.121282674	0.252697066	0.07983499	0.11977724	0.221657442	0.146911644	0.098423934	2.006941781	0	0.803792088	0.163153069	0.23934514	0.480911261	0.161057514	0.438222323	0.686960236	0.073917538	0.276464502	0.073432086	0.135735427	0.116209673	0.228139756	0.18803731	0.06872288	1.316843808	0.135520516
AL139148.1	0	0	0	0.065749074	0	0	0	0.149370845	0	0	0.063217299	0	0	0	0	0	0	0	0	0	0	0	0	0	0	0.082535291	0	0.076384893	0	0	0.074100844	0	0	0	0	0	0	0.06472065	0	0.025472563	0	0	0	0	0	0.129598263	0	0	0
MIR3167	0	0	0	0	0	0	0	0	0	0	0	0	0	0	0	0	0	0	0	0	0	0	0	0	0	0	0	0	0	0	0	0	0	0	0	0	0	0	0	0	0	0	0	0	0	0	0	0	0
RF00017	0	0.229092661	0.326341712	1.204292803	0	0.087398916	0.748871549	0.170996927	0.943386729	0.339030391	0	0.281154516	0.626185895	0.805685859	0.297003122	0.749738096	0.5596538	0.953158591	0.156951078	1.829396873	0.250375207	0.210004786	0.609403251	0.533142068	0.332297114	0.944848453	0.141756566	0.524663911	0.405697083	0.69890935	1.866243482	0.886227918	1.223086229	0.128727955	0.44063503	0	1.219915772	1.185455673	0.542012397	0.233284081	0.572593356	0.347627988	0	0.343835859	0	0.445084945	0.325334578	0.554128662	0.320777518
AL161912.2	0	0	0	0	0	0	0	0	0	0	0	0	0	0	0	0	0	0	0	0	0	0	0	0	0.006564166	0	0	0	0	0	0	0	0	0	0	0.02248624	0	0	0	0	0	0	0	0	0	0	0	0	0
RNU2-52P	0	0	0	0	0	0	0	0	0.245777069	0	0	0.109872225	0	0	0	0.083711359	0	0	0	0	0	0	0	0	0	0	0	0	0	0	0	0	0	0	0	0	0	0	0	0	0.255729664	0	0.25111054	0.107493948	0	0	0	0.108273824	0
SNRPGP3	0	0.074934494	0	0	0	0	0	0.223727257	0	0	0.378746811	0	0	0	0	0	0.122039044	0	0.205350089	0	0	0.09158799	0	0	0	0.494484565	0	0	0.075828844	0	0	0	0	0	0.082359096	0	0	0	0	0	0	0.227413023	0	0	0	0	0.212829008	0.271877003	0.209847848
Z94160.2	0	0	0	0	0	0	0	0	0	0	0	0	0	0	0	0	0	0	0	0	0	0	0	0	0	0	0	0	0	0	0	0	0	0	0	0	0	0	0	0	0	0	0	0	0	0	0	0	0
VN1R105P	0	0	0	0	0	0	0	0	0	0	0	0	0	0	0	0	0	0	0	0	0	0	0	0	0	0	0	0	0	0	0	0	0	0	0	0	0.024884271	0	0	0	0	0	0	0	0	0	0	0	0
RBMXP4	0.099415712	0.300002295	0.256411345	0.078852505	0.049360337	0.114450961	0.065377675	0.358279276	0.164718318	0.053276204	0.075816161	0.073635707	0.200445749	0.070337654	0.019446633	0.070128563	0.024429333	0	0.164424939	0.082608233	0.052459567	0.018333751	0.022800802	0.04296383	0	0.148476185	0.111380159	0.183215969	0.182149711	0.091523844	0.355474949	0.092842925	0.071184913	0.050571697	0.280267859	0	0.019968859	0.116428682	0.070977814	0.061098212	0.107117805	0.136568138	0.042073195	0.108062699	0.094287036	0.116569867	0.127810013	0.23583452	0.04200658
GOLGA2P7	0.126155808	0.076138934	0.039439873	0.045482574	0.353044411	0.116188101	0.202126754	0.123994516	0.190020928	0.069654708	0.104954864	0.157151932	0.1723763	0.081142319	0.260232746	0.323604439	0.078909478	0.218867708	0.34142847	0.083862063	0.075647443	0.351090401	0.289335913	0.074345345	0.028111727	0.09135137	0.068527691	0.052840007	0.140086654	0.545511901	0.092267989	0.117815121	0.036953877	0.042782729	0.07607534	0.110056762	0.092145215	0.089542303	0.139197385	0.214974959	0.168058355	0.178552768	0.048536117	0.095574476	0.087016479	0.125511238	0.176931704	0.121381235	0.135685953
MIR4684	0	0	0	0	0	0	0	0	0	0	0	0	0.252001641	0	0	0.193965344	0	0	1.705407449	0.228482284	0	0.253542363	0.315318407	0	0	0	0.513435366	0	0	0	0	0	0	0	0	0	0	0	0	0	0	0	0	0	0	0	0	0.250878373	0
LGMN	40.9862244	8.563961377	19.86198188	38.03564538	33.00478481	29.5391971	34.2530658	22.85960075	40.48167059	40.36978076	87.61830026	22.53014658	14.87669291	45.44582773	34.3258559	29.40353428	63.33504014	42.35793755	68.72017828	29.98936922	30.01158152	36.21669604	23.3825703	39.03988989	54.78064942	37.62711749	32.93413313	46.27995904	18.87751204	47.99875134	21.1815524	11.61119953	29.02139883	26.80862834	18.1393005	35.68965931	55.87121939	28.89605211	28.97825351	43.61655437	22.0636523	49.10715636	50.28071551	47.43739059	63.47007172	25.98147692	37.79229642	19.36376958	26.68270012
AC004837.1	0	0	0	0	0	0	0	0	0	0	0	0	0	0	0	0	0	0	0	0	0	0	0	0	0	0	0	0	0	0	0	0	0	0	0	0	0	0	0	0	0	0	0	0	0	0	0	0	0
RNU6-369P	0	0	0	0	0	0	0	0	0	0	0	0	0	0	0	0	0	0	0	0	0	0	0	0	0	0	0	0	0	0	0	0	0	0	0	0	0	0	0	0	0	0	0	0	0	0	0	0	0
AC243960.4	0	0	0	0	0	0	0	0	0	0	0	0	0	0	0	0	0	0	0	0	0	0.072189145	0	0	0	0	0	0	0	0	0	0.365569016	0	0	0	0	0	0	0	0	0	0	0	0	0	0	0	0	0
TAGLN3	0.031473316	0.864277968	0.027058484	0.049926712	0.062506557	0.014493288	0.057952874	0.028356274	0.052147005	0.033732672	0.240021011	0.06993542	0.057688818	0	0.652586006	0.053283612	0.030935637	0	0.312324759	0.020921884	0.041519507	0.081258133	0.057746755	0.102012108	0.396752735	0.125346729	0.02350737	0.087004568	0.134552801	0	0.028134324	0.058784967	0.540862252	0.213468468	0	0.037753279	0	0.073718663	0.06741109	0.164412524	0.027129333	0	0.026639309	0	0.029849665	0.123013427	0.026974978	0.034459006	0
MED15P6	0	0.017216731	0.049050348	0	0	0	0	0	0	0	0	0	0	0	0	0	0	0	0	0	0	0	0	0	0	0	0	0	0	0	0	0	0	0	0	0	0	0	0	0	0	0	0	0	0	0	0	0	0
XPOTP1	0.117532754	0.021280396	0.020209234	0.149155531	0.070026633	0.119071	0.123666861	0.254142222	0.038947159	0.033592002	0.304750614	0.069643779	0.120641319	0.06652452	0.03678479	0.046428735	0.06931492	0.118051752	0.03887779	0.039064944	0.037211728	0.017339845	0.086258914	0.071110692	0.008231213	0.070213509	0.175570058	0.06498131	0.057425013	0.064921625	0.378229496	0.021952435	0	0.031886741	0.01559259	0.028196882	0.084988398	0.201880926	0.025173741	0.072232456	0.070917526	0.064582264	0.059688494	0.059619245	0.178351124	0.036750133	0.10073433	0.051472961	0.059593988
NPVF	0	0	0	0	0	0	0	0	0	0	0	0	0	0	0	0	0	0	0	0	0	0	0	0	0	0	0	0	0	0	0	0	0	0	0	0	0	0	0	0	0	0	0	0	0	0	0	0.017287417	0
BX295541.1	0	0	0	0	0	0	0	0	0	0	0	0	0	0	0	0	0	0	0	0	0.059489149	0.083161895	0	0	0	0	0	0	0	0	0	0	0	0	0	0	0	0	0	0	0	0	0	0	0	0	0	0	0
AC080013.6	0.26218004	1.740571453	0.225403462	0	0	1.690254376	0.689658449	0	0.86879336	0.562002006	0.799772335	1.456445776	1.153347044	0	1.230836195	0.665797319	0.901953682	0	0	1.394273286	2.144376306	0.96699878	3.728090186	2.152787614	2.111554965	1.044167407	0	0.724768287	1.280978431	1.770028564	0	0.734538674	1.783430385	0.889120991	0.695647064	0	0.842592987	0.409395738	1.02950843	2.094674036	0.903974626	0	0.88764656	1.42491977	0	0.204946091	2.022370528	1.148206136	0.221560286
AL158073.1	0	0	0	0	0	0	0	0	0	0	0	0	0	0	0	0	0.025093173	0	0	0	0	0	0	0	0	0	0	0	0	0	0	0.047682915	0	0	0	0	0	0	0	0	0	0	0	0	0	0	0	0	0
AC011602.1	0	0	0	0	0	0	0	0	0	0	0	0	0	0	0	0	0	0	0	0	0	0	0	0	0	0	0	0	0	0	0	0	0	0	0.056481918	0	0	0	0	0	0	0	0	0	0	0	0	0	0
IKBKG	0.766703886	1.508691053	0.631691764	2.103076076	2.093695127	1.294563931	1.516799109	1.640582023	0.780720018	1.963052251	1.254672596	1.821967305	2.746239473	0.994493511	1.23728858	1.095197914	1.397310748	0.818220073	1.637912812	1.359110259	1.222148856	1.431591138	1.238221162	1.466875723	1.292032197	0.667953505	0.823184274	1.015579251	2.351016485	1.612650641	0.842427279	1.029269976	1.126563272	1.673809946	0.736377604	1.916013694	2.322861015	1.296980548	1.362767992	2.38542723	1.941342505	0.804548481	1.000457408	2.957378115	3.04494493	1.161206315	1.259484558	1.708020343	1.889760442
FNBP4	6.315135735	10.81831735	7.59208474	7.416246261	2.387543119	9.664000466	12.23925846	8.109995259	5.330023243	5.835259332	6.293100642	6.395182588	6.145376504	5.990618016	12.36460243	11.71948003	7.877591397	7.543053156	4.228195105	7.308244681	10.36126176	10.41439609	6.995037484	6.99450129	5.659602555	6.265554292	5.331995185	4.143850274	9.723751534	11.9965637	13.72484987	2.889901038	7.308809711	6.628727069	5.621452857	6.480323556	10.41011655	6.419579566	4.076893305	8.457722638	10.253763	8.800877995	4.346499976	6.619736543	3.554196751	6.259138875	6.862670805	12.31450828	12.21615046
AL513283.1	0	0	0	0	0	0	0.018283177	0	0	0	0	0	0	0	0.027191716	0.019611786	0.239112258	0.069812109	0	0.046203569	0.018338209	0	0	0	0	0	0	0	0.403267331	0.063987693	0	0	0.024883998	0	0.046104845	0	0.027921932	0.054266389	0	0.085432025	0	0	0	0	0	0	0	0.050732495	0
SULT4A1	0.019785437	1.217994574	0.051030268	0	0.039294224	0.009111084	1.446854529	0.017825934	0.032781778	0.028274349	0.105621039	0	0.09429054	0	0.007740429	0.027913581	0.233369152	0	0.081808477	0.006576184	0.005220178	1.386518082	0	0.017101082	0.103923036	0.19699543	0.014777711	0.018231564	0.07250185	1.845768323	0.035372814	0.036954678	0.162920753	0.603878244	0.08530772	1.400263697	0.031793172	0	0.063566126	0.109436354	0.034109257	0	0	0.014337557	0.150117935	0	0	0	0.066880255
TRPM1	0	0.002282014	0.013002883	0	0	0	0	0.006813266	0	0	0	0	0.005544442	0.010700684	0.002958476	0.002133775	0.022299058	0.015191205	0	0	0	0	0.003468756	0	0.005296069	0	0	0	0.0046185	0.002320634	0.060839437	0	0	0	0.007524355	0	0.003037924	0.005904218	0.002699518	0.00464753	0	0	0	0	0.014344178	0	0	0.008279592	0
TRIM60P5Y	0	0	0	0	0	0	0	0	0	0	0	0	0	0	0	0	0	0	0	0	0	0	0	0	0	0	0	0	0	0	0	0	0	0	0	0	0	0	0	0	0	0	0	0	0	0	0	0	0
MC3R	0	0.047076006	0	0.453692872	0	0.16762209	0	0	0	0.334401563	0	0	0.038125709	0	0	0.014672655	0	0.417842216	0	0.017283715	0	0	0.047704999	0	0.018208901	0	0	0.143750168	0.015879288	0	0	0	0.093085437	0	0	0	0.041779864	0	0	0	0	0	0	0.05652357	0.049318035	0	0	0.018977884	0
C9orf147	0.032810657	0.198022469	0.028208233	0.338313047	0.456137781	0.196418634	0.198507627	0.266050516	0.108725595	0.140664064	0.050043962	0.230872371	0.120280178	0.069641647	0.128361361	0.249964651	0.096750395	0.197733249	0.108531945	0.458028513	0.277015828	0.157320232	0.16555134	0.141795643	0.206805631	0.065336436	0.122531141	0.090701503	0.130250826	0.120824259	0.29329787	0.183848446	0.117467537	0.189158162	0.261171337	0.19678732	0.105446736	0.230553188	0.128838366	0.191563165	0.169692559	0.12019268	0.166627483	0.154546013	0.280062134	0.282128932	0.112484714	0.227513682	0.055454553
AC002401.2	0.13109002	0.316467537	0.450806923	0.415901119	0.13017354	0.422563594	0.448277992	0.11810718	0.21719834	0.234167503	0	0.19419277	3.027535991	0.185495116	1.692399768	0.850741019	0.322126315	0.790013307	0	1.394273286	0.276693717	0.145049817	0.781696329	0.339913834	0.734453901	0.913646481	0.09791093	0.483178858	1.200917279	0.241367531	0	0.122423112	0.469323786	0.400104446	2.739110314	0.314493597	1.737848036	0.307046804	0.935916755	0.080564386	1.35596194	0.840370449	0.22191164	0.379978605	0.372981974	1.1272035	0.337061755	0.478419223	0.221560286
AC009283.1	3.058767135	5.274458949	2.103765643	3.2578921	2.86381787	1.126836251	1.839089199	4.566810958	0.796393913	3.153455701	3.932213981	8.415020041	3.620228222	2.473268217	1.538545243	4.709899553	3.521914376	3.423390997	1.011786952	13.39083302	2.121318496	3.126629389	1.92417558	3.304717829	1.101680851	4.350697528	2.610958141	0.724768287	3.762874142	4.720076171	3.593603728	1.38746194	2.409195433	1.600417783	3.188382376	6.080209533	4.283181017	1.432885084	2.059016861	0.859353451	2.297602175	2.881270112	2.367057495	1.709903724	1.243273245	3.757344999	2.247078364	3.444618407	5.612860573
AC126120.1	0	0.144767065	0.103110094	0.09512632	0	0	0.063096411	0.43222202	0	0	0	0.044416431	0.219831218	0.254562447	0	0.033840762	0.058942262	0	0.099179724	0.039862867	0.031643164	0.044235051	0	0	0	0	0	0	0.036623718	0.110412807	0.107209732	0	0	0	0	0	0	0	0	0	0.051690038	0	0.101512772	0	0.227492551	0	0	0.043770269	0
RNF11P2	0	0	0	0	0	0	0	0	0	0	0	0	0	0	0	0	0	0	0	0	0	0	0	0	0	0	0	0	0	0	0	0	0	0	0	0	0	0	0	0	0	0	0	0	0	0	0	0	0
RPL13P6	0.270137581	0.434763709	0.464489562	0.142841439	0.804746962	0.165862479	0.071059057	0.730151416	0.522178118	0.096509929	0.274682192	0.0333478	0.198058797	0.127416773	0.035227607	0.025407601	0.08850755	0.180886966	0	0.119715957	0.047515295	0	0.041303689	0.097286308	0.220717476	0.179309898	0.269020447	0.414870026	0	0.055265196	1.046408086	0	0.032237896	0.061073806	0.119460159	0.972116788	0.036173621	0.492125069	0.032144106	0.027669877	0	0	0.076215659	0.097877876	0.854005584	0.281555333	0.077176014	0.197175974	0.076094986
AC019322.1	0	0	0	0	0	0	0	0	0	0	0	0	0	0	0	0	0	0	0	0	0	0	0	0	0	0	0	0	0	0	0	0	0	0	0	0	0	0	0	0	0	0	0	0	0	0	0	0	0
FAM57B	0	0.024201405	0.09849948	0.190832678	0.045507823	0.026379551	0.018082508	0.010322375	0.018982782	0.016372687	0.113585553	0.008486066	0.008400055	0.048635915	0.094126447	0.016163779	0.050675969	0.069045878	0.047372429	0.060928609	0.021159758	0.025354236	0.047297761	0.027232257	0.024071279	0.045629267	0.017114512	0.010557262	0.013994429	0.024610985	0.112657381	0	0.032814509	0.027197705	0.011399704	0.054972458	0.03221805	0.00894513	0.028629161	0.014082393	0.059254434	0.01049243	0	0.099628537	0.043464024	0.062691843	0.078556398	0.008362612	0.096820044
LINC01311	0.663161278	2.071822076	2.8171533	3.248777774	1.355786692	0.21556383	0.749078849	2.917124742	3.070087261	0.543527892	0.356991804	0.274490473	0.800824591	1.076385156	0.320485895	0.396253076	0.306744505	1.371361046	1.741994045	1.40030388	0.843963707	0.733781427	0.876781563	0.438320261	0.27319652	1.980846992	0.757539239	0.431349984	1.250782357	0.622488812	1.046129564	0.5100257	0.488811278	0.727602472	0.05175229	1.637760771	0.23506595	1.918776912	0.25065729	0.479483543	0.336253537	0.714501816	2.047115684	0.240280589	1.183905872	0.884317562	1.337361518	1.124699032	0.758211497
KISS1	1.113063358	1.271561207	3.007498939	0.189179282	1.736871205	0.329502541	0.815625684	1.64750354	11.78967294	0.482867262	0.121263083	0.794985212	0.524618366	3.206266079	1.213042018	1.390860095	0.234438898	0.0798556	0.72321463	8.191847189	3.356228442	1.495506576	0.255278936	0.068717888	0.556796857	1.029071898	0.77196347	0.366302731	0.582673546	0.097591009	0.426419526	1.187970399	1.593979796	0.431392977	2.478671926	2.288839151	2.203784725	0.744880821	0.68114675	1.026088019	0.719577828	0.946538548	2.557148237	0.115226234	1.131045477	0.87008143	2.248663046	1.24766875	3.157780942
FDPS	35.29487727	14.53501435	28.3106263	26.40714825	23.07936943	33.79778122	31.40208945	35.18691799	43.26879516	40.69929446	19.18146822	29.34841394	46.52487096	53.85819269	35.26736334	41.79916637	35.47426873	31.76556106	54.9895284	35.38992699	30.28458499	33.27706009	33.82574392	18.77487579	48.66658369	62.97722435	28.63776207	18.73422705	47.60699233	44.3755743	56.81250733	52.20301953	20.97882371	41.45078232	27.41975321	28.93417216	20.33636587	30.98931942	45.67276281	33.98579804	21.48459329	28.5466344	69.48764906	23.06060313	22.02847453	36.60889512	26.17018296	19.74759627	71.31225884
LINC01549	0.473686627	0.238237116	0.135747183	0.062618166	0	0	1.225254542	0.213386922	0.130805723	0	0	1.257221401	0.173648189	0	0	0.11138066	0.038799528	0.634371096	0.652863729	0	0.562397418	0	0.108639115	0	1.603403386	0.707445354	0	0.072747517	0.1446483	0	0.423433395	0.14745641	0.056529195	0.214186009	3.220655918	0	0	0.061638714	0.169094204	0.630749185	0.068051311	0	0.066822133	0.028604832	0	0	0	0.086437087	0.26686533
AC010132.4	0.041205196	0.049737223	0.070850503	0.098046865	0	0	0.054194652	0.111372999	0.034135704	0.014721056	0	0	0.030210723	0.08745932	0.048360706	0.011626578	0.020250631	0.124161448	0.034074905	0.082173453	0.054357775	0.075988574	0.018900665	0.05342213	0.115429524	0.123078943	0	0	0.025165421	0.063223708	0.257836271	0	0.132769229	0	0.095664184	0.197707963	0.033106267	0.128684333	0.07354609	0.063309002	0.071036018	0	0	0	0	0.064420189	0	0.13534228	0.174106219
DSPP	0	0	0.022164072	0	0	0	0.010172186	0	0	0	0	0	0	0	0	0	0.006334979	0	0.010659609	0	0.006801869	0	0.005912671	0	0	0	0	0	0	0	0.011522656	0	0	0	0	0	0	0	0	0	0	0	0	0	0	0	0	0.004704328	0.010893085
GALNT6	22.62574136	8.267752093	23.11942476	0.876296356	3.268424233	11.31642871	39.6594911	18.33193191	11.48531932	18.62535231	5.581914512	19.73916513	14.33017088	15.54654591	7.488899161	28.93755946	11.40240342	18.1635676	10.7796359	17.4732503	16.93096649	9.553374092	6.426195139	12.22832345	20.81846169	25.64424414	3.191867009	2.863263851	40.35144172	9.130484402	14.47119793	1.676631764	5.622750637	3.548980832	9.88595007	6.322618303	29.15422483	17.01218441	11.81806685	17.58067983	23.75863283	6.738290891	6.597846559	13.4602262	7.232882135	12.27682038	17.26797297	14.05069136	13.62865659
AL603910.2	0	0.125074486	0	0	0	0	0	0	0	0	0	0	0	0	0	0	0	0	0	0	0	0	0	0	0	0	0	0	0	0	0	0	0	0	0	0	0	0	0	0	0	0	0	0	0	0	0	0	0
TYRO3P	0	0	0.035831234	0.016528418	0.020693021	0.00959611	0.021926295	0.018774894	0.017263454	0	0	0.015434915	0.007639236	0	0.016304977	0.023519642	0	0	0.086163531	0.006926265	0	0	0.019117271	0.004502863	0	0	0.046693198	0.019202117	0	0.012789654	0.055883816	0.019460975	0	0.007066951	0.006911466	0.024996718	0.008371418	0	0.022316684	0.012806908	0.008981264	0.019084198	0	0.007550407	0	0.016289615	0.017860327	0.015210371	0.035220304
AC008808.2	0	0	0.17034005	0.392876716	0.29512103	0.045619469	0	0.089254987	0.164139343	0.035392628	0	0	0	0.070090422	0.038756559	0.027952826	0	0.099503726	0	0	0	0.036538618	0.136323951	0.556566588	0.034689716	0	0.147984886	0	0.242012621	0.243205714	0	0.092516588	0.425608213	0.13438384	0	0.118833257	0.397973401	0.077346295	0.424369987	0.030441728	0	0	0	0.071788577	0.469778116	0	0.169814358	0	0.083717858
AC099482.1	0	0	0.100752067	0	0	0.053965651	0	0	0	0	0	0	0	0	0	0	0	0	0	0	0	0	0	0	0	0	0	0	0	0	0	0	0	0	0	0	0	0	0	0	0	0	0	0	0	0	0	0	0.198068447
VTRNA2-1	0	0	0	0	0	0.20438959	0	0	0	0	0.338486323	0	0	0	0	0	0.21813278	0	0	0.147523994	0.234209249	0	0	0	0	0	0	0	0	0	0.396760425	0	0.158904904	0.150520483	0	1.064820839	0	0	0	0	0	0	0	0	0.420950784	0	0	0	0
FOXCUT	0.169275401	0.357570303	0	0	0.168091958	0.155900768	0	0.152510773	0.420699487	0	0	0	0	0	0.132447338	0.238816189	0.332767124	0	0	0	0	0	0	0	0.05927462	0	0	0	0.051691134	0.051945965	0	0	0.121206743	0	0.056142687	0	0	0	0.060427058	0.156048135	0	0	0.143276284	0	0	0	0	0.247111431	0
IGHV1-12	0.824907931	0	0.236398753	0.436188979	1.365234683	5.8246048	5.641742536	0.247737012	0	5.108278397	0.83878562	0	2.016013126	2.918154878	0.107573082	0.465516825	0.405407752	7.180771359	2.728651918	0.091392914	0	5.273681152	0.126127363	6.7139891	1.444276725	0	0.205374146	1.773619953	1.007598888	0.843805191	0.491595844	0.256789943	0.196887052	18.92960275	0	0.989504243	0	0	1.374199723	2.281347614	1.066579818	0.755454968	2.094629384	60.57415034	0.260784144	1.289660767	0.235669194	0.602108095	0.464736209
TCEAL8	27.99984135	19.39043473	31.408921	13.68355524	4.534768886	37.78915974	17.14523639	28.01131169	10.81459328	45.5503699	17.27249725	30.33983935	44.42281623	14.32729668	35.26231545	16.84228697	24.80109019	35.49025955	10.6427473	27.85801097	37.10769552	9.850805494	21.60318138	44.25555725	32.30515316	20.0705296	21.80881843	9.521233136	40.31426238	9.597420912	12.20541564	51.1341905	25.68030681	30.41055722	41.69008015	7.52519866	50.90421758	17.14302776	38.44955883	29.00120111	61.17317246	17.02452597	25.72958325	25.23732696	9.799679131	9.591544138	17.90950878	28.77053474	55.27584642
MIR3976HG	0	0	0.026627332	0	0	0	0	0	0	0	0	0	0	0	0.012116748	0	0	0	0	0	0	0	0	0	0	0	0	0	0	0	0	0	0	0	0	0	0	0	0	0	0	0	0	0	0	0	0	0	0
RF00019	0	0	0	0	0	0	0	0	0	0	0	0	0	0	0.208042281	0	0	0	0	0	0	0	0	0	0	0	0	0	0	0	0	0	0	0	0	0	0.213629118	0	0	0	0	0	0	0	0	0.415692543	0	0	0.898782291
AL137076.1	0	0	0	0	0	0	0	0	0	0	0	0	0	0	0	0	0	0	0	0	0	0	0	0	0	0	0	0	0	0	0.091449318	0	0	0	0	0	0	0	0	0	0	0	0	0	0	0	0	0	0
ANXA4	26.21207293	16.92461769	39.06759155	42.83936247	33.15930754	52.15767103	20.30789655	23.27397811	18.94010579	40.71618646	56.05784097	39.29362622	33.16525032	31.92200115	22.35624112	21.24792245	28.61923569	30.44919075	33.75401316	41.86394559	29.55317573	23.12328784	33.42888701	33.02847646	26.00370921	16.33046959	37.8729047	35.81503772	42.88403239	29.19582081	18.71459807	51.04881311	27.3657858	41.55916533	33.73500954	21.06800382	33.27034026	32.99204425	42.31814513	13.48473344	57.72404232	25.88404233	23.48133499	40.14951899	21.40902528	22.90889712	26.59453167	29.2840089	23.28131692
AC009120.5	0	0.011650774	0.132771902	0.091868569	0.076677564	0.035558189	0.071091505	0.139139965	0.063969374	0.013793428	0.08833102	0.028596881	0.113228134	0	0.105731077	0	0.037949128	0.077558384	0	0.218153633	0.091678483	0.056960202	0.035419328	0.04171317	0.040558456	0.115323284	0	0.071153051	0.070738963	0.059239748	0.069025444	0.072112244	0.193515698	0.05237288	0.025610294	0.046312413	0.077550296	0.060287729	0.068911679	0.071183601	0.083199719	0.070716104	0	0.041966815	0	0	0.033090538	0.042271288	0
AC026477.1	0.183015288	0.027613848	0	0	0	0	0	0.164889894	0	0	0	0	0.033545673	0.064742614	0	0	0.089944361	0	0	0.334563344	0	0.033750769	0.041974203	0	0	0.182220773	0.136693831	0	0	0	0.245398899	0	0	0	0.030349862	0	0	0	0.032665926	0	0	0	0	0.033155601	0	0.143063018	0	0	0
TUBB2BP1	0	0	0.055639201	0.05133108	0	0	0.034047432	0.058307793	0	0	0	0	0	0	0.075955735	0	0	0	0.053518336	0.043020774	0.017074957	0.02386966	0	0	0.022661824	0	0	0.119269178	0	0	0	0	0	0	0	0	0.051996984	0.050528177	0.069307268	0	0	0	0	0	0	0	0	0	0
CDCA4	7.267593153	9.165028321	7.058097256	26.01078369	19.71251113	18.62368988	12.63271505	6.14364129	27.98513748	12.10067325	11.68350264	18.01808306	5.254429753	21.88480682	11.10083148	7.753210811	7.363912669	20.3444931	23.96573641	13.14395935	17.20403467	12.28565601	12.60395303	10.97821589	12.61438457	7.548711247	22.55029377	9.05311441	4.918042192	17.95881367	11.64972602	15.50140643	4.489110957	10.97673465	5.326696629	15.25600553	8.821785957	6.584868977	4.940471036	15.35003217	11.38826371	18.46751206	11.29647694	5.120185245	22.48627627	13.62406256	20.14769984	7.826047523	11.37336923
RF01518	0	0	0	0	0	0	0	0	0	0	0	0	0	0	0	0	0	0	0	0	0	0	0	0	0	0	0	0	0	0	0	0	0	0	0	0	0	0	0	0	0	0	0	0	0	0	0	0	0
RN7SKP290	0	0	0	0	0	0	0	0	0	0	0	0	0	0	0	0	0	0	0	0	0	0	0	0	0	0	0	0	0	0	0	0	0	0	0	0	0	0	0	0	0	0	0	0	0	0	0	0	0
AC093074.1	0	0	0.087161411	0	0	0	0	0	0	0	0	0	0	0.143458453	0	0	0	0	0	0.033697027	0	0	0	0	0	0	0	0	0	0	0	0	0	0	0	0	0	0	0	0	0	0	0	0	0	0.079250737	0	0	0.08567529
RF00019	0	0	0	0	0	0	0	0	0	0	0	0	0	0	0	0	0	0	0	0.197216287	0	0	0	0	0	0	0	0	0	0	0	0	0	0	0	0	0	0	0	0	0	0	0	0	0	0	0	0	0
LIFR-AS1	0	0.023356397	0.038024123	0.149089701	0.010979722	0.005091698	0.063987534	0	0.027479978	0.007900512	0.03372912	0.004094885	0	0.00782296	0.008651425	0.040558465	0.02173626	0.066635097	0.073149424	0.003675078	0.005834558	0.020390814	0	0.212640618	0.030974419	0.022018046	0	0.010188648	0.087787728	0.033930966	0.019767977	0.020651996	0.098964902	0.044996708	0.091680634	0.026526529	0.044418765	0	0.039470793	0.006795348	0.042889145	0.01012608	0.018717537	0.008012495	0	0.017286547	0	0.020176566	0.009343951
OR51B3P	0	0	0	0	0	0	0	0	0	0	0	0	0	0	0	0	0	0	0	0	0.016289471	0	0	0	0	0	0	0	0	0	0	0	0	0	0	0	0	0	0	0	0	0	0	0	0	0	0	0	0
CD177	0.653615574	0.034006658	10.79295944	16.32133351	26.56612408	60.80962139	0.2015755	0.182756812	1.493727088	14.26034212	4.554880927	1.060062693	0.396592746	1.546781547	0.511413013	0.483323479	3.644239086	10.61721869	0.950554971	0.689192463	0.267594133	3.25864283	4.859004957	69.43373175	0.220982231	33.84045948	5.218523394	37.54923742	0.282182749	0.55331488	0.141031595	15.15481631	2.372327588	19.5212006	0.134553885	1.054389767	0.244464829	0.334342581	172.579532	0.651022088	0.067996892	2.642028305	2.384596293	0.342983487	15.73255165	2.061343029	4.578163857	1.274955667	9.428050145
AC098479.1	0	0.11045539	0.944059953	0	0	0.337110103	0.096283485	0.329779788	0	0.392306595	0.558282637	0.271113283	0.670913459	0	0.572791736	0.206560496	0.719554885	0	0.302691365	0.121659398	0.386293176	0	0.671587256	0.158185009	0.128171744	1.093324639	0	0	0.111773686	0.336974151	0.327198533	0	0.262089906	0	0	0	0.441130257	0.285779493	0.130663703	0.33742876	0.157755312	0	0	0.132622403	0	0	0	0.400753765	0.309321178
ST3GAL3	0.824660378	2.438769498	0.501742119	1.147168178	1.511806131	0.502440491	1.288200646	0.57152923	1.502985136	0.575642013	0.9868899	0.28191388	0.790660111	1.777296219	0.426854251	1.338854188	1.565027826	0.64989841	3.661591295	0.750602614	1.553171573	0.963951744	1.041693355	2.269917499	0.724142948	1.275832503	1.269778934	1.122306057	0.914315294	1.397700721	0.839242511	1.30331155	1.816873534	1.540302558	1.12770605	1.430545934	1.58507709	1.158941008	0.652171567	0.670553904	1.126407726	0.859798325	1.546339045	0.537832648	1.792854306	1.289273743	1.206989088	0.893630685	0.750502431
CTDSP1	21.08311336	33.76476641	40.88543181	48.9750623	52.33929115	29.08753131	30.24816865	24.46370234	50.58993658	35.8248042	30.22875487	31.63376399	25.74383082	22.84725335	28.70508158	31.74302142	28.55850472	24.5179329	27.53281172	52.50868001	30.5877675	34.86923547	36.54971921	39.69208905	32.29889989	31.61798328	21.3403159	38.81070033	31.50585015	26.86369053	26.9051747	11.04734564	33.12113368	39.99539704	36.97970463	36.80479905	33.68199513	28.62002722	29.5511706	30.74749081	32.54832165	20.98983232	34.13552166	30.40029804	38.32842822	34.79769575	49.5488623	29.31089467	27.50098884
MKRN5P	0	0.092761446	0	0	0.228935059	0.017694259	0.040429875	0.242333069	0.190992405	0.013727611	0.029303179	0.028460426	0.084515888	0	0.030064733	0.021683924	0.018884024	0	0.222427602	0.293740687	0.060827351	0.056688408	0	0	0	0.114773002	0.114796728	0	0.046934281	0.011791415	0.03434804	0	0.110052749	0.013030744	0.038232137	0	0.046308152	0.120000114	0.027433143	0.035421969	0.115923808	0.070378672	0	0.055688753	0.072884457	0.030036407	0.065865283	0.056092779	0.649426877
RLIMP2	0	0	0	0	0	0	0	0	0	0	0	0	0	0	0	0	0	0	0	0	0	0	0	0	0	0	0	0	0	0	0	0	0	0	0	0	0	0	0	0	0	0	0	0	0	0	0	0	0
AC007599.1	0	0	0	0	0	0	0	0	0	0	0	0	0	0	0	0	0	0	0	0	0	0	0	0.010374996	0	0	0	0	0	0	0	0	0	0	0	0	0	0	0	0	0	0	0	0	0	0	0	0	0
TRGV11	0	0	0	0	0	0	0	0	0	0	0	0	0	0	0	0	0	0	0	0	0	0	0	0	0	0	0	0	0	0	0	0	0	0	0	0	0	0	0	0	0	0	0	0	0	0	0	0	0
AC093330.2	0	0.01276398	0.03636449	0	0.098004591	0.012985232	0.003708769	0	0	0.00503712	0.010752317	0.010443083	0	0	0	0.019891393	0.013858361	0	0.011659447	0.00468623	0	0	0	0.009139754	0.014811242	0	0	0.012991928	0	0.01730666	0.012603445	0	0.005047755	0.009562832	0.009352434	0	0.033984022	0	0.010066138	0.008665004	0.012153236	0	0	0.010217034	0.026743747	0	0	0.005145579	0
RPL22P23	0	0.044067695	0	0	0	0	0	0	0	0	0.111367262	0	0	0	0	0	0	0	0	0.048537687	0.038529242	0	0	0.031555041	0	0	0	0	0	0	0	0	0	0	0	0	0.058664991	0	0	0.044873946	0.062938648	0	0	0	0	0.114153911	0	0.053295406	0
AC013489.2	0	0	0	0	0	0	0	0.184007563	0	0	0	0	0	0	0	0	0	0	0	0	0	0	0	0	0	0	0	0	0	0	0	0	0	0.069261237	0	0	0	0	0	0	0	0	0	0	0	0	0	0	0
AC123904.3	0	0	0	0	0	0	0	0	0	0	0	0	0	0.04899441	0	0	0	0	0	0	0	0	0	0	0	0	0	0	0	0	0.061902425	0	0	0	0	0	0	0	0	0	0	0	0	0	0	0	0	0	0
AL591623.1	0	0	0	0.022810903	0	0.026487222	0.007565131	0	0	0	0	0	0	0	0.022502532	0.02434463	0.014134114	0	0	0	0.015175803	0	0	0.006214411	0.010070637	0	0.021480459	0	0.017564436	0.008825513	0.025708456	0	0.020592778	0	0.009538528	0.068996044	0.011553411	0.022454103	0.020532868	0	0	0.052676282	0	0	0	0	0	0.010495932	0.048607614
MS4A6A	0.613232368	0.690274663	1.305479556	3.590028872	1.933159109	3.124220706	3.15961463	0.491110498	1.467617172	3.505355286	7.794362143	0.818302379	0.777893512	6.404722586	2.943631229	2.31807175	7.974559274	4.839530662	4.242069734	1.753525579	0.988746435	2.660290289	0.455417571	5.161513206	1.813305931	1.560346002	3.344289762	2.915051172	3.320166802	6.995671048	1.757639777	7.263151221	4.478066961	5.82956914	2.011277111	3.479468957	11.57455916	1.269155067	4.218332451	3.353000431	0.956502249	2.549492016	5.231650262	6.919632838	4.99434735	2.160940823	1.301450671	3.928969334	2.278539599
AP000355.1	0	0.106313313	0	0.093144521	0	0	0.061781903	0	0.097286756	0	0	0.043491089	0	0.166172708	0.04594267	0.033135746	0	0	0	0	0	0.043313487	0	0.025375512	0	0	0	0	0	0	0	0	0.042043589	0.039825211	0.077897979	0.281733847	0	0	0	0.108258394	0	0	0	0	0	0	0	0.042858389	0
AC135776.1	0	0	0	0	0	0	0	0	0	0	0	0	0	0	0	0	0	0	0	0	0	0	0	0	0	0	0	0	0	0	0	0	0	0	0	0	0	0	0	0	0	0	0	0	0	0	0	0	0
AL139383.1	0.110166857	0.22163036	0.189427013	0.087379877	0.328189966	0.084552045	0.048298556	0	0.030421917	0.078716893	0.224040459	0.054399278	0.471169191	0.103925603	0.287328753	0.165786665	0.054142403	0	0.121470932	0	0.106576652	0.094809978	0.033688742	0.190440324	0.347190952	0.182814326	0.329133811	0.033838259	0.056068885	0	0.295437893	0.342944224	0.105177448	0.249069724	0.255769258	0	0.11801791	0.172026222	0.209742908	0.04513705	0.126615339	0.20178276	0	0.066527199	0.10448355	0.086117413	0.062947472	0.08041183	0.093098622
GNE	12.638447	0.472072262	14.78538884	4.195840121	4.067536892	13.06167777	14.55422352	14.55799839	9.711268116	22.32248641	21.458562	3.11401598	15.32549105	5.483062233	16.29073242	28.40103104	6.519808382	17.01526439	6.255547863	11.16196655	8.488364076	9.501288269	9.564447244	21.52947941	5.261664219	12.82951354	23.58371657	20.73116956	10.64782624	3.120399917	8.142028117	16.07035254	15.57877333	17.66066689	7.816821068	4.135731475	8.442660195	7.328310786	21.45217921	2.881092471	7.735857356	1.913350284	10.97605684	4.299561637	3.533465645	16.46846802	4.966178576	2.332523008	15.54218908
AL391422.4	0.387904913	0.5483164	0.263283652	0.404829503	0.243279777	0.188029539	0.687410378	0.165546826	0.389006081	0.481396141	1.883925869	0.113413923	0.157170165	0.173334806	0.103832765	0.94474681	1.294338768	0.369111614	0.287014123	0.156073012	0.592521406	0.632524374	0.271578113	1.451394726	0.550474662	0.121964502	0.213481999	0.639630107	0.480047943	0.451088903	0.511003286	0.133463806	1.915031426	0.546965593	0.710984809	0.979588892	1.582913618	0.749174925	0.524737101	0.545801101	0.422356852	0.299153966	0.276485347	0.67315116	0.987503885	0.398980528	0.174980749	0.804700787	0.224288663
KRT77	0	0.004304183	0.049050348	0	0	0	0	0	0	0	0	0	0	0	0	0.004024585	0	0	0	0	0	0.005260747	0	0	0	0	0	0	0	0.004377026	0	0	0	0	0	0	0	0	0.005091652	0.004382931	0	0	0	0	0	0.011149648	0.012224743	0	0
AC007560.1	0.237842652	0.287090804	0.204479934	0	0	0	0.125127904	1.928585597	0.591109406	0	0.181382966	0	0.697523529	0.16827616	0	0.134220744	0.116889718	0	0	0.079052942	0.062752267	0	0	0.154180325	0	0.236810119	0.355288608	0	0.14525863	0.072987369	0.850440068	0	0.170303146	0.161317311	0.157768058	0	0	0	0.169807681	0.146171671	0.102507671	0	0.201312247	0.34470633	0	0.929607796	0	0.1736036	0
RF00619	0	0	0	0	0	0	0	0	0	0	0	0	0	0	0	0	0	0	0	0	0	0	0	0	0	0	0	0	0	0	0	0	0	0	0	0	0	0	0	0	0	0	0	0	0	0	0	0	0
PGAM1P5	0.04762882	0	0.122843458	0.018888623	0.047295836	0.010966404	0.037585948	0.193102994	0.03945724	0.008507987	0.036322571	0.017638972	0.034920379	0.033697888	0.111799654	0.033597715	0.023407573	0.047839138	0	0.015830627	0.0314159	0.00878347	0.021847156	0.082333727	0	0	0	0.021944118	0.007272137	0.014615975	0.063863845	0	0.00852595	0	0.015796802	0.057132339	0.05740098	0	0.05100687	0.014635693	0.020527518	0	0.060470219	0.017257161	0.045171736	0.03723144	0.020410724	0.104294178	0
AC002429.1	0	0	0	0	0	0	0	0	0	0	0	0	0	0	0	0	0	0	0	0	0	0	0	0	0	0	0	0	0	0	0	0	0	0	0	0	0	0	0	0	0	0	0	0	0	0	0	0.13900018	0
LBH	4.238529138	10.93749491	19.07479901	18.46541358	9.652073739	7.984714816	17.39102664	3.505191918	23.83793688	13.37527597	13.95324965	5.910568482	4.953013064	10.44744489	5.820688145	9.497501289	26.13904104	9.663073459	32.77917215	3.495098787	8.644619465	20.13948209	5.347967051	26.61658986	11.19019874	5.135933675	6.795687854	11.25881319	13.55796328	14.97126245	9.111054176	8.253234432	27.62138648	12.48553298	7.197876277	23.7811944	37.9092525	15.14877075	18.79551985	15.14041976	19.73009339	5.634677907	8.847839737	17.73519767	33.43212474	14.72990714	7.350696259	22.12797039	15.18872706
SLC12A5-AS1	0.200957963	0.098543535	0.129576856	0.338707351	0.149664765	0.057837518	0.396461408	0.045263892	0.020810001	0.080769005	0.747113528	0.046514534	0.018417232	0.071089929	0.058963855	0.141757203	0.938243135	0.126153343	0.186956432	0.041745872	0.006627579	0.009264917	0.023044661	0.113986257	0.096757101	0.050021389	0.056285695	0.115734686	0.107390404	0.215839652	0.516460429	0.023458974	0.107919373	0.093706379	0.049988008	0.27118766	0.08072972	0.31379709	0.044835584	0.05403271	0	0.092019173	0.212615876	0.091015374	0.285886361	0.058908302	0.064588482	0.091675698	0
SLC25A6P3	0	0	0	0	0	0	0	0.115554237	0	0	0	0	0	0	0	0.018094605	0.03151634	0	0	0	0	0	0	0	0	0	0	0	0	0	0	0	0	0	0	0.076923917	0	0	0	0	0	0	0	0	0.060819965	0	0	0.023403898	0
ZEB2P1	0	0.052662942	0	0	0	0	0	0.131027057	0	0	0	0	0	0.061735991	0	0	0	0.029214458	0.072158623	0	0	0	0	0	0	0	0	0	0	0	0	0	0	0	0.009646808	0	0	0	0	0	0	0	0	0	0	0	0	0	0
TSHZ1	4.342861503	6.260943917	4.131625584	3.827912517	2.021061705	2.037478643	8.911634732	3.324001855	1.640987095	2.344333128	3.005665353	2.301598226	3.091759775	2.509145689	8.457756582	5.913776359	2.679627258	3.739866963	2.763881766	2.04753898	1.844443792	1.827733958	3.831112931	4.203736535	3.513400943	2.426324276	1.606585824	2.308242436	5.356633444	2.592298753	2.360918574	0.762834513	4.532848252	5.348630202	5.610234801	4.009119251	6.021446653	2.226809267	5.161161035	7.461083257	3.127369047	2.225494983	2.045333406	3.650199016	2.621068025	1.910248041	3.862174419	3.157474436	3.439923432
SENP2	3.719123892	3.858065499	3.744986236	4.359303927	3.279305516	7.339351057	3.319624626	4.498418954	5.217577362	5.960900526	4.197438152	4.033041717	5.626501691	4.450433812	4.694111767	5.584221388	3.551252779	5.788912778	3.17308711	6.363657083	5.370951565	5.559399947	6.340499407	7.011839037	5.892074203	4.102242295	2.630989205	4.238514495	4.129810851	4.278053478	6.677241639	3.74492796	5.542786575	4.159731905	5.176537448	2.386229486	8.626396834	4.616480887	5.953300028	6.103182089	8.651610276	5.263807332	4.219385642	5.261940439	2.259535097	4.419248355	5.175583478	5.535421858	5.687816291
RF00019	0	0	0	0	0	0	0	0	0	0	0	0	0	0	0	0	0	0	0	0	0	0	0	0	0	0	0	0	0	0	0	0	0	0	0	0	0	0	0	0	0	0	0	0	0	0	0	0	0
HNRNPLP1	0.075108206	0	0.096858916	0.148931946	0.335623983	0.017293456	0.029635556	0.60902703	0.093333064	0.026833318	0.572788315	0.027815753	0.178969853	0.10627968	0.01469186	0.031789124	0.055368814	0.037719934	0.155278049	0	0.009908253	0.027702164	0.034451845	0.016229508	0.013150199	0.074782143	0.224392805	0	0	0.034572964	0.805680064	0.035071245	0.040334956	0.038206731	0.024910746	0.22523692	0.0301728	0.32252529	0	0.023079737	0.016185422	0.034392243	0.158930722	0	0.534251328	0.20549225	0.064373331	0.027411095	0.063471634
SLC28A3	1.024278332	0.020158163	0.076573959	0.05298365	0.132667483	2.86080835	0.043929459	0.21064741	1.226700875	0.131259603	5.009437128	1.686385665	0.534663564	2.48914442	4.773754706	0.087960582	1.887712377	0.257200329	3.949754641	0.025903384	1.459910484	4.964582815	0.326840016	2.316724594	0.109159897	0.853554781	2.020682028	0.123108972	0.299181709	3.112479528	1.9108446	0.114371187	0.039859614	0.857071893	0.974840197	0.227034188	0.2594098	0.321621874	0.198718252	1.963746964	0.110363286	8.146668415	0.405208989	1.323133085	0.57019168	0.06962419	0.076337641	0.87765312	1.900526014
AC025188.1	0	0.056700434	0	0	0	0	0.024712761	0.084643479	0	0.067128017	0	0	0	0	0.036754136	0	0.092342877	0	0	0.093677736	0.074361436	0.103952369	0	0	0.032897414	0	0	0	0	0.057660021	0	0	0.067269743	0	0	0.225387078	0.037741144	0	0.033537017	0.05773781	0	0	0	0	0	0	0.080520308	0.102860133	0
AC017053.1	0	0	0.08369904	0	0	0	0	0	0	0	0	0	0	0	0	0	0	0	0	0	0	0	0	0	0	0	0	0	0	0	0	0	0	0	0	0	0	0	0	0	0	0	0	0	0	0	0	0	0
AC243772.2	0.047729643	0.024005264	0.013678167	0.037857214	0	0.043958472	0.083701138	0	0.065901274	0.011367996	0	0.023568414	0.052491451	0	0.01867272	0.044891781	0	0.015980136	0.01315678	0.126913106	0.029383576	0.017604127	0	0.010313502	0.022284447	0.015840812	0.035649196	0	0.077733662	0.014646915	0.142220079	0.014858013	0	0.021581825	0.163579159	0	0.16617608	0.012421688	0.102229688	0.024444458	0.020570972	0	0.094263906	0.040351948	0	0	0.013635954	0.017419159	0.040334853
RF00322	0	0.261694309	0	0	0	0	0	0	0	0	0	0	0	0	0	0.244694741	0	0	0	0.144119594	0.11440221	0	0	0	0	0	0	0	0	0	0	0	0	0	0	0	0	0	0	0	0	0	0	0	0	0	0	0.632985434	0
RNU6-512P	0	0.165146894	0	0	0	0	0	0	0	0	0	0	0	0	0	0	0	0	0	0.181898517	0	0	0	0	0	0	0	0	0	0	0	0	0	0.185593216	0	0	0	0	0.390722529	0	0	0	0	0	0	0	0	0.199728414	0
POU5F1B	1.304052214	8.327347278	0.822764688	1.468068876	0.114873291	1.477057978	11.06818177	1.696027918	3.005725161	1.34882229	0.06416084	2.702938735	2.575306319	1.391386408	0.275656023	0.338281349	1.602217827	2.883695961	1.504534208	3.159875885	6.864559466	3.809000978	2.383007094	0.009089736	1.572447303	1.277449211	2.050101438	1.259780697	1.692412094	0.07099928	4.286789132	1.748183773	0.726663824	0.67049012	2.643880644	0.908276283	1.550485066	1.765328172	1.595511072	1.680428798	3.512704574	2.234417805	0.12461829	3.650382151	0.359064736	1.13446838	2.289420699	3.354468516	1.404179647
RNA5SP416	0	0	0	0	0	0	0	0	0	0	0	0	0	0	0	0	0	0	0	0	0	0	0	0	0	0	0	0	0	0	0	0	0	0	0	0	0	0	0	0	0	0	0	0	0	0	0	0	0
ZNF37BP	1.104729956	2.043338562	1.256905614	0.945976341	0.180105551	1.305972953	1.536836879	1.767807449	0.714852766	0.575326904	1.144272553	0.655419534	0.985253685	0.762164996	4.291805159	2.254884945	1.285741305	1.772060855	0.449964173	2.44424359	2.981417965	1.333866199	0.952965029	1.003540135	1.050818343	2.949574394	0.685548353	0.243097007	1.495408987	1.317252634	1.970146078	0.277170892	2.253037888	0.49206813	0.885922408	0.626319394	1.481531266	0.853938995	0.612142121	2.085789645	1.45443753	1.122452674	0.586153113	0.983754087	0.469136843	0.713194811	0.843202134	2.705895464	1.709228726
GAPDHP15	0	0	0	0	0.114819737	0	0.015207853	0.052088295	0	0	0.044090013	0.021410998	0	0	0	0.016312983	0	0	0	0	0	0	0	0	0.060733688	0	0	0	0.035309021	0	0	0	0	0.019606258	0	0	0	0	0.020638164	0	0	0	0	0	0	0.045193241	0	0.042199029	0
SEM1	8.438135669	20.15160062	8.435464626	8.976894458	6.7715165	7.809834739	7.027973733	10.28981823	5.328164498	7.650490755	8.376814743	15.36881977	8.387948084	2.842724765	5.594689687	8.585186338	9.152312293	2.463778082	7.829932778	12.02727561	11.69073096	11.44109362	11.90641206	8.084121306	15.70314695	8.367311469	5.811427001	3.828950647	11.43648123	7.065234477	10.02947509	6.794429464	8.061830771	7.455113134	10.46232902	5.949512673	7.140269738	8.679439065	6.786211022	10.82546249	9.036894299	6.429257101	4.762795475	12.70935838	4.555097807	3.946148687	6.311278454	11.27074912	5.795855099
RN7SL644P	0	0	0.748443927	0	0	0	0	0	0.18029978	0	0	0	0	0	0.085144717	0	0	0	0	0	0	0	0	0	0	0	0	0	0	0	0	0	0	0	0	0	0	0.169922942	0	0	0	0	0	0	0	0	0	0	0
RNU6-1183P	0	0	0	0	0	0	0	0	0	0	0	0	0	0	0	0	0	0	0	0	0	0	0	0	0	0	0	0	0	0	0	0	0	0	0	0	0	0	0	0	0	0	0	0	0	0	0	0	0
AP003393.1	0	0.022801783	0	0	0	0	0	0	0	0	0.009604058	0	0	0	0.039414623	0	0.006189201	0.012649156	0.010414314	0.008371558	0.003322674	0.009289756	0	0	0	0	0.009406099	0	0	0.003864613	0.033772503	0	0	0	0.004176835	0	0.015177404	0	0.004495579	0	0.005427685	0	0	0.004562969	0	0	0.021587214	0	0
ADAM21P1	0	0	0.041940064	0	0	0	0.006416121	0	0	0	0	0	0	0.017257226	0	0	0	0	0	0	0.006435434	0	0.011188278	0	0	0	0	0	0	0	0	0	0	0	0	0	0	0	0	0	0	0.022337843	0	0.008837668	0	0	0	0.008901786	0
FBXO22	2.019120762	1.070587728	1.371520177	1.718574258	2.047563684	3.227963799	1.718640276	2.222454445	1.55435257	2.970487075	2.651099688	2.881720963	2.494639542	3.746571969	2.941697119	2.045083277	2.480783549	2.922477488	2.547905911	1.7632339	1.868302035	1.557924325	2.605925358	1.922167694	1.589147715	1.237506421	2.53954666	1.45684324	2.189997499	2.852556267	2.822305024	4.86527672	1.413363604	1.78935881	2.335952222	1.239562283	1.949390519	1.606178769	2.192924829	3.339300896	2.444414365	3.611019863	2.603810737	1.461434568	1.083938489	1.723524425	2.081542136	2.075103468	2.3059153
GTPBP6	16.73564898	34.29572792	23.51146703	40.5008972	65.05822294	3.818306468	23.5221463	31.13303669	49.02937425	16.89750802	18.79626885	36.72972145	22.81839148	25.76686125	20.08829316	13.17380679	16.96379774	18.31858903	64.99919218	40.95398476	23.79365259	24.80968479	22.20973496	23.03315696	8.330903905	22.76013689	36.40575478	32.5424384	31.04057837	22.9181077	24.58228003	24.72252974	12.69818522	27.26817688	25.63379633	108.0397975	17.03699425	24.12831242	12.00951076	33.12911384	25.77787799	29.59077691	22.2136247	12.85792988	72.95841158	29.98512046	33.54469514	23.70225061	20.52310535
AC015871.4	0.024941906	0	0.042886499	0	0	0	0	0	0	0.008910799	0	0.009237045	0	0	0.009757735	0.007037681	0.012257904	0.050104089	0.020625872	0.01658013	0	0	0	0	0	0	0	0	0.007616437	0.007653985	0	0	0	0.016916904	0	0	0	0	0	0	0	0.022841928	0	0	0	0	0.021377073	0.018205333	0
RPS8	558.479861	694.2128654	311.7586394	271.7268123	608.4266429	194.9044627	378.8682417	684.0334761	585.2869681	508.6238241	344.370183	420.058845	358.0549424	422.6705271	293.1655539	385.723829	322.7524642	499.3168989	666.6344071	337.1937854	698.6684	453.7756409	407.3222707	546.5366523	269.4537422	405.8196787	1127.296309	437.1533985	532.8336814	669.9620569	352.2598484	1565.778707	418.2845354	804.9241684	316.6417388	452.911651	360.8355634	349.3441995	207.1237692	535.471036	356.589731	629.6271814	885.5946378	229.899235	531.6593614	654.172157	473.0759005	297.076828	243.4980226
MGST3	12.7418376	7.9310415	16.4634946	11.34631324	13.06585332	11.98227584	7.947736931	11.14138305	17.47062162	13.55824544	11.10896721	12.70037129	8.478665844	12.82225883	9.8725609	9.594969842	12.11196478	14.91427137	11.51351337	18.41886502	10.72270492	10.67364759	9.153204288	5.125243256	14.02672754	16.74166638	13.39576767	8.371515133	12.56205313	11.35149499	8.307127128	18.22823457	11.07896868	10.80158706	10.51497532	11.81531591	8.762989632	13.2590663	13.52338995	9.540037379	9.349307269	10.69815718	15.10100654	8.370350632	10.27087844	12.26810081	11.84082711	9.173052211	15.18483106
AC009474.2	0	0	0	0	0	0	0.327080662	0.746854226	0	0	0.632172986	0	0	0	0	0	0	0	0	0	0	0.152871131	0	0.08956063	0.145135651	0	0	0	0.126567262	0.127191224	0.370504221	0	0	0.281119137	0.137467021	0	0	0.323603249	0	0	0.357269384	0	0	0	0	0	0	0	0
AC113192.5	0	0	0	0	0	0	0	0	0	0	0	0	0	0	0	0	0	0	0	0	0	0	0	0	0	0	0	0	0	0	0	0	0	0	0	0	0	0	0	0	0	0	0	0	0	0	0	0	0
LINC01570	0.050920243	0	0.043777547	0.040387868	0	0	0	0	0	0.036383749	0	0	0	0	0	0.014367803	0	0	0	0	0	0	0	0	0.035661154	0.050699185	0	0	0	0	0	0.047553693	0	0.017268384	0	0	0	0	0	0	0	0	0	0	0	0	0	0	0
DMXL2	1.384007549	0.479245355	1.035432358	1.292028591	0.701355081	3.305080479	1.534636154	0.746691949	0.202930295	1.423559317	3.007617808	1.156654446	1.438272854	1.415362533	4.387496745	1.873092431	3.176188329	1.837089441	0.763009363	2.648785999	1.332441469	1.791892793	1.782792504	1.571160832	0.55182452	1.113781088	0.78976898	0.9292103	1.608239335	1.899310331	2.098459481	1.040866891	1.113772953	1.121463175	1.252506064	0.631743311	4.764453854	0.720378754	1.76927379	1.671038521	1.859860521	1.256264654	0.894991648	1.485155749	0.538208459	0.81699376	2.27791934	1.933982076	1.587043692
RPL7P42	0	0.050103476	0	0	0	0	0.021837491	0	0	0.059317836	0	0.030744805	0.030433188	0	0.032477882	0	0	0	0	0	0	0	0	0	0.02906988	0	0	0	0.050701466	0	0	0.232585884	0	0	0.027533895	0	0.033350054	0	0	0	0.035779555	0	0	0	0	0	0	0	0
AL445669.1	0.149321082	0.180239789	0	0.059217709	0	0.034380765	0.01963928	0.134532682	0	0.026673384	0.056937434	0	0.027369715	0	0	0.021066435	0.036692534	0.074990226	0	0	0.019698394	0.027537051	0	0	0.026143641	0	0.278819205	0	0	0.0687338	0.133479666	0.209173265	0	0.025319339	0.024762271	0	0	0	0	0	0.032177905	0	0	0	0	0	0	0	0
AC117500.5	0	0	0	0	0	0	0	0	0	0	0.073108441	0	0	0	0.037504221	0	0	0	0	0	0	0	0	0	0	0	0	0	0	0	0	0	0	0	0	0	0	0	0	0	0	0	0	0	0	0	0	0	0
COX5AP2	0.429203365	0.129518757	0.122999351	0.226951118	0.852405411	0	0	2.44907528	0.237043874	0.102225407	0.545529988	0.105968136	0	0.506109772	0.055970766	0	0.14062367	0.287399088	0.118310838	0	0	0	0.065624643	0.030914329	0	0.427340087	0.427428427	0.131831795	0	0	1.278897817	0.534435922	0	0	0.047450545	1.372916208	0	0.446802455	0.153214799	0.043962799	0.061660706	0.262044448	0.847657407	0	1.356871816	0.111836065	0.245239517	0	0
YY1P2	0	0	0.051119983	0	0	0	0	0	0	0	0.045345742	0	0	0	0	0	0	0	0	0	0	0	0	0	0	0	0	0	0	0	0	0	0	0	0	0	0	0	0	0	0	0	0	0	0	0	0	0	0
MRPL42P3	0	0	0	0	0	0	0	0	0	0	0	0	0	0	0	0	0	0	0	0	0	0	0	0	0	0	0	0	0	0	0	0	0	0	0	0	0	0	0	0	0	0	0	0	0	0	0	0	0
BRSK2	0.31846728	1.25425992	0.744161219	2.545383534	0.145957293	3.779119992	1.351093154	1.71420518	6.460415637	0.035008093	0.224186509	1.191515976	1.044731704	1.178591308	3.488528197	0.043777779	0.11236856	0.098422634	0.15531404	0.252412849	0.249918199	0.075295067	0.554353786	0.082930834	0.245908529	4.975791228	0.32934837	0.722353442	3.508459912	0.08519951	2.562130882	0.09913736	0.467760053	1.030159305	0.121874282	3.663397088	0.990684533	2.939103187	0.402269305	0.188193644	2.509321859	0.78522228	0.193525724	9.67492244	8.480301427	0.331927755	2.960459827	2.962276465	6.541853896
AC010883.1	0.424889764	1.752299836	2.069974002	0.561675506	0.984478276	0.326098969	0.335298769	2.934874396	0.351992285	0.860183137	1.404122913	0.524515648	0.986478785	0.400818593	0.332449475	1.039030434	0.835262203	0.426765982	0.936974277	1.459301421	1.681540019	0.835797941	0.649650989	0.612072649	0.446346827	3.666391837	0.105783166	0.130506852	1.037978754	1.303869831	2.405484689	3.438920594	1.318351739	0.720456079	0.845525797	1.019338542	0.398273381	0.221155989	0.960608026	0.348167698	0.366246001	0.907937923	0.359630673	0.564478267	0.537293965	0.332136253	1.33526139	1.498966762	0.598435445
RNU6-160P	0	0	0	0	0	0	0	0	0	0	0	0	0	0	0	0	0	0	0	0	0	0	0	0	0	0	0	0	0	0.161663611	0	0	0	0	0	0	0	0	0	0	0	0	0	0	0	0	0	0	0
DNAJB6	6.614791387	6.979592136	5.75161747	7.067070884	8.784215762	6.828544186	5.882168317	5.044369402	9.968564353	8.627480454	4.097625365	6.841986444	4.656706375	4.395185498	6.429827154	7.080401835	6.995523065	3.858660327	7.97496077	10.81911885	5.307205648	8.937364067	5.579921337	5.769376115	6.727489384	3.937408853	5.204749245	8.023039633	5.269307471	4.00898994	5.963483193	4.529434517	5.370892405	6.523029827	7.09583455	4.450270177	9.796423028	6.61575424	5.202144064	6.391588282	7.402947871	5.389359233	4.40134875	6.414405874	6.723186179	5.867866099	7.594632887	8.140376053	7.84120205
MMP24OS	10.98386987	35.53389166	26.02054835	26.96988232	19.35900716	7.014473487	8.342659358	17.91019315	12.90159234	10.09712326	6.967766983	15.05556917	15.18946718	12.64705422	5.659043734	12.85803939	5.251462827	25.97531359	4.559217158	10.78226732	7.021879022	10.26159507	20.40071144	14.86069807	15.83255442	5.786416746	9.190842506	23.9872055	20.41539193	5.40262918	14.88666719	9.355323045	12.01596663	24.00234448	5.532779033	38.79362151	8.157110422	21.83306337	11.10855569	6.248258589	13.74248797	10.33235906	12.12318897	16.01163943	43.39390308	11.90722839	12.81180198	17.3879519	5.379552993
AP006284.1	0.442930299	0.682374947	0.962019737	2.200337083	1.550992421	0.322053076	0.699070662	1.281204024	0.540750209	0.216541992	0.88891156	0.215836671	0.44438999	0.973120575	0.921133442	1.223473706	0.801985284	0.960017549	0.559065193	3.920672839	0.719626804	0.83402645	0.523965822	0.146082351	0.04081565	0.441007429	0.296000372	0.408144258	1.359682053	0.958615741	0.625168412	0.391875471	0.817919947	0.213455225	0.092781711	0.755018746	0.374601928	0.473226257	0.17475865	0.8524565	0.160756447	0.2775417	0.552484728	0.253397643	0.221094911	0.382684698	0.739268337	0.952881298	2.285241326
MTCO1P17	0	0.03464385	0	0	0	0	0.030198893	0.206867973	0	0	0	0	0	0	0.17965362	0.032393398	0.05642131	0	0	0	0.030289791	0	0	0	0	0	0	0	0	0	0	0	0	0	0	0	0	0	0	0	0	0	0	0	0	0	0	0.083796442	0
RN7SL833P	0	0.119789649	0	0.314854721	0	0	0	0	0.164428321	0	0	0.073506066	0	0	0	0	0	0	0.328270917	0	0.104734417	0.073205894	0	0	0	0.197619712	0	0	0	0.121816947	0	0	0.071059587	0	0	0	0	0	0.070852853	0	0	0	0	0	0	0	0	0	0
VEGFB	29.15119624	52.45065362	43.91355468	66.52870055	37.96854619	8.064459158	33.75331294	33.5615503	45.1863925	27.02065632	45.29713799	19.55156691	24.30209221	38.90054702	20.82496503	34.69280457	40.84603372	40.82331977	63.5706724	49.0640934	24.16145054	28.32617948	19.94853227	52.26862723	39.70685967	49.00406049	33.38160682	52.6813505	37.21159432	28.27020467	29.1568836	11.20983671	51.16419063	38.67762631	50.08461873	107.3105076	42.2114545	63.55107015	25.21462719	30.21425201	22.36020732	24.491573	34.6174977	33.6167318	96.92139772	41.32548895	29.2687411	33.30138415	22.01405791
HMGA1P2	1.21784247	0.892506827	0.897439709	3.311805209	3.282462401	0.480694035	0.732229959	6.113140147	2.594313505	1.180955862	4.776418113	0.902037405	0.63778193	2.584908796	0.408379293	0.687259921	0.598518647	4.019152061	0.431615465	0.925212211	1.147553031	0.57751316	0.798028067	0.263153457	0.304605688	0.519666649	1.949152779	2.084081647	1.009412981	0.961000357	3.888007254	1.787226301	0.186860396	0.236001251	0.46161765	1.669533908	0.489237055	3.260003101	0.807372633	1.015757768	0.374912316	1.433965449	3.0923798	0.189109723	7.590106417	2.991959907	1.789340179	0.761926911	0.735115146
AC113367.1	0.529781096	0.351713217	0.182187009	0.336160679	1.788662733	0.048792252	0.11148614	10.97819558	0.438887623	0.07570829	2.262513843	0	0.155369433	0.074965132	0.082904067	0.089690742	0.156219153	0.532120492	0.613348293	0.070434388	0.055910854	0.234479028	0.194406837	0.091580795	0.074204694	1.054962371	0.553969737	0.195269651	0.097066622	0.162575248	4.072760681	0.593706071	0.227604392	0.143730085	0	0.254195952	0.0425652	1.489061567	0.037823703	0.065117831	0.045666011	0.48517628	0.896823358	0.038390696	2.81372366	1.408041282	0.635686643	0.038669223	0.089540341
AL035419.1	0	0	0.085925079	0	0	0.046023897	0	0.540277525	0	0.035706392	0.228658314	0	0.073277073	0	0.039100145	0	0.049118552	0	0	0	0	0	0	0	0	0	0.074648404	0	0	0	0.26802433	0.09333677	0	0	0	0.35966023	0	0.156063978	0	0.030711601	0	0.183059419	0.084593976	0	0	0	0	0	0
GIMAP6	0.619436359	0.691185967	1.213710948	3.279220363	2.059888977	3.263756487	3.296718962	0.53213125	1.455944916	3.535671961	5.998292514	0.634860979	0.876628248	2.344169052	2.282457229	1.312897033	6.690315771	3.790906345	4.598309615	0.555411062	0.543505515	3.474819792	1.460311824	4.429463237	2.310301418	1.348238135	1.732270305	2.230056266	2.419430416	4.327817094	1.468003434	1.802713963	3.739118072	5.491054909	1.52411685	4.389086457	7.355327517	0.93351226	4.643586977	3.151749606	0.844371904	1.675463847	2.901921448	6.179871822	6.161716853	1.722898456	0.864260909	3.806324369	0.949544082
AC016252.1	0	0.143545402	0	0	0	0.054762612	0	0	0	0	0	0	0.043595221	0	0.186096893	0	0.058444859	0	0	0	0.062752267	0	0.054548754	0	0	0	0	0	0	0.036493684	0	0	0	0.040329328	0.039442014	0	0.0477736	0	0.04245192	0	0	0	0	0	0	0.09296078	0	0.0434009	0
CRYBA4	0.139010379	0.419485329	0.35853325	0.385900854	0	0.032006755	0.109699063	0.438350939	0.978865515	0.422136731	0.053005873	0.257407186	0.305757848	0	0.35349231	0.039223571	0.068317788	0.418872654	0.574777685	0.184814277	0.036676417	0.025635603	0.031881762	0.015018799	0.51110656	0.06920345	0.207653268	0.064046519	0.254695157	0.042658462	0.062131411	0	0.074651995	0.518562551	1.106516292	0.333495059	0.390907042	0.217065558	0.024811603	0.576666166	0.269604023	0.190959641	0.176489529	0.428120161	0.329597716	0.054332194	0	0.076098742	0.058736697
AC104984.6	0	0.047250361	0	0	0	0	0.041187935	0	0	0	0.119410453	0.057988119	0	0.110781806	0.061256894	0.08836199	0.076952397	0.157271168	0	0	0.041311909	0	0	0	0	0	0.116949167	0	0.047814299	0.048050018	0	0.438682819	0	0	0	0	0.062901907	0	0	0.096229683	0	0	0	0.056732917	0	0	0	0	0.132320726
AC135048.1	0	0.187841928	0	0.027429062	0	0.015924833	0.036386888	0.062314218	0.057297722	0.061774249	0.026372861	0.089650343	0.20283813	0.122335736	0.09470391	0.156124252	0.135964972	0.034734736	0.028597835	0.218389815	0.036496411	0.051019568	0.031725288	0.06725289	0.072656866	0.137727603	0	0	0.042240853	0.042449096	0.030913236	0.161478338	0.247618684	0.105549026	0.103226769	0	0.083354674	0	0.111104228	0.063759545	0.074522448	0.063340805	0.029270554	0.162889601	0.032798006	0.054065533	0.029639377	0.037862626	0.116896838
TRBV7-7	0	0	0	0	0	0	0.042730999	0.146357601	0	0	0.37165213	0.120321169	0	0	0.063551821	0.091672381	0.159670681	1.63163171	0.134335649	0	0.042859618	0	0	0.245711009	0.113766274	0	0.121330548	0	0	0.049850163	0	0.151705874	0.058158279	0.110179258	0	0	0.130516925	0	0.173967235	0	0.070012444	0.2975375	0.824974109	0.058858357	0.308131121	0	0	0.059285379	0.549111947
ZNF330	12.09171037	11.96611677	9.764965033	10.93052429	6.952683727	12.88661857	14.09095132	13.2171994	8.838670615	10.99830096	13.27264134	11.03877928	13.89288225	10.31633722	14.08715321	14.23687266	11.0003088	8.930224027	9.686839839	7.498651613	9.535622681	11.9774772	11.07245062	12.74699216	18.3374546	21.8432122	11.28909938	9.99509577	8.986674888	15.12893464	15.08080744	9.756195195	8.236299321	11.8118812	13.52033684	6.585639765	8.965009965	7.826706971	10.31501313	17.26670153	13.7661416	13.21102869	12.37927434	10.59849631	9.001474785	9.295711397	12.49715822	12.63038068	12.97953622
AC006254.3	0	0.057726686	0.054820978	0	0	0	0	0	0	0	0.048628691	0	0	0	0	0.01799226	0	0	0	0.021194058	0	0	0	0	0	0	0	0	0	0	0	0	0	0	0	0	0	0	0.022762681	0	0.054964521	0.058396783	0	0	0	0	0	0	0
LYPD6	0.627190082	1.31471103	1.598380598	0.577410902	0.889721788	2.944907588	0.179711317	1.210874326	0.53814093	2.376755951	1.58011845	2.496957107	1.297410394	2.694157163	2.650854659	0.758441876	0.341263165	1.518652642	0.907653107	1.987836727	1.905945817	2.404143798	2.044651604	0.421093335	1.705985522	0.234175236	1.321690563	1.290028989	2.588983268	0.439925456	2.082420702	0.920423321	1.563790957	1.678783384	1.797859961	0.832942508	1.466752992	1.556484691	1.371332825	1.156362258	1.742548943	1.025685599	2.256153114	3.676536485	1.062204442	1.82977401	2.083001015	1.079081069	2.886710856
AL445190.1	0	0	0.168269945	0	0	0	0.051484919	0	0	0	0	0	0	0	0	0	0	0	0	0	0	0	0	0	0	0	0	0	0	0	0	0	0	0	0	0	0	0	0	0	0	0	0	0	0	0	0	0	0
AC091953.5	0	0	0	0	0	0	0	0	0	0	0	0	0	0	0	0	0	0	0	0	0	0	0	0	0	0	0	0	0	0	0	0	0	0	0	0	0	0	0	0	0	0	0	0	0	0	0	0	0
SHLD2P2	0	0	0	0.036201919	0	0.0105091	0.0120062	0	0	0	0.034807905	0.00845171	0.016732093	0	0.026784391	0.012878671	0	0	0.018872255	0	0	0.008417196	0	0.004931274	0	0	0	0	0	0	0	0.021312526	0	0	0	0	0.018335779	0	0	0.014025379	0.009835756	0.041799803	0.019316195	0	0.021644028	0	0	0.008328756	0.038571224
RETREG2	11.02801419	27.72032277	20.67439855	25.28213118	25.0306624	12.33767275	19.64162781	20.12161029	26.27511962	23.31368198	18.4751416	20.26291813	18.29224495	23.08483298	14.1641358	28.20935947	14.81316743	18.13276573	21.30385352	27.84809067	19.02105155	19.72335858	19.18415145	20.6672371	15.35636727	33.8480291	11.19702446	25.47326751	19.31600189	19.72136925	16.35037926	14.38885816	21.69209752	21.37750685	30.4701729	23.96099569	22.93923861	17.58390317	19.86046941	15.31792522	19.79331417	15.24454744	28.02780291	21.95680555	31.77198	23.29032738	22.84404591	19.73670613	13.73214216
TTC17	7.083554487	8.725153588	7.094895564	6.002720314	3.219384055	8.973778921	12.31257913	7.003115203	6.679368658	8.24346807	5.478234954	4.197714908	7.504574915	5.743296371	16.72697553	9.448092455	5.027956716	9.40783748	3.230460453	6.316024624	11.0092357	6.450500592	5.914092365	4.899515711	4.500800089	8.917966025	5.563065822	6.808030355	11.11746014	6.039892352	9.873195421	3.316945954	7.885296751	6.395186317	6.416849432	3.739140456	7.138173518	7.835534748	5.841932003	6.812488497	7.742145323	6.098292625	4.887798567	8.307822727	3.235881951	6.368966763	5.899875107	8.306110702	9.375962412
RPL18P13	1.485994076	0.448421708	1.618230477	2.357260298	3.541452359	0.045619469	0.052118301	8.122203781	1.477254087	0.070785256	2.493139156	0.110065322	0.145266324	0.911175483	0.077513117	0	0.09737386	0.895533538	1.065005472	0.197562889	0	0	0	0.085625629	0.104069149	0.986362006	4.143576804	1.825719761	0.030251578	0.091202143	9.918313337	1.665298576	0.070934702	0.03359596	0.032856792	1.663665599	0.03979734	1.70161849	0.035364166	0	0	0.635077844	2.263966733	0	14.46916596	2.400642699	1.528329222	0.144618816	0.669742867
REG3G	0	0	0	0	0.060677097	0.084414562	0	0.247737012	0	0	0	0	0	0	0.095620517	0	0	0	0	0.020309536	0	0.011268549	0.014014151	0.006601759	0	0.030419511	0	0	0	0	0	0.057064432	0	0	0	0.036648305	0	0	0.010906347	0	0	0	0.051719244	0	0.492592272	0	0	0	0
AC103810.7	0	0	0	0	0	0	0	0	0	0	0	0	0	0	0	0	0	0	0	0	0	0	0	0	0	0	0	0	0	0	0	0	0	0	0	0	0	0	0	0	0	0	0	0	0	0	0	0	0
HNRNPUL1	68.87785809	43.44953455	52.65391106	59.42116525	52.77509447	67.55371143	73.07997434	37.73833972	50.33039569	55.68763038	42.94834279	83.41993706	48.54792544	37.43114541	64.2430622	56.0484842	38.47408174	39.00844146	35.97072603	28.5514507	46.32616339	58.74270038	63.20777459	60.2571257	67.37257713	27.73175698	30.06253133	49.27438495	54.10973885	56.63160562	47.33122052	14.68310216	55.66640598	49.71121253	44.22005009	51.90826641	47.81583204	51.44930616	46.13377284	59.82124218	46.85465381	39.39361479	42.61395374	36.41831856	65.87201021	55.44460503	58.19908924	44.42652236	42.50280053
COL27A1	1.043715723	6.916901635	2.182649335	1.224169919	2.585044739	1.080015166	7.24210397	0.199687933	2.774216571	0.66513749	1.084835598	0.984985491	0.70761513	0.270856288	8.506948234	0.777747226	2.861784183	1.934745676	0.673157206	0.314759337	1.824481339	0.697078367	1.646968361	3.075538165	0.699904954	0.288885321	0.30399426	0.330484252	5.186832816	1.018984651	2.96466946	0.632245184	0.718480093	1.697326123	3.273185291	4.244134702	1.667431164	1.280532388	0.779685298	0.640201196	3.956423834	2.09251521	1.620154865	1.17829904	1.555513659	0.567015565	0.469720985	5.347432706	0.895633855
AC104058.1	0	0	0	0	0	0	0.14977431	0.170996927	0.157231121	0	0	0	0.069576211	0	0	0.214210885	0	0	0	0.063082651	0	0.070001595	0	0	0	0.566909072	0	0	0.115913452	0	0	0	0.13589847	0	0.125895723	0.227663715	0	0	0.06775155	0.05832102	0.081799051	0	0	0.068767172	0	0	0	0	0.160388759
SMARCAL1	4.372670838	4.369452118	5.42482212	4.960878678	4.759821549	5.974501986	7.102249529	5.445640948	5.410763829	4.132881668	6.660908292	7.748451704	6.777121893	5.067419118	3.850089619	4.788414667	4.8800998	4.669952973	4.604689424	6.254994183	5.032394145	4.736243043	6.062881887	5.513642256	4.872590312	5.91881127	4.737681484	4.427083583	7.636390532	7.653654452	5.412912408	3.339227431	4.482447695	5.62746187	10.76130283	5.749760677	6.434968854	4.606707052	4.643282997	4.891612573	6.712903681	5.058867897	6.971128428	5.719640641	5.669443196	4.9151643	4.724954448	6.472189042	5.126518631
MTND6P15	0	0	0	0	0	0	0	0	0	0	0	0	0	0	0	0	0	0	0	0	0	0	0	0	0	0	0	0	0	0	0	0	0	0	0	0	0	0	0	0	0	0	0	0	0	0	0	0	0
IGLV5-45	0.567946686	0	3.906236314	8.784208777	4.652802333	39.94967004	0.373492611	0.76754792	0.94101044	36.21869351	182.995767	2.155931069	0.260253584	5.92696612	0	0.160253483	0.976927162	14.97443359	3.639920852	0.943856286	0	12.14959676	1.042059823	25.15819014	9.744926755	1.83781354	25.02771085	13.08355849	0.086716109	21.26304064	1.396156962	18.03351036	24.90844373	23.01636378	0	15.49890986	3.42237076	0	12.11387467	6.282804511	0.244779024	20.02494824	9.734486682	61.22010463	164.4221038	8.546303613	1.095238447	4.611864904	4.319588443
AC084855.1	0	0	0	0	0	0	0.025922477	0	0	0	0	0	0	0	0	0.027806221	0	0	0	0	0	0	0	0	0	0	0	0	0	0	0.088091913	0	0	0.033419758	0.065368933	0	0	0	0	0	0	0	0.083410844	0	0	0	0.084461862	0.071930163	0
TELO2	22.88524358	20.10397543	19.13775889	22.22284578	41.19858944	14.20037539	15.55522274	16.11400979	23.15603816	9.254449956	11.70273143	10.22363777	14.59505044	17.52751624	9.785496179	14.37054867	10.30606631	13.4365006	17.95740268	30.14306026	19.1946883	14.08102151	15.90159875	10.53954736	7.259316192	15.55689969	15.76206604	28.39088981	13.72503872	15.81263857	21.81246362	9.810599499	10.02143016	10.14655058	8.573739291	26.78166335	6.859112409	20.69167573	7.538115086	14.35068568	12.82056843	16.2942316	16.37638802	12.00184252	19.15708388	11.66292652	29.76914999	15.69957679	15.49641456
RN7SKP106	0	0	0	0	0	0.190863808	0.054513444	0	0	0	0	0	0	0	0	0.058474846	0	0	0	0.206642066	0.054677527	0	0	0	0	0	0	0	0	0	0	0	0	0	0	0	0.083252524	0	0.36989357	0.063681408	0	0	0	0	0	0	0	0	0
AC107909.1	0	0.057176908	0	0	0	0	0	0	0	0	0	0	0	0	0	0	0	0	0	0	0	0	0	0	0	0	0	0	0	0	0	0	0	0	0	0	0	0	0.033818841	0.029111501	0	0	0	0	0	0	0	0	0
GCSAM	0.6258223	0.206837427	0.614899214	0.531832319	0.207149011	0.596960237	0.372357225	0.523567911	0.222193385	0.745275372	0.409082598	0.160030653	0.365978592	0.326810719	1.416535311	0.630656549	0.534578114	0.508855166	0.455917367	0.406110197	1.069326498	1.165101887	0.526280841	0.730879137	0.511331737	0.370896102	0.267100397	0.274606012	0.627918155	0.24691841	0.466190878	0.180900132	0.485451751	0.429518533	0.276750947	0.268105168	0.939787413	0.430444501	0.521273223	0.471609392	0.725682776	0.477609428	0.252238978	0.42111031	0.169582076	0.605682605	0.842877134	0.522049842	1.498445655
AL139124.1	0	0.646465752	0.115111032	0	0	0.061656717	0.105660261	0.603160183	0.110920767	0.095669383	0.306326102	0.19834416	0.147250365	0	0.157143576	0.226676839	0.065802525	0.537934635	0.110723207	0.267014926	0.035326098	0.197534193	0	0.0578634	0.046884676	0.399933478	0.200008076	0	0.163545346	0.32870321	0.239375648	0	0.095871367	0.136219249	0	0.160608369	0.107575708	0.104536917	0.143388671	0.082286665	0.173118656	0.36785812	0.339983392	0.145538124	0	0.104663681	0.114755783	0.537511384	0.226296729
RN7SL362P	0	0	0	0	0	0	0	0	0	0	0	0	0	0	0	0	0	0	0.174586031	0	0	0	0	0	0	0	0	0	0	0	0	0	0	0	0	0	0	0	0	0	0	0	0	0	0	0	0	0	0
AL591441.2	0	0	0	0	0	0	0	0	0	0	0	0	0	0	0	0	0.103562105	0	0	0	0	0	0	0	0	0	0	0	0	0	0	0	0	0	0	0	0	0	0	0	0	0	0	0	0	0	0	0.076904772	0
TRAJ38	0	0	0	0	0	0	0	0	0	0	0	0	0	1.286498387	0	0.769604428	0	0	0	0	0	0.335330222	0	0.196455576	0	0.905225776	0.679059678	0	0	0	0	0	0.325498755	0	0	0	0.365236879	0	0	0	0	0.8326251	0	0.329416936	0	0.710700154	0	0	0
CHCHD4P2	0	0	0	0	0	0	0.035303944	0	0.222369729	0	0	0	0	0	0.052505909	0	0.065959198	0	0	0	0	0	0	0	0	0	0	0	0	0	0	0	0	0.045514527	0	0	0	0	0	0	0	0	0	0	0	0	0	0	0
AC079174.1	0.361337876	0	0	0.143299264	0	0.083197045	0.237622703	0.162775921	0.149671933	0.258184682	0.137781292	0	0.198693601	0.25565032	0.070681031	0.050978071	0.355164911	0.362933464	0.149405353	0	0.047667587	0.266544536	0.248616436	0.039039249	0	0.539653828	0	0.166479895	0.165511035	0.166326985	0.16150184	0	0	0.061269555	0	0	0	0.141057826	0.064494264	0.277585625	0	0.496372656	0.30583976	0.130922116	0	0.282457753	0.309693493	0.197807948	0.458033283
ZNF662	1.134045026	0.382476298	0.382341178	0.46737606	0.143524672	2.150323614	2.415708955	0.480815028	0.414476122	0.226408106	0.245886613	1.457594846	0.044833428	0.243851075	0.065244029	0.276065862	0.530015329	2.222269516	0.496485482	0.048039865	0.654145969	0.303450702	0.147894906	0.348350223	0.241377478	0.332094663	0.564677633	0.204898332	1.694153982	0.272946847	1.142936097	0.384171937	0.433869937	0.554253825	1.172618091	0.65348916	1.938420898	0.737840938	0.773931163	0.071745208	1.748999231	1.425480447	0.103514996	0.14502142	0.27415769	0.903864811	0.304928977	1.858380312	0.263075527
RF00019	0	0	0	0	0	0	0	0	0	0	0.355270769	0	0	0	0	0	0	0	0	0	0	0	0	0	0	0	0	0	0.284514838	0	0.416434496	0	0	0	0	0	0.18714617	0	0	0	0	0	0	0	0	0	0	0	0
RNU6-906P	0	0	0	0	0	0	0.138576231	0	0	0	0	0	0	0	0	0	0	0	0	0	0.138993339	0	0	0	0	0	0	0	0	0	0	0	0	0	0	0	0	0	0	0	0	0	0	0	0	0	0	0.384523862	0
MIR410	0	0	0	0	0	0	0	0	0	0	0	0	0	0	0	0	0	0	0	0	0	0	0	0	0	0	0	0	0	0	0	0	0.186860396	0	0	0	0	0	0	0	0	0	0	0	0	0	0	0	0
AC019163.1	0	0	0	0	0	0.042553242	0	0	0.076553513	0.033013779	0.070471743	0	0	0	0	0	0	0	0.076417164	0	0	0	0	0	0	0	0.207057541	0.085150372	0	0	0	0.172596519	0	0.031337871	0	0	0	0.07214761	0	0.028395644	0	0.084627469	0	0	0	0	0	0	0
NIFKP9	0	0	0	0	0	0	0	0	0	0	0	0	0	0	0	0	0	0	0	0	0	0	0	0	0	0	0	0	0	0	0	0	0	0	0	0	0	0	0	0	0	0	0	0	0	0	0	0	0
C14orf177	0	0	0	0	0	0	0	0	0	0	0	0	0	0	0	0	0	0	0	0	0.010503028	0	0	0	0	0	0	0	0	0	0	0	0	0	0	0	0	0	0	0	0	0	0	0	0	0	0	0	0
IQCA1	0.02830228	0.059784558	0.032443009	0.044896439	0.03747255	0.03909913	0.173713132	0.025499291	0.039077526	0.091001998	0.093529861	0.031444603	0.044959623	0.133494393	0.121796134	0.04525317	0.639831817	0.170563542	0.039007925	0.028220908	0.09956343	0.052193658	0.05625597	0.220161763	0.138747254	0.046965689	0.014092619	0.052159057	0.054736369	0.367673107	0.084332341	0	0.101326809	0.150369332	0.20338217	0.045266024	0.716292176	0.073656974	0.050516009	0.086969086	0.069121909	0.086397918	0.039925525	0.205093055	0.044737029	0.066371663	0.048514328	0.502680482	0.055807235
HSDL2	20.37757368	26.59586769	16.00429818	25.24688321	5.427351193	20.11234975	11.44583512	19.66766568	20.50371188	25.32601177	5.748291321	17.6975375	28.58289406	30.41609862	13.08468531	23.76796865	17.45561011	21.0574941	8.243543078	47.16694363	31.72037192	22.35502462	32.68122418	24.3851692	26.11416743	19.46065116	18.12018175	16.97314327	14.85163334	12.41150736	27.9142491	25.44487323	18.78490526	23.84671392	21.74740207	7.064955281	14.64858882	20.34270242	20.18045107	22.55033308	21.9035603	30.63000005	16.70920787	23.43274719	7.984297182	15.76334998	15.64727491	13.9806421	16.73790165
PPIAP45	0.35526497	0.643240214	0.101810387	0.093927249	0.352781231	0.054532517	0.124602157	0.746854226	0.88293863	0	0.451552133	0.175426242	0.520944568	0.167569118	0.092657487	0.100242594	0.407395045	0.356833742	0.195859119	0.432964328	3.124430101	0.393097193	0.21727823	0.076766254	0.165869316	0	0.176897899	0.436485103	0.180810375	0.327063147	0.635150093	1.105923074	0.678350346	0.321279013	0	0	0.380582967	0.462290356	0.295914856	0.18194688	0.204153933	0.216902337	0.100233199	0.171628992	0.112312499	0.277710564	0.202992373	0.172874173	0.300223496
LINC01210	0	0	0.055831503	0	0	0	0	0	0	0	0	0	0.03570991	0	0.317576063	0	0	0	0	0.010792366	0.008566986	0	0.044682217	0	0.034110222	0.064658984	0	0	0.079323261	0	0.029025676	0	0	0	0.010769306	0	0	0	0	0.658530321	0	0.029736611	0.027483296	0.035294672	0	0	0.0278296	0	0
THEMIS3P	0	0	0.06111191	0	0	0	0	0	0	0	0	0	0	0	0.013904465	0	0	0	0	0	0.00937723	0	0	0	0	0	0.026545839	0	0.010853183	0.010906688	0	0	0	0	0	0	0	0	0	0	0	0	0	0.012877585	0	0	0	0	0
MIR3163	0	0	0	0	0	0	0	0	0	0	0	0	0	0	0	0	0	0	0	0	0	0	0	0	0	0	0	0	0	0	0	0	0	0	0	0	0	0	0	0.237278671	0	0	0	0	0	0	0	0	0
AC060234.3	0	0	0	0	0	0	0	0	0	0.03602577	0	0	0	0	0	0	0	0	0	0	0	0	0	0.021789348	0	0	0	0	0	0.030944555	0	0	0	0.034196961	0	0	0.040509278	0	0	0	0	0	0	0	0	0	0	0	0
PIK3AP1	2.129550581	0.986354408	2.886756512	5.216486011	3.216253979	3.024039335	3.801361988	1.45460064	3.462731573	7.940710123	17.01835004	3.18766528	1.347108402	2.410686839	11.63267447	3.56894869	5.656427148	5.869688279	2.662045833	0.862539692	0.878068622	5.180265649	1.076769973	6.692607335	7.550624242	1.479283029	1.27244639	5.485323853	2.58303077	16.46821276	4.852036295	2.793509994	5.794346832	4.269296213	1.360032182	3.041596829	8.761834428	1.832785085	3.899982057	18.98925653	1.33616615	1.723479823	7.251804124	10.11323307	3.071809014	3.879066628	1.553528347	2.729200506	3.071905526
AC145146.1	0	0.079672741	0.113493546	0.104705785	0	0	0	0.237873946	0	0	0	0	0	0	0.051645156	0	0	0.132593959	0	0.13163148	0.104489138	0.048689634	0.060552949	0	0.046225875	0	0	0	0	0.081021107	0	0.123283228	0.047262114	0	0	0	0.053032053	0	0.047124614	0	0	0.120896384	0	0	0	0	0	0	0
ALKBH7	36.92053561	35.24779538	92.7934155	66.64922626	128.9532185	19.62421011	14.97032827	69.84395934	62.42399711	39.7231773	30.78573819	27.2747416	29.69670469	78.14571405	22.34045237	17.0529531	18.90649006	73.38888794	42.25737889	38.10205114	28.70198123	30.56413979	37.4958012	23.34756377	30.29275305	81.38944057	92.62374005	87.53341244	68.08361845	19.68762793	14.718312	256.805827	29.11323499	41.12260966	35.30946721	84.90354446	14.90969738	59.496737	16.81691247	25.19035173	14.59328798	43.71081485	195.2052224	31.3867551	67.20255046	80.61635477	58.70511532	22.35352168	33.19749684
TSPAN14	7.433686474	3.17418461	5.578193843	6.018569081	6.389768455	6.389242803	4.462057011	5.766242367	9.734766942	4.908511111	7.940047463	9.260334323	4.829871786	6.447738897	9.052514199	4.666271809	6.186993404	4.953408756	8.190366729	3.953862421	7.908385321	9.910575238	6.699634775	6.622600056	8.670881538	2.848870209	4.269481431	5.772593564	4.387966982	4.99174358	5.577447257	3.078234989	3.346188337	5.699137311	2.636895346	5.314639384	7.851204485	5.904746224	5.271281146	5.921288707	6.72005176	6.412442097	3.507377485	6.052483733	4.976081619	7.30859437	8.450851205	5.580024208	5.235426945
BIVM	4.066887236	8.428751525	7.117069934	2.046757476	1.650231486	4.420519037	2.677178076	4.445293859	3.471752992	2.987018536	2.227712312	3.574217325	8.173325509	3.227907141	2.426944071	1.400912119	3.084296054	4.6239624	1.314526354	2.12365936	3.101910861	2.192879123	3.683584156	2.877223397	3.87106362	2.661804708	3.122356438	2.425405683	4.504227801	2.502366796	3.884561373	4.260709896	4.71171517	5.187705937	7.79864179	2.587762271	3.022885273	3.55400631	4.569042426	3.669802937	6.361632459	2.646836061	2.166696329	2.962037946	1.399906095	5.244683428	3.689101094	6.121505808	3.628703893
LINC00526	2.705698014	0.970711425	2.067701089	1.073024888	2.74648812	1.813562457	1.194120617	2.789849066	1.867905723	1.492927107	0.389755718	2.070871701	1.939673429	6.912784666	0.058806618	1.32330916	2.629925135	1.992940236	2.635271386	3.747109456	6.036165665	3.204505024	2.840724548	1.351195258	2.073852998	2.843615905	2.559783361	2.714820942	1.276068014	1.476096548	1.639308274	1.656466326	0.968684293	1.355968785	3.948492735	1.406415364	0.652166972	1.103185049	3.562972692	3.076270515	1.010643632	2.20257093	1.679427292	0.697134081	1.083471191	1.198524739	1.62328941	0.811909316	0.965412018
ZNF114	0.054780086	0.815516442	0.298274422	0.231729811	0.108794212	0.109312346	0.869389652	0.016451599	0.393307004	0.10437787	0.041776252	0.297548365	0.026775685	0.012919161	0.014287322	0.041218421	0.044870203	0.880351725	0.045300749	0.078899292	0.028906292	0.013469695	0.309904777	0.729946698	0.760892576	0.054542272	0.013638387	0.067303825	0.061336127	0.190519021	0.114259805	0.068211128	0.03268695	0.315815085	0.157461414	0.065710518	0.22740048	0.057026293	0.045628595	0.695771471	0.32266506	0.083613146	0	0.033080418	0.034636054	0.057095445	0.031300411	0.046648586	0.015430988
RF00019	0	0	0	0	0	0	0	0	0	0	0	0	0	0	0	0	0	0	0	0	0	0	0	0	0	0	0	0	0	0	0	0	0	0	0	0	0	0	0	0	0	0	0	0	0	0	0	0	0
AL445686.2	0	0.082402014	0.067075079	0.092822222	0	0.017963653	0.05130677	0.070292162	0.032316708	0	0.059498634	0	0.185905709	0	0	0.02201406	0	0	0	0.064828883	0.051461202	0.043163613	0.089467506	0.008429236	0.06829913	0	0	0.143783328	0.095297703	0	0.034870985	0.109291221	0.083796219	0.185207902	0.090566508	0	0	0	0.097477835	0.023974177	0.084063384	0.035725091	0	0.042402457	0.073994117	0	0	0.028473393	0.065931435
AL645949.1	0.412202622	0.06219426	0.088595511	0	0	0	0.108428934	0.5570686	0	0.073632195	0	0	0	0	0.24189194	0.087231215	0.253225439	0.103505704	0.08521841	0.171257288	0.081566475	0	0.047268938	0.066802079	0	0.102603287	0	0.189914907	0.125873109	0.031623412	0	0	0.073787652	0.034947169	0.102534816	0	0.041397964	0	0	0	0.088827488	0.094374326	0	0	0	0	0	0.225652943	0.348339755
TXNL1P1	0	0	0	0	0	0	0	0	0	0	0	0	0	0	0	0	0	0	0	0	0	0	0	0	0	0	0	0	0	0	0	0	0	0	0	0	0	0	0	0	0	0	0	0	0	0	0	0	0
INPP5D	12.32436459	6.477996791	0.960191224	3.996598475	11.85132534	12.45994822	2.112868482	14.35653248	8.951143657	10.37193984	6.546460397	3.3907118	19.66913301	10.83290624	3.269386488	10.91796309	6.972786065	8.172085967	10.87366689	7.888310715	5.994486027	3.676232835	11.32414788	2.284234537	5.636633341	6.09017466	9.607587576	12.00864491	11.51641074	3.156323255	10.89498369	4.651119306	1.831881943	7.707217433	13.2081088	10.24250686	11.63667165	7.680591339	7.702580878	1.62618299	4.4888937	1.867244032	2.654580609	9.453176988	7.426985826	13.5778851	7.652258282	9.272934001	6.041543952
AC008694.1	0	0	0	0	0	0	0	0	0	0	0	0	0	0.279542874	0.05152449	0.037161585	0	0	0	0	0.034748335	0	0	0	0.046117871	0	0	0.121359176	0	0	0	0	0	0	0.043681109	0	0	0	0	0.040470428	0	0	0	0	0	0	0.225757873	0	0
EIF3G	47.31336855	47.89122235	70.13349151	51.655601	78.56360231	51.50373397	25.90924887	63.40497623	64.14112065	41.62571418	51.97242055	39.40742335	50.41979909	39.74843793	27.04769379	35.50590064	34.72482282	45.24059435	65.84067201	43.39169414	46.36119348	41.91609137	64.6259009	40.91113658	48.30927688	57.04431938	72.38496841	67.17200018	76.3731766	40.17291319	33.90515222	56.84100345	45.39305394	57.48112839	53.11438375	75.26475087	27.56634991	67.15262085	22.59414378	54.46257734	30.88443883	52.85665196	70.7443577	51.38885891	80.71117052	68.92408807	73.82445587	51.97324117	48.12532027
DLGAP1-AS2	1.564316102	1.544912479	6.434056872	2.509702906	0.688429599	4.944281507	1.762859212	6.438349771	7.274877226	3.042035982	1.61322731	8.499072257	1.655216075	7.646774392	0.653715954	2.297244543	3.223701191	11.58777534	1.837530364	3.917271475	3.728624531	9.434718309	3.09033915	0.280403008	1.394327494	3.309740665	2.004842858	3.063104064	4.136366612	3.884005226	8.072341721	3.785040031	1.514682946	1.470933055	1.544694068	2.985259305	1.756730648	4.691073525	3.991444414	1.163496076	3.914978411	7.667713075	2.903886316	2.550565945	0.303466885	3.765747078	5.682890238	5.222479158	3.620355158
RPL23AP15	0	0	0	0	0	0	0.064608526	0.110645071	0	0	0	0	0	0	0	0.034651761	0	0	0	0	0.064802995	0	0	0	0.043003156	0	0	0	0.112504233	0.075372577	0.109779028	0	0	0	0	0	0.148004487	0	0.043839238	0.037737131	0	0	0	0	0	0	0	0.04481923	0
IGKV1-12	0	0.213695102	0	2.58370733	0.281279508	7.82637525	2.3843468	0.255206469	0	4.351514695	103.6890766	0	0.571119296	0.701432538	0.664898949	0.119888127	0.556841469	1.564808602	1.639704984	0.659039352	0.149470224	0.522373713	0.129930198	2.540101493	1.239852298	1.128120565	2.221446484	1.17456167	0.216245574	2.651201989	0	1.851726474	0.405646689	5.187283769	0	2.038677083	0.910339157	0	1.516749515	6.83279108	0.122082	5.058511284	0.719261346	9.955343986	5.372939653	0.221424169	0.242774798	1.395589744	0.598435445
AL627171.1	0.086190686	0.130046866	0.074100526	0.170907379	0	0.099225833	0.170041934	0.038827284	0.035701562	0.046189003	0.032865262	0.095760196	0.015798268	0.213432836	0.033719391	0.048639627	0.084718236	0	0.035637974	0.028647626	0.045481001	0.095369146	0.039535335	0.08380903	0.075452785	0.042908255	0.032187844	0	0.052639595	0.079348653	0.308186997	0	0.04628652	0.087688538	0.057172828	0	0.069249806	0.067293642	0.061535811	0	0.055720913	0.039466939	0.109428905	0.046843693	0.040872133	0	0	0.110094944	0.036418549
MOB1AP2	0	0	0	0	0	0	0	0	0	0	0	0	0	0	0	0	0	0	0	0	0	0	0	0	0	0	0	0	0	0	0	0	0	0	0	0	0	0	0	0	0	0	0	0	0	0	0	0	0
RN7SL794P	0	0	0	0	0	0	0	0	0	0.071922876	0	0	0	0	0	0	0	0	0	0	0	0	0	0	0	0	0	0	0	0	0	0	0	0	0	0	0	0	0.071865037	0	0	0	0	0	0	0	0	0	0
OR11H2	0	0	0	0	0	0	0	0	0	0	0	0	0	0	0	0	0	0	0	0	0	0	0	0	0	0	0	0	0	0	0	0	0	0	0	0	0	0	0	0	0	0	0	0	0	0	0	0	0
GRAMD4P5	0	0	0	0	0	0	0	0	0	0	0	0	0	0	0	0	0	0	0	0	0	0	0	0	0	0.073750326	0	0	0	0	0	0	0	0	0	0	0	0	0	0	0	0	0	0	0	0	0	0	0
OR10Z1	0	0	0	0	0	0	0	0	0	0	0	0	0	0	0	0	0	0	0	0	0	0	0	0	0	0	0	0	0	0	0	0	0	0	0	0	0	0	0	0	0	0	0	0	0	0	0	0	0
RN7SL455P	0	0	0	0	0	0	0	0	0	0	0	0	0.073277073	0	0	0	0	0	0	0	0.052738607	0	0	0	0	0	0	0	0.061039531	0	0.178682887	0	0	0	0.066296152	0	0	0.156063978	0	0	0	0	0	0	0	0	0	0	0.168920076
NANOGNBP3	0.399070504	0.54191565	0.171545997	0.158263258	0.39628051	0.275654633	0.157461841	0.719095042	0.247952087	0.392075146	0.076084536	0.036948182	0.073147379	0.211759911	0.156123765	0.084452167	0.098063232	0.100208178	0	0.198961564	0.236903691	0.036797299	0.091526051	0.043115914	0.419223687	0.29800353	0.074516283	0	0.243725985	0.061231881	0.26754995	0.093171572	0.071436895	0	0.033089407	0	0.120237274	0.155787759	0.035614531	0.551830396	0.257992758	0	0	0.144593629	0.189241591	0	0.171016583	0.254874666	1.011726615
FGD6	2.531091954	1.353155512	1.442658457	2.221224192	0.278647063	2.387963918	2.159783124	1.491626421	1.408740129	2.484217848	4.506781607	3.209091596	1.236474	1.755037923	3.313141683	2.60335325	3.171873013	2.023668429	1.150974575	1.587410468	3.201302778	3.030391637	1.516253326	3.998234778	2.218708527	0.933164843	0.90960463	1.804825049	3.299015259	3.051778911	2.859566625	0.849063521	2.483434942	2.026946225	1.528177786	0.626075215	4.019860223	2.274115066	2.742662864	1.760761768	3.064605836	2.724020388	1.510563404	2.385222629	0.441780388	1.645139245	1.524787196	2.580720182	1.721592244
AL691447.1	0	0	0	0	0	0	0	0	0	0	0	0	0	0	0.056983157	0	0	0	0	0	0	0	0	0	0	0	0	0	0	0	0	0	0	0	0	0	0	0	0	0	0	0	0	0	0	0	0	0	0
LINC01266	0	0.004174265	0.023784905	0	0	0.012739866	0.025470821	0	0.011459544	0.00988388	0.021098289	0	0	0.009786859	0	0.015612425	0.013596497	0	0.011439134	0	0	0.020407827	0	0.011956069	0.009687582	0	0	0	0.016896341	0.021224548	0	0	0.03961899	0.018764271	0.013763569	0	0.022227913	0.021600021	0.014813897	0.004250636	0.011923592	0.025336322	0	0	0.013119202	0	0	0.030290101	0.011689684
AKR1B10	23.91791536	0.458415204	10.03135876	15.15093914	11.00877027	22.6979093	0.255062901	4.397189905	2.51696012	8.302473252	0.14789368	0.790021619	1.113777894	6.059968033	11.24120203	1.158231129	54.03964461	7.75895141	0.748397458	45.97943943	2.984690682	27.9431597	15.34465205	2.633000363	7.741455751	11.1025111	5.890375462	55.42634995	1.79632619	0.912509513	2.68700538	17.11466688	2.846620988	7.771396686	1.554386269	1.201892099	0.363561481	5.602195695	19.55684997	7.260264752	10.76806644	0.888006127	29.16280321	0.890030162	0.980931184	2.65290023	55.09916034	3.857254986	5.408154452
RASA4CP	1.417206872	1.43812537	2.52044073	1.96161398	2.621439039	0.6654123	1.52772011	0.938860378	0.402863571	1.017592573	0.540393373	0.463104523	1.380325477	0.697949951	4.370272463	0.874254443	1.229113965	0.655910317	0.896211161	0.96979663	0.205286687	0.85580703	0.758411884	2.629996363	0.895211866	0.885367483	0.591520064	2.010069305	1.400132791	0.332571975	0.621007814	0.402243058	1.30327872	0.994206895	1.566791976	2.466646843	1.133071571	0.791898707	1.899631875	0.34582913	1.07788446	0.292660437	0.223443197	0.684654573	1.370450568	0.77113682	1.643352602	0.689621794	0.669268253
RNA5SP20	0	0	0	0	0	0	0	0	0	0	0	0	0	0	0	0	0	0	0	0	0	0	0	0	0	0	0	0	0	0	0	0	0	0	0	0	0	0	0	0	0	0	0	0	0	0	0	0	0
LMOD1	1.391118974	23.46121446	2.526210291	5.201644192	2.509061374	2.222498738	8.181162365	0.856879339	4.115883928	4.219378781	13.74828986	0.536218515	1.004325854	2.179369088	0.805240459	25.24157815	11.40624053	1.696675099	20.56624324	0.816230088	1.322064319	6.39263875	1.01575247	44.27646609	15.58298572	1.908018067	1.484320827	3.505510675	11.17489164	7.087347381	1.548075051	2.399443676	60.87310326	9.512318349	3.069623691	4.495254732	9.791218022	6.128822248	7.72255059	6.660712855	3.236387375	0.922995641	2.018496208	2.28874673	10.93178762	4.505098029	2.177759024	5.227190842	2.95097545
FAM72B	0.130095932	0.835644374	0.223694171	0.029481945	0.258372802	0.188283717	0.083109187	0	0.092379116	0.146074815	0.382680383	0.81906067	0.054504806	0.026298351	0.77798073	0.29366596	0.12787342	0.056001603	0.13832187	1.105724683	0.058841888	0.041128534	0.051149573	0.084334045	0.019523688	0	0.277624135	0.085627641	0.017025863	0.804160536	0.149520991	0.034712785	0.232882393	0.201686529	0.302037661	0.044586959	0.350906781	0.058041598	0.059709823	1.125059205	0.032039984	0	0.110114414	0.417500396	0.01762636	0.043583986	0.159288443	0.359484804	0.439760277
PPIAP16	0	1.187565552	0.099510769	0.183611377	0.114937622	0.106601552	0.182681602	0.208567094	0.191776768	0.165407846	0.353082242	0.257195763	0.297020414	0	0.090564607	0.228616237	0.056884729	0	0.287152794	0.230828098	0.213770043	0.34152729	0.106185254	0.225096943	0.121592086	0	0.172902259	0.319969572	0.176726362	0.177597602	0.206934596	0.324282988	0.041439266	0.078505549	0.076778295	0	0.139494989	0.180739392	0	0.177837197	0.049885663	0.106001553	0.097969205	0.167752362	0.219551333	0.09047928	0.099203665	0.168969418	0
BMS1P7	0	0	0	0	0	0	0	0	0	0	0	0	0	0	0	0	0	0	0	0.053428367	0.014137155	0	0	0.023156361	0	0	0	0	0	0	0	0	0	0	0.053314206	0	0.021525367	0	0	0.049395465	0	0	0	0	0	0	0	0.078220633	0
LINC02490	0	0	0.161270364	0	0	0.086380958	0	0	0	0	0	0	0.378212113	0.331792429	0	0	0	0	0.310246058	0	0	0.069186269	0.086043625	0	0.032842677	0	0.210158236	0	0	0.028782041	0.083841221	0.175181159	0	0	0	0	0.037678347	0	0.60266187	0	0.282962107	0	0	0	0.088952994	0	0	0	0
AC025518.1	0.649783385	1.568657532	0	0.386536343	0.16131015	0.074805412	0.256385994	1.170860804	0	0.29017875	0.495536173	0.060160584	0.35730492	0	0.190655462	0.091672381	0.07983534	0	0	0.431943453	0.128578853	0.17974473	0	0.245711009	0.113766274	0.161740629	0.606652738	0	0.248028064	0.049850163	1.30690826	0	0.232633116	0	0.107755129	0.584577434	0.065258463	0	0.057989078	0.149752245	0.140024888	0	0.27499137	0	0.154065561	0	0.139228198	0.177856138	0.137277987
MTHFD1L	10.90101894	9.983838565	4.430181363	3.748784087	11.69435939	19.86747413	12.29091954	11.17678282	12.95555005	4.760861779	10.24822791	12.76824232	13.64302051	9.698317157	6.588074632	4.951157585	9.180952831	6.91228864	9.822367963	10.02637235	9.839820424	9.357990584	19.33672389	4.849295196	9.167508881	4.661164552	10.67426093	12.02077017	4.357281555	16.98794457	21.68685689	4.613115488	5.281364775	8.23884549	9.178339791	5.54826584	10.23317939	14.6466401	8.167509351	13.23335426	9.589989732	16.306252	10.32899021	15.97786953	8.762835466	8.512548746	9.371851828	9.587441193	7.381077275
MIR6788	0	0	0	0	0	0	0	0	0	0	0	0	0	0	0	0	0	0	0	0	0	0	0	0	0	0	0	0	0	0	0	0	0	0	0	0	0	0	0	0	0	0	0	0	0	0	0	0	0
PTPN23	13.20390583	15.80710636	15.28153314	13.61987506	18.90465415	14.98598416	12.96831166	15.42008605	21.13534857	7.953003365	18.05471672	10.31744467	14.83215676	15.84989243	17.05278857	19.62283267	11.26919677	11.34056331	23.1630506	13.92401064	15.1557584	16.75473726	14.91881515	20.54207298	15.09507838	17.02205862	9.003189154	20.55610572	18.72696069	15.568495	18.70299855	4.462374642	13.91508536	11.91520241	15.06018902	21.84155662	13.92528959	21.03740339	16.02442524	17.26921389	11.23932087	9.38203243	14.01575516	18.5320572	26.82422829	20.87873309	26.45417244	13.720417	17.49792824
RF00045	0	0	0	0	0	0	0	0	0	0	0	0	0	0	0	0	0	0	0	0	0	0	0	0	0	0	0	0	0	0	0	0	0	0	0	0	0	0	0	0	0	0	0	0	0	0	0	0	0
RGS7BP	0	0	0.110668519	0.142939298	0.025565025	0.266747318	0.243797963	0.02319529	0.10663997	0.22074525	0.088351191	0.00953447	0.051908079	0.182148664	0.125899074	0.479442996	0.518756513	0.181010889	0.085160028	0.017113996	0.057736671	0.118694187	0.159423374	0.931806877	0.08564296	0.128166244	0.115373464	0.08303085	0.361637266	0.209361576	0.10356181	0.06010726	0.391728348	0.235731781	0.892295639	0.030881993	0.279244821	0.060301496	0.202187086	0.071199857	0.233012414	0.023577418	0.054477053	0.055968532	0.085459065	0.100624365	0.05516349	0.399319996	0.065268958
AL035460.1	0	0	0	0	0	0	0	0	0	0	0	0	0	0	0	0	0	0	0	0	0	0	0	0	0	0	0	0	0	0.0092701	0	0	0.010815071	0	0	0	0	0.023585231	0	0	0	0	0	0	0	0	0	0	0
RPL7AP10	0.14252518	0.430091785	0.245065711	0.226090368	0.21229313	0.098448083	0.356163687	0.192614744	0.059036211	0.05091885	0.380422682	0.052783117	0.104496256	0	0.22303395	0.703768061	0.280180663	0	0	0.331602607	0.394839485	0.183986494	0.163439376	0.261775192	0.099815163	0.141906443	0.212903666	0.131331801	0.282896232	0.415502051	0.382214215	0.066551123	0.22961859	0.048334011	0.165447034	0.341927298	0.314907145	0.445107882	0.076316853	0.153286221	0.092140271	0.1305253	0	0.154921745	0.067586283	0	0.061077351	0.286083809	0.180665467
LBX1	0	0.005865562	0	0	0	0	0	0	0	0	0	0.01439705	0	0	0	0	0.009552711	0	0	0	0	0	0	0	0	0	0	0	0	0	0	0	0	0	0	0	0.007808513	0	0	0	0	0	0	0	0	0	0	0.007093802	0
AC234779.1	0	0	0	0	0	0	0	0	0	0	0	0	0	0	0	0	0	0	0	0	0	0	0	0	0	0	0	0	0	0	0	0	0	0	0	0	0	0	0	0	0	0	0	0	0.187581577	0	0	0	0
IFNA14	0	0	0.048951257	0	0	0	0	0	0	0	0	0	0	0	0	0	0	0	0	0	0	0	0	0	0	0	0	0	0	0	0	0	0	0	0	0	0	0	0	0	0	0	0	0	0	0	0	0	0
MAPRE3	5.964425371	3.855432786	9.400933914	11.54248849	4.498683121	3.917260327	4.183808298	9.866507868	14.16184666	8.791266805	1.329774687	9.764937693	2.670386857	3.089976467	2.244138075	10.23098495	6.567316486	2.651649174	11.22574551	10.1829514	3.267689602	11.10147588	4.455114535	1.46839042	7.041701518	2.028187269	3.578461928	14.19049789	4.981312755	3.465602327	2.782369944	5.79837482	5.250890576	2.763241009	2.670015708	8.85519047	11.56129413	4.45316989	5.631193843	6.299580654	10.12087666	6.835276765	4.262127728	4.877161066	5.36307606	5.630536865	8.464060136	6.839500024	8.414358756
SELENOS	15.25218112	10.04979806	11.31117186	12.14489799	13.51060313	20.77425343	12.79603934	20.99679714	14.35896726	29.56056932	21.08295228	16.29703266	21.7505654	16.74258429	25.09743417	19.54569093	22.97292655	25.7380154	18.14572847	18.41715243	10.74548425	14.49702181	19.50536555	14.20489622	12.15439784	14.17257626	20.39126416	14.27501	18.08614587	16.41151804	14.35659583	40.63465606	12.37863293	25.20726475	16.44172734	9.515811292	16.51150005	12.38731927	27.44229202	16.84760472	16.98537958	15.77742761	14.74657649	25.77656909	12.83285119	12.22683563	14.81693401	16.9339571	20.35195365
AL354919.2	0	0	0	0.083257673	0	0	0.082836071	0	0.086960229	0.075003371	0.0800517	0.038874717	0	0	0	0.088855632	0.87699939	0	0.260416035	0.034889287	0.083085404	0.309727728	0	0.068046065	0.183784437	0	0	0	0.192325672	0.38654763	0.093833471	0.196059361	0.037580862	0.213587724	0	0	0.210844381	0.081955385	0.14988611	0	0.226204079	0.192263524	0	0.114099721	0	0	0	0.191545871	0.177413264
AC016586.1	0	0.074605834	0.283402013	0.653645765	0.491005456	0.41744482	0.151745024	0.148497332	0.273085632	0.20609479	0.251390427	0.091560188	0.241685784	0.17491864	0.290164234	0.581328881	0.324010095	0.579420091	0.136299621	0.493040718	0.282660431	0.273558865	0.302410636	0.213688521	0.144286905	0.082052629	0.246208772	0.303752791	0.855624299	0.429921212	0.663007553	0	0.177025638	0.027947517	0.109330496	0.296561944	0.331062669	0.386052999	0.176510616	0.531795618	0.106554027	1.207549852	0.209258783	0.05971886	0.234476972	0.322100947	0.84758219	0.872205806	0.905352337
FANCC	2.094590538	1.601686923	2.376536499	3.45830822	2.306335537	3.425127268	1.855331155	1.778026568	2.201494043	2.61911261	2.292825581	2.93927644	2.656145706	2.550557849	3.36417411	2.84652477	1.841722192	2.540350761	1.855859218	4.97041377	3.244384207	2.614575506	3.215673863	2.521643387	2.851497311	1.567669816	1.383524015	2.383069638	2.201681679	2.763483331	3.967654399	1.317379144	0.548394641	1.85555685	1.864353035	1.076798727	1.559827371	2.325100796	1.378442612	3.577233879	1.756363744	2.185746122	2.062331003	1.879242015	1.831125269	2.210967339	2.888228441	2.233489743	1.9988591
RGS10	2.836444603	9.102865155	10.60584499	14.9626407	5.409687909	8.500452032	19.96759516	7.6260259	11.5998139	15.61852354	18.09468939	13.5392068	1.898063476	11.46750958	6.111989769	10.72200759	27.92413195	15.918053	5.845424786	4.773673788	4.45455889	18.89741146	7.97161199	72.82852987	13.17998643	6.903431078	9.449343216	5.725206353	9.458982107	21.11130496	8.089539437	15.34689097	12.28263831	16.10821635	5.763952659	9.019083533	19.51566834	6.819447381	9.370006841	21.01527157	12.49643838	6.762086273	20.04471836	17.55276568	11.23017343	11.08624122	5.90396508	16.38203715	3.842796809
AL133351.3	0	0	0	0	0	0	0	0	0	0	0	0	0	0	0	0	0	0	0	0	0	0	0	0	0	0	0	0	0	0	0	0	0	0	0	0	0	0	0	0	0	0	0	0	0	0	0	0	0
AL354920.1	0.447370703	1.365010441	0.897439709	1.025082565	0.493603369	0.366243075	1.294477963	1.567471833	0.576514112	0.657073186	0.947702007	0.975673111	1.512454292	0.633038889	0.933438384	0.631157071	0.977173301	1.747457418	0.534381052	0.594779279	1.32460407	0.403342525	1.276844906	0.966686168	1.51432542	1.385777731	1.076674868	0.641255891	0.789315413	0.671174852	1.155293584	2.924552129	1.103366148	1.416007503	1.384852951	0.954019376	0.678941219	0.853810336	1.632489719	0.36658927	0.792671754	0.773886116	0.504878335	1.656961378	1.225731471	0.971415554	0.340826701	0.634939092	0.420065798
AC025154.1	0	0	0	0	0	0	0	0	0	0	0	0	0	0	0	0	0	0	0	0	0	0	0	0	0	0	0	0	0	0	0	0	0	0	0	0	0	0	0	0	0	0	0	0	0	0	0	0	0
EEF1A1P42	0	0.025559925	0	0	0.042054562	0	0.033420714	0.343407052	0	0.060521128	0.096892028	0.01568424	0.03105054	0	0	0.023899561	0.020813571	0	0.035022141	0.028152588	0.01117377	0.062480763	0.038852155	0.018302398	0	0	0	0.039024588	0.025864985	0.051984993	0.227146089	0	0.015162226	0	0	0.152402983	0.017013288	0	0.015118114	0.039041344	0.036505362	0	0	0.061378963	0.16066341	0.066210984	0	0.015456068	0
RNU1-98P	0	0	0	0	0	0	0	0	0	0	0	0	0	0	0	0	0	0	0	0	0	0	0	0	0	0	0	0	0	0	0	0	0	0	0	0	0	0	0	0	0	0	0	0	0	0	0	0	0
DUSP12	9.629387796	5.695787041	8.553690391	8.069000999	7.465400778	14.14255323	8.272183031	7.292213454	39.80695795	10.06920261	8.63658803	7.81951024	8.385275934	6.858160811	10.48807024	6.833260352	7.358081681	10.37882597	11.13773665	11.37743223	11.96029006	10.5722273	8.232279993	7.209986537	9.689987527	11.14835377	10.37011226	6.367430803	12.18206308	8.658820468	11.18157346	8.036709086	5.921417183	8.625028678	11.34251156	8.404047101	10.10143224	5.794738769	6.349573717	9.801009627	7.735024089	8.115495722	14.10750986	8.334136307	6.948076984	8.427564707	6.443452575	6.456487348	11.48982469
RNA5SP99	0	0	0	0	0	0	0	0.445491995	0	0	0	0	0	0	0	0	0	0	0	0	0	0	0	0	0	0	0	0	0	0	0	0	0	0	0	0	0	0	0	0	0	0	0	0	0	0	0	0	0
VIM-AS1	0.084892633	0.111009885	0.145969109	0.157111241	0.05619942	0.416987597	0.372180137	0.076485071	0.11721296	0.242631388	0.625825867	0.073358464	0.072614931	0.380395356	0.132846276	0.247520032	0.667538869	0.852675005	0.117004192	4.796751563	0.298640307	0.438353363	0.116819771	0.269041572	0.257630353	0.253572281	0.232489307	0.104300657	0.172822768	0.573126719	0.303545627	0.369973462	0.557204193	0.326278837	0.084467688	0.33943837	0.397873508	0.132560367	0.252537779	0.434772665	0.182939142	0.103660153	0.143707839	0.307588103	0.268377257	0.132721113	0.121265524	0.371783613	0.382614148
AC093206.1	0	0	0	0	0	0	0.029834319	0	0	0	0	0	0	0	0	0	0	0.227837506	0	0	0	0	0	0	0	0	0	0	0	0	0	0	0.040605478	0	0	0	0	0	0	0.034851797	0	0	0.095997993	0	0	0	0	0.041392408	0
KRT12	0	0.400881481	0.389355203	0.143683033	0.179886305	0.125129781	0	0.625645426	0.12506064	0.323595156	0.069075141	0.290717082	0.199225721	0.021361248	0.047246881	0.20445838	0.074190849	0.030325453	0.099870317	0.431509659	0.2788056	0.423159081	0.124641127	0.0391438	0	0.180366357	0	0.30603053	1.041824149	0.046325673	0	0.422940051	0.259422682	0.051194701	0.040054665	0.072432912	0.436640983	0.18858079	0.312557095	0.157719781	0.377362198	0	0.102219609	0.175030316	0.085903722	0.165208284	0.698676481	0.12120637	0.306173293
DRD5	0	0	0.020799032	0	0	0.011140548	0	0	0	0	0	0	0	0.034233004	0.009464584	0.020478744	0	0	0.02000621	0	0.006382956	2.694730935	0.022194085	0.005227573	0	0	0	0	0	0	0.021625997	0	0	0.016408671	0.008023826	0	0	0	0.017272283	0	0	0	0.04095365	0	0.022944528	0	0	0.008829196	0
MTND1P8	0	0.0179054	0	0.047062495	0	0.054647322	0.078040298	0.106918079	0	0.021198321	0	0.021974445	0	0.041980474	0	0.016742272	0.029160909	0.059597495	0.049067863	0	0	0	0	0.038463934	0	0.177233678	0	0	0.163071925	0.018208428	0.053040604	0	0.042486153	0	0	0	0	0	0.063543822	0	0.204583731	0	0	0.042997579	0	0	0	0.108273824	0
AC023790.2	0.02345764	0.042472235	0.080668738	0.037211294	0.069880926	0	0.024681909	0.063403355	0.03886612	0.067044212	0.053667619	0.017374717	0.008599307	0.03319305	0.045885314	0.039713254	0.034585347	0.047122447	0	0.101357518	0.167104351	0.06921506	0.010759929	0.045618898	0.008214086	0.023355804	0	0	0.035815954	0.050389532	0.104845139	0.065720273	0.05038932	0.071595885	0.023340218	0	0.037694027	0	0.075364083	0.014416432	0.111209945	0.042965257	0.019854766	0.042496567	0.022247503	0	0.040209892	0	0.079293319
ZNRF3-AS1	0	0	0	0	0	0	0	0	0	0	0	0	0	0	0	0	0	0	0	0	0	0	0	0	0	0	0	0	0	0	0	0	0	0	0	0	0	0	0	0	0	0	0	0	0	0	0	0	0
AL450384.1	0	0.082373511	0	0	0	0.251404144	0.251316215	0.122968735	0.113069354	0.048761272	0.208173187	0.050546544	0.050034224	0	0.533958398	0.69320302	0.201231451	0.274177338	0.225735934	0.272187128	0.180051904	0.352380911	0	0.176952722	0.143378561	0	0.101941162	0.125766894	0.250069942	0.29318655	0	0	0.195456879	0.138857879	0.181070362	0	0.109659499	0.106561845	0.097444117	0.083880596	0.058824015	0.374983701	0.115523009	0	0	0	0.350935967	0.398489619	0.1153401
L3HYPDH	1.158261136	4.587492282	0.954298047	2.386030893	1.05431651	1.244536612	2.979072572	0.753674813	1.186098811	0.62070427	1.66847482	1.155790588	0.648702854	1.752780622	1.2587033	1.720335317	2.332290128	3.328547314	1.782630998	1.090768164	1.145981041	1.370604863	1.025684703	1.081066329	0.794269763	1.809934871	1.754237501	1.215531287	1.974796051	1.58466326	2.991102567	1.231917507	1.422570755	1.849417334	0.875018389	2.180542788	1.660868846	1.117834967	1.027932543	1.982265565	1.58772798	2.563458783	1.361615372	1.043341654	2.349587737	1.031164264	1.723465498	3.317121868	1.604162229
AL358944.1	0	0	0	0	0	0	0	0	0	0	0	0	0	0	0	0	0	0	0	0	0	0	0	0	0	0	0	0	0	0	0	0	0	0	0	0	0	0	0	0	0	0	0	0	0	0	0	0	0
C9orf116	0.725777364	1.834246863	0.727966116	2.758357074	1.651611701	0.334216454	0.628425363	1.607499547	0.977042961	0.550997138	1.821906265	0.683164748	0.543209545	1.305133289	1.289549634	0.674092004	0.698516397	1.154221874	0.850263943	1.839380447	1.220740319	2.152661716	0.998733838	2.88823423	1.016572459	0.87317379	0.406561481	0.390120269	0.609478405	2.301451498	1.270527349	2.654690023	0.50885374	0.953753981	0.280833914	0.725494885	0.546679664	1.180526874	0.313060138	2.481115117	0.912340271	1.772455148	7.806789593	0.712205071	0.889100448	1.536545933	0.544289636	0.838773617	0.15333303
AL357793.2	0	0	0.114027634	0	0	0	0	0	0	0	0	0	0	0.046919353	0	0	0	0	0	0	0	0	0	0	0	0	0	0	0	0	0	0	0	0	0	0	0	0	0	0	0	0	0	0	0	0	0	0	0
PPIP5K1	2.380399956	1.312360503	1.998484315	1.461705729	2.641031701	2.623071452	1.465321364	3.320749738	1.492011383	2.426584307	2.03892424	2.081109207	3.336969838	3.635015133	3.593940071	2.225737305	1.917758571	3.141138565	2.990253325	4.396763108	1.718370778	1.570549721	2.587211933	1.270064011	1.491077849	1.7236844	1.62671584	1.189996227	1.820436918	3.123280912	2.5896295	1.518956239	1.307074008	1.683163842	1.636870464	1.750064367	2.501431626	1.580546395	1.759291693	3.687354626	2.430936101	2.384555796	2.522922368	1.138171209	1.118868938	2.231818514	2.662405232	1.785881194	3.11473977
THAP5P1	0	0.194772482	0.18496849	0.341292903	0	0	0	0	0.178235279	0.076864142	0.164075431	0.079678331	0.157741485	0	0.505018668	0.242826842	0.105736119	0	0	0.500568057	0.397351187	0.317411813	0.394749761	0.046489487	0.30135036	0	0.160693512	0	0	0.330114626	0.192322802	0	0.154052846	0.072962219	0	0	0.172860202	0.335954518	0	1.057791938	0	0	0	0.233860878	0	0	0	0.078519185	0.181814738
NOP56P1	0.151528787	0.137178469	0	0	1.50469414	3.349351989	5.580300895	12.83304358	0	0.866167966	2.888962568	0	0.277743744	0.107208199	0	0	1.265991055	0	1.378384874	0.050364374	0	2.179646444	0.06950567	1.96455576	0.053060346	2.26306444	0.113176613	3.071822576	0.046271902	0.139500052	0.541812624	0	2.278491282	0.873585274	0	0	0	0	0.270459815	2.328137499	0	0	2.693363051	0.054902823	1.724540308	0.710700154	0.909100252	1.161324082	1.152470841
AL138966.1	0	0	0.154829854	0	0	0	0	0	0	0	0	0	0	0	0	0	0	0	0	0	0	0	0	0	0	0	0	0	0	0	0	0	0	0	0	0	0	0	0	0	0	0	0	0	0	0	0	0	0
FLJ46284	0.006984105	0.122238576	0.060044287	0.022158033	0	0.02251299	0.040417352	0.006292416	0.034715135	0.029941874	0.026631002	0.00775953	0.010241177	0.009882654	0.021858488	0.082767519	0.048053535	0.133283953	0	0.011606708	0.036853642	0.012879738	0.022425073	0.016600508	0.029347216	0.01390757	0.005216417	0.0193068	0.03412345	0.010716148	0.081161128	0.039134138	0.050008482	0.016579446	0.034745722	0.016755327	0.03647391	0.032717167	0.034904094	0.010730605	0.069231733	0.038376476	0.041379881	0.030366274	0.006623807	0.005459473	0.017957695	0.079015342	0.035412312
SGPL1	11.87462644	12.02933861	10.39668198	18.43679217	11.32054204	12.42047634	9.616387003	11.60766704	20.17368123	12.93958444	14.8211884	10.39603187	9.018130849	11.2036721	16.06950151	13.13673431	12.25276244	13.46994147	13.31930963	12.4461497	10.7360193	15.65534339	10.43431824	11.58148397	10.30428227	9.034119387	7.524989932	16.3610196	8.643363892	14.33567083	12.06875677	11.73649413	7.979632838	11.44769999	6.028716649	10.13428938	16.36189012	12.06954528	12.59855722	13.08471742	11.81613841	13.28151595	11.12789348	13.18847062	9.183879764	13.79703873	13.09449947	10.42341663	11.29480952
AC108156.1	0	0	0	0	0	0	0	0	0	0.041867786	0	0	0.042960779	0	0	0.165334285	0.11518862	0	0	0	0.092758549	0.043223438	0	0	0	0	0	0	0.03578617	0	0.10475795	0	0.04195618	0	0	0	0.04707835	0	0	0	0	0	0	0.084922453	0	0	0	0.042769286	0.099034223
AC021683.2	0.066590323	0.046887541	0.05724955	0.11443627	0.121228754	0.040885966	0.052549285	0.049996148	0.147108149	0.055510469	0.016927648	0.020551017	0.484156726	0.007852225	0	0.053236403	0.054543932	0.066884371	0.018355767	0.719321071	0.011712768	0.110522306	0.066180237	0.038370532	0	0.176803302	0.091183048	0.030680288	0.189788594	0	0.615099742	0	0.166883	0.030110024	0.452756118	0.066564406	0.169422738	0.502575788	0.610124114	0.013641538	0.066966027	0.081311685	0.018787558	0.281486415	0.694705546	0.086756073	0.513655834	0.28352862	0.075031245
OR11J5P	0	0	0	0	0	0	0	0	0	0	0	0	0	0	0	0	0	0	0	0	0	0	0	0	0	0	0	0	0	0	0	0	0	0	0	0	0	0	0	0	0	0	0	0	0	0	0	0	0
SH3BGR	1.131144655	3.037929592	0.615901767	0.6280246	0.673941937	0.729240182	2.251423453	1.155001318	0.874604686	0.929464856	0.74761327	0.851785345	2.570922424	0.746943545	1.003056029	2.638447644	1.130350935	1.779951944	0.53006421	1.754499411	1.223606245	0.834400285	0.674507201	2.468638429	1.716386833	3.679031315	0.985658529	0.382179933	1.174408737	1.932285667	0.910027758	0.774663975	3.023763681	0.882281598	1.988352415	0.090456352	1.438960013	1.766289305	1.117152809	1.448272825	1.917544839	0.379832989	0.319137141	0.724056222	0.679434275	1.149480249	0.35547427	0.839393727	0.477947774
CST12P	0	0	0	0	0	0	0	0	0	0	0	0	0	0	0	0	0	0	0	0	0	0	0	0	0	0	0	0	0	0	0	0	0	0	0	0	0	0	0	0	0	0	0	0	0	0	0	0	0
Z93930.1	0	0	0	0	0	0	0	0.207290153	0	0	0	0	0.084343406	0.162781429	0	0	0	0	0.190263144	0	0	0.084859077	0	0	0	0	0	0	0	0	0	0	0.082371113	0	0	0.275984177	0	0	0	0.070699359	0	0	0	0	0	0	0	0	0.194430455
OR7E101P	0	0	0	0	0	0	0	0	0	0	0	0	0	0	0	0	0	0	0	0	0	0	0	0	0	0	0	0	0	0	0	0	0	0	0	0	0	0	0	0.101294403	0	0	0	0	0	0	0	0	0
AC141273.1	0	0	0	0	0	0	0	0	0	0	0	0	0	0	0	0	0	0	0	0	0	0	0	0	0	0	0	0	0	0	0	0	0	0	0	0	0	0	0	0	0	0	0	0	0	0	0	0	0
TRGV5	0	0	0.107980714	0.318783389	0	0.138810042	0.033038451	0.067895839	0	0.053846003	0.172410814	0.083726161	0	0.124407375	0.127755019	0.02126358	0.098762435	0.075692006	0.103864684	0.091840918	0.033137895	0.037059668	0	0.200832928	0.193514202	0.050021389	0.168857086	0.092587749	0.007670743	0.408553628	0.044909603	0.046917949	0.008993281	0.034075047	0.024994004	0.512243358	0.131185795	0.058836954	0.430421609	0.239287715	0.08661076	0.023004793	0.255139051	0.42777226	0.285886361	0.235633206	0.021529494	0.064172988	0.084911696
BTNL3	1.108892629	3.4856824	3.157957926	13.06466436	12.15842199	8.585116671	0.060769085	5.536516083	2.889895125	20.35299478	0.193797292	3.225470284	2.354356312	5.017870963	3.597085149	0.35851791	3.837527755	8.260603622	0.936110264	1.727663171	0.987422352	12.78102896	21.42666111	0.254587103	1.02737007	24.7497631	11.31914558	8.770488363	13.29786203	1.928302355	7.351775552	8.73769878	4.193331086	9.722574471	0.329470139	6.512208592	0.983744579	3.282716237	18.2089509	2.363937384	0.39826751	2.940804553	5.025298227	6.185748022	7.361808134	0.884879946	10.29603939	5.868086274	5.290659856
AC060764.1	0	0.074934494	0.10674393	0	0	0	0.19596022	0	0.102858245	0	0.094686703	0.091963537	0.045515715	0.087844604	0	0.035033388	0.915292833	0	0.205350089	0	0	0	0	0.026828735	0.217383795	0	0	0	0	0.647722707	0.665928291	0	0.044451372	0.04210595	0	0	0	0	0	0.076305476	0	0	0	0.089972908	0	0	0	0.045312834	0.314771772
RPL21P7	0.350116203	0.739570874	0.200669749	0.185131968	1.274784352	0.268710951	0.030699082	2.102943577	0.290047473	0.375249787	0.534009478	0.086441916	1.026789294	0	0.136971937	0.329299341	0.401490769	0.117220746	0.09651029	0.310319624	0.369497821	0.473489051	0	0.1765253	0.12259906	0.232397508	0.435835404	0	0.249465908	0.179068389	0.730269189	0.10898952	0.125347346	0.237467097	0.03870707	2.659847499	0.234417045	0.637826694	0.083321781	0.215171963	0.10059759	0.320638237	0	0.084570808	1.549586943	0.547371547	0.200050455	0.383329688	0.197248288
AC116366.2	0	0	0	0.134262373	0.224122611	0.155900768	0.074212496	0.152510773	0.140233162	0.040317128	0.086061588	0.188069575	0.041369639	0.039921371	0.110372782	0	0.055461187	0.056674295	0.093322263	0	0.089323047	0.187301566	0.051763983	0.024384876	0	0	0	0.051993721	0.034460756	0.086576609	0	0.105389266	0.040402248	0.382704731	0	0.067683807	0.068002062	0.044054096	0.060427058	0	0.048637273	0.258372153	0.047758761	0.245331532	0.160542791	0.044107517	0	0.082370477	0.190732578
TRIM50	0	0.034156888	0.019462548	0.035911141	0.022479768	0.093822209	0.035729293	0.020396019	0.037508147	0	0	0	0.033195397	0	0.212554042	0.019162841	0.022251296	0	0.037441342	0.052670213	0.059728061	0.008349588	0	0.01956666	0	0	0.067633253	0.020860131	0.034564554	0.013893981	0.060709125	0	0.016209577	0.007677149	0.06757415	0	0.05456551	0.017674716	0.024243627	0	0.009756754	0.041464061	0	0.008202349	0.128821083	0	0	0.024785574	0.019130707
MARK2P8	0.296054142	0.053603351	0.050905194	0	0	0	0	0.05334673	0.049052146	0	0	0	0	0	0.023164372	0.066828396	0.14549823	0	0	0.098400984	0.015622151	0	0.081479336	0	0.041467329	0	0	0	0.036162075	0	0.052929174	0.055296154	0	0.020079938	0	0	0.023786435	0.092458071	0	0.09097344	0	0.108451168	0	0	0	0.092570188	0.050748093	0.194483445	0.200148998
ZNF286B	0.124539975	0.127200157	0.148251427	0.060787723	0.04756511	0.105876864	0.312479508	0.017262436	0.126982034	0.071873982	0.116893985	0.053218192	0.122917184	0.061001538	0.367291505	0.097312321	0.15066139	0.086600711	0.007922242	0.17194418	0.171875516	0.08833478	0.171378019	0.589967714	0.184502833	0.057230454	0.071552855	0.088276219	0.175524959	0.11465368	0.231218813	0.008946624	0.202357995	0.087718344	0.200172916	0.022983047	0.138546688	0.067316515	0.071816182	0.612311241	0.169283998	0.13160118	0.113520401	0.1596698	0.045428917	0.13479629	0.024632317	0.223760996	0.072861855
RNA5SP77	0	0	0	0	0	0	0	0.423217395	0	0	0	0	0	0	0	0	0	0	0	0	0	0	0	0	0	0	0	0	0	0	0	0	0	0	0	0	0	0	0	0	0	0	0	0	0	0	0	0	0
AC026362.2	0.050636641	0.03056078	0.008706745	0.024097756	0	0.009327157	0.00532794	0.04562171	0	0.007236222	0.007723278	0.003750579	0.007425129	0	0	0.002857556	0.014931475	0	0.01674972	0.00336607	0.010687953	0.011205789	0.018581466	0	0.007092508	0.030250089	0.007564086	0.009331967	0.009277658	0.012431194	0.009052924	0.018915537	0.010877249	0	0	0	0.004068395	0.039534712	0.003615201	0	0	0.00927466	0.008571865	0.003669395	0	0	0.008679875	0.014784065	0.017116587
AC000067.1	0	0	0.168856252	0.467345334	0	0	0.103328618	0	0.650838231	0.210505978	0	0.14547542	0	0	0.076837916	0.05541867	0.675679587	0	0.162419757	0.195841958	0	0.14488135	0.090090973	0.084879761	0.068775082	0.195554	0	0	0.119952249	0.120543599	0	0.183421388	0.070316804	0.066606625	0.065141167	0	0.23670404	0	0.280448923	0.301765557	0.084649192	0.359740461	0.332480855	0.071163241	0.186274389	0	0	0.071679535	0
RF00019	0.593354828	0.895270006	0	0	0	0	0.156080596	0	0	0	0	0	0	0	0.696394163	0	0	0	0	0	0	0	0.272169572	0	0	1.181557855	0	0	0	0	0	0.554125667	0	0	0	0	0	0	0.423625479	0	0	0	0	0	0	0	0	0	0
AC138207.5	0.275641607	0.415895602	1.184883723	1.093138639	0	1.078917175	1.0150963	0	0.342525499	0.935524937	2.627613876	0.51040887	0.55575912	2.047702812	0.485262436	0.972197933	3.589857563	1.522723285	0.79780267	0.732930945	0.545438409	0.914984176	0.442525099	1.101880419	1.49606823	0.686112446	0.205876284	0.761981328	0.757546841	2.749071925	1.231994475	0.128708896	1.529605394	0.46738634	0.502813358	0.165320595	2.546835159	0.968436129	0.836375486	2.668079727	0.296996554	0.757302047	0.349958454	1.298337655	0.392132637	0.538672488	0.826858909	0.85507201	0.815276846
Z98755.1	0	0	0	0	0	0	0	0	0	0	0	0	0	0	0	0	0	0	0	0	0	0	0	0	0	0	0	0	0	0	0	0	0	0	0	0	0	0	0	0	0	0	0	0	0	0	0	0	0
METTL21EP	0	0.356652279	0.207367327	0	0.023951486	0.044428717	0.012689479	0.217313168	0.079927502	0.025851611	0	0.053596207	0.114948117	0	0.056617412	0.027223206	0.023708056	0.193812992	0.019946286	0	0.057274534	0.035584893	0.08851043	0.020847661	0.016892125	0	0	0.066677442	0.213599179	0.051812599	0.17248977	0.022525434	0.060447779	0.032719044	0.087997716	0.057865745	0.038758556	0.225982243	0.129154109	0.037058928	0.051977574	0.022089327	0.020415491	0.034957381	0	0.150837517	0.062018209	0.211265998	0.081532668
AC060814.3	0	0	0	0	0	0	0	0	0	0	0	0	0	0	0	0	0	0	0	0	0	0	0	0	0	0	0	0	0	0	0	0	0	0	0	0	0.010469111	0	0.018605835	0	0	0	0	0	0	0	0	0	0
LYSMD1	4.000649974	2.99779805	3.536084211	2.602698591	1.785474386	2.815165069	4.546438586	3.118443962	4.803824527	2.53737482	2.125391792	2.621950829	2.653050766	3.069027053	2.866470922	2.11180928	3.236419012	3.815142678	1.821458567	3.511047537	3.830740663	1.127394112	2.814480803	3.219897491	2.825399936	3.356698452	3.49168804	1.884647996	5.44259414	2.379510453	5.685792043	5.373339797	3.540512768	4.268347977	5.054050663	3.370022092	3.04276689	2.702370991	3.265446397	1.802579952	1.646744049	2.696403931	3.329117009	2.996800962	2.493982335	2.582663956	2.484956876	2.936517353	3.095925125
TOR2A	6.997802257	5.487717252	11.26601435	22.62572246	22.72032627	5.446007491	4.70545562	8.607130781	6.215685228	7.776163322	8.361879048	5.793920954	5.255901378	7.557923708	7.207453204	3.525629422	5.374092574	7.625620451	11.36488798	10.93812262	7.416543895	4.66333505	9.377439766	6.95693001	9.338564893	9.896403463	7.856616662	12.0339426	6.084035589	3.127683818	7.689769202	5.605520054	3.010648997	8.202691859	2.85311099	13.88322615	3.234955218	7.78353666	4.624820064	5.405500818	4.463136453	8.898598456	7.180543621	6.357555848	13.86541317	9.279563579	11.56232573	3.752198841	6.101959478
AL136084.2	0.011797553	0.049841319	0.040570736	0.05614404	0	0.070625202	0.031033187	0	0.058640824	0.016859276	0.026991061	0.013107402	0.017299401	0.150244056	0.078462158	0.159783925	0.046384032	0.106646836	0.009756063	0.172533294	0.124506382	0.047864213	0.037880445	0.07392782	0.066097777	0.105717033	0.079304165	0.010871019	0.064846517	0.072406892	0.126551463	0	0.059132047	0.02400515	0.058692491	0.014151554	0.028436191	0.036843903	0.016845718	0.003625229	0.025423104	0.01080426	0.039942237	0.025647363	0	0.027666435	0.080891059	0.099028173	0.139576488
AC128687.2	0.099591358	0.330585568	0.171242913	0	0	0.137583805	0.15718364	0	0	0.071160442	0	0.184414512	0.438108859	0.563695406	0	0.112403945	0.097889976	0.600186788	0	0.430321757	0.420418015	0.183661429	0.182728688	0.021519869	0	0	0.074384629	0.183539672	0	0.122247395	0.267077247	0.093006958	0.285242725	0.101322092	0.06606189	0.238926231	0.12002484	0.311025031	0.106654825	0.153015397	0.171691294	0.182412566	0.084295058	0.108253622	0	0.077850547	0	0.145385347	0.168323185
LINC00189	0	0.015648694	0.044583021	0	0	0.023879924	0.081845391	0	0.042960113	0.185265917	0.15818864	0.019204897	0.038020487	0.330205198	0.060862415	0.043896481	0.101942458	0	0	0.017236014	0.013681957	0.038252942	0	0.022410756	0.090793232	0	0.038732015	0	0.174190087	0.190962352	0.092711268	0	0.055697119	0.087930549	0.034398371	0	0.062496835	0.040487619	0.092558465	0.031869996	0.067049636	0.094982072	0.1316771	0.131524333	0.049181922	0	0	0	0.087645743
ASXL2	2.969280052	2.530033174	2.612312407	3.429675263	1.336720221	8.568778127	6.495567939	1.996657969	2.646307348	5.011792314	3.09295354	3.856790988	4.858602469	3.797358366	5.483063513	6.558450389	3.658828572	4.217084521	1.732427521	3.317528375	3.736629347	3.815498143	4.101875292	4.607224939	3.378407578	2.926222431	2.136928796	2.767991913	4.960527007	5.121793194	4.565654406	1.220752927	3.703632454	3.36436337	6.989822758	1.806834899	6.991805615	2.59876543	5.004671653	6.03447233	7.029178418	3.583427135	2.974839448	4.184199638	1.506572609	3.25155007	3.680080424	5.669431271	3.698030524
DHX29	7.954012962	3.165594556	8.220274747	6.951013213	2.648566821	12.06852744	5.309015219	6.007648697	3.758302073	9.235419883	8.208901092	6.746906606	8.664619151	6.646908333	8.706398082	3.961170573	7.870796545	7.845618703	4.165171298	7.313749763	9.245699508	8.405780904	9.416124319	6.630437938	8.768474306	7.623094801	4.669073197	4.71798536	9.370148193	8.733045067	7.631729523	4.459107999	6.50529957	8.637376568	8.257778102	1.985348782	7.041186854	5.977705305	7.476757034	9.579061249	8.503524517	8.712839499	8.737946615	9.763238831	1.6939401	5.389250976	5.847672562	8.126254696	7.265061926
AL365220.1	0	0	0	0	0	0	0	0	0	0	0	0	0	0	0	0	0	0	0	0	0	0	0	0	0	0	0	0	0	0	0	0	0	0	0	0	0	0	0	0	0	0	0	0	0	0	0	0	0
RNF213	4.904886582	3.533605958	4.498444026	7.265859516	5.117455816	12.05655344	8.549906051	7.908551023	2.100331514	6.432024768	22.58926448	21.09273678	11.19783447	6.862345404	11.30797545	7.623564441	7.710646385	9.660864512	3.892969061	9.567129832	3.041609191	9.982629303	5.605626228	6.355726394	4.343564096	6.72230737	3.101997849	3.399756033	12.50468603	20.14911991	6.074142418	2.443234519	7.366707864	4.658922413	4.432741251	8.879793295	9.806092464	6.61614035	9.089153764	15.72925875	7.116526008	8.194231686	9.178147372	14.87645499	3.882781075	4.933806339	4.912387013	9.938225798	7.20951121
AL024507.1	0.205725214	0.124161534	0.35373536	0	0.408573883	0	0	0.556052052	0	0	0	0	0	0	0	0	0	0	0.340251608	0	0	0.075877642	0	0	0	0.20483211	0.307311679	0	0	0	0.183899905	0	0	0	0	0.246774172	0.082644841	0.160620591	0.073438723	0.06321658	0	0.18840422	0.174127747	0.074539599	0.195112225	0.160815363	0.176321842	0	0
RN7SL658P	0	0	0	0	0	0	0	0	0	0	0	0	0	0	0	0	0	0	0	0	0	0	0	0	0	0	0	0	0	0	0	0	0	0	0	0	0	0	0	0	0	0	0	0	0	0	0	0	0
RNA5SP427	0	0	0	0	0	0	0	0	0	0	0	0	0	0	0	0	0	0	0	0	0	0	0	0	0	0	0	0	0	0	0	0	0	0	0	0	0	0	0	0	0	0	0	0	0	0	0	0	0
AC122685.1	0	0	0	0	0	0.038116708	0.021773358	0.074575752	0	0.029571814	0	0	0	0	0	0.023355592	0	0	0	0	0	0	0	0.035771647	0	0	0	0	0	0.02540089	0	0	0	0.028070633	0	0	0.033252109	0	0	0	0	0	0	0	0.157006607	0	0	0	0
HIBADH	34.1415295	51.67476892	22.57236647	34.14310071	21.25252544	23.06338115	46.36594835	22.75863838	16.26276076	19.89566938	24.20490488	42.86577603	35.80419351	33.87262197	14.31560163	33.81643403	16.49292279	41.40909899	21.35075177	27.19598168	46.02534364	27.0553604	30.82030426	21.71261192	33.63948254	28.65392241	24.66655778	37.54204045	37.39024673	19.62873221	53.12166067	24.85932258	35.22756861	21.88929378	36.5540372	19.67649562	19.04766142	25.38676543	43.414773	22.76455452	32.63993402	28.48918356	45.26691769	38.93983289	21.21860141	19.17697247	22.91865161	40.23190565	19.97285383
NF1P6	0	0	0	0	0	0	0	0	0	0	0	0	0	0	0	0	0	0	0	0	0	0	0	0	0	0	0	0	0	0	0	0	0	0	0	0	0	0	0	0	0	0	0	0	0	0	0	0	0
MIR668	0	0	0	0	0	0	0	0	0	0	0	0	0	0.718584685	0	0	0	0	0	0	0	0	0	0	0	0	0	0	0	0	0	0	0	0	0	0	0	0	0	0	0	0	0	0	0	0	0	0	0
AC092667.1	0	0.006577777	0	0	0	0	0	0	0	0	0	0	0	0	0.025582926	0.012300973	0.010712631	0.021893898	0	0	0	0	0	0.037680575	0	0.021703016	0	0	0.026625132	0	0	0	0.031215658	0.007392151	0.007229511	0.026146993	0	0	0	0	0	0	0	0	0	0	0.018682206	0.007955153	0
SMIM10L1	4.600338824	4.284162935	4.535778958	2.521830185	3.3075913	4.558647981	4.221593158	4.879241866	5.19077107	2.841845199	3.588234764	6.016866384	5.703984245	4.762702086	6.902791313	6.217470924	5.55202008	4.059155838	2.831540136	6.081310905	6.099481458	3.6211507	5.967205403	5.921512017	6.317119184	3.757061031	4.627707523	3.369773211	5.437789832	4.746229861	4.153934097	3.741493137	5.4246654	4.54599847	5.334402066	2.947727687	4.547651922	4.24642346	5.662489739	7.279258604	8.221920046	4.362336214	6.476472877	4.202924511	2.474216508	3.88741237	4.252270814	4.097403644	2.706560309
TMEM97P2	0	0	0	0	0	0	0	0	0	0	0	0	0	0	0	0	0	0	0	0	0	0	0	0	0	0	0	0	0	0	0	0	0	0	0	0	0	0	0	0	0	0	0	0	0	0	0	0	0
PFN1P8	0	0.062652413	0.089248148	0	0	0	0.054613837	0	0	0.037087302	0.237501453	0	0	0	0	0.117165069	0.153054492	0	0.08584617	0.069007541	0	0	0.047617144	0	0	0	0	0	0.126800351	0	0.092796637	0	0	0	0	0	0.041702922	0	0.111172432	0	0.134222752	0	0	0.037612983	0	0	0	0.151543474	0
AC104117.4	0	0	0.057215755	0.052785561	0	0	0	0	0	0.023776157	0	0	0	0.094171074	0	0	0	0	0	0	0	0.024546014	0	0	0	0	0	0	0	0	0	0	0	0	0	0.079830134	0	0	0	0.040900456	0.028682784	0	0	0	0.063117768	0	0	0	0
ADAM24P	0	0	0.023066037	0	0	0	0	0	0	0	0	0	0	0	0	0	0	0	0	0	0	0	0	0	0	0	0	0	0	0	0	0	0	0	0	0	0	0	0	0	0	0	0	0	0	0	0	0	0
AC004112.1	0	0.12029795	0.205636822	0	0	0.036714962	0.104863201	0	0.066050415	0.341811687	0.121606119	0	0.175367478	0	0.343107921	0.044993375	0.078367364	0	0	0.026500067	0.042071534	0.058813221	0	0.068912281	0.111674391	0	0.059549788	0.146935579	0.194773948	0.293601241	0.142541935	0	0.085633336	0.027038333	0.185104107	0	0.224204817	0	0.284614006	0.367496669	0.068725087	0	0	0.144440241	0	0	0	0.058195266	0
DPH3	5.269730481	5.39625127	5.714186579	4.292702035	2.435728919	9.655715394	4.953652844	6.031026098	5.401299537	9.192882337	7.156581547	6.247479084	7.791109682	8.285309657	4.841392696	4.108013903	7.948435168	9.219039807	4.985994714	5.054705485	7.903773112	7.220049426	8.601765746	7.242493099	10.81680282	4.128154831	8.155579174	6.212008924	8.408443837	6.337422342	9.26572599	15.13344886	10.33408286	8.135881406	6.455778567	4.024317274	7.641469176	7.981607816	6.58123945	10.23622319	6.022426409	9.260792026	5.947132276	10.63622735	3.331916451	9.265439007	4.801379403	5.688783323	7.408771936
YBX1P3	0	0	0	0	0	0	0	0.055870283	0	0	0	0	0	0	0	0	0	0	0.051281045	0	0	0.022871808	0	0	0	0	0	0	0	0	0	0	0	0	0	0	0	0	0	0	0	0	0	0	0.058812706	0.048474598	0	0	0
FP565260.4	0	0	0	0	0	0	0	0	0	0	0	0	0	0	0	0	0	0	0	0	0	0	0	0	0	0	0	0	0.033553894	0	0	0	0	0	0	0	0	0	0	0.033764801	0	0	0	0.039812573	0	0	0	0	0
AL096870.1	0	0.07316185	0.052109402	0	0.060187766	0.027911267	0.095662301	0.218434784	0	0.043308398	0.092446802	0.022447014	0	0	0.071137038	0.034204641	0	0	0	0.141020248	0.015991707	0.044710696	0	0.013097038	0	0	0	0	0.055526283	0.055800021	0	0	0.065099751	0.061664843	0	0	0.024349125	0	0	0.0558753	0	0.05550834	0.051302153	0.065883387	0	0.04738001	0.103897172	0.044240917	0
CYCSP48	0	0	0	0	0	0.080363709	0	0.157232469	0	0	0	0	0	0	0	0	0	0	0	0	0	0	0	0	0	0	0	0	0	0	0	0	0	0	0	0	0	0	0	0	0	0	0	0	0	0	0	0	0
AP001471.1	0	0.025312694	0.072115691	0	0.083295568	0	0.066194896	0	0.138981081	0.029967865	0	0	0	0	0	0.07100517	0.28857149	0.168504822	0	0	0	0.06187641	0	0.090626828	0.058745383	0	0	0	0.025614803	0.051482162	0	0	0	0.113786317	0	0	0	0.065491134	0.05988753	0	0.036152259	0.076819578	0	0.030392634	0.079554687	0.06557055	0	0.122452539	0
RPL36P20	0.176704416	0	0.303835387	0	0	0	0	0	0	0	0	0	0	0	0	0	0	0	0	0	0	0	0	0	0	0	0.131980251	0	0	0	0.157957912	0	0	0	0	0	0	0	0	0	0	0	0	0	0	0	0	0.064489112	0
FKBP9P1	2.379939693	0.959217863	0.714733649	0.724038386	0.226617903	0.480416017	1.149164831	0.881192956	0.094529642	0.442602312	1.069099948	0.495028707	0.262932886	0.092264777	0.950208152	0.602537803	0.961348632	1.489937377	0.215682916	0.585147226	0.249448428	1.11227231	0.949602628	0.394501885	0.119869121	0.081150952	0.365254772	0.510705241	0.527644203	0.135062514	0.845152485	0.06089293	0.752845297	0.315100571	0.762309888	0.078214139	0.281585171	1.158158996	0.756474069	0.540978902	1.131111976	0.403069525	0.372526625	1.299377388	0.371040483	0.777289758	0.41913405	1.100585575	0.275508742
GAPDHP20	0.055976871	0	0	0	0.055585523	0.025777039	0.014724585	0	0	0	0.04268894	0	0.020520491	0	0.021899188	0	0.082530873	0	0	0.01860531	0	0	0	0	0.03920248	0	0	0	0	0.017177762	0.050038306	0	0	0	0	0	0	0	0	0.017200936	0	0	0	0	0	0	0	0	0
RF00019	0	0.126941269	0	0	0	0	0	0	0	0	0	0.155788976	0	0	0	0	0	0	0	0	0.110987219	0.465458368	0	0	0	0	0	0	0	0.1290896	0	0	0.150603901	0	0	0	0.168990198	0	0	0	0	0	0	0	0	0	0	0	0
PRMT5-AS1	0.123538184	0.154443886	0.091036464	0.195970941	0.210299143	0.081269499	0.134628066	0.11130326	0.058481707	0.037830442	0.121130203	0.052287346	0.064696727	0.149836381	0.172608655	0.109553375	0.095407481	0.177262431	0.306482115	0.170109853	0.111751689	0.156221469	0.064761702	0.068642587	0.018539557	0.123001874	0.224085442	0.113835971	0.037724494	0.162473448	0.189312113	0.082407543	0.088457395	0.047880028	0.046826587	0.105848659	0.042538547	0.068894868	0.044100022	0.141000287	0.106487305	0.323248317	0.224065448	0.031972214	0.418446693	0.110365459	0.196636945	0.315600909	0.238624729
BNIP3P39	0	0.061408412	0.174952145	0	0	0.046854653	0.240882509	0	0	0	0	0	0.074599764	0.071988177	0	0.229677374	0.300031008	0.102197871	0	0.236730742	0.026845284	0	0.18668671	0.021986003	0	0	0.075995848	0.09375763	0.031070664	0.062447677	0.090954105	0	0	0.034505598	0	0	0.081749771	0.079440509	0.072643358	0	0	0	0	0	0	0	0.08720611	0.111400866	0.085984587
PHB2P1	0	0	0	0	0.125785667	0	0.016660288	0.285315098	0	0	0.144902572	0.023455868	0	0	0	0	0	0	0	0	0	0	0.029051808	0	0	0	0.047305281	0.058361491	0	0.019435962	0.339698252	0.059148245	0	0	0	0.075973172	0	0.049449485	0	0	0	0	0.107215736	0	0	0	0	0	0
RN7SL582P	0	0	0	0	0	0	0	0	0	0	0	0	0	0	0	0	0	0	0	0	0	0	0	0	0	0	0	0	0	0	0	0	0	0	0	0	0	0	0	0	0	0	0	0	0	0	0	0	0
AC025038.1	0	0	0	0	0	0	0	0	0	0	0	0	0	0	0	0	0	0	0	0	0	0	0.076952706	0	0	0	0	0	0	0	0	0	0.06006227	0	0	0	0	0	0	0	0	0.153639155	0	0	0	0	0	0	0
RPL27AP	0.129583238	0.234622484	0.111406309	0.205560323	0.128677292	0	0.034086567	2.451742149	0.536754518	0.185180738	0.592934662	0.095980335	0.047503758	0.366725977	0	0.036563582	0.127369485	0.130155449	0.107159702	0.129210671	0.170945831	0.19117677	0.118878664	0.112002259	0.090751488	0.129020685	1.06464069	0.358218808	0.118711363	0.119296596	5.560118511	0.968127601	0.139178778	0.175780242	0.042978195	0.777196819	0	1.11289761	0.046257955	0.039819179	0.055849007	0	0.109680466	0.140854138	0.860287924	0.911656749	0.111062494	0	0.109506808
CNTRL	2.011244143	2.100751972	1.934970357	1.88010095	0.814327622	2.784013241	2.519300272	1.283539216	1.130621495	1.593194424	2.930672598	1.877640141	2.703431427	1.702489423	3.622723731	4.445404728	2.306365579	1.503069458	0.762305237	3.573223205	3.202824531	2.209967532	2.753921385	2.15097681	3.485721566	1.412486732	1.086408953	0.689467548	2.606557139	2.804933185	2.439969178	0.44161762	3.675298138	1.656444585	3.011691199	0.603138404	2.921662327	1.981550148	1.779951271	3.033120377	2.445684777	2.121483131	1.018361636	1.938931924	0.738016082	1.001334782	1.487791611	2.743810704	2.326888846
RF00019	0	0	0	0	0	0	0	0	0	0	0	0	0	0	0	0	0	0	0	0	0	0	0	0	0	0	0	0	0	0	0	0	0	0	0	0	0	0	0	0	0	0	0	0	0	0	0	0	0
AC123905.1	0	0	0	0	0	0	0	0	0	0	0	0.038587288	0	0	0.163049773	0	0	0	0	0	0	0.038429711	0	0.045028635	0	0	0.077821996	0	0.031817279	0	0	0	0.074605999	0.035334753	0	0	0	0	0	0	0	0.095420991	0	0	0	0	0.089301636	0.038025927	0
BLOC1S2P1	0	0	0	0.148536114	0	0	0	0	0	0	0	0.069354561	0	0	0	0	0	0	0	0	0	0	0	0	0	0	0	0	0	0	0	0	0	0	0	0	0	0	0	0	0	0	0	0	0.177610464	0	0	0	0
RPP25L	15.58914836	35.74931191	37.81081147	69.23401575	56.28217487	18.37466156	21.95633775	34.64801749	37.41798324	33.01075581	20.27353292	30.31950215	30.80696981	40.83100833	15.4690486	15.55559426	13.36942202	43.96679674	43.24217801	39.71867395	24.80076478	18.16310621	31.39670422	49.10022127	38.13930999	42.81253702	44.9933003	30.10907813	25.00004781	29.90717594	29.7624819	75.78125188	18.94271598	37.42694558	17.24027788	48.17339184	16.25772366	31.19393077	16.6948008	14.59307285	18.71018453	29.30962347	47.31778008	23.69690292	58.69911969	34.05633484	36.54383212	17.29406631	21.11315324
ZNF503-AS2	1.229066825	0.182904625	0.738216535	0.494099971	0.300938828	0.837337997	1.195778763	1.031497593	0.543968961	0.511279702	0.14123817	0.598587033	0.814714982	0.881489636	0.665263042	0.745851205	0.529564886	0.811722155	1.155615601	0.430895203	2.363218887	0.732758634	0.88812801	0.840393297	1.055311319	0.469376328	1.018589517	1.039455114	0.586110763	0.279000104	0.361208416	0.97485071	0.837857905	0.576680475	0.452310843	1.555090051	1.034837825	1.077904251	0.468797013	0.869171333	0.515202086	1.1101668	0.456019141	0.658833872	0.606782701	0.407994533	0.981251066	0.669758333	0.583349438
LINC01818	0	0	0	0	0	0	0	0	0	0	0	0	0	0	0	0	0	0	0	0	0	0	0	0	0	0	0	0	0	0	0	0	0	0	0	0	0	0	0	0	0	0	0	0	0	0	0	0	0
CCDC126	1.016224606	2.692871302	1.337817166	1.800969001	1.592517415	1.944982852	2.698215832	0.586543544	0.710330345	1.531653355	1.440998253	1.787667529	2.066413454	1.482915887	4.168229662	1.465066683	2.083567449	3.22162234	1.129251956	2.374928529	1.922923905	2.266454465	2.032071693	2.075788354	3.046949246	1.407052347	2.004278114	1.638724914	2.395294352	1.544638883	2.157482605	2.550538984	3.382436353	2.595481923	2.153933964	1.485650032	4.777709918	0.855406447	2.652730814	2.703105357	2.833196531	1.381454039	2.136915329	2.525653567	1.189689919	0.980566015	0.680453308	2.955417905	0.87219859
OR8B9P	0	0	0.052391075	0	0	0	0	0	0	0	0	0	0	0	0	0	0	0	0	0	0	0	0	0	0	0	0	0	0	0.018700547	0	0	0	0	0	0	0	0	0	0	0	0	0	0	0	0	0	0	0
EPHB4	43.13279274	18.04897722	19.80643162	34.65584136	38.63858134	30.09615271	26.65521869	17.44168657	33.83855628	21.13671932	18.55120713	35.95749984	25.07312548	21.08417916	15.46586643	39.87041283	22.19242567	10.6900402	34.36504226	33.20573687	34.46395461	31.29717474	40.44562498	33.62580654	35.52920745	28.144855	22.82716882	45.57311449	35.30099609	18.97270075	21.90943746	7.632467515	16.75314522	21.25793642	36.78673022	18.35670044	18.66119233	26.11878009	16.38857868	32.56197143	23.00315153	24.21095231	28.91575917	31.90056203	37.16913651	25.5889606	28.70952522	44.25783002	23.36987595
KRTAP20-3	0	0	0	0	0	0	0	0	0	0	0	0	0	0	0	0	0	0	0	0	0	0	0	0	0	0	0	0	0	0	0	0	0	0	0	0	0	0	0	0	0	0	0	0	0	0	0	0	0
AL391244.1	4.219281556	14.89481096	4.203216632	5.25888435	11.3944379	4.728887065	7.933530358	9.976197758	5.548234822	3.716632408	6.316221814	7.192823299	8.789418018	2.953596495	3.545864403	7.382513024	6.0672013	5.314208324	8.122917591	11.61232931	9.500593816	7.245788879	8.622116466	6.695517247	4.150937108	6.045832668	6.469488954	6.397575113	8.787226672	8.707234124	7.343760489	3.335726785	9.055439806	5.238947365	3.635444669	8.515614731	4.188145983	9.743213227	6.439107274	7.854628802	6.436791603	4.988496043	3.495657618	6.074578762	7.855024983	7.922688289	5.816595719	7.194098805	2.395922219
PNMA6B	0	0.014175108	0	0	0.046645518	0	0	0	0	0	0.035823136	0	0	0	0	0	0	0	0	0.015612956	0	0	0	0	0	0	0	0	0.01434429	0	0	0	0	0	0	0	0	0	0	0	0	0	0	0	0	0	0.040260154	0	0
CST9LP1	0	0	0	0	0	0	0	0	0	0	0	0	0	0	0	0	0	0	0	0	0	0	0	0	0	0	0	0	0	0	0	0	0	0	0	0	0	0	0	0	0	0	0	0	0	0	0	0	0
MX1	0.8505028	2.013734066	6.766420423	7.010487383	5.67152333	3.579095144	5.505301029	3.872615994	2.010773629	4.728411531	66.33766215	13.46164297	9.84760172	2.76337345	6.997618999	3.763999248	7.192584112	27.47426539	5.226274174	55.76739155	3.542007138	14.52389295	0.783245652	5.30553182	7.060573181	10.19429632	2.384590252	1.935154878	3.971650136	5.966768232	7.456526446	1.655752703	15.58540624	3.030709653	1.672962157	10.48457993	5.910851903	21.00386399	5.70783215	8.29277389	8.117843752	3.265367005	3.848554645	5.027737456	7.427172378	6.408014409	1.766288095	2.927263766	3.333818854
AJ003147.1	0	0.112401741	0	0	0	0	0	0	0	0	0	0	0	0	0	0	0	0.374125244	0	0	0	0	0	0	0	0	0	0	0	0	0	0	0.044451372	0	0	0	0	0	0	0	0	0	0	0.044986454	0	0	0	0	0
MYO5A	0.221343097	0.331349162	0.268651493	0.6437213	0.280131693	0.991292658	1.648532201	0.144678567	0.226513052	0.734955657	1.598636398	0.511124103	0.26729093	0.626410209	1.38549624	0.591483785	3.259160362	1.068010239	0.929561734	0.275522754	0.204969158	0.869204439	0.232919987	1.353256434	0.671727308	0.479655358	0.243118841	0.355929606	0.808440105	1.762031298	0.640138182	0.226974788	1.084561449	1.028807731	0.611764229	0.515398537	2.770434778	0.603155794	1.011687964	0.664153743	1.801311081	0.369642464	0.639183435	1.283173824	0.551566095	0.525856828	0.167388999	1.46671517	0.484130036
AC112200.1	0	0	0	0	0	0	0	0	0	0	0	0	0	0	0	0	0	0	0	0	0	0	0	0	0	0	0	0	0	0	0	0	0	0	0	0	0	0	0	0	0	0	0	0	0	0	0	0	0
ACTG1P21	0	0.03402026	0	0.04470937	0.223898488	0.051914956	0.04448297	0.050786087	0.046697643	0.080553621	0.128963289	0	0.103320673	0.03988145	0	0.031810316	0.083108589	0.05661762	0	0	0	0.020790474	0.025856109	0.036540737	0.019738449	0	0.0842034	0	0	0.017298006	0.25194287	0.052641938	0.060542768	0.019116101	0.018695515	0	0.045289373	0	0.120733261	0.051964029	0.024294318	0	0	0.02042385	0.106921499	0.176253638	0	0.020572027	0
AC243428.1	0	0	0	0.169353675	0	0	0	0	0	0	0	0.079074708	0	0	0	0	0.104935087	0	0	0	0	0	0.097939808	0	0	0	0	0	0	0.065522752	0	0	0	0	0	0.256121679	0	0	0.152440987	0.065611148	0	0	0	0	0	0.166906854	0	0	0
LINC01142	0	0	0	0	0	0	0.009710319	0	0	0.013188216	0	0	0	0	0	0	0.036284038	0	0	0	0	0	0	0	0.012926292	0	0	0	0	0.056640493	0	0	0	0	0.012243297	0	0.029659052	0	0.02635522	0	0	0.033806651	0	0	0	0	0	0	0
BRICD5	1.326004188	2.033376091	2.070617014	1.588330967	4.783237022	1.856775905	0.968104324	2.6575533	1.457199616	1.527541058	1.031871412	1.352963311	1.031718671	3.12082398	1.18573114	1.015547786	2.088021845	1.386221141	2.551151997	4.281382864	2.448965213	1.297533169	1.924002376	0.684152064	0.615938146	2.42494471	0.525513298	1.022376772	1.718835677	1.876788023	2.806084774	1.288880871	1.104476811	0.734175758	0.188480947	2.174882505	0.684884902	1.478974042	0.396068468	3.068447222	0.781430298	1.313493076	2.084350091	0.598106026	1.129271714	1.036537238	3.154324118	2.370276708	3.110140545
SSX6P	0	0	0	0	0.029948968	0	0	0	0	0	0	0	0	0	0	0	0	0	0	0.060146219	0	0	0	0	0	0	0	0	0	0	0	0	0	0	0	0	0	0	0.010766298	0	0	0	0	0	0	0	0	0	0
AC009269.2	0.23885046	0	0	0	0	0.109989313	0	0.107597643	0.098935684	0	0	0	0	0	0	0	0.058692507	0.119952585	0.098759471	0	0.063018166	0.044047614	0.054779893	0.025805605	0	0	0	0	0.036468533	0	0.106755453	0	0	0	0	0	0	0	0	0.036697761	0	0.109370246	0	0	0	0	0.204712648	0.043584802	0
HSPD1P18	0	0	0	0	0.229404189	0	0	0.416279405	0	0	0	0	0	0	0	0	0	0	0	0	0.060951997	0	0	0	0	0	0	0	0	0	0.206510549	0	0	0	0	0	0	0	0	0.070989111	0	0	0	0	0	0	0	0	0
MTCO2P15	0	0	0.07387461	0	0	0	0	0	0	0	0	0	0	0.060794893	0	0.024245668	0	0	0	0	0	0	0	0	0	0	0	0	0	0	0	0	0	0	0	0	0	0	0	0	0	0	0	0	0	0	0	0	0
FLJ13224	0.037231644	0.033705674	0.064018156	0.059061255	0.147885395	0.102869794	0.068555876	0	0.092531657	0.053205826	0.028393503	0.013788456	0.040946105	0.237075991	0.145657079	0.052526942	0.036595592	0.03739605	0.03078895	0.049499464	0.029469526	0.013732149	0	0.064360611	0.039111853	0.074140024	0.027808256	0.034307614	0.022738636	0.022850735	0.066563506	0.069540209	0	0.063131114	0.012348425	0.044660583	0.044870581	0.116274879	0.026581519	0.022881563	0.176510898	0.37506626	0	0.121409941	0.035310931	0.058207939	0.063820588	0.054351457	0.1887799
PLA2G12B	0.099944519	2.503263828	14.0057878	0.079271933	0.347360243	1.38071691	16.91772529	8.194209133	6.168394343	0.124972373	0	9.031341067	7.437622892	16.44049136	0.332351233	0	1.227963789	12.79919609	0.08264977	7.241754091	0.039553956	0.110587626	4.14889698	0	4.00718504	0.696574445	11.01063963	0.414428674	10.26990105	0.168686233	8.621449276	0.326678695	0	0.949026306	5.916931559	5.69462031	9.234535286	12.1729903	2.943408412	0.015355801	10.35954521	11.16662456	0.211484941	2.734043754	4.834216714	0	9.294099388	5.854273526	2.491571121
RB1CC1	3.812197629	11.97745471	5.040275964	6.992627714	0.690953968	8.26276119	41.07153802	4.888536053	7.542757845	6.743655063	4.820952018	6.598537723	7.462425474	4.011712501	8.201264414	12.52779235	5.20588274	15.6804414	2.338375265	4.714026079	8.192940925	7.385191274	8.278029495	5.99495219	5.673993952	6.20570012	3.344915104	3.553728151	10.07924169	6.839697615	11.57977735	3.919629551	10.45220741	5.618100421	8.921799204	1.491727998	13.17049463	5.906534837	10.90800838	6.876220599	18.86119613	4.460639995	5.40077272	10.81136434	2.000829103	5.213543269	4.054036259	7.710120013	3.327914049
TRIP4	7.354003773	2.848586382	4.390154824	4.39249954	2.999596969	10.10975456	5.680387768	6.415084721	4.006911001	8.99322721	9.228314039	7.038481337	6.696893362	7.556485263	6.478575999	10.56285146	7.246043932	9.084103039	5.233905434	4.948335933	4.947941191	5.6237071	7.17537963	5.91334417	6.20171351	3.687892699	6.003017515	4.274630181	7.774742297	7.333030474	7.795361529	5.944257151	5.497450735	7.50009716	6.792405552	1.984269008	9.967995983	4.843210348	7.657351453	7.039040182	6.889202162	7.327632057	4.093862745	7.36170671	3.30825691	4.2025389	6.611141083	7.329809795	6.245031787
ATF4P3	0.266897295	1.417510843	0.13767541	0.338707351	0.689081521	0.24580945	0.18253744	1.394693687	0.132663759	0.152563676	0.895578396	0.098843384	0.410934494	0.302132197	0.083532128	0.120493623	0.28857149	0.107230342	0.088284982	0.124193969	0.126752448	0.275631281	0.195879616	0.12687756	0.093458563	0.531477255	0.478428409	0.196748967	0.114102305	0.376755822	1.049761959	0.04985032	0.171996501	0.181023687	0.141632688	0.128060839	0.10721916	0.791847344	0.095275617	0.442875247	0.138035898	0.293311115	0.180723495	0.154726137	1.063139906	0.166906854	0	0.194810858	0.045109338
RPL35AP3	0	0	0	0	0	0	0	0.352681162	0	0	0	0	0	0	0	0	0	0	0	0.065053984	0	0	0	0	0	0	0	0	0	0	0.174960326	0	0	0	0	0	0	0	0	0.120287104	0	0	0	0	0	0	0	0	0
AQR	4.450161207	2.088544213	2.582859079	5.512657428	1.460603309	7.924629197	3.294791243	4.137068915	2.464674539	6.087074138	4.223147328	4.198909057	6.149749087	4.460425329	4.999627568	6.43472285	3.41166247	4.059660831	2.828982857	5.287723205	2.612104863	2.714072788	4.053874035	3.651912818	2.581114395	2.136595138	2.576892935	2.069529196	3.625092971	5.833346045	4.655951915	2.264755182	2.734449398	3.558127075	5.88035302	1.224567578	5.053541442	2.309811481	4.673564795	3.619709982	6.777554439	4.754727543	3.766658102	3.194623497	1.177654004	2.804449705	3.735551843	4.020730213	4.140989256
PA2G4P4	0.429203365	0.359774326	0.163999135	0.643028169	0.142067569	0.241567053	0.175623683	1.976446717	0.395073123	0.221488382	0.87284798	0.194274916	0.78670563	0.23618456	0.242539986	0.215298249	0.351559176	0.23949924	0.19718473	0.285312903	0.163569995	0.123124633	0.109374405	0.350362398	0.183691146	0.284893391	0.64114264	0.26366359	0.116501845	0.190248802	1.747827017	0.311754288	0.170735387	0.129381396	0.110717939	0.686458104	0.038315882	0.856371373	0.289405731	0.234468264	0.349410666	0.174696298	0.444011023	0.19006967	0.497519666	0.447344259	0.28611277	0.121830953	0.040300729
AC093300.1	0	0	0	0	0	0	0	0	0	0	0	0	0	0	0	0	0	0	0	0	0	0	0	0	0	0	0	0	0	0	0	0	0	0	0	0	0	0	0	0	0	0	0	0	0	0	0	0	0
AC023813.3	0.418320658	0.031558683	0.359641887	0.248846217	0	0	0.165057403	0.094222797	0.173275113	0.149450131	0.079754662	0.116191407	0	0	0.081827391	0.029508642	0.102793555	0	0.086483247	0.104279484	0.02759237	0	0	0.112989292	0.146481993	0	0.156221521	0.096366841	0.063870678	0	0.093485295	0.097665934	0.07488283	0.106397595	0.104056669	0.125447353	0	0.081651284	0.11199746	0.064272145	0.045072946	0.095775058	0	0.07578423	0.099185064	0.081750296	0	0.267169177	0.088377479
STPG2-AS1	0	0	0	0	0	0	0.082836071	0	0	0	0	0	0	0	0	0	0	0	0	0.034889287	0	0	0	0	0	0	0	0	0	0	0	0	0	0	0	0	0	0	0.074943055	0	0	0	0	0	0	0	0	0	0
CXorf21	0.243099552	0.137548222	0.182874507	0.626654247	0.060349997	0.713655727	1.175021849	0.246401502	0.302087179	0.857646368	1.807571706	0.348866526	0.144816037	0.644983019	0.546853997	0.282948906	2.269992015	0.85460559	0.603098268	0.616101555	0.304661411	0.582805734	0.139386034	0.807638934	0.978941924	0.514343918	0.74897903	0.616020484	0.621714768	2.219366862	0.733418597	0.624324875	1.142316384	1.185095229	0.211647338	0.328056663	1.818899349	0.21352581	1.345096533	0.84972626	0.222643346	0.473092644	0.488684124	1.299199086	0.634035844	0.332554034	0.599019003	0.68758256	0.154076964
MRPS31P5	0.392965436	0.553389206	0.425432302	0.161614042	0.144525231	0.455747095	0.505357779	0.170467115	0.229087327	0.072795681	0.033298035	0.274893329	0.352138621	0.020594604	0.358715816	0.714561715	0.150209172	0.19004107	0.192572043	0.280573649	0.387839147	0.225458275	0.300419551	0.094347372	0.208953367	0.144910917	0.217411309	0.348692204	1.048877576	0.348371934	0.325255448	0.067960158	0.515856276	0.562673779	0.333072689	0.12220833	0.21048508	0.306808967	0.52994202	0.500901217	1.072638366	0.106631048	0.098550999	0.179295353	0.30367583	0.341312235	0.311852471	0.897669118	0.233688037
AC072039.2	0	0.503716837	0.220782434	0	0	0.059128651	0.10132795	0	0.106372763	0.04587336	0.097922011	0	0.141212765	0	0	0.036230429	0.126208943	0.128969522	0	0.213388921	0.169388238	0.09471742	0.117795487	0.027745434	0	0	0	0	0.117629711	0.078806407	0	0	0.091940423	0.1741786	0.127759783	0	0.103164859	0.100250665	0.04583647	0.078912724	0.166020397	0	0	0.139570729	0	0	0	0.140583325	0.108509024
VN1R4	0	0	0.092484245	0	0	0	0	0	0	0	0	0	0	0	0	0	0	0	0	0	0	0	0	0	0	0	0	0	0	0	0	0	0	0	0	0	0	0	0	0	0	0	0	0	0	0	0	0	0
RFC2	15.80669351	18.81808152	16.26350712	24.62958528	20.37972443	14.9099941	9.710740321	16.14772475	19.32534754	13.38006208	23.3895427	29.95869219	17.50516689	22.07819756	10.79185225	15.25772976	16.90238005	8.194318637	29.62158785	23.71813516	17.80504045	17.79085318	19.45932427	14.52154125	24.40747102	18.50492747	18.85150747	13.74306215	11.95811616	19.18349695	24.70430313	20.66630596	11.42764148	13.31469742	14.00261085	13.36419985	13.24268642	16.8197582	8.873430563	17.63470967	17.65760704	17.18423724	23.95260647	29.5226706	15.32976717	14.667874	17.83027717	13.36111723	18.70085053
AL139300.1	0	0	0	0	0	0.010362267	0.005919224	0	0	0	0	0	0	0	0	0	0	0	0	0	0	0	0	0	0	0	0	0	0	0	0	0	0	0	0	0	0	0	0	0.006914708	0	0	0	0	0	0	0	0	0
MIR6718	0	0	0	0	0	0	0	0	0	0	0	0	0	0	0	0	0	0	0	0	0	0	0	0	0	0	0	0	0	0	0	0	0	0	0	0	0	0	0	0	0	0	0	0	0	0	0	0	0
RNU6-407P	0	0	0	0.429897791	0	0.249591134	0	0.488327763	0	0	0.413343875	0	0.198693601	0	0	0.611736853	0	0	0	0.180149493	0.143002762	0	0	0.117117747	0	0.539653828	0	0	0.165511035	0	0.484505519	0	0.388094669	0	0	0	0	0.423173479	0.193482791	0.6662055	0.467198425	0	0	0	0.514045669	0	0	1.384655636	0.458033283
RF01210	0	0	0	0	0	0	0.142573622	0	0	0	0	0	0	0.766950961	0	0	0	0	0	0.360298986	0	0	0	0.234235494	0	0	0	0	0	0.166326985	0	0	0.194047334	0	0	0	0	0	0.386965581	0	0	0	0	0	0	0	0	0.197807948	0
RBMY1B	0	0	0	0	0	0	0	0	0	0	0	0	0	0	0	0	0	0	0	0	0	0	0	0	0	0	0	0	0	0	0	0	0	0	0	0	0	0	0	0	0	0	0	0	0	0	0	0	0
AL136131.3	0	0	0	0	0	0	0	0	0	0	0	0	0	0	0	0	0	0	0	0	0	0	0	0	0	0	0	0	0	0	0	0	0	0	0	0	0	0	0	0	0	0	0	0	0	0	0	0	0
RN7SL763P	0	0	0	0	0	0	0	0	0	0	0	0	0	0	0	0	0	0	0	0	0	0	0	0	0	0	0	0	0	0	0	0	0	0	0	0	0	0	0	0	0	0	0	0	0	0	0	0	0
UBE2V1	1.696443078	2.580822979	1.679765731	2.301354055	0.557655014	4.654890186	3.511489467	1.886822258	1.29877214	2.637470671	1.061756704	2.716703651	3.276753588	1.018144116	2.279397249	4.595263633	1.575463778	2.220990088	0.619204254	3.340355981	2.327460484	2.140322746	3.912225762	1.979479534	2.974286773	1.223125737	2.053528332	1.304472601	2.87957597	1.888491361	1.757011298	1.573358057	3.036772315	3.225693307	2.141951887	0.870112005	2.528609662	1.653345284	2.376408805	2.487830915	4.195282824	2.100054008	0.831823209	3.391257789	0.765627173	1.216362281	2.165926095	5.610552708	2.076265443
TPI1P1	2.254748345	1.315450062	1.744622794	8.941874063	10.74712742	2.49191788	2.668978199	19.2987132	3.362230302	1.799030866	11.34876944	1.809229309	7.576849331	3.084165466	2.146441564	2.417584043	5.171201108	1.434313048	3.853462876	2.248265674	1.308761281	2.328533062	1.275568062	2.322366849	2.079116584	3.367439887	10.32895041	5.609706538	2.593447582	2.283336848	9.876160506	2.52681304	0.780329014	2.01356267	0.673038534	7.392696142	1.026559123	7.5697272	2.656131751	2.933080747	2.720963625	1.927249564	9.733044535	2.396398404	14.18491888	6.286379761	2.963147337	0.768022326	1.714876612
CLDN25	0	0	0.06427287	0	0	0	0	0	0	0	0	0	0	0	0	0.021094374	0	0	0	0	0.019724519	0	0	0	0	0	0	0	0	0	0	0	0	0	0	0	0	0	0	0	0	0	0	0	0	0	0	0	0
ACSM2B	0	0	0.01188079	0	0	0.003181843	0.00181756	0	0	0	0	0	0	0	0	0	0.003395791	0	0	0.002296586	0.001823031	0	0	0	0	0	0	0	0.002109972	0.002120373	0.024706337	0	0.002473759	0.007029701	0.006875036	0.008288321	0.002775764	0	0.002466562	0	0.002977975	0	0	0	0	0.005401251	0	0	0.00583911
AC005154.2	0.161862767	0.427390204	0.278315832	0.224670203	0.281279508	0.149073814	0.340620971	0.255206469	0.100569224	0.072284297	0.21601891	0.044958484	0.326353884	0.257669095	0.110816492	0.43388084	0.357969516	0.203221896	0.100390101	0.847336309	0.341646226	0.208949485	0.148491655	0.13990232	0.113357924	0.08058004	0.120895047	0.149150688	0.556060047	0.186267119	0.434072425	0.037790336	0.463596216	0.301905405	0.308684021	0.291239583	0.373889297	0.189562276	0.361130837	0.099476485	0.279044572	0.185293454	0.274004322	0.087970639	0.268646983	0.063264048	0.17341057	0.251058472	0.3077668
COX20	1.01982861	1.97588888	0.707397994	0.468786572	0.701984363	1.158053599	1.682743931	1.399123295	1.075274676	1.167563789	0.88379447	1.579413238	1.754582147	0.975718041	1.332941952	2.027384472	1.384004056	1.466657106	1.399200793	1.821939528	2.788553865	1.752486482	1.833955125	1.212014582	3.583275102	0.911553423	0.510690851	0.523261643	1.953465772	1.710596441	0.942713864	1.006517324	1.921004779	1.426633382	2.352313956	0.722869739	1.252348001	1.176255231	1.108707307	3.628792868	1.09384368	0.827832028	1.108417619	1.574618372	1.033164157	0.779081665	0.73501268	1.349193356	0.832445358
SPATA41	0.080796047	0.089398677	0.069462605	0.085445524	0.053487455	0.173628615	0.092097246	0.097058934	0.066934032	0.076974315	0.267004739	0.229403547	0.14809461	0.076218729	0.031608908	0.030396862	0.105887675	0.162305648	0.089086422	0.080563748	0.10658591	0.099333367	0.185304176	0.110570792	0.066014878	0.107260388	0.160923841	0.024816879	0.230276223	0.082646949	0.096299234	0.125757139	0.086778932	0.146133598	0.080391607	0.09691752	0.075734738	0.042054507	0.067298362	0.024827534	0.092859314	0.246644798	0.09118204	0.058549021	0.025542642	0.084211007	0.161579213	0.117947596	0.113797089
GINS4	0.813356709	1.314207313	1.478193844	2.629482601	0.869012396	2.925253675	3.444891192	1.400675652	2.055549221	1.868549744	2.041428015	3.587955278	2.374016552	2.658763333	1.317107133	2.257225188	1.123294174	2.492209406	1.915663162	0.913678744	1.140887791	2.851807453	2.961055811	1.610684547	1.279844611	0.574053679	1.553341261	0.872810758	0.587919382	3.620733399	5.05266249	1.22110067	0.803550898	1.09633896	0.754650006	0.568098935	1.778486796	1.495135669	1.414986473	1.727388726	3.878216257	2.130911945	3.259162554	3.017880306	0.751868076	2.929512525	1.367742219	1.187353498	1.670503853
IFNA11P	0	0	0	0	0	0	0	0	0	0	0	0	0	0	0	0	0	0	0	0	0	0	0	0.023156361	0	0	0	0	0	0	0	0	0	0	0	0	0	0	0	0	0	0	0	0	0	0	0	0	0
SIGLEC11	0.035530229	0.096496168	0	0.098633972	0.070563658	0.106349579	0.046730718	0.0160057	0.073585949	0.038080817	0.135479871	0.006579175	0.006512491	0.075414025	0.062550374	0.045113906	0.235731895	0.160592053	0.367274427	0.011809359	0.01874855	0.045866157	0.00814879	0.057580739	0.062207528	0.017687992	0.238837252	0.081849554	0.04882393	0.223516629	0.127043363	0.232268243	0.050881621	0.198812273	0.023568251	0.234408243	0.24978381	0.013870168	0.082442084	0.234736133	0.02296973	0.081346921	0.030073119	0.045057343	0.151637802	0.027773974	0.045678082	0.045384238	0.120102014
LINC02499	0	0	0	0	0	0	0	0	0	0	0	0	0	0	0.036969793	0	0.023221176	0.04745819	0	0	0	0	0	0	0	0	0	0	0	0	0	0	0	0.016023555	0	0	0	0	0	0	0	0	0	0	0	0	0	0	0
AL359538.1	0	0.049737223	0	0.287604137	0	0.030359623	0.34684577	0	0	0	0	0.02441605	0	0	0.012896188	0.04650631	0	0	0	0.032869381	0.008697244	0.085107203	0	0.014245901	0.011542952	0	0	0	0.100661682	0	0	0	0.047206837	0.03353702	0.01093305	0	0.132425067	0	0.035302123	0	0.056828814	0	0	0.035831316	0	0	0	0.012030425	0.027856995
TMEM38A	0.375166114	2.258583	1.919117327	4.96936096	1.490172965	0.699685761	6.607065648	0.811225356	1.02563875	4.329254499	2.074284738	1.444975155	2.117987833	2.402177188	4.175661283	3.593877672	0.156721688	3.787068781	1.349570354	0.773114097	4.607687008	3.583848723	2.116673179	1.844263494	1.904875237	7.862962798	0.518390316	2.264348174	1.111264775	0.961320157	1.542678472	3.135742749	3.082543613	1.5203821	0.734133362	1.597585608	0.663138907	1.157002764	1.339248601	5.19352081	1.932226962	1.013558274	5.144214592	2.392411052	3.077773601	2.742049113	1.157563164	2.649375804	0.713343017
AC120498.10	0.446484821	0.235783982	0.3838554	0.442667033	0.110840836	0.154202839	0.088085089	0	0.462352902	0.398780301	0	0.041338065	0.040919078	0.315892673	0.917033897	0.188972176	0.274285773	0.784798698	0.184611763	0.185500468	2.120405315	0.452861805	0.512002165	1.350680713	0.078172074	0.22227326	3.668266933	1.748533391	0.409025291	0	0.199558709	0	0.399622233	0.454243991	0	0.133893313	0	0.958634575	0.278921726	0.068599378	0.096215121	0.204446559	0.283431699	0.121329802	0.423451482	0.261762829	0.095667693	0.366630177	0.848948818
AL356481.2	0	0.128864622	0	0	0	0	0	0	0.265327518	0	0	0	0.039136618	0	0.041766064	0.030123406	0.052467544	0	0.176569963	0.106451973	0	0.039375897	0.048969904	0.023068647	0	0	0.079738068	0	0	0	0	0.099700641	0	0	0	0.128060839	0	0	0.038110247	0	0	0	0	0	0	0	0	0.077924343	0.270656031
OR10H4	0	0	0	0	0	0	0	0	0	0	0	0	0	0	0	0	0	0	0	0	0	0	0	0	0	0	0	0	0	0	0	0	0	0	0	0	0	0	0	0	0	0	0	0	0	0	0	0	0
PPP4R1L	0.536206503	0.481748361	0.324789552	1.493373195	0.405393976	0.291814691	0.713253401	1.449305704	0.277631647	0.263403635	0.432154574	0.48065387	0.538326281	0.801853821	0.157330429	0.268209348	0.880406631	0.440651677	0.458536028	2.059674801	0.697716212	1.883300943	0.782586814	0.606971492	0.166425142	0.43074304	0.673554384	1.527202443	0.541457785	0.727372662	0.49021421	0.381257147	0.905316501	0.407077284	0.129338769	0.869778258	1.250830701	1.531859634	0.926609184	0.505541304	1.407605069	0.775652698	0.706562248	1.198805596	0.913068688	1.176484937	3.03419948	0.747184189	0.288356485
SNX19P3	0.151579721	0.005717691	0.048868986	0.060113439	0	0.026175608	0.019936345	0.051212861	0.04709006	0.013538424	0	0.00701705	0.020837783	0.080433176	0	0.069501532	0.111742641	0.171280196	0	0.006297663	0.009998176	0.027953578	0.008691129	0.045036203	0	0.018865209	0.127366487	0.122215829	0.017357796	0	0.135498686	0.035389538	0	0.025702321	0.006284207	0	0.015223319	0.014793291	0.020291304	0.081512202	0.008166157	0.052056561	0.048111935	0.013730319	0.01797	0.02962246	0.03247878	0	0.064047679
MIR4663	0	0	0	0	0	0	0	0	0	0	0	0	0	0	0	0	0	0	0	0	0	0	0	0	0	0	0	0	0	0	0	0	0	0	0	0	0	0	0	0.227912408	0	0	0	0	0	0	0	0	0
AP005262.1	0	0	0	0	0	0	0	0	0	0	0	0	0	0	0	0	0	0	0	0	0	0	0	0	0	0	0	0	0	0	0	0	0	0	0	0	0	0	0	0	0	0	0	0	0	0	0	0	0
AC104758.3	0	0	0.045790625	0	0	0	0.116753202	0.015995618	0	0.01268561	0.013539453	0	0	0.012561087	0	0.045085488	0.026175934	0	0	0.017702879	0.014052555	0.026192723	0	0	0	0	0	0	0.032528783	0	0.031740834	0	0.031780981	0.012041639	0.035330107	0	0.014264369	0.041584292	0	0	0	0.048777407	0	0	0.050514094	0	0.030432872	0.032396892	0
RNA5SP362	0	0	0	0	0	0	0	0	0	0	0	0	0	0	0	0	0	0	0	0	0	0	0	0	0	0	0	0	0	0	0	0	0	0	0	0	0	0	0	0	0	0	0	0	0	0	0	0	0
AC138625.1	0	0.070435321	0	0	0	0.376195332	0.337689903	0	0	0.041694421	0	0	0.256697323	0.08257029	0	0	0	0	0	0.038789953	0	0	0	0	0.245198119	0	0	0	0	0	0	0	0.083564898	0	0	0	0.093766818	0	0.083321781	0	0	0	0	0	0	0	0	0	0
TSNAX	5.437263674	4.780606988	3.261325524	3.617726648	0.923792031	9.274984097	6.008515254	2.660959874	2.903170248	6.647190314	3.099582336	4.810012719	5.992963229	3.776628256	6.932698178	4.607679216	5.082483292	10.02443045	1.531159494	6.220165673	5.81927985	4.124115771	5.298824526	3.794006996	7.176180072	1.870500178	7.042809618	1.980793314	6.117410917	4.933576579	4.311408191	7.515456986	5.684675893	5.694092663	7.94432068	1.906815846	6.589128462	2.009751952	5.668137412	4.557225636	5.406955267	3.771827723	5.962919732	4.538996955	1.430531193	2.795883701	1.873345414	3.853340665	3.907924412
SUPT5H	21.31589822	23.93885958	21.25574638	21.92679436	24.00872267	19.34389548	28.42313644	16.08700293	21.37583522	19.42622772	18.98525855	23.99197506	16.28916488	13.26123378	18.41052783	23.25813805	13.45050308	14.0751087	27.83919752	16.36299023	15.04586673	20.33671343	16.78474326	17.97894112	20.46873432	12.14447858	12.21578271	17.33209595	26.44853981	22.48660079	15.57293931	5.885968361	20.8074547	17.68819457	15.87853192	31.2511494	18.7569258	22.60086183	16.0991773	26.40453558	15.19529069	14.50835631	16.0818599	14.19514787	32.42711431	21.52256873	24.57335452	21.44119952	19.52008696
KRT10	6.661273948	10.7955063	9.035240458	7.114767969	14.5734303	8.640271603	4.607463935	11.8357407	6.068055316	8.267744515	9.10757691	27.58858469	13.64961429	5.726856049	7.049734066	7.65304692	6.58660351	16.4734884	3.13835652	11.27308353	3.753081913	6.147089232	9.689954353	7.563909649	10.56620341	8.851948855	9.831658763	4.377386614	6.151025933	4.153476118	6.571391243	17.96864656	7.278054072	10.01705308	9.93749353	9.327459564	8.379813376	5.780980075	6.963194219	5.308942697	7.503329879	7.558699233	11.18647802	5.500208201	10.87337279	7.779556769	2.638518569	8.765387979	7.199144596
AC010655.2	0.25544732	0.411120969	0.073205052	0.067536813	0	0.078421383	0.089593092	0	0.211620739	0.425887724	0.064936198	0.28380892	0.499435276	0.301219411	0.199871436	0.55259613	0.836944504	0.171050212	0	0.424521464	0.831230558	0.157027748	0.195287835	0.147193302	0.387613039	0.169558907	0.381586405	0	0.182012135	0.313559029	0.228347012	0.159039089	0.64018033	0.173257716	0	0	0.513097127	0.132960852	0.060792176	0.313982048	0.220190194	0.077979994	0.072071001	0.246813898	0	0.133122083	0	0.870115928	0.575655123
LINC00683	0	0.003451731	0.019667916	0	0	0.010534691	0.006017718	0	0.009475983	0	0	0	0.025159255	0	0.102923515	0	0.016864568	0	0	0	0	0	0	0.012358204	0.008010734	0.011388798	0.008543364	0.010540123	0.003492928	0.003510147	0.010224954	0	0.004095155	0.003879079	0.011381198	0	0.004595107	0	0	0	0.009859707	0	0	0.00414445	0	0	0	0.008349037	0
AARSD1	0.760916693	2.351292283	0.876602826	0.772516118	0.513805926	1.233400678	1.677318613	1.672759897	0.554723622	0.636121331	0.61510568	1.871150099	1.913552415	0.81830189	1.059757496	1.498623165	1.518272464	1.222842772	0.67958461	3.227127205	1.096148604	1.347114931	1.612516539	0.631373428	0.714079943	0.984897375	1.159388068	0.462763768	2.007580938	2.003467806	0.938664041	0.426365591	0.735535792	0.903163533	0.878245028	1.350862074	1.344986781	0.796077971	0.749693578	1.674147082	1.128137881	1.128899366	0.592523251	0.849155752	0.808261872	0.678081626	0.613032583	3.115795605	2.276316597
RNA5SP363	0	0	0	0	0	0	0	0	0	0	0	0	0	0	0	0	0	0	0	0	0	0	0	0	0	0	0	0	0	0	0	0	0	0	0	0	0	0	0	0	0	0	0	0	0	0	0	0	0
ATP8B4	0.067470142	0.109631628	0.11601191	0.131728188	0.036076085	0.2079275	0.243009197	0.130928132	0.055894426	0.153898134	0.308723462	0.061506595	0.087519583	0.168911399	0.123856127	0.234308564	0.81876614	0.203304225	0.133049312	0.065551128	0.05203452	0.254592856	0.08332233	0.27139485	0.090868468	0.144689434	0.096910275	0.133907408	0.217125608	0.351980427	0.1994944	0.087243798	0.256419054	0.177766894	0.161806316	0.118286193	0.364866968	0.113459274	0.324223073	0.221680018	0.114078835	0.095060779	0.193286448	0.178645222	0.068911748	0.12982498	0.106757429	0.327682589	0.232453683
SEC14L6	0.016618133	0.04513301	0.057148283	0.052723314	0.033003904	0.022957675	0.118026748	0	0.082601963	0.029685149	0.050693117	0.006154399	0	0.023515006	0.013002643	0.023445103	0.179676588	0	0.068712368	0.011046903	0.026307112	0.079680471	0	0.039499618	0.02909559	0.06618396	0.012412058	0	0.091343354	0.101992962	0.014855122	0.031038879	0.136839983	0.039449501	0.088186391	0.119603992	0.186925478	0	0.07711932	0.015319584	0.77352192	0.030437946	0.042197231	0.096338915	0.047282503	0.012990392	0.042728937	0.030324332	0.04213042
AP003028.1	0	0	0	0	0	0	0	0	0	0	0	0	0	0	0	0	0	0	0	0	0	0	0	0	0	0	0	0	0	0	0	0	0	0	0	0	0	0	0	0	0	0	0	0	0	0	0	0	0
RF02171	0	0	0	0	0	0	0	0	0	0	0	0	0	0	0	0	0	0	0	0	0	0	0	0.276823766	0	0	0	0	0	0	0	0	0	0	0	0	0	0	0	0	0	0	0	0	0	0	0	0	0
AL512329.1	0	0.04273902	0.030440794	0	0.070319877	0	0.027941564	0	0	0	0	0	0.012979984	0	0	0.009990677	0	0	0	0.01176856	0	0	0	0.022952724	0	0	0.026445791	0	0.010812279	0	0	0	0.012676459	0	0.023486828	0	0.042672148	0.082933496	0.025279159	0	0.01526025	0	0	0	0.134323491	0.027678021	0.03034685	0	0.029921772
AC217774.1	0	0	0	0	0	0	0	0	0	0	0	0	0	0	0	0.030764329	0	0	0	0	0	0	0	0	0	0	0	0	0	0	0	0	0	0	0	0	0	0	0	0	0	0	0	0	0	0	0	0	0
AC096577.1	0	0.032774817	0	0	0	0	0	0	0	0	0	0	0	0.076842871	0.021245166	0	0	0	0.089815935	0	0	0	0	0.023468682	0	0	0	0	0.016582994	0	0	0	0	0	0	0	0	0	0.019385559	0	0	0	0	0	0	0	0	0.019818908	0
TMEM35B	0.733649136	4.132612955	1.734530977	1.648718645	2.124850076	3.181339484	7.462074503	1.652475728	1.316853276	4.674206851	1.818354401	7.403862639	6.813337201	2.768343601	3.42028731	5.330470582	5.798972423	2.026444112	2.072877745	3.901545638	4.355225126	4.149075026	6.141527059	5.389956888	3.33969412	1.765288444	2.146182105	1.746413821	7.299718806	9.418220416	1.858146981	3.482818045	6.544572572	6.738322041	5.941199402	2.420099856	5.57521024	1.813862897	5.368832665	3.174953325	4.215933724	2.01563907	3.777552269	3.965150928	5.5664121	2.246182482	1.205184654	4.997976092	1.343299346
SYF2P1	0	0	0	0	0	0	0	0	0	0	0.104086593	0	0	0	0	0	0	0	0	0	0	0	0	0	0	0	0	0	0	0	0	0	0	0.04628596	0	0	0	0	0	0	0	0	0	0	0	0	0	0	0
TMEM191B	0.054541566	0.131670093	0.140672697	0.281191008	0.243721141	0.012558044	0.057388124	0.294839404	0.564799747	0.146142273	0.228768937	0.020199054	0.149957435	0.096471819	0.053344175	0.076948032	0.067012247	0.438259277	0.135310509	0.145026007	0.093536398	0.16093255	0.112581028	0.005892717	0.028647966	0.814571816	0.162948041	0.276419448	0.033310397	0.083686533	0.048755272	0.662162746	0.146450818	0.01849647	0.04522379	0.556107448	0.021910679	0.319376211	0.02920495	0.033519774	0.070520517	0.349646147	0.392398183	0.059285486	0.284503263	0.767432387	0.140238563	0.059715607	0.0460914
AL592148.1	0.253342511	0.038225011	0.108902796	0.20094099	0.251571335	0	0.033320577	0.342378117	0	0.045254843	1.25582229	0	0.092872515	0.179242472	0.495561389	0.178709642	0.373521749	0	0	0.168409414	0.066841741	0	0.116207233	0.082114016	0.044356064	0	0.378442247	0.116722982	0.232087384	0.077743849	0.339698252	0.118296491	0.136051165	0.042957531	0.084024786	0.303892689	0.152660808	0.296696911	0.0904369	0.038924366	0	0	0.428862945	0	0.961092127	0.198037796	0	0.231146366	0.107045981
AC012368.1	0.091917992	1.678129428	0.158048901	4.009808997	0.456376861	0.222220561	0.23574342	0.496887932	0.266517327	0.106726159	0.560786146	0.059571977	0.219024663	0.40645587	0.350610188	0.25935847	0.496912342	0.276971645	0.228036544	0.85543469	0.284956177	1.025539065	0.126487286	0.124136218	0.144839818	0.205917645	0.240286914	0.12704866	0.175429552	0.359640574	0.328665791	0.407744325	0.22213001	0.389647397	0.129565329	0.44103464	0.369257016	0.197354448	0.27070238	0.141225789	0.158462735	0.23149218	0.213950684	0.066608561	0.414086523	0.305372182	0.157561141	0.259980768	0.213611935
RNASEH2C	4.69612179	9.004280397	12.872446	20.65555978	8.403006549	2.232750332	7.772788373	9.258810628	8.778702175	4.592013957	7.999886653	8.407885107	9.479678706	7.605199418	3.578980009	5.390631106	7.718136049	9.142742585	10.45263615	6.795880147	7.011738364	5.747325993	7.40644301	8.987749608	8.916204796	13.2833374	12.61798313	10.28437769	8.580965961	5.736368914	8.327676148	11.94660164	7.019926074	8.05596046	6.604366347	12.74775167	5.42075942	12.74946033	4.321621564	4.507203667	5.822224999	9.941953584	7.188268451	9.325252598	13.65078376	9.582629502	9.631073904	7.70129424	4.818951198
AC004006.1	0	0.045119709	0	0	0	0	0	0	0	0	0	0	0	0.10578634	0	0	0	0	0	0	0	0	0	0	0	0	0	0	0	0.091766612	0	0	0	0	0	0	0	0	0	0	0	0	0	0	0	0	0	0	0
SNORD113-8	0	0	0	0	0	0	0	0	0	0	0	0	0	0	0	0	0	0	0	0	0	0	0	0	0	0	0	0	0	0	0	0	0	0	0	0	0	0	0	0	0	0	0	0	0	0	0	0	0
RN7SL539P	0	0	0	0	0	0	0	0	0	0	0	0	0	0	0	0	0	0	0	0	0	0	0	0	0	0	0	0	0	0	0	0	0	0	0	0	0	0	0	0	0	0	0	0	0	0	0	0	0
RANBP17	0.594812171	0.786058955	0.670079608	0.707671285	0.22404106	0.786304025	0.55032147	0.364968699	0.110446531	0.509276508	0.441882764	0.546912414	0.312039146	0.511533198	0.792388822	0.332774164	0.607331029	0.628340733	0.390114733	0.528338002	0.915904529	0.355554359	0.99256601	0.264812037	0.247785491	0.025527153	0.329368344	0.434698345	0.723412556	0.835553662	0.866318611	0.167603733	0.110147855	0.394738015	0.760201504	0.104564186	0.092696343	0.624539846	0.078709637	0.556211596	0.598904776	0.643347366	0.342869936	0.782174189	0.199389678	0.240498915	0.536167247	0.063626754	0.52865699
AC016831.1	0	0	0.13767541	0	0	0	0	0	0	0	0	0	0	0	0	0	0	0	0	0	0	0	0	0	0	0	0	0	0	0.049142064	0	0	0	0	0	0	0.064331496	0	0	0	0	0	0	0	0	0	0	0	0
RF00019	0	0	0	0	0	0.267602865	0	0	0	0	0	0	0	0.411148969	0.227345173	0.163970703	0	0	0	0.193149972	0	0	0	0	0	0.578597919	0	0	0	0.178329963	0	0	0	0	0	0	0	0	0	0.178570546	0	0	0	0	0	0	0	0	0
AC099811.3	0.132632256	0.120071507	0	0.105198518	0	0	0.104665812	0	0	0	0	0.098238695	0.097242986	0.093838706	0	0.074847803	0.195549622	0.532871721	0	0.088167281	0	0	0.060837904	0.286594017	0.092886817	0	0	0	0.040501524	0.081402383	0.118561351	0.371590153	0.142453573	0.089958124	0.043989447	0.159096761	0.106563231	0.10355304	0.094692754	0.081512202	0	0.121465309	0	0.192224471	0	0	0	0.048404768	0
CARMIL2	0.131788123	0.653980843	0.434323984	0.38327295	0.378059533	0.434928517	2.347696256	0.217682931	0.794569586	0.219720228	0.815198519	0.387742351	0.601216539	0.388506137	0.154673856	0.398713538	0.345431206	0.72068149	0.423822953	0.143576736	0.158400774	0.826326143	0.278744912	0.3844395	0.464041979	0.539443546	0.251549318	0.202396651	0.295120859	0.64482762	0.713385448	0.205125101	0.592400123	0.441962077	0.7333479	1.774055968	1.558862691	0.131475641	1.142149094	0.35997076	0.952965848	0.348666492	0.204502284	0.411182849	0.701329485	0.326226048	0.351406982	0.531735718	0.6620333
PTTG2	0	0.024616686	0.140265541	0.064702417	0	0	0.021458259	0.146993017	0	0	0.062210945	0	0	0	0.031913867	0.023017595	0.040090974	0.081935775	0.067459436	0	0.043045694	0.030087516	0	0.017626984	0	0.081221416	0	0.15033785	0	0	0.072921236	0	0.146026938	0.027664401	0	0	0.098312677	0.063690364	0.02912042	0.050134133	0	0	0	0.029556947	0.077367221	0.063767597	0	0.059542769	0
MYH1	0.009357355	0.022589814	0.056313448	0	0	0	0.019691443	0	0.023255798	0	0.007136083	0	0.003430301	0.013240853	0.007321541	0.007920896	0.009197498	0.009398675	0	0.003110151	0	0.003451274	0	0.002021953	0.009829905	0	0	0	0.008572285	0.002871515	0	0	0.030150781	0.006346647	0.031035051	0	0.018795391	0.007305784	0.00334034	0.839613571	0	0	0	0	0.008874626	0	0.008019951	0	0
RXYLT1	3.618749746	2.563289725	2.055463526	2.646813056	1.692723064	3.741948059	3.492213345	2.206110151	2.058430192	3.599830251	1.724137599	4.076704451	3.675271494	2.207686622	2.458439157	1.092409634	2.825663636	2.938254259	1.105032932	2.53760552	3.235923091	1.760956325	2.246340613	2.405145905	2.622856379	2.121550416	3.058901065	2.569132073	5.000282646	2.320734588	3.370429989	1.301882893	1.592958538	2.346645956	3.626987375	1.109029187	2.399686796	2.283965524	2.573291365	2.21954677	2.938728379	3.208231259	2.793942619	2.386795391	0.965910518	2.218980004	1.448622662	2.541188318	2.490423919
RNU6-1313P	0	0	0	0	0	0	0	0	0	0	0	0	0	0	0	0	0	0	0	0	0	0	0	0	0	0	0	0	0	0	0	0	0	0	0	0	0	0	0	0	0	0	0	0	0	0	0	0	0
AL356441.2	0	0.039375301	0	0	0.064785442	0	0	0.117560387	0	0.046616679	0.049754355	0	0.023916822	0	0	0.018408748	0.032063499	0	0	0.216846612	0	0	0.029926052	0	0.022845427	0	0.097457639	0	0	0	0	0	0	0.022125117	0	0	0	0	0	0	0	0	0	0	0.123751735	0	0	0	0
AL356121.1	0	0	0	0	0	0	0	0	0	0	0	0	0	0	0	0	0	0	0	0	0.095335175	0	0	0	0.126528517	0	0	0	0	0	0	0	0	0	0	0	0	0.282115653	0	0	0	0	0	0	0	0	0	0	0
GOLGA2P6	0	0	0	0	0	0	0	0	0	0	0	0	0	0	0	0	0	0	0	0	0	0	0	0	0	0	0	0	0.008400755	0	0	0	0	0	0	0	0	0	0	0	0	0	0	0	0	0	0	0	0
AC137675.1	0	0	0	0	0	0	0	0	0	0	0	0	0	0	0	0	0	0	0	0	0	0	0	0	0	0	0	0	0	0	0	0	0	0	0	0	0	0	0	0	0	0	0	0	0	0	0	0	0
KRT8P6	0	0	0	0	0	0	0	0	0	0	0	0.051886635	0	0	0	0.01317743	0	0	0	0	0	0	0	0	0	0	0.034881276	0	0	0	0	0.043613868	0	0	0	0	0	0	0	0	0	0	0	0.016921168	0	0	0	0	0
ANXA13	4.443145714	5.452537765	4.227351314	1.750314287	8.044697382	1.370849464	25.84126291	1.240963249	3.987581188	12.41850684	2.654262824	2.726020554	7.611959176	2.34720042	11.39706562	1.784420006	4.585602664	6.619769061	0.906324435	8.511235221	3.497292989	8.341317249	2.459251599	5.005229715	2.930169062	5.721521616	5.53096427	4.476323311	3.183934829	16.82078869	9.267472886	2.35132147	0.906709878	9.151218225	34.87602611	2.416130521	0.196341213	7.87462914	3.933506151	3.945770986	15.92599149	2.1972902	2.858147293	0.279043668	3.876817361	2.778564973	5.902565935	1.562090301	13.51715669
HCFC1-AS1	0	0	0	0	0	0	0	0.145103107	0	0.057538301	0	0.059644922	0.059040384	0	0	0	0.158302075	0	0	0.10706027	0	0.059401354	0.073874598	0.069601404	0.169186702	0	0	0	0.147541266	0	0	0	0.057659779	0.163852297	0	0	0	0	0.057492029	0.049489551	0	0	0	0	0	0	0	0	0.136101318
STUB1	25.23935701	15.10787463	22.01284757	25.73298386	52.49433462	16.11694872	10.53173368	24.51590919	33.10774177	13.59951026	27.26641791	19.07298335	17.88928746	24.2112775	15.149179	15.34888969	13.27727894	19.55703638	33.75322394	35.17364403	19.3545224	16.99324994	19.97261642	19.93752655	12.88624104	29.27365705	32.33977735	54.02747013	14.60441933	14.56438365	15.25146389	37.75399808	11.21452833	20.27990539	11.13981454	31.32646816	10.4032584	22.40407571	10.31306716	16.43134307	14.21364465	22.53480419	27.68721396	16.11156045	30.58527338	20.52867828	41.24058265	15.08259981	17.56506221
AC104596.1	0.110962025	0.351587335	0.047698567	0.440052857	0.165279396	0.102194795	0.116753202	0.199945226	0	0.059463795	0.084621581	0.061640914	0.122032291	0.157013583	0.217051986	0.391367081	0.10906639	0.055726004	0.045880384	0.202845492	0.131742702	0.122778388	0.101795706	0.311699201	0.194276069	0.276200778	0.165754725	0.357866231	0.15247867	0.27240955	0.446355478	0.259064657	0.19863113	0.169335543	0.165609876	0.26620521	0.267456927	0.04331697	0.138637275	0.119339962	0.119558652	0.101619599	0.046959648	0.040204429	0.157856544	0	0.095102726	0.182232519	0.046885297
GLIPR1L2	0.01487301	0.224408049	0.01278674	0.035390003	0.029538059	0.006848939	0.17214166	0.026800046	0.012321278	0	0.079396924	0.049572957	0.174472904	0.04209124	0.075641758	0.037769505	0.02923785	0.044816058	0.012299333	0.029660497	0.164811627	0.098741036	0.034110962	0.11248248	0.052080339	0.118467542	0.05554314	0.041114824	0.059042459	0.059333531	0.066475691	0.194455709	0.27688865	0.126095655	0.078925656	0.071362663	0.125471878	0.069672889	0.037165032	0.022851376	0.051280882	0.04086234	0.05035462	0.032333272	0.042317216	0.058131147	0.038241835	0.195407113	0.062843617
RNU6-858P	0	0	0	0	0	0	0.277152461	0	0	0	0	0	0	0	0	0.148646338	0	0	0	0	0	0	0	0	0	0	0	0	0	0	0	0	0	0.178655152	0	0	0	0	0	0	0	0	0	0	0	0	0	0	0
SYT2	0.029003709	0.048137749	0.112208824	0.040257987	0.057601875	0.096831343	0.211714676	0.039196877	0.090103505	0.031085781	0.060826523	0.034909235	0.01594865	0.051301068	0.048223848	0.065470165	0.021381165	0.080112403	0.04197341	0.040970453	0.08991478	0.050812838	0.046563613	0.040736608	0.111717486	0.057755594	0.032494237	0.133629347	0.068640028	0.031151542	0.064816792	0.006771538	0.093454235	0.04180264	0.036073157	0.104372714	0.087386236	0.028305918	0.178599499	0.060159025	0.096877265	0.039842621	0.073647033	0.018390398	0.096276112	0.056680486	0.037287511	0.092619106	0.122550711
NUPR2	0	0	0	0	0	0.172188908	0	0	0	0.033397024	0	0	0	0	0	0	0	0.187786469	0	0.031070559	0	0.068956795	0.08575824	0	0	0	0.069820398	0.172277702	0	0	0	0	0.602415605	0.126806642	0	0	0	0	0.467182327	0.086175836	0	0	0.079122724	0	1.507185311	0	0.160239419	0.443509694	0
AC114400.1	0	0	0.07116262	0	0	0	0	0	0	0	0	0	0	0	0	0	0	0	0	0	0	0	0	0	0	0	0	0	0	0	0	0	0	0	0	0	0	0	0	0	0	0	0	0	0	0	0	0	0
ADCY6	9.899712561	4.227249932	9.853695923	12.1953978	8.246439555	9.941621446	12.07369713	8.695834224	5.397159224	8.512726581	3.838740788	5.66945908	12.59259091	9.432128899	12.7699865	13.63758569	11.29196369	8.132471505	10.25961765	17.49022375	13.95802182	12.17021431	8.33175462	6.155296585	3.886667164	9.316183278	7.048655605	8.683718007	15.7538166	9.893390118	8.801523807	1.996763178	6.49101024	5.668912798	7.740521128	7.517369232	5.708291966	10.85336823	12.42743876	8.551512022	7.736050396	7.740344297	7.925359176	4.910466678	7.272187572	9.168961557	16.93511545	8.451409261	12.32518003
PTP4A2P2	0.224576528	0.135538885	0	0.445312453	0.669019386	0.206832493	0.206760153	0.202335009	0.372092774	0.200581725	0.342531976	0.207925526	0.205818073	0.158890239	0.13178774	0.095050746	0.993329752	0.112784104	0.185715021	0.037321807	0.207382492	0.289907005	0.206024776	0.31542469	0.078639237	0.111800793	0.083867928	0.206939152	0.205734833	0.379039981	0.200751291	0.104864419	0.442211455	0.456958597	0.446904737	0	0.451089373	0.43834703	0.320672673	0.276037339	0.145185168	0.308502527	0.190083676	0.406849602	0.319486551	0.351102865	0.288718236	0.696662255	0.094891357
TTLL2	0.293491486	2.374665089	0.110391217	0.014549095	0.091074881	0.118257303	0.183355338	0.545376142	0.045588327	0	0.041966576	0.366836652	0.410189459	0.090846128	0.157876538	0.372655838	0.036059698	0.22109061	0.075845217	0.060968263	0.329097148	0.11501401	0.143037377	0.352763381	0.032115927	0.018263585	0.109604165	0.405662692	0.526532991	0.039403204	0.803462456	0.085652357	0.361194518	0.304812549	0.36502795	0.286042825	0.530562131	0.229144377	0.34049949	0.112732463	0.450626792	0.184786957	0.077629357	0.538344241	0.539304665	0.057355561	0.267265585	0.575722189	0.217018048
CTBP1	15.60066879	26.08382707	16.61181188	24.14338081	33.83515603	9.500045738	15.33663136	20.94979253	16.27519817	9.509200311	18.04138984	17.06311321	19.30728609	15.19702185	16.04152547	16.49487221	15.40373286	14.65381299	16.93753865	14.84995477	24.74445501	20.32796592	17.68581383	12.83288895	9.85151847	22.71541797	14.49212925	18.13394351	7.462942268	17.66006253	13.43936372	11.9500537	17.68757351	15.55626758	14.0490276	30.22952622	10.91202512	13.34355413	11.6025805	25.79659884	16.50421322	15.94186777	10.70515978	17.15789052	25.20539107	14.1871425	22.43705462	16.43350863	16.91540306
SNORD116-24	0	0.184892719	0	0.485971416	0	0.282146499	0.967021087	0	0	0	0	0	0.224610158	0	0.239700889	0.691528616	0	0	0	0	0.323310593	0.225983411	0.562089334	0.926757826	0	0	0	0	1.122596587	0	1.095403783	0	0.219357856	0	1.422484825	0	0.738413691	0	0	0	0	0	0	0.22199837	0	0	0.525132444	0	0
MRPL9	35.61929988	23.19648538	26.71814709	25.93242174	17.54612875	39.16542197	31.32465216	25.11276727	48.75934918	33.50843915	21.01940289	27.46563087	37.40527665	20.53498502	18.12149306	20.74166047	22.16840589	25.62166042	28.76102525	37.8846828	32.97018654	22.82133131	30.56500344	29.85907917	38.91045162	29.85846257	27.76574588	18.37452932	33.27685226	25.5365161	45.57774437	29.86529393	25.11477973	34.613647	41.1982289	20.48634198	21.70740645	21.39781837	22.88734839	30.3983834	20.62067396	26.86548514	24.32945167	31.75164765	19.35444354	25.97114867	22.39637708	22.92214222	30.57397442
AP001486.2	0.374835927	0.711943642	1.00468314	0.236094856	0.054737553	0.406140863	0.553898381	0.526435093	0.356191684	0.259952033	0.151335759	0.330712604	0.844671253	0.226200284	0.37523292	0.36706604	0.35759612	0.409710924	0.164103357	0.329786672	0.596287677	0.463546648	0.268017562	0.273954285	0.370602594	0.406138848	0.065873968	0.223492665	0.848369492	0.358613081	0.571589535	0.2162098	0.76176767	0.284143106	0.8044227	0.066121771	0.890197925	0.421766488	0.590324963	0.935006975	0.58443206	0.111060105	0.083981816	0.239669666	0.052279239	0.465367517	0.160631164	0.631685542	0.242230001
SNRPCP14	0	0.082976244	0	0	0.273046937	0	0	0	0	0	0	0	0	0	0	0.077586137	0	0	0.22738766	0	0	0	0	0	0	0	0	0	0	0	0.245797922	0	0	0	0	0	0	0	0	0	0	0	0	0	0	0	0	0.100351349	0
ATN1	40.37666214	30.02312969	39.41460218	71.04489819	58.30200024	37.95504383	31.62320056	25.9689464	36.20489254	22.5954429	25.56517112	26.10122921	32.72327563	30.25864738	47.47627963	49.39550279	35.4750229	14.58837046	32.93945663	36.58979205	39.14515934	33.94933306	28.4732124	42.45437176	39.8416564	47.54393289	20.22862026	42.5176087	32.63340974	24.05810511	28.0618434	6.17951355	42.7732158	42.13410315	28.54972363	60.94254536	30.34825481	37.68856588	41.64308732	39.01848935	48.68556856	24.13109098	33.88463059	34.19986984	48.9701364	42.02772073	52.98919391	26.42999973	27.49892556
TPD52	16.09159182	14.70462144	15.11732098	19.02479976	4.056230995	26.82832169	38.00887176	12.97377906	17.23887617	28.01245532	7.892714815	20.04038827	17.42977018	16.1870909	41.08105372	17.85134259	14.97853961	30.23244165	5.48204823	13.6659555	22.22950638	41.4363755	20.84386612	25.63096966	19.83717694	21.63618812	16.97011308	10.01194693	11.31233701	12.58362966	21.44142322	10.30746749	18.35905102	16.86330712	20.74593181	2.755128116	18.78539324	17.93797119	24.25122787	20.19308938	39.69425425	12.94190118	22.44401929	20.18714566	5.758916902	17.9973521	9.029433594	15.87135491	20.00840475
PTBP1	67.09702597	49.46357027	62.64189144	78.80489331	81.2904724	80.31997161	52.63893514	60.42976255	81.02037682	69.93875321	61.68678415	66.16964175	66.23150836	70.26621301	68.04454582	56.61894315	42.37737111	60.93612254	60.88392964	61.16885348	64.2038565	66.69685477	78.52624001	61.51705386	47.87928774	45.85810917	55.77267192	70.99633437	53.84266589	59.92855748	79.62756349	29.101057	39.88979434	48.56095179	52.9276191	56.90835421	49.22743636	63.26243704	47.16133887	60.90781119	63.24005479	64.81532165	88.3863133	65.27739022	59.82974775	82.00032148	85.85011372	59.23835059	74.62635198
HM13-AS1	0.461093731	0.173927711	0.495518858	0.457151026	0.11446753	0.265413885	0.394191281	0.415428118	0.572977216	0.411828328	0.087909536	0.298834478	0.422579438	0	0.270582599	0.617991831	0.169956215	0.463129819	0.095326115	0.536396037	0.060827351	0.255097838	0.211501917	0.149450868	0.403649255	0.344319007	0.086097546	0.424881204	0.246404977	0.176871231	0.103044119	0.430608902	0.412697807	0.430014549	0.34408923	0	0.138924457	0.900000856	0.205748571	0.070843939	0.198726528	0.105568009	0.195137025	0.250599387	0.218653372	0.270327666	0.197595848	0.336556672	0.389656126
AC040936.1	0	0	0	0	0	0	0	0	0	0	0	0	0	0	0	0	0	0	0	0	0	0	0	0	0	0	0	0	0	0	0	0	0	0	0	0	0	0	0	0	0	0	0	0	0	0	0	0	0
RNF122	1.207038729	4.370911378	4.4881594	2.560975709	3.236220116	2.126067516	3.397343176	2.093430797	6.799656808	2.069900322	5.822218439	2.190386332	1.172590076	3.672167773	1.947890525	2.401099896	5.249900177	4.51607357	6.712683352	0.782319426	1.894863155	3.116345105	2.519171254	3.168950437	3.50811827	1.862787946	3.26806558	2.085454786	1.667869234	3.935574266	3.668547144	1.831759096	4.54827007	3.919414773	3.432848818	5.139983673	3.45489061	2.968557427	2.391397576	3.801793697	1.131480553	3.122789854	1.838967981	2.460046176	5.838325967	2.948568625	2.379400966	4.658440712	4.156627524
WDR48	5.028618772	4.420634775	5.844144642	2.346525445	2.040741427	7.71999243	7.249472629	5.832803838	5.481734544	5.774192842	6.297753209	6.203055985	8.022254154	9.235367828	7.830869279	9.2992498	5.035202544	8.317225209	4.488385826	3.397819606	6.093506595	5.489151529	8.995080779	7.959126906	5.490810416	4.174821975	3.334175763	5.230243364	9.011156366	7.90746207	9.757402819	3.90174623	8.047574175	5.30747524	7.582569255	3.693241775	7.070416279	6.424008514	5.277780568	6.551020747	6.547266813	6.838912143	5.849185418	4.617732119	4.262295336	9.603563617	6.671313985	6.670523581	7.449402423
L34079.2	0	0.030321088	0.086384571	0.159391695	0.299329529	0	0	0	0.083240005	0.035897336	0	0	0.073668929	0.071089929	0.039309237	0.028351441	0	0	0.083091747	0	0.026510316	0	0	0	0.070368801	0	0.075047594	0.185175498	0.030682973	0	0	0.093835897	0	0	0	0.843694943	0	0.078449272	0	0	0	0.184038346	0.170092701	0	0.381181815	0.078544402	0	0	0.254735088
RN7SL557P	0	0	0	0	0	0	0	0	0	0	0	0	0	0	0	0	0	0	0	0	0	0	0	0	0	0	0	0	0	0	0	0	0	0	0	0	0	0	0	0	0	0	0	0	0	0	0	0	0
EXO1	4.193614072	1.487359203	3.593660747	4.071360534	1.473727971	6.784055822	3.438297197	2.625174565	3.27109094	4.358456781	4.547980725	5.798811887	3.918199423	4.498704625	6.81815863	2.570181358	2.569540923	3.829211037	1.959158895	4.0412666	3.585155243	2.802194291	4.003325144	2.836173156	5.258818547	1.545443426	2.938983408	1.279723714	2.685916279	7.441485371	6.925386138	1.907316606	1.832856755	1.85620114	2.032121179	1.094270594	2.576243322	2.051675864	1.895570529	4.439117129	3.409420002	3.429047814	10.76378658	4.410367616	0.916838941	3.448440746	1.972164067	2.390131592	5.856630404
AL049634.1	0	0	0.028175433	0	0	0	0.017241461	0	0	0	0	0	0	0.02318689	0.025642421	0.009247185	0.032212631	0	0	0.01089276	0	0.048349939	0	0.021244615	0.011475842	0	0	0	0.010007644	0.060341883	0	0	0.011733095	0.022228025	0	0.0393117	0.026331031	0	0	0.010070548	0	0	0	0.059371657	0	0.025618261	0.02808848	0.011960481	0
DTD1	6.282003875	14.09761159	7.104034607	5.73472548	8.961992649	15.05674072	10.34239074	18.12372238	11.37632579	9.533831968	12.40950443	17.48318268	11.25385278	9.93142747	8.817018114	3.6645408	11.65034795	5.340322254	12.9663561	4.72750367	18.9064343	10.87924461	10.14361034	13.91819005	15.62355422	13.94248917	5.071427369	11.37444251	16.06525978	14.67394717	18.63272292	7.44798827	8.632512478	6.431370818	10.74893824	21.12369125	12.29166373	20.0550416	7.610051872	6.139737077	12.82220393	13.02586819	9.831705557	6.914292276	24.34559817	23.08398505	5.093895127	8.305438193	12.56351311
ARIH2OS	0.388019897	0.979306615	0.788488956	0.531588258	0.420335084	0.422336937	0.872215098	0.889868865	0.555228547	0.327658658	0.43041565	0.483355284	0.866393626	0.973327002	0.34500128	0.63700258	0.398727066	0.992048416	0.49589862	0.808981704	0.642170102	0.533422669	0.809014686	1.326259546	0.419966991	1.22924902	0.790394869	0.487563146	0.732474369	0.6494871	1.198226416	1.482407525	0.9850513	1.076626481	0.678560614	0.888572333	0.580996338	0.716058253	0.541461227	0.39021799	0.6081181	0.38765524	0.71656074	0.958566178	0.802914887	0.38603738	0.876754293	0.93977343	0.536569653
AC087633.2	0	0	0	0	0	0	0	0	0	0	0	0	0	0	0	0	0	0	0	0	0	0.008475529	0	0.004965449	0	0	0	0	0	0	0	0	0.016454075	0	0	0	0.009231425	0	0	0	0	0	0	0	0	0	0	0	0
RF00019	0	0	0	0	0	0	0	0	0	0	0	0	0	0	0	0	0	0	0	0	0	0	0	0	0	0	0	0	0	0	0	0	0	0	0	0	0.222006731	0	0	0	0	0	0	0	0	0	0	0	0
CCR6	0.026677098	0	0.068805127	0.031738786	0.21192474	0.288689414	0.045612763	0.012017531	0.022100162	0.047653585	0.254305271	0.034578812	0.078236193	0.028311488	0.213949776	0.011290931	0.065553391	0.040192348	0.0661824	0.079801195	0.02815388	0.039357262	0.042828387	0.031704378	0.018682867	0.03984193	0.199250828	0	0.057024152	0.012279702	0.131158143	0.024913364	0.057305034	0.104039359	0.119446025	0.032000058	0.058942629	0.052070565	0.080945947	0.016395024	0.057487738	0.134370638	0.022579746	0.328637435	0.139154814	0.020853483	0.068592785	0.024339833	0.067631985
TSIX	0.001522368	0.039048831	0.001308822	0.00120748	0	0.000701042	0.009610926	0.009601172	0	0	0.006965905	0.000563797	0.001674249	0.006462546	0.002977892	0.000859111	0.012719061	0	0.002517864	0.000505997	0.009238194	0.001684485	0.000698304	0.001315823	0.001066165	0	0	0.002805614	0.000929762	0.000467173	0.00136086	0.004265153	0.001090065	0	0	0.00182613	0.000611572	0	0.014129621	0.000935606	0.034118469	0	0	0.001103187	0	0.001190035	0.002609565	0.001666786	0.015438073
CUL1	24.78443784	35.80373497	19.50489595	25.27818401	19.89402434	27.67675844	22.01163124	18.75134568	24.04639062	21.39847454	25.51641176	35.78527227	22.64435036	21.04229831	25.09184586	21.28906319	23.22105829	14.85654017	17.76289848	28.6419415	23.02102642	29.21682701	26.89093673	24.99902742	24.17793053	18.20708056	18.84371467	22.706206	25.3442738	23.53854989	30.22178283	14.15456854	19.54386998	25.68389371	22.44726416	15.89398162	28.70156576	20.95066536	20.36041001	31.53773273	35.71566041	22.63951765	17.61595644	40.54260873	14.91717645	18.8896409	23.76120703	29.46067281	21.83068216
CLN5	2.881126612	4.004988041	4.311787943	3.459527708	2.384153327	3.194010534	2.729748435	3.857627555	3.016672163	4.474671675	1.942892271	3.571497298	5.046234464	2.387602189	2.583052177	3.217915344	2.753242426	4.474748034	1.169222397	1.644791302	2.115060259	1.982622085	2.930685372	2.899509509	4.231669289	1.87257069	3.51677712	3.011292751	3.816545047	2.722000537	2.503928193	6.502388028	3.973149019	6.780652117	7.666665221	2.336004258	4.758277718	3.134648036	5.299578795	2.906018027	4.259841387	2.895076482	2.957946684	3.373366617	2.504786656	4.910995242	2.720847135	2.979195522	3.009623333
RF02120	0	0	0	0	0	0	0	0	0	0	0	0	0	0	0	0	0	0	0	0	0	0	0	0	0	0	0	0	0	0	0	0	0	0	0	0	0	0	0	0	0	0	0	0	0	0	0	0	0
AC097532.2	0.033512906	0.050565191	0.028811976	0.026581076	0	0.015432508	0.114601389	0	0	0.011972893	0.025557529	0.086878751	0.098283636	0.023710731	0.013110869	0.018912198	0	0.100982676	0.055427432	0.133666211	0.017684051	0.012360567	0.030744482	0.079656779	0.011735106	0.033367419	0	0	0.051168691	0.092557704	0	0	0.035994511	0.034095306	0.033345151	0	0.14809248	0	0.011963264	0.041192254	0	0.030691294	0	0.072855589	0	0.026197033	0.028723059	0.073384161	0
AC104365.1	0	0.253882539	0.361654808	0.133460807	0	0.038742504	0	1.137001956	0	0	0	0	0.616839837	0.53572097	0.032914152	0	0.082695114	0	0.347869181	0	1.465031284	0.496488926	0	0.072717885	0	0	0	0.620199728	0.025691265	0.567994241	0	0.078570057	0	0	0	0.201839174	0.236586277	2.364718667	1.111226535	0.103411003	0.145040705	0.616391119	0.142420903	0.091450075	0.159584327	0	0	0.184227104	0
CAPN2	29.5243293	17.52476781	31.45713997	24.7040629	17.41885416	30.52483669	12.84433953	26.58875798	13.31562684	28.14612413	47.86251276	26.90907261	20.12825844	26.88550434	42.7881355	26.43201389	21.26553946	22.31991266	32.15083573	38.11038758	27.75528773	36.52284661	16.38945603	23.34500916	31.79883823	24.44892093	13.35072107	32.53447358	30.92962999	20.64467486	18.30540325	17.23795956	24.84512149	23.03194507	31.87934014	17.35777868	40.25664814	20.11286945	42.26304983	9.371886785	35.17315456	7.8385327	35.72355895	17.26224176	22.3036885	27.74010143	25.82108241	28.77556677	26.06080181
PHF19	7.024112065	10.70933336	7.94620016	24.68876264	18.75519787	12.05154849	9.304448152	7.316575784	10.63926697	11.67686529	9.072569619	8.873654929	9.673749007	8.529524431	6.209936957	7.60178212	8.196064645	6.786041825	15.92355289	20.55539697	10.31098129	7.126750849	8.813273573	6.81464215	13.80196286	8.802456856	7.747513193	11.34031472	6.779929841	8.162151552	11.83940652	6.50498926	5.563016884	9.565148562	4.342757347	9.87177323	4.859879999	9.700119133	3.675971868	10.61199166	5.39793552	9.967263186	10.67881791	8.035463944	10.33008097	9.090164243	10.89948147	4.561716279	10.76095899
AL049833.1	0	0	0	0	0	0	0	0	0	0	0	0	0	0	0	0	0	0	0	0	0	0	0	0	0	0	0	0	0	0.020592865	0	0	0	0	0	0	0	0	0	0	0	0	0	0	0	0	0	0	0
TRIM49B	0	0	0	0	0	0	0	0	0	0	0	0	0	0	0	0	0	0	0	0	0	0	0	0	0	0	0	0	0	0	0	0	0	0	0	0	0	0	0	0.064093776	0	0	0	0	0	0	0	0	0
AC073873.1	0	0	0	0	0	0	0	0	0	0	0	0	0	0	0	0	0	0	0	0	0	0	0	0.044131325	0	0	0	0	0	0	0	0	0	0	0	0	0	0	0	0	0	0	0	0	0	0	0	0	0
GAPDHP71	2.079404007	0.169592524	0.338217557	0	0.613879204	1.397511274	0.354799362	1.063317881	0.139673908	0.080312683	0.47145104	0.520332074	0.453251206	0.119286491	0.285824789	0.190291025	0.35906004	0	0.09295009	0.224154105	0.311383881	0.124369733	0.232008957	0.097150514	0.255832335	0.167868389	0.251854636	0.051786368	0.532011543	0.120723873	1.255946511	0.787267273	0.120723367	0.533649887	0.074558384	0.337069408	0.316077379	0.26327044	0.160496193	0.120886741	0.38754645	0.205873404	0.047568298	1.466118846	0.106601694	0.131794844	2.456551771	0.061531485	0.142478947
AL049734.2	0	0	0	0	0	0	0	0	0	0	0	0	0	0	0	0	0	0	0	0	0	0	0	0	0	0	0	0	0	0	0	0	0	0	0	0	0	0	0	0	0	0	0	0	0	0	0	0	0
RPL21P126	0	0	0	0	0	0	0	0.212494089	0	0	0	0	0	0.083433996	0	0	0	0	0	0	0	0	0	0	0	0	0	0	0	0	0.105415427	0	0	0.039991844	0	0	0	0	0	0	0	0	0	0	0.223685145	0.092182865	0	0	0
FCF1P9	0	0	0	0	0	0	0.052580343	0	0	0	0	0	0	0	0	0	0	0	0	0	0	0	0	0	0	0	0	0	0	0	0	0	0	0	0	0	0	0	0	0	0	0	0	0	0	0	0	0	0
NUCB1-AS1	0.130181775	0	0.335762662	0.516274484	0	0.29973993	0.034244011	0.117288885	0.107846751	0.093018038	0	0.048211831	0.047723174	0	0.152788558	0.073464934	0	0.130756629	0	0.086538325	0	0	0.059713878	0.028129898	0	0	0.097232564	0	0.079506456	0.039949207	0	0	0.093214424	0	0	0	0.052297198	0	0	0.120009305	0.05610697	0.357663438	0.220374146	0	0	0.101763071	0.111575485	0	0.220025226
AL513128.1	0	0.036268934	0	0	0	0	0	0	0	0	0	0	0	0	0	0	0	0	0	0	0	0	0	0	0	0	0	0	0	0	0	0	0	0	0	0	0	0	0	0	0	0	0	0.043547655	0	0	0	0	0
AP000977.1	0.038768025	0.04094598	0.049994922	0.046123835	0	0.026778691	0.270242711	0	0.016058337	0.013850347	0.029565174	0.035893609	0.049741727	0.054857565	0.022750153	0.142205678	0.05715859	0	0.032059471	0.083755885	0.0153428	0.057195251	0.035565487	0.025131181	0.013575274	0.019299862	0	0.017861667	0.165738698	0.041638943	0.069310281	0	0.131856098	0.006573625	0.083576923	0	0.171314685	0.045402382	0.242186162	0.005956445	0.075188742	0.017751979	0	0.035116661	0	0.015152479	0.033227087	0.099040018	0.032761665
RF00614	0	0	0	0	0	0	0	0	0	0	0	0	0	0	0	0	0	0	0	0	0	0	0	0	0	0	0	0	0	0	0	0	0	0	0	0	0	0	0	0	0	0	0	0	0	0	0	0	0
DIP2A-IT1	0.26340518	0.039743295	0.226456749	0	0	0.121296626	0.138576231	0	0	0	0	0.048775053	0.048280688	0	0.206097961	0.037161585	0	0	0	0	0.034748335	0.097151747	0	0	0	0.131130837	0	0.242718351	0.040217635	0.121247709	0.117730313	0	0	0	0	0	0	0.102827201	0	0	0.056762425	0.241227833	0	0	0	0	0.112878937	0.144196448	0
AC090679.1	0	0	0.075958847	0	0	0	0	0	0	0.031564898	0	0	0	0	0	0	0	0	0	0	0	0	0	0	0	0	0	0	0	0	0	0	0	0	0	0	0	0	0.031539514	0.081448321	0	0	0	0	0	0	0	0	0
ZNF23	0.239801011	0.158733203	0.179561836	0.165658433	0.122902971	0.299221647	0.177028425	0.195143467	0.121758641	0.09672625	0.135682524	0.117456379	0.260889307	0.054729587	0.21486568	0.220450251	0.186282461	0.132084472	0.140732585	0.223685003	0.19592968	0.136948366	0.17741258	0.200580415	0.146270924	0.123230955	0.098219967	0.142559976	0.217319828	0.242129361	0.221275473	0.057792714	0.307408046	0.139035731	0.110320727	0.250533186	0.167807475	0.211383486	0.162921697	0.247210055	0.180031999	0.127516071	0.065474136	0.061661136	0.095373918	0.090702778	0.179007684	0.367004729	0.241870739
PDCL3P4	0.156579746	2.386143252	0.673079782	0.496770781	0.077742531	0.216312316	0.803164736	2.257159439	0.194573513	0.195790051	0.895578396	0.318934654	0.717504671	0.332345417	0.398169811	0.839438904	0.538666782	0.62908467	0.06474232	1.275058079	1.487228728	0.664140134	0.143645052	0.625929294	0.13707256	0.701549976	0.3508475	0.144282576	0.621585888	0.528550196	0.979777828	0.292455213	1.709772624	0.159300844	0.389489893	0.093911282	1.195136233	0.855750814	0.586897798	0.433033575	1.07974747	0.143396545	0.066265281	0.567329168	0.074251041	0.12239836	0.268401027	0.971456811	1.05856581
AC080013.1	0.05398009	0.097735964	0.046408182	0.128444444	0.093804729	0.217503406	0.074546514	0.158060602	0.033539126	0.110888992	0.391078524	0.09995558	0.024735617	0.066835085	0.190062089	0.057116919	0.053057913	0.230428428	0.078118576	0.219784969	0.103255047	0.159275834	0.086661607	0.309098886	0.037804067	0.134364372	0.080635289	0.087046227	0.131869937	0.190497557	0.132696747	0.113425292	0.169100382	0.118989378	0.035806588	0.08093862	0.17348096	0.126435361	0.2023301	0.078789925	0.145405303	0.173023363	0.239868579	0.068454369	0.025597678	0.084392453	0.03469872	0.098501444	0.057021141
ADCY4	0.36335352	1.035325881	0.997229397	1.923162452	1.013052537	0.917054817	1.220474033	0.509938401	0.943562145	0.876234069	1.827792577	0.323474073	0.333003284	1.02830564	0.735356094	0.869489867	3.588631699	1.010652948	1.513944615	1.254145969	0.436932204	0.902028737	0.528853111	1.064469224	0.577448105	0.82791072	0.626280402	0.463592954	0.85777679	0.707616477	1.068110345	0.319753933	1.075715482	0.874407014	0.644273351	1.693127172	1.184586304	0.66012335	0.4390119	0.732190152	0.406561664	0.851100356	0.644663355	0.562054631	1.809196061	0.75924308	0.760586026	2.435389289	2.503710878
RN7SKP245	0	0	0	0	0	0	0	0	0	0	0	0	0	0	0	0	0	0	0	0	0	0	0	0	0	0	0	0	0	0	0	0	0	0	0	0	0	0	0	0.054129197	0	0	0	0	0	0	0	0	0
AL512844.2	0	0	0	0.075395228	0.09439228	0	0	0.342570573	0	0	0.072492012	0	0.03484677	0	0	0	0	0	0	0	0	0	0	0	0	0	0.070997808	0	0	0.029170331	0.0849723	0	0	0	0	0	0	0	0	0	0.081936992	0	0	0	0.090153035	0	0	0	0
AC016493.1	0	0	0	0	0	0	0	0	0	0	0	0	0	0	0	0	0	0	0	0	0	0	0	0	0	0	0	0	0	0	0	0	0	0	0	0	0	0	0	0	0	0	0	0	0	0	0	0.029901201	0
AC009310.1	0	0	0	0	0	0	0	0	0	0	0	0	0	0	0	0	0	0	0	0	0	0	0	0	0	0	0	0	0	0	0	0	0	0	0	0	0	0	0	0	0	0	0	0	0	0	0	0	0
DEPP1	2.04357856	8.462239954	3.107147753	6.558574967	5.148387522	1.655562539	10.37786645	3.102741827	9.656175944	4.441400546	18.38415914	6.531108977	2.705274411	7.8852548	9.867726843	17.4214606	27.36808528	6.765986183	13.81691079	3.440196161	7.333799939	11.78057057	4.791061552	60.22659259	15.17985421	8.082307886	3.222285198	5.71899514	7.33826705	26.89059004	15.56142601	5.478013052	40.87669958	8.207282161	60.37917029	7.081648357	20.49347931	5.938918035	10.64538547	6.954120919	4.501666191	3.171186432	9.096961897	4.79230318	16.34868843	7.676706798	4.96258092	21.68384139	5.836503332
LINC01628	0	0	0.122069885	0	0	0	0	0	0	0	0	0	0	0	0	0	0	0	0	0	0	0	0	0	0	0	0	0	0.043358055	0	0	0	0	0	0	0	0	0	0	0	0	0	0	0	0	0	0	0	0
ZNF519	0.139252527	0.115290044	0.196462383	0.121777597	0.099277216	0.218682749	0.144641739	0.141546072	0.065075578	0.147973333	0.206946854	0.243309875	0.160998831	0.257674536	0.303122098	0.18940709	0.219348697	0.197248946	0.076770522	0.188696524	0.260008316	0.300261482	0.186710361	0.128846585	0.146284822	0.117317536	0.13334294	0.059222847	0.203892989	0.561004579	0.27449277	0.233415828	0.184078855	0.122298488	0.193030273	0.115641688	0.195076795	0.122660533	0.093046263	0.491541247	0.150810361	0.222356839	0.302217031	0.080210217	0.064341182	0.259574149	0.104048539	0.199374173	0.310790684
TIFAB	0.104686104	0.002871877	0.081819592	0.150968666	0.103954219	0.184064507	0.0801089	0.051446315	0.03153648	0.105401074	0.24676413	0.059916814	0.003488795	0.121199747	0.059571114	0.029538535	0.28063005	0.21029675	0.527295206	0.015815927	0.005021877	0.052651884	0.048019112	0.117216614	0.116637802	0.018951207	0.085298058	0.087694964	0.078466147	0.315411902	0.008507272	0.008887715	0.14651016	0.145234604	0.006312853	0.684951443	0.137634428	0.029721453	0.370305743	0.15791871	0.004101691	0.244038017	0.08055209	0.293099317	0.496427693	0.059514988	0.081567086	0.08683111	0.072382096
HMX1	0	0.007933829	0.045206851	0.083413004	0.052215132	0	0	0	0	0.009392913	0	0	0	0	0	0.007418451	0	0	0	0	0	0	0	0.005681085	0	0	0	0	0	0.0080681	0	0	0	0	0	0	0.021123775	0	0	0.008078985	0	1.974377802	0	0	0	0	0	0	0
AC093004.1	0	0.040118231	0	0	0	0	0	0.119778508	0	0	0	0	0.048736166	0.094060024	0	0	0	0	0	0	0	0	0	0	0	0	0	0	0	0	0.118840976	0	0	0	0	0	0	0	0.047458043	0	0	0	0	0	0	0	0	0	0
RN7SL815P	0	0	0	0.154170242	0	0	0	0	0	0	0	0	0	0	0	0	0	0	0	0	0	0	0	0	0	0	0	0	0	0	0	0	0	0	0	0	0	0	0.069386932	0	0	0	0	0	0	0	0	0	0.164260212
AC009061.1	2.254748345	0.0716216	2.34656867	1.694249822	4.949334998	0.163941966	0.031216119	1.60377118	0.884797448	0.593552996	0.181001107	0.04394889	0.043503441	0.251882842	0.232131388	0.200907261	0	0.357584971	0.490678634	0.512762347	0.156550392	0.306385929	0.163301743	0.20514098	0.124663886	1.417869426	0.531810948	1.202861051	0.072476411	0.036416856	0.954730876	1.108251333	0.12745846	0.120733271	0.078717957	3.701093062	0.095346049	0.741221758	0.042362548	0.07293197	0.051145933	0.32603846	0.903997944	0.085995158	0.900391571	0.834885654	1.017098628	0.519714356	0.701996274
AC104772.1	0	0	0.056220121	0	0	0	0	0	0	0	0	0	0	0.046266183	0	0	0	0	0	0	0	0	0	0	0	0	0	0	0	0	0	0	0	0	0	0	0	0	0.046687263	0	0	0	0.055349191	0	0	0	0	0	0
TSSK6	1.319555604	1.990981616	1.774409604	2.281090322	3.393419461	1.963170598	2.776848067	1.43274076	1.962085844	0.580218158	0.903104265	1.052557452	1.116309789	0.861784034	0.635365623	1.384302482	0.448965968	1.869129123	0.895355972	1.214549284	0.981963746	0.873549318	1.800305333	1.454903299	1.042607128	1.044324095	2.678739617	1.527697859	2.56234131	1.194040059	1.149319215	1.516694502	0.835824533	1.560498065	1.312950322	4.789137181	0.842719427	1.717078464	0.229484991	0.758978414	0.860363005	1.146483781	1.976025919	1.98599262	5.038017814	1.322431259	1.652937897	2.210319784	1.200893986
RPS26P43	0	0.227560269	0	0	0	0	0	0	0	0.067352526	0	0	0	0	0	0.053194509	0	0	0	0.062660693	0	0	0	0.040736608	0	0	0	0	0	0	0	0	0	0	0.062526805	0	0.151469475	0	0	0	0	0	0	0	0	0	0	0.068802765	0
DDX17	39.37632052	32.6621728	37.21299523	26.07412902	14.77349203	29.90758536	46.31658516	41.46725954	27.92981594	36.46874782	37.80084534	25.43726142	38.94863738	41.36977224	55.13672043	24.04312505	36.57221394	40.70577486	35.38409064	25.29064572	29.65380823	44.2829811	31.5395383	30.31717387	31.84812009	37.07721456	19.65869275	27.48052561	51.29156349	45.47670983	51.3565186	17.51746742	26.55118905	29.16855036	33.34703738	24.87488596	42.93541314	34.79853535	28.89384305	41.95075036	39.80913873	43.04909182	40.97561246	25.65701461	15.51137305	27.45641967	28.20426198	50.38345563	46.11989598
ATP8B3	0.136622191	0.026676851	0.131276467	0.08924026	0.111725792	0.044409714	0.126840519	0.043444044	0.166444408	0.048809936	0.373859929	0.16071985	0.032407397	0.108033583	0.069169461	0.1201844	0.347569426	0.072648786	0.239253055	0.037396302	0.029685204	0.109673158	0.014745429	0.142398082	0.045026401	0.13602908	0.042017665	0.044432615	0.08589395	0.177567217	0.186783993	0.052536865	0.069053628	0.092664306	0.050643681	0.192803317	0.142053922	0.081569795	0.094672503	0.091372924	0.096983306	0.088319514	0.13604506	0.093179812	0.175306136	0.213595085	0.165311154	0.117319798	0.095080761
AC108099.1	0	0	0	0	0	0	0	0	0	0	0	0	0	0.024482167	0	0	0	0	0	0	0	0	0	0	0	0	0	0	0	0	0	0	0	0	0	0	0.006950487	0	0	0	0	0	0	0	0	0	0	0	0
ERICH1	1.373574331	1.117568696	1.649273839	1.163013643	0.909314238	3.541597079	1.876706288	2.052121359	0.09602641	1.385214178	1.591157175	2.483365337	2.589921859	1.361365556	1.843375254	1.527392323	1.928319793	1.47860123	2.568924128	1.105717061	1.267646119	1.765672562	1.185669831	1.510320412	1.065462215	1.88695737	1.190414097	0.98799296	1.454781759	2.006184582	1.238213982	1.093324238	2.112294817	1.845570545	2.650741823	1.689360266	1.573905829	1.420846509	0.976525111	2.792501112	1.221460163	2.404391173	1.265621908	1.45314664	1.786422332	1.549422791	1.703791836	3.327143516	2.252962396
TAZ	4.728237368	21.45272499	7.95548651	15.01992402	13.58756976	4.854999576	4.805404511	11.54278156	3.64006199	5.268148791	4.798676363	6.155265013	9.787122395	6.699002298	2.503734432	5.24893803	5.598079089	5.072919593	7.978074979	11.11989059	7.881902728	5.909937683	6.243584975	4.971686822	2.960140139	8.45248097	7.241385389	6.788401966	7.817197332	6.459729998	6.019732205	9.310743169	4.715009071	5.915828002	3.001736973	14.58021891	5.722328114	7.867925297	3.938344049	6.916062601	5.140865021	6.823257754	8.954024216	8.617731257	11.51653935	6.5147765	8.514242276	11.08126745	15.28653338
RF00212	0	0	0	0	0	0	0	0	0	0	0	0	0	0	0	0	0	0	0	0	0	0	0	0	0	0	0	0	0	0	0	0	0	0	0	0	0	0	0	0	0	0	0	0	0	0	0	0	0
RNA5SP341	0	0.58154291	0	0	0	0	0	0	0	0	0	0	0	0	0	0	0	0	0	0.160132883	0.3813407	0.177696357	0	0.104104664	0	0	0	0	0.441362761	0	0	0	0	0	0	0	0	0	0	0	0.207643744	0	0	0	0	0	0	0.703317149	0
DYNC1LI1	3.548323798	5.015380829	3.674936577	3.069576794	1.442268473	9.168933001	6.253150707	4.099659695	5.399319789	5.904900943	6.014921831	5.773846356	5.654666953	5.209563185	6.462542373	4.510611558	5.764653178	8.180562886	3.77051162	4.891652185	7.945468548	6.214764909	6.371262432	7.172678941	7.236143576	4.255978331	4.710007537	4.150594639	6.271065215	5.500833745	6.302680408	6.96226549	7.437848252	5.380689961	5.286696467	3.021333622	6.259416775	4.729715849	4.617082485	6.994071306	6.632206209	5.724637019	4.310485234	7.374168945	3.103722576	4.347417282	4.159953293	5.632816806	4.645467374
RF00019	0	0	0	0	0	0	0	0	0	0	0	0	0	0	0	0	0	0	0	0	0	0	0	0	0	0	0	0	0	0	0	0	0	0	0	0	0	0	0	0	0	0	0	0	0	0	0	0	0
TRBV5-7	0	0	0	0	0	0	0	0	0	0.058712552	0	0	0	0.232544898	0	0.046370724	0	0.165065948	0	0	0	0	0	0.071021841	0	0	0	0	0	0	0	0	0.05883651	0	0	0	0.066019494	0	0.058665336	0	0	0	0	0	0.155862244	0	0.140851851	0	0
LINC00994	0	0	0.022762679	0	0	0	0.006964611	0	0	0.009459091	0.020191528	0	0	0.01873248	0	0	0	0	0	0	0	0.00976537	0.01214472	0.011442222	0	0	0	0	0.008085086	0	0.023667719	0	0	0	0.00878136	0	0.010636302	0	0	0	0	0	0	0	0	0	0	0.01932553	0.022374571
RF00404	0.368422932	0	0	0.584436213	0	1.01794031	0.290738366	0.331935212	0.305213353	0	0	0	0.270119406	1.563978431	0.864803209	1.975150362	0.905322323	1.480199224	0	0.367363672	0.680431444	0.271770899	0.506982536	0.557266144	0.645047339	0	0.55034902	0	0.675025399	1.695882983	1.31734834	0	0.527605824	0.374825516	0.244385815	0.441935446	0.592017948	0	0.920623998	0.905691137	1.270291142	1.012210905	0	0.266978432	0	0.287996141	0.315765914	2.151323043	3.113428852
TP53BP2	11.43181121	4.45199199	5.17701825	5.500051064	3.10191529	9.631693107	8.291211788	4.908219761	5.292555442	7.543078169	4.728582178	5.948065233	6.781119764	5.285573577	9.585154842	7.757448205	5.784724038	5.585213423	4.590642206	5.644744257	8.512280602	9.244837611	6.232051729	5.60116457	8.585945085	3.419338894	4.750584079	4.725127913	7.777664955	6.874737655	8.763961628	2.372445894	6.801082139	6.563481951	8.48803211	4.266215088	11.27509596	5.083450003	7.100375969	7.852573454	8.057554671	5.652566859	9.062781003	6.770450036	3.694333218	5.464715955	5.814235564	8.035143086	10.83744516
RNA5SP87	0	0	0	0	0	0	0	0	0	0	0	0	0	0	0	0	0	0	0	0	0	0	0	0	0	0	0	0	0	0	0	0	0	0	0	0	0	0	0	0	0	0	0	0	0	0	0	0	0
RNU6-559P	0	0	0	0	0	0	0	0	0	0	0	0	0	0	0	0	0	0	0	0	0	0	0	0	0	0	0	0	0	0	0	0	0	0	0	0	0	0	0	0	0	0	0	0	0	0	0	0	0
RPS3AP34	0.433050258	0.304919106	0.434356223	0.057246313	0.286681803	0.166181037	0.075941904	0.585243004	0.119584233	0	0.330251701	0.080188436	0.185209913	0.204258387	0.112944849	0.183286074	0.177355077	0.072493752	0.179056864	0	0.152340971	0.212962599	0.297957726	0.03119141	0.075819905	0.21558514	0.053907426	0.066506693	0.132239291	0.310079501	0.06451802	0.20220975	0.310078199	0.097905768	0.191503353	0.432881711	0.028994477	0.169052658	0.051529348	0.177427329	0.155533406	0	0.30544816	0.026150896	0.136903328	0.112838437	0	0.131703115	0.243971633
RNA5SP392	0	0	0	0	0	0	0	0	0	0	0	0	0	0	0	0	0	0	0	0	0	0	0	0	0	0	0	0	0	0	0	0	0	0	0	0	0	0	0	0	0	0	0	0	0	0	0	0	0
OR4K3	0	0	0	0	0	0	0	0.056303866	0	0	0	0	0	0	0	0	0	0	0	0	0	0	0	0	0	0	0	0	0	0	0	0	0	0	0	0	0	0	0	0	0	0	0	0	0	0	0	0	0
AL590302.1	0	0	0	0	0	0	0	0	0	0	0	0	0	0	0	0	0	0	0	0	0	0	0	0	0	0	0	0	0	0	0	0	0	0	0	0	0	0	0	0	0	0	0	0	0	0	0	0	0
HCG15	0.218483367	0.445032474	0.281754327	0.346584266	0.054238975	0.427594113	1.307477477	0.1968453	0.180998617	0.409793129	0.249928855	0.546167166	0.480561268	0.309158527	0.170949471	0.678126899	0.187907017	0.987516634	0.135507181	0.453865002	0.216166966	0.402916158	0.576250499	0.436694856	0.153011229	0	0.285573547	0.201324524	0.416985166	0.301709414	1.269479578	0.255048151	0.391103155	0.18523354	1.068832728	0.196558498	0.46079304	0.383808505	0.253477454	0.184626718	0.659148165	0.300132303	0.138694775	0.237486628	0.310818311	0.170788409	0.140442398	0.41861682	0.461583929
MARVELD2	10.85253006	3.663880618	13.36705115	11.14539427	7.268244098	8.776150148	4.525795572	7.496598851	7.245857236	11.3355621	6.406914455	8.183215141	8.741544868	8.337812331	11.33690266	4.51696101	3.099462835	11.17787645	5.272441104	9.539905047	10.92800366	6.231199571	13.24478938	7.027638706	10.42535045	9.533517034	8.759010275	12.33324392	8.852576354	3.694102637	8.909045547	6.276621475	7.717204648	7.325627222	10.06916459	3.147504308	5.256637113	9.120088299	15.6318926	5.969462427	9.250490655	9.54883975	9.799360686	5.96703336	4.224032273	7.997625782	11.95475051	3.65827586	9.754668808
SAMD11	0.33323132	0.883849324	1.010247936	2.879539407	1.306190619	0.783408636	2.818823342	0.158015207	1.729004209	0.701773922	1.136888568	0.168876413	0.302182428	0.992693217	0.466573978	1.524203086	1.801461849	0.898412768	1.696917555	0.390566791	0.99025186	1.474868706	0.563138661	2.228371026	0.472887536	0.454021142	0.327486777	1.341370055	1.296073969	1.73302989	0.53304652	1.277557931	1.375115771	1.861648944	1.826506428	3.176737589	1.972779162	1.629494394	0.845207959	0.668278323	0.944863024	0.64247363	1.261803119	0.292313971	2.727928726	2.042765408	0.841780445	1.465772897	1.259805296
AC239800.1	0	0	0.067401591	0	0	0	0	0	0	0.056017817	0.059788266	0	0	0	0.122684183	0	0.038529712	0	0.12966473	0.130288924	0.020684683	0.028915819	0	0	0	0	0	0	0.0957616	0.024058423	0	0	0.056136086	0.106348269	0.026002107	0	0	0	0	0	0.270312301	0	0	0	0	0	0	0	0
AC010168.2	0.415392105	1.529282147	0.607111019	0.345945754	0.051561	0.459085829	0.327803758	0.570735322	0.275299296	0.278257257	0.229669331	0.619195168	0.373081279	0.462883447	0.910050834	0.64464532	0.2704959	0.667562215	0.291984523	1.032042859	0.49318565	0.329399548	0.252463853	0.219908637	0.429096708	0.672081776	0.271473747	0.181815184	1.141623648	0.513076462	0.659098886	0.223059061	0.301152311	0.725482105	0.179102206	0.137026042	0.496447623	1.118899369	0.337347298	0.510577538	1.763441659	0.418460072	0.624075384	0.334878897	0.098490696	0.267887346	0.311519246	0.659457006	0.544104386
HNRNPA1P54	0.011605664	0.017510943	0.019955423	0.004602571	0.017286789	0.010688688	0.009158528	0.078422	0.004807252	0.004146264	0.044253411	0.002149035	0.012763517	0.032844513	0.009080701	0.009824063	0.014259246	0.017485368	0.023993448	0.005786148	0.004593047	0.004280518	0.002661737	0.012538857	0.006095877	0.040443482	0.017336504	0	0.01417595	0.014245836	0.03112327	0	0.004155018	0.007871567	0.005773785	0.06960688	0.002331139	0.027183472	0	0.014265055	0.007502878	0	0.014734714	0.006307551	0.066041692	0.009072145	0.019893838	0.008471084	0.004903795
ZNF861P	0	0	0	0	0	0	0	0	0	0	0	0	0	0	0	0.049781403	0	0	0	0.029320105	0.023274315	0	0	0	0	0	0	0	0	0	0	0	0	0	0	0	0.035437694	0	0	0	0	0	0	0.09588662	0	0	0	0	0.074546888
UGT2B27P	0	0	0.029914657	0.027598377	0	0.016023135	0.018305749	0	0.028825706	0	0	0.012886249	0	0.049236358	0.040837929	0	0.256507991	0	0	1.584425912	0	0	0	0.210522765	0	0	0	0.064125589	0.0106254	0	0	0	0	0	0.046161765	0	0	0	0	1.849748357	0	0	0	0.012607315	0	0	0	0.012698782	0
M1AP	0	0.028350217	0.064615659	0.059612494	0.018658207	0.008652493	0.039540418	0	0.062263524	0.046989612	0.114634035	0.020875723	0	0.03988145	0.088209927	0.058318913	0.175451466	0.132107781	0.124305254	0.056206642	0.034702004	0.041580948	0.008618703	0.093381884	0.059215346	0.074831997	0.0140339	0.017313909	0.028688579	0.178746066	0.100777148	0.035094626	0.067269743	0.057348304	0.043622868	0.045077416	0.135868119	0.044010042	0.04024442	0.080832934	0.016196212	0.103245512	0.174940343	0.0408477	0.142561999	0.029375606	0.032208123	0.054858738	0.015878487
NIFKP1	0	0	0	0	0	0	0	0.114254415	0	0	0.048355189	0	0	0.044861024	0	0	0	0.127373724	0.052434725	0	0	0	0	0	0	0	0	0	0	0	0	0	0	0	0	0	0.025472088	0.049505109	0	0	0	0	0	0	0	0	0.054344415	0	0
RNU6-855P	0	0	0	0	0	0	0	0	0	0	0	0	0	0	0	0	0	0	0	0	0.143002762	0	0	0	0	0	0	0	0	0	0	0	0	0	0	0	0	0	0	0	0	0	0	0	0	0	0	0.197807948	0
AL353622.1	1.159253648	1.338071932	0.124580319	0.919472911	0.604353245	0.40037241	0.602254435	2.480554396	0.624235846	0.403803498	1.237693948	0.472252855	1.721125859	0.656147249	0.88436688	0.278033613	1.210664968	3.958867026	0.359494629	3.111353096	1.016973886	0.823067599	1.129958507	0.438363599	0.162372842	0.836810255	0.606091311	0.74774723	0.628346265	0.782634738	0.207253775	3.951528532	0.778184683	0.422618178	0.134569259	0.973394062	0.314347834	1.81018167	0.310368281	1.914698583	0.899326942	2.388713653	2.575658239	0.199513188	0.494752438	0.792914825	1.962294397	0.983649601	1.27354447
LLCFC1	0	0	0.052504598	0	0	0	0	0	0	0	0.046573958	0.022617251	0	0	0	0.034464048	0.060027872	0	0	0	0.016112987	0.02252489	0	0	0	0	0	0	0	0.074964275	0	0	0.021864488	0	0	0	0.073601365	0	0	0.018766352	0	0.055929313	0	0.022127682	0	0	0	0.022288219	0
MTCYBP37	0	0.015013354	0	0	0	0	0	0	0	0	0	0	0	0	0	0	0	0	0	0	0	0	0	0	0	0	0	0	0	0	0.088947174	0	0	0	0	0	0	0	0	0	0	0	0	0	0	0	0	0	0
LINC01248	0	0	0	0	0	0	0	0	0	0	0	0	0	0	0	0	0	0	0	0	0	0	0	0	0	0	0	0	0	0	0	0	0	0.04084637	0	0	0	0	0	0	0	0	0	0	0	0	0	0	0
AC104777.2	0	0	0	0	0	0	0	0	0	0	0	0	0	0	0	0	0	0	0	0	0	0	0	0	0	0	0	0	0	0	0	0	0	0	0	0	0	0	0	0	0	0	0	0	0	0	0	0	0
RF00019	0	0	0	0	0	0	0	0	0	0	0	0	0	0	0	0	0	0	0	0	0	0	0	0	0	0	0	0	0	0	0	0	0	0	0	0	0	0	0	0	0	0	0	0	0	0	0	0.207798248	0
AC005828.1	0	0	0.092484245	0	0	0	0.028297055	0	0	0	0	0	0	0	0	0	0	0	0	0	0.028382228	0	0	0	0	0	0	0	0	0	0	0	0	0	0.035678463	0	0	0	0	0.033055998	0.046363202	0	0	0	0	0	0	0	0.090907369
AC010872.1	0	0.025200193	0	0	0	0	0	0	0	0	0	0	0	0	0	0	0.041041279	0	0	0	0	0	0	0	0	0	0	0	0	0	0	0	0	0	0	0	0	0	0	0	0	0	0	0	0	0	0	0	0
AC073310.1	0	0.016466728	0	0	0	0.025128246	0	0.049163686	0	0	0	0	0.020004002	0.038607406	0	0	0	0	0	0.018137025	0	0	0.025030116	0	0.038215777	0	0	0.150847223	0.01666326	0	0.097557743	0.05096025	0.058608682	0	0.018098272	0	0	0.127812319	0	0	0	0	0	0	0	0.042655769	0	0	0.046113709
SPTBN5	0.65332512	0.319853314	0.432062885	0.3080156	0.294889806	0.340826019	0.846058542	3.618169136	1.218725974	0.194234902	0.850138935	0.802001346	0.406985305	0.265057457	0.6720484	0.583971199	0.482745628	0.504776968	1.311008363	0.270297246	0.861864598	0.588091696	0.071252044	0.226071994	0.039995235	0.459436198	0.296875337	0.092617766	0.528755306	2.893749818	0.428821549	0.392531879	0.330405771	0.156486159	1.036450977	0.432944864	0.89932699	1.273430454	0.143520384	0.172679947	2.573567331	0.698735636	0.073472933	0.114219943	0.255647935	0.971409255	0.477718151	2.234277487	4.802927057
VN1R1	0.119780511	0.209644613	0.597276066	0.152008059	0	0.375076179	0.239460669	0.043167095	0.178614019	0.239641031	0.036538685	0.017743921	0.061474263	0.050847578	0.103092775	0.081114279	0.235468449	0.120309435	0.039621309	0.143323354	0.158014102	0.053014383	0.043954287	0.481412176	0.243270297	0.095408412	0.143142202	0.176597458	0.029261619	0.058811752	0.256975303	0.134233587	0.137226844	0.05686898	0.182744089	0.172416804	0.115485014	0.130926601	0.145379334	0.272371309	0.206496541	0.109695614	0.040553338	0.034719677	0	0.262170732	0.184789487	0.227315211	0.101222825
RN7SL268P	0	0.342485841	0.487869909	1.350282996	0.93917151	0.348422522	1.39320264	0.170423112	2.037145504	0.337892705	0	0.490369327	0.901455534	0.936812584	0.740016168	0.480357126	0.743701022	0.189992015	0.156424397	0.31435482	0.69869806	0.488366834	0.347061871	0.73571954	0.596127642	1.318348949	0.141280873	0	0.577622405	0.696564017	1.183624222	0	0.338606087	0.192443973	0.250946508	0.453799485	0.455933286	1.181477634	0.202572586	0.465002496	2.364212163	0.346461451	0.640416143	0.274145638	0.358796977	0.591455162	0.324242851	0.966471048	1.278804334
FABP3	2.41737152	7.69269042	1.27530906	1.873784526	1.309347883	0.961388071	29.56860189	4.306422614	15.6113953	1.825410999	5.698183012	1.058028836	0.90632169	3.226277144	1.655010819	4.960673116	4.617143847	1.269205914	10.44963758	2.866940471	2.870090528	3.748769637	0.68042393	4.867349651	9.388267941	2.297473607	0.943800293	1.721265814	4.781429909	10.41926703	2.210025176	1.077466574	9.047977075	2.291696354	1.366631202	5.667628265	17.43596721	52.58899739	4.706949762	17.28757819	4.901485227	0.805033235	2.139089786	4.200226469	13.07860442	11.42384692	1.083021687	3.30836685	1.2999931
BOLA3	4.072264121	4.500462181	4.3762982	5.439923384	3.884170538	10.01780992	5.736555382	9.960896098	2.604177814	6.195941529	4.958030969	14.01636774	6.541023575	8.403410725	3.165327714	2.177131918	4.511809766	9.669485855	4.460573518	7.474034863	5.475791452	5.263494469	8.520390916	4.175863707	6.798382005	5.921828699	9.404847439	3.308075782	5.290479481	6.46208795	5.57212051	14.31140148	3.107708641	5.748155935	5.811248435	4.049254529	3.157053888	3.597779087	4.616121739	8.83081143	3.864305348	6.052097524	5.744670785	4.148190073	3.896062229	5.277556656	3.628006276	5.573220133	3.426251504
AC060234.2	0	0	0	0.022986823	0	0.040037241	0.045740843	0.026111099	0	0.010353936	0.022101678	0	0	0	0.034014111	0.024532378	0.071215586	0.087327949	0.071898926	0.009632672	0.030585681	0.064135138	0.013293629	0.025049349	0.010148303	0.028855526	0	0.053410516	0.026549842	0.02668073	0.129533609	0	0	0.049141649	0	0.034764074	0	0.045254542	0.051728047	0.01781115	0	0.079623788	0	0.031502082	0	0.022654709	0	0.063461265	0.073473719
TSPAN6	22.72149931	59.31227948	20.52811703	29.98041789	10.67652658	32.7115736	43.16204975	44.03327355	36.49315261	83.12476456	4.758513128	29.48839696	65.11822419	55.14808664	8.845306379	45.0535087	14.00720288	59.88858318	18.14212569	45.96922483	30.09219583	17.52176202	47.74970581	7.506898956	52.64746947	28.98399197	66.11870068	35.54028214	41.28878068	13.66676009	43.24417421	96.43863806	37.68292262	34.27830998	60.12658963	14.43272488	33.1256561	34.86837495	62.58073938	27.22907479	50.94039044	36.51726611	23.95544718	70.31929314	31.88783407	18.63585876	27.27214844	48.99181637	47.0052238
RPS3AP9	0	0	0	0	0	0	0	0.064123848	0	0	0	0	0	0	0	0	0	0	0	0	0	0.026250598	0	0	0	0	0	0	0	0	0	0	0	0	0	0	0	0	0	0	0	0	0	0	0	0	0	0	0
AC079145.1	0.104193546	0.44018821	0	0.495852536	0	0	1.260761934	0.281623405	0.69053816	0.074448818	0	0.463047456	0.725727461	0.221154067	0	0.264595977	0	0.313960926	0.172327062	0.242419281	0.962162763	0.038429711	0	0.157600222	0.29188094	0.518706082	0.389109982	0.480052932	0.349990064	0.095922402	0.27941908	0.29191463	0.89527199	0.176673764	2.315341025	0.999868736	0.54414219	0.162698861	0.185972368	0.192103619	1.032845316	0	0.088190393	0.188760167	0.494091955	0	0.267904907	0.646440762	0.264152282
MIR6753	0	0.311160917	0.590996881	1.090472447	0	0.316554609	1.175363028	0.929013793	0.569483452	0	0.262120506	0.254581985	0.378002461	1.215897866	0.53786541	0.484913359	0.337839794	0	0.56846915	0.114241142	1.088216143	1.521254178	0.630636814	0	0.120356394	1.026658502	0	0.316717849	0.734707523	2.214988627	0.614494805	0	0.246108814	0.582807966	0.113997042	0.412293434	0.276154714	0.268353914	0.245392808	1.161797396	0.592544344	0.944318711	0.872762243	0.124535671	0.32598018	1.074717306	0.294586493	1.003513492	1.161840523
SLC25A39P1	0.10585673	0	0	0	0.052558331	0.024373219	0	0.381491736	0	0	0.080728193	0	0.019402943	0.037447371	0	0.014934421	0	0	0.087538911	0	0.083787534	0.019521572	0.024278037	0.01143685	0.037067509	0.05269859	0.118596338	0	0.03232516	0	0.09462643	0	0.05684767	0	0	0.126978635	0	0.041323983	0.018894094	0	0	0.048472072	0.044799063	0	0.351385208	0.041374093	0.090727108	0.096582284	0.044728133
NDUFS7	5.567279864	5.600042835	12.03662864	14.36896131	41.14316767	8.631817625	2.606108778	11.32624808	10.90417552	7.899772656	6.357144299	6.362758467	7.661612607	11.22377194	4.856639763	4.191124251	5.744307996	6.335942379	16.31166117	10.07784914	8.057056206	7.35794545	8.632432634	6.137821947	7.074712753	13.56721101	19.82966039	10.85308358	8.50260487	5.690224335	3.765932187	14.16503504	5.858977581	5.933020687	4.712967302	18.67903259	2.735519015	8.126638554	9.285119178	8.280121613	3.389529843	8.264575063	21.20489006	5.690914804	14.5698817	10.00829599	17.75230687	5.276139039	8.966823884
AC243571.1	0	0	0	0	0	0	0	0	0	0	0	0	0	0	0	0	0	0	0	0	0	0	0	0	0	0	0	0	0	0	0	0	0	0	0	0	0	0	0	0	0	0	0	0	0	0	0	0	0
MYBL1	0.132375749	0.801278404	0.388283073	0.94495561	0.092788433	0.620340334	1.693945581	0.32271861	0.154820201	0.439545244	0.231595905	0.68922472	0.516674727	0.225879189	0.356422209	0.265854972	0.493668924	1.587702297	0.206059269	0.276931007	0.753989423	0.37623319	0.521479758	0.205275587	0.289028257	0.294614163	0.24427012	0.243958934	0.282962367	0.578272904	0.786560141	0.3781435	0.448836658	0.306322386	0.18594793	0.140108005	0.775781497	0.231023842	0.364140011	0.760904417	0.644358209	0.199673598	0.51408457	0.488095877	0.066465913	0.200869252	0.153499137	0.815605972	0.375082374
OR4V1P	0	0	0	0	0	0	0	0	0	0	0.037708564	0	0	0	0	0	0	0	0	0	0	0	0	0	0	0	0	0	0	0	0	0	0	0	0	0	0	0	0	0	0	0	0	0	0	0	0	0	0
RAB3GAP1	8.903007683	7.721146704	8.765369043	8.788099188	5.809404124	16.17202953	12.67810499	8.312400785	9.573404276	12.12739684	11.60131363	12.76665865	11.08487893	8.952119112	9.600763694	14.10806005	9.816567412	9.258334657	6.349806404	10.90952067	9.398100984	12.5953451	12.50875588	15.62540497	11.09152526	8.44103577	5.512788599	8.932503999	12.8014509	14.1353599	10.436493	3.184404476	12.15604536	10.33520999	17.26564216	4.722622578	14.61024653	7.568479065	11.88391206	8.547007531	14.6960651	8.994461214	9.665994347	10.67869425	5.903344195	8.235716461	9.088142177	10.72203226	11.10224588
LPP-AS1	0	0	0	0	0	0	0	0	0	0	0	0	0	0	0	0	0	0	0	0	0	0	0	0	0	0	0	0	0	0.035016207	0	0	0	0	0	0	0	0	0	0	0	0	0	0	0	0	0	0	0
AC116609.2	0	0	0	0	0	0	0	0	0	0	0	0	0	0	0	0	0	0	0	0	0	0	0	0	0	0	0	0	0.134477716	0	0	0	0	0.224016812	0.14605871	0	0.088455807	0	0	0	0	0	0	0	0	0	0	0	0
RF00019	0	0	0	0	0	0	0	0	0	0	0	0	0.210858516	0	0	0	0.282682276	0	0	0	0	0.424295383	0	0	0	0	0	0	0	0.17651027	0	0	0	0	0	0	0	0	0	0	0	0	0	0	0	0	0	0.209918639	0
SEPT14P21	0	0	0	0	0	0.017779094	0	0	0	0	0	0	0	0	0	0	0.018974564	0	0	0	0	0	0	0	0	0	0	0	0.011789827	0	0	0	0	0	0	0	0	0	0.041347007	0	0	0	0	0	0	0.030180417	0	0	0
SRGAP3-AS2	0	0	0	0	0	0.036077106	0	0.07058525	0	0.013994722	0	0	0.215400985	0	0	0	0.038502937	0	0	0	0	0	0	0	0.041150345	0	0.029257609	0	0.083733171	0	0	0.073164612	0.014024269	0	0.012992019	0	0.015736405	0.122335071	0.013983468	0	0	0	0	0.056772342	0	0	0	0.028592115	0
AL590103.1	0	0	0	0	0	0	0	0	0	0	0.140025287	0	0	0	0	0	0	0	0	0	0	0	0	0	0	0	0	0	0	0	0	0	0	0	0	0	0	0.143355185	0	0.056421313	0	0	0	0	0	0	0	0	0
AC012513.2	0	0.029921073	0.042622466	0.039322225	0	0.045659592	0	0	0.041070926	0.017711878	0.037808059	0.018360354	0.018174261	0.175380167	0	0.013988706	0.024364875	0	0	0.016478054	0.013080288	0	0	0	0.017360113	0.049361476	0	0.045683137	0	0	0.132951383	0	0	0	0	0.118937772	0.019916171	0	0.035395269	0	0	0.0454026	0.041962183	0	0.094038258	0.038754098	0.042490928	0.036186502	0.125687233
DHX33	5.970936098	4.310468938	6.850008131	2.855247593	2.440310496	7.373479761	8.726904195	3.433596166	3.753625261	5.192361291	4.656031553	7.053377728	4.747261153	6.737465667	6.497069746	5.073290407	5.826470692	4.059267398	2.381529476	4.055327077	3.928289778	5.158671711	5.816743947	9.303201979	3.858947372	2.848254673	5.893664411	2.671389921	6.091437476	11.44166501	9.619480835	1.792981551	4.512525819	3.880516476	6.861177535	5.216298337	8.106119053	4.092214383	8.512188388	9.179839814	9.449629173	7.226482558	6.394509378	7.432862316	3.669053485	6.468436482	4.204279028	6.610935658	6.084229577
MIR25	1.34211211	18.42764095	12.11543607	12.2418514	11.32819731	3.090175942	8.119907221	3.62757767	12.78625942	4.794858385	1.023518167	5.964492227	1.230008008	2.373895833	4.463002273	2.082818333	2.638367912	2.696077159	9.433880888	19.18163174	9.56075611	6.187641003	2.770297431	1.595032177	2.349815307	4.008857008	8.019371433	2.473415581	7.172144863	4.324501606	7.198367715	2.506758968	3.843985291	5.006597959	0.222565653	9.659446179	3.234955218	5.239290698	2.395501218	9.279290888	2.892180724	6.145566212	5.111893138	2.67455179	8.910124924	5.770208392	9.202320921	16.89845042	6.237977093
RN7SL168P	0	0	0	0	0	0	0.053145723	0	0	0	0	0	0	0	0	0	0	0	0	0	0	0.149035654	0.092674227	0	0	0	0.150902151	0	0	0	0	0	0	0	0	0	0	0.157742086	0	0	0	0	0	0.073203764	0	0	0	0	0
ROPN1B	0	0.012606322	0.011971775	0	0	0.00641242	0.003662959	0	0.011535979	0.004974902	0	0	0.010209553	0.039408547	0.027238737	0.019645699	0.013687185	0.027973133	0.057577162	0.018513387	0.029391872	0.010271973	0.019162136	0.009026862	0.014628297	0	0.010400618	0.012831454	0.029765819	0.004273223	0	0	0.009970812	0.004722357	0.013855372	0	0.055940431	0.032616138	0.019883607	0.004278988	0.054014047	0	0	0	0	0	0	0.005082022	0
NPC1L1	1.051815203	0.142506802	0.138409399	0.042564138	0.191839908	3.281752729	0.056464801	0.048349283	0.302307667	0.03834426	0.024555082	0.178866627	0.243940659	8.201059786	1.150491245	0.172618815	0.174065971	0.22638424	0.275142532	6.2820447	0.232202505	0.225639186	0.147692932	14.22574775	0.022549637	0.010686214	3.166445451	0.069229263	0.311357393	0.191029012	0.105535856	0.070162523	0.142173295	0.043677307	0.270536772	0.321858926	0.297502546	0.82120794	0.386965581	0.164902351	2.039945597	4.098760344	0.072674795	0.007777551	0.213761565	0.11745768	0.340356215	0.227185366	0.507918096
AC011466.4	0	0	0.060051728	0.027700973	0	0.0160827	0.1010559	0	0	0.03743198	0.053268603	0.012934153	0	0.049419393	0.013663248	0.039417988	0.034328207	0	0.028881332	0.011608146	0.009214552	0.051525338	0.048059683	0.098106068	0	0	0.026085316	0	0.021329799	0.021434952	0.031219686	0	0.01250367	0.023687858	0.023166685	0.041893509	0	0	0.04986917	0.02146387	0.015052242	0.031984359	0	0.050616729	0	0.054601499	0	0.025491978	0.059027833
MIR6740	0	0	0.428864994	0.791316289	0	1.14856097	0.131218201	0	0.413253479	0.178215975	0.380422682	0.18474091	0.182868447	0	0.585464119	1.126028898	0.735474241	0	0	0.663205214	0.658065809	0.367972987	0.457630254	0	0.524029608	0	0	0	0.761643702	0.306159406	0.891833168	1.863431445	0.178592237	0.169169038	0.165447034	1.795118316	0.400790912	0	0.534217971	0.153286221	0	0	0	0.361484071	0.473103978	0	0	0.546159998	1.686211024
AL021707.5	0	0.03689833	0.315369269	0.290950349	0.242840009	0.168920681	0.064328228	0.991485437	0.405185623	0.043684176	0.559493662	0	0.089649174	0.173021475	0.143508558	0.034501428	0	0.122814795	0.707811913	0.081282201	0.032260927	0.135295925	0	0.079264072	0.042816591	0.486976122	0.091326898	0.563359297	0.14935486	0.075045581	1.093027636	0	0.08755281	0.041466597	0.040554262	0.293345437	0	0.190932936	0.043649046	0.112720236	0	0.783859638	0.103494583	0.088606725	0.347900756	0.2867467	0.419194662	0.267748719	0.206661438
FO393419.1	0	0	0.136511956	0	0	0	0	0.143059401	0	0.056727902	0	0	0	0	0	0	0	0	0	0	0	0	0	0	0	0	0	0	0	0	0	0	0	0	0	0	0	0	0	0	0	0	0	0	0	0	0	0	0
RNA5SP128	0	0	0	0	0	0	0	0	0	0	0	0	0	0	0	0	0	0	0	0	0	0	0	0	0	0	0	0	0	0	0	0	0	0	0	0	0	0	0	0	0	0	0	0	0	0	0	0	0
UMODL1	0.178136892	0.004674397	0.166466558	0.129004778	0.138436823	0.278192261	0.199657922	0.104670419	0.346478803	0.154953379	0.005906535	0.243808249	0.428728265	0.186310703	0.090900585	0.319064728	0.072321297	0.24893705	0.038429077	0.144159199	0.198215425	0.025709572	0.138552936	0.041839261	0.211541493	0.377861488	1.926334997	0.178420333	0.122984842	0.111707379	0.152315008	0.014466045	0.022182932	0.052531193	1.361448594	0.325166847	0.028002498	0.120939934	0.058060788	0.047599184	0.887920941	0.042557919	0	0.143118487	0.014691055	0.030271647	0.092933579	0.715130905	1.086491701
RNU6-231P	0	0	0	0	0	0	0	0	0	0	0	0	0	0	0	0	0	0	0	0	0	0	0	0	0	0	0	0	0	0	0	0	0	0	0	0	0	0	0	0	0	0	0	0	0	0	0	0	0
UGT3A2	0	0	0.017988769	0.082979529	0	0.028905877	0.005503956	0	0	0.067277523	0.063827414	0.030995876	0.007670429	0.074019024	0.024557329	0.011807838	0.030849513	0	0.01730307	0	0	0.007717325	0	0.040691244	0.014653637	0	0.031255902	0.019280522	0	0.006420938	0.056111998	0	0.022473188	0.113532896	0.083276235	0.025098784	0	0.049008955	0.007469269	0.019288801	0.027053806	0	0.017710097	0.007581236	0	0	0.05379976	0.045817431	0.017682057
NUP155	8.083198334	6.25098792	6.450718479	5.989980622	2.691728817	10.34025818	3.383718465	4.680922816	3.889362886	5.913052805	4.888676613	5.40602764	7.528879951	6.984545072	4.92974358	7.598576056	2.223310034	7.389172804	3.448249019	5.866399566	5.732748883	4.944858703	6.832980269	5.263639163	5.637418922	5.051342189	5.389820148	4.146112092	3.941145259	6.495417336	6.827261571	3.694571216	4.288418769	3.840611709	4.578204166	1.764917763	5.437373554	5.19559684	4.875271774	8.175718917	5.851896829	7.749284097	4.226968499	6.636147525	1.980242212	5.726859249	5.92848537	6.269867089	6.28913977
SMIM25	0.574956228	0.978550937	0.731572639	0.492514483	1.164710617	1.493269843	1.367217628	0.932425105	1.066939214	1.478952648	3.998861676	2.316685679	1.627163593	0.732217564	1.619521309	1.278382767	3.978542556	1.270489236	3.461376413	1.345351416	1.10434773	0.653148299	0.780641409	2.569231756	2.101891097	1.007529954	0.910399878	0.826490151	1.397558705	5.462528344	0.740101454	1.73969686	0.971582574	1.544262773	0.983974465	1.60005514	1.505950185	2.316317993	0.993385328	1.187264636	1.298472325	0.484424069	2.530571335	5.549687524	1.308708679	1.635973182	0.354801847	1.468830948	0.621923609
OR52L1	0	0	0	0	0	0	0	0	0	0	0	0	0	0	0.020157662	0	0	0	0	0.017125729	0	0	0	0	0	0	0	0	0.015734139	0	0	0	0	0	0	0	0	0	0	0	0.022206872	0	0	0	0	0	0	0	0
IGLV3-9	0.489099424	0	5.676646835	3.491404189	15.66318056	80.68777842	18.301381	0.991485437	0.303889217	26.34155823	1.398734155	0	1.075790084	5.623197939	0.526198048	3.691652766	1.442231484	19.28192276	5.055799378	1.097309711	0.677479464	21.19636155	0.616957056	7.582929543	6.979104379	2.434880612	23.37968591	32.11147994	1.232177599	0.675410229	0.765119345	5.709537779	2.013714637	32.219546	1.13551934	7.333635928	45.14201067	0.095466468	9.253597764	21.0786842	5.428014669	4.927117726	13.04031742	24.14533247	40.93632232	5.352605063	1.781577315	2.18661454	3.719905882
AC006504.4	0	0	0	0	0	0	0.018104587	0	0	0	0	0	0	0.048695299	0	0	0	0	0	0	0	0	0	0	0	0	0	0	0.042034549	0	0	0	0	0	0	0	0	0	0	0	0	0	0	0	0	0	0	0	0
RF01872	0	0	0	0	0	0	0	0	0	0	0	0	0	0	0	0	0	0	0	0	0	0	0	0	0	0	0	0	0	0	0	0	0	0	0	0	0	0	0	0	0	0	0	0	0	0	0	0	0
AL035410.2	0	0	0.056089982	0	0	0	0	0	0	0	0	0	0	0	0	0	0	0	0	0	0	0	0	0	0	0	0	0	0	0	0	0	0	0	0	0	0	0	0	0	0	0	0	0	0	0	0	0	0
CR786580.1	0	0.029551998	0	0	0	0.018038553	0.072128976	0	0.097354364	0	0	0.007253552	0.10052046	0.041572047	0.007662433	0.011052924	0	0	0.032393656	0.058589272	0	0.007223931	0.035936219	0.080411629	0	0	0.014628805	0	0.005980941	0.018031278	0.070032764	0	0.056097075	0.013284296	0.019488028	0.023494136	0.023604607	0.030583768	0.03495867	0	0.025324168	0	0	0.014193085	0	0	0.016786722	0.021444086	0.03310317
AC006435.3	0	0	0	0	0	0	0	0	0	0	0	0	0	0	0	0	0	0	0	0	0	0	0	0	0	0	0	0	0	0	0	0	0	0	0	0	0	0	0	0	0	0	0	0	0	0	0	0	0
AC067968.2	0	0.030053233	0	0	0	0	0	0	0.08250467	0.035580221	0	0	0	0	0	0.028100986	0	0	0	0	0.026276126	0	0	0	0.034873584	0	0	0	0	0	0	0	0	0	0	0	0	0	0	0	0	0	0	0	0.094453621	0	0	0	0
IGHD6-19	0	0	0	0	0	0	0	0	0	0	2.047036334	0	0	0	0	0	0	0	0	0	0	0	0	0	0	0	4.009685717	0	0	1.647429183	0	0	0	1.820581076	0	0	0	0	0	0	0	0	0	1.945128575	0	0	0	0	0
SYT14P1	0	0	0	0	0	0	0	0	0.032249754	0	0	0	0	0	0	0	0	0	0	0	0	0	0	0	0	0	0	0	0	0	0	0	0	0	0	0	0	0	0	0	0	0	0	0	0	0	0	0	0
AC093835.1	0.099240684	0.029947412	0	0	0	0	0	0	0	0	0.075682681	0	0.036380519	0	0.077649584	0.056004078	0.048772646	0	0	0.032985118	0	0.036602947	0	0.021444095	0.03475079	0.098809856	0	0	0	0.060908473	0	0	0.035529794	0	0.032914639	0	0.039867406	0	0.035426426	0	0	0	0	0	0	0	0	0	0
AC090971.4	0	0	0	0.024838539	0	0.028841642	0	0.084643479	0.025943135	0	0.071646272	0	0	0	0.012251379	0	0	0	0	0.010408637	0	0	0	0	0.010965805	0.031179999	0.046779667	0	0.00956286	0	0.027993652	0	0	0	0	0.037564513	0	0.097800093	0	0	0.013496843	0.028679309	0	0	0.029700416	0	0.026840103	0	0
SFXN1	3.379740322	2.385731402	6.361723958	8.756470705	4.738475	13.21527699	5.379235718	3.299888403	4.242997681	8.127702898	7.987821258	10.62257791	8.986660728	9.243521493	15.14724748	3.875464453	6.863519696	8.666114892	4.598654159	6.650970826	7.673801692	5.941704337	11.94462104	4.396277276	5.959072036	7.412044125	9.096458167	4.781218153	6.922085929	13.96496477	5.822768391	6.298678833	6.249902789	5.460661266	6.024439543	2.375315476	6.710865896	5.172865459	8.756297242	11.99363462	6.850022333	10.98312998	4.561907805	6.257703655	3.057118932	6.377905026	7.0822141	4.591485069	7.932952572
C9orf72	1.329713846	2.006308649	2.05454772	2.057722586	0.313945422	3.151551261	2.693046847	1.139377744	1.032247472	2.342061313	1.645193174	2.410591547	1.493053601	2.046046016	4.692791413	3.484336862	2.961309019	4.146853089	1.06116742	2.049103901	2.826274323	2.517355287	2.235005164	4.486718686	2.904436842	1.064707981	2.347471892	1.782230165	2.689021914	2.451169171	3.441252003	2.82227482	2.317044252	2.484903963	2.078650116	1.037330825	2.999617829	1.415697486	1.228178454	1.85728686	2.0959961	1.745738208	1.330115382	2.51002446	0.758433596	1.184812893	1.123724524	3.220530062	2.176678129
MTAPP2	0	0.061334604	0	0	0.20183157	0.031198892	0	0.122081941	0.056126975	0.048409628	0	0	0.0496734	0	0.026505387	0	0	0	0	0.045037373	0	0	0	0.014639718	0	0.067456729	0	0.062429961	0	0.041581746	0.363379139	0.126543121	0	0	0	0	0	0.158690055	0.048370698	0	0	0	0	0	0.064255709	0	0	0	0
AL450023.2	0	0	0.177841263	0	0	0	0	0	0	0	0	0	0	0	0	0	0	0	0	0	0	0	0	0	0	0	0	0	0	0	0	0	0	0	0	0	0	0	0	0	0	0	0	0	0	0	0	0	0
CLUHP6	0	0	0	0	0	0.027584992	0	0.107940675	0	0	0.137049191	0	0	0	0	0	0	0	0	0	0	0.022094021	0	0	0	0.059642931	0.044741445	0	0	0.018382579	0.267739501	0.055942549	0	0.020314667	0	0.071855604	0	0	0	0	0	0	0	0	0.056812699	0.046826153	0	0	0
LINC02168	0	0	0.13767541	0	0	0	0.042124025	0	0	0	0	0	0	0	0	0	0	0	0	0	0	0.059063846	0	0	0	0	0	0	0	0	0	0	0.114664334	0	0	0	0	0	0	0.049208361	0	0	0	0	0	0	0	0.058443257	0
GSTA11P	0	0	0	0	0	0	0	0	0	0	0	0	0	0	0	0	0	0	0	0	0	0	0	0	0	0	0.062932287	0	0	0	0	0	0	0	0	0	0	0	0	0	0	0	0	0	0	0	0	0	0
AC087894.3	0	0	0	0	0	0	0	0	0	0	0	0	0	0	0	0	0	0	0	0	0	0	0	0	0	0	0	0	0	0	0	0	0	0	0	0	0	0	0	0	0	0	0	0	0	0	0	0	0
DDX50P1	0.187895695	0.056700434	0.141346754	0.167660139	0.023322759	0.108156158	0.080316474	0.169286958	0.058372054	0.025173007	0.107469408	0.043491089	0.111930729	0.216024521	0.110262409	0.331357462	0.150057175	0.094362701	0.058268088	0.265420253	0.142526086	0.095289671	0.075413652	0.12687756	0.008224354	0.093539997	0.10525425	0.064927159	0.107582173	0.172980064	0.188957153	0.043868282	0.11772205	0.047790253	0.062318383	0.056346769	0.188705721	0.14670014	0.050305526	0.17321343	0.12147159	0.215094817	0.059638753	0.042549688	0.133651874	0.09179877	0.261691001	0.394297176	0.277873525
AC073429.2	0	0	0	0	0	0	0	0	0	0	0	0	0	0	0	0	0.019184808	0	0	0	0	0	0	0	0	0	0	0	0	0	0	0	0	0	0	0	0	0	0	0	0	0	0	0	0	0	0	0	0
PARP1P2	0	0	0	0	0	0	0	0	0	0	0	0	0	0	0	0	0	0	0	0.09607973	0	0	0	0	0	0	0	0	0	0	0	0	0	0	0	0	0	0	0	0	0	0	0	0	0	0	0	0	0
PRIMA1	0.043449673	0.904701165	0.04980652	0.298675136	0.043145906	0.120050001	0.04190756	0.052195362	0.083988567	0.155229228	0.342399962	0.005363752	0.005309387	0.092223291	0.005666105	0.343276795	0.014235798	0.087283073	1.305492615	0	0.007642491	0.395296778	0.106294386	0.356769787	0.385437331	0.115362792	0.097357477	0.226878048	0.123835595	0.008889006	0.051786818	0.013525678	0.71556201	0.275051817	0.269000214	0.156357942	0.308368033	0.06784693	0.175784981	0.05785649	0.230958317	0.013263812	0.049034946	0.031485894	0.274721221	0.135858406	0.037239608	0.026428606	0.073435963
AC129908.1	0	0	0	0	0	0	0	0	0	0	0	0	0	0	0	0	0	0	0	0	0	0	0	0	0	0	0	0	0	0	0	0	0	0	0	0	0	0	0	0	0	0	0	0	0	0	0	0	0
BOLA2-SMG1P6	0.894741407	0.772111169	0.539813359	1.319741925	0.997598387	1.264984304	1.804423827	1.187978652	1.456456704	1.721662601	0.287303345	1.842830444	2.393840147	0.53308538	1.16679798	1.182589037	1.535190686	0.488762526	1.116358798	2.426073374	4.733785676	1.580562334	1.166441024	0.817443391	1.489590522	0.390726804	1.547597996	0.679827674	1.514718648	1.796757559	1.304967247	2.213570785	1.056533969	1.250984073	0.780932115	1.826444989	0.687349159	0.637293839	0.963803999	0.786237513	1.163637625	0.920037983	1.195764477	1.50719027	0.952795314	0.454008954	0.753406391	1.586870333	0.83570985
LINC00857	0.960682736	2.280031259	1.51791737	2.80077124	0.79926913	1.805425686	1.331825449	1.965007526	1.935876498	1.614040768	1.544470528	2.798173806	2.798367367	2.369740695	0.893882266	3.011064031	1.454687421	1.929849795	2.147142804	0.819842004	2.486706717	1.340703053	1.298164864	0.471276204	2.172956799	0.620440329	0.930852879	1.148412209	2.085240828	1.808681464	1.903207309	2.98247739	0.827315581	1.602547414	1.214218145	1.152370594	2.179981338	2.777234332	1.992756886	1.866971101	3.815920068	1.807153141	1.164755016	2.25781852	0.88649792	1.907858359	1.468726024	2.852224783	1.16291085
AL035416.1	0	0.177419871	0	0	0	0.033842866	0.115992099	0.860781142	0.182650494	0.078768208	0	0.05443474	0.080824516	0	0.14375803	0.352526322	0.144473862	0.442901854	0	0.146562299	0.07756082	0.054212448	0	0	0.025734614	0.439040402	0.054891395	0	0.134653046	0.045105623	0.328478318	0	0.131557515	0	0.024374856	0	0.147618556	0.172138365	0.052469909	0.067749712	0.126697878	0	0	0.053256454	0	0.114898069	0.125977014	0.134107083	0.062106208
S100A13	7.977119829	13.70519084	5.83511229	7.026257571	6.148893191	7.864364888	8.039859184	7.604015428	13.98373518	13.74576056	14.63735011	7.148996547	5.719392984	7.951344605	4.051863352	6.46030467	12.42188583	6.684332033	11.55339099	10.29795914	8.500111027	12.9635675	4.063391697	7.066256699	12.53908481	10.22430927	4.904732841	3.837758577	11.08289844	5.917027216	8.253640543	32.28897625	7.81044314	11.2320173	8.551115077	5.603838206	8.436429343	6.555053146	12.14569687	5.918238379	6.021343888	4.459980108	10.98584071	5.293593656	12.20526886	5.805069982	3.966207512	4.262382367	11.69471063
LINC02012	0.980325367	0.325411185	1.179938121	0.259184755	2.660822611	0.316004079	0.094553173	0.736030252	0.785061826	0.677117393	0.149522654	0.254139234	0.311459419	0.624231391	0.44744166	1.336955325	0.128477046	0.164109044	0.432366101	0.499614594	0.879404813	0.578517531	0.389715271	0.374233636	0.480588313	0.585641719	0.951864522	0.361333754	0.269423181	0.070194809	1.051587631	0.122068263	0.058495428	0.121899776	0.390167266	0.195988763	0.1444009	0.663339761	1.084849595	0.240992598	0.309840578	0.778082122	0.49785394	0.118399131	0.464876083	0.4597921	1.484374375	0.14310975	0.635139486
AL591866.1	0	0.551450602	0.36255669	0.445978756	0.558350344	0.064731865	0.1479068	0.759891582	0	0.050220462	0.321604212	0.104118318	0.103063015	0	0.10998744	0.515628569	0.276337786	0.564764293	0.348736685	0.140166189	0.333791984	0.103693136	0.193437227	0.030374678	0	0.979720665	0.209983541	0.259060984	0	0.172548692	0.251314584	0.787659925	0.301958944	0	0.046622232	0.674475045	0.16941162	0	0.150540226	0.215976845	0	0.257470106	0.475920226	0.101864589	0.53327431	0	0.481917056	0.307810872	0.475166698
AC018563.1	0	0	0	0	0	0	0	0	0	0	0	0	0	0	0	0	0	0	0	0	0	0	0	0	0	0	0	0	0	0	0	0	0.014518649	0	0	0	0	0	0	0	0	0	0	0	0	0	0	0	0
ASB5	0	0.318102827	0.095397134	0.066007929	0	0.006387175	0.178778341	0	0.022981124	0.009910632	0.074043883	0	0	0.039253396	0	0.058705062	0	0.027863002	0.206461729	0	0.00365952	0.010231532	0	0.281728124	0.218560577	0.041430117	0	0.025561874	0.080474854	0.008512798	0	0	1.27123923	0.131705422	0	0	0.011144039	0.227414094	0.163393932	0.038359273	0.029889663	0	0	0.005025554	0.052618848	0.043369498	0	0	0
HORMAD2	0	0	0.03764019	0	0	0	0	0	0	0.00782074	0	0	0	0	0	0.00617676	0	0	0	0	0	0.00807397	0	0.004730193	0.007665417	0	0	0	0	0	0	0	0	0	0	0	0	0	0.007814451	0	0	0	0	0	0	0	0	0	0
AC099684.2	0	0.117311242	0.055703154	0	0	0.029836182	0.971467161	0.116749626	0	0	0	0	0.071255636	0	0.050695361	0	0	0.455544072	0	0.150745783	0.034189166	0.167279674	0	0	0	0.258041371	0	0	0	0	0.173753703	0	0	0.02197253	0.021489098	0.233159046	0.052056751	0	0	0	4.88678812	0	0	0	0.184347412	0	0	0	0
DAP3P2	0	0.066706393	0.190046056	0.087665432	0.109754161	0.45807314	0.203516856	0.29874169	0.274692018	0.078974138	0.168579463	0.163731159	0.162071643	0	0.129720481	0.031186585	0.217277357	0	0.091400922	0.293890938	0.145806738	0.08153127	0	0.095531339	0.232217042	0.110047055	0.330209412	0.407386096	0.23625889	0.271341277	0.790409004	0.206438974	0.158281747	0.262377861	0.549868084	0	0.088802692	0.172588399	0.157821257	0.237743923	0.190543671	0.101221091	0.84195887	0.200233824	0.104824999	0.172797684	0.378919097	0.121011921	0.093402866
HOMER2P2	0	0	0	0	0	0	0	0	0	0	0	0	0	0	0	0	0	0	0	0.044239781	0	0	0	0	0	0	0	0	0	0	0	0	0	0.045138374	0	0	0	0	0	0	0	0	0	0	0	0	0	0	0
MIR1267	0	0	0	0	0	0	0	0	0	0	0	0	0	0	0	0	0	0	0	0	0	0	0	0	0	0	0	0	0	0	0	0	0	0	0	0	0	0	0	0	0	0	0	0	0	0	0	0	0
AL162464.1	0	0	0	0	0	0	0	0	0	0	0	0	0	0	0	0	0	0	0	0	0	0	0	0	0	0	0	0	0.062141327	0	0	0	0	0	0	0	0	0	0	0	0	0	0	0	0	0	0	0	0
CENPB	44.22164888	36.67360094	39.05948333	54.01332731	106.8445162	37.78458229	90.59489381	49.42702306	52.73216245	54.89842718	49.81434088	28.1013691	39.12360965	24.75739308	32.19351747	29.9061777	28.07353519	27.98983766	54.37807747	29.75257685	41.85187322	39.83132669	25.68312834	45.50007984	38.19111794	78.04002414	23.15593501	108.6203936	33.6141257	27.46972147	57.52104117	16.79351976	56.25787523	28.43183517	33.75725356	64.85433794	37.61888417	75.21997999	30.80682045	49.76226671	25.01288242	63.31058443	21.62114802	22.64602245	132.3718277	82.16894962	41.79684442	25.76573894	32.94226981
PAQR9-AS1	0.025500434	0	0.021923431	0.010112954	0	0	0.003353915	0	0	0.009110339	0	0.004721946	0.004674086	0	0.004988121	0	0.006266198	0	0	0	0	0	0	0.005510177	0	0	0	0	0	0.003912691	0	0	0	0	0.008457595	0	0	0	0	0	0	0	0	0	0	0	0	0	0
AL035404.2	0	0	0.159413632	0.147070297	0	0	0.048775186	0	0	0	0	0	0	0	0.072541059	0.052319599	0	0	0	0	0	0	0	0.040066598	0	0	0	0	0	0.056901337	0	0	0	0	0.061498404	0	0	0	0	0	0	0	0	0	0	0	0	0.27068456	0
AC000120.1	0.035474329	0.064229566	0.152491329	0.36577836	0.070452639	0.130685855	0.065320073	0.031961037	0.05877614	0.025347269	0	0.052550592	0.05201796	0.025098458	0.069391069	0.310295723	0.069736597	0	0.088007181	0.224024794	0.121673842	0.130839986	0.065087752	0.045992117	0.024843862	0.035320326	0.026495721	0.065376623	0.086661536	0.043544384	0.158554355	0.066257946	0.088902744	0.036090814	0.058827926	0.255315758	0.185261753	0	0.025326885	0.043603129	0.13760155	0.097462724	0	0.038559818	0	0.08319083	0.121616576	0.297770051	0.329760904
C1QL1P1	0	0	0.073315801	0	0	0	0	0	0	0	0	0	0	0	0	0	0	0	0	0	0	0	0	0	0	0	0	0	0	0	0	0	0	0	0	0	0	0	0	0	0	0	0	0	0	0	0	0	0
FOLR3	0	0	0.034714717	0.03202677	0.080192868	0.018594182	0.031864592	0	0.033451034	0.043277375	0.061587053	0.19440143	0	0.085705122	0.031593813	0.056966899	0.238133494	0.040557035	0	0.013420879	0.010653501	0	0	0.130876566	0	0	0.120635244	0.037207541	0.061651675	0.743467325	0	0.113127375	0.028912497	0.123241341	0.013392203	0.048435618	0	0.031525818	0.100899335	0.086854872	0.034805613	0.110937155	0.068353872	0.08778159	0	0	0	0.501037897	0.068245647
SLC28A1	0	0.019750514	0.070336349	0.116802419	0	0	0.017216437	0	0	0	0	0.006059716	0.089974461	0.023153237	0.012802602	0.027701291	0.040207348	0	0.013531051	0.005438475	0.008634129	0.036209824	0.007505402	0.00353563	0.01718878	0.048874309	0.024442206	0	0.059958715	0.010042384	0.058506327	0	0	0.016646823	0.032561129	0	0.065732036	0.063875242	0.058409899	0.005027966	0.119884879	0	0	0.011857097	0.093110159	0.01279054	0	0.029857803	0.055309679
OR5M7P	0	0	0	0	0	0	0	0	0	0	0	0	0	0	0	0	0	0	0	0	0	0	0	0	0	0	0	0	0	0	0	0	0	0	0	0	0	0	0	0	0	0	0	0	0	0	0	0	0
SNORA59A	1.112540302	0.559543754	0.956481795	2.058984159	0	0.683091524	0.390201491	0.668237992	0.921664008	0.132489508	1.414071152	0.961381971	1.087586028	0.524755921	0.725410586	0.73247439	1.822556782	0.372484344	0.613348293	0.862821256	1.956879906	0.957456029	0.68042393	0.560932368	0.389574643	1.476947319	0.553969737	0.341721889	1.019199533	1.707040107	1.326015105	1.038985625	0.796615373	0.503055297	0	1.334528748	0.446934602	1.158158996	0.66191481	0.341868612	0.95898624	1.358493584	1.883329051	0.403102303	0.703430915	0.579781704	1.589216606	1.488765082	2.193738356
AL078595.2	0	0	0.027225699	0	0	0	0	0.02853151	0	0	0	0	0	0	0	0	0	0	0	0	0	0	0	0	0	0	0	0	0	0	0	0	0	0	0	0	0	0	0	0	0	0.029001548	0	0	0	0	0	0	0
AC012531.4	0	0	0	0	0	0	0.883767616	0	0	0	0	0	0	0	0	0	0	0	0	0.496305888	0	0.137685257	0	0	0	0	0	0	0.455977422	0	0	0	0.133648495	0	0	0	0	0	0	0	0	0	0	0	0	0	0	0	0
SLC31A1	10.18089023	5.115978278	9.527879506	20.76321645	5.873677909	16.16583323	9.676875209	13.47163621	9.080856281	20.18946807	12.40918457	17.19488538	21.82490512	13.50384186	31.34747172	14.14929324	16.20998425	15.89092172	7.764532399	21.43972224	13.7902972	12.57485063	23.14795045	18.82509597	23.32270753	14.81095562	12.19446548	13.25137101	8.913771614	16.52875628	20.46206575	17.25982023	9.679127973	14.85067905	7.672198797	3.705896359	9.332596573	12.3866765	14.55691003	17.60175482	13.24412308	17.39889266	18.95598056	18.61131799	6.683897105	12.3415362	8.933089765	9.930908099	8.687176993
AC079781.1	0	0	0	0	0	0	0	0	0	0	0	0	0	0	0	0	0	0	0	0.095104301	0	0	0	0	0	0	0	0	0	0	0	0	0	0	0	0	0	0	0	0.087925599	0.061660706	0	0	0	0	0	0	0.052213265	0.120902186
RN7SL293P	0	0	0	0	0	0	0	0	0	0	0	0	0	0	0	0	0	0	0	0	0	0	0	0	0	0	0	0	0	0	0	0	0	0	0	0	0	0	0	0	0	0	0	0	0	0	0	0	0
AC015845.1	0	0	0	0.097406036	0	0	0.064608526	0	0	0.043874521	0	0	0	0	0	0.069303521	0	0.123349935	0	0	0	0	0	0	0	0	0	0	0	0	0	0	0	0.04164728	0	0	0.049334829	0	0	0	0	0	0	0.044496405	0	0.095998714	0	0.04481923	0
MIR6720	0	0	0	0	0	0	0	0	0	0	0	0	0	0	0	0	0	0	0	0	0	0	0	0	0	0	0	0	0	0	0	0	0	0	0	0	0	0	0	0	0	0	0	0	0	0	0	0	0
FBXO21	10.35873376	6.949454509	6.715881384	8.081014407	5.888249918	10.66837774	12.4911645	5.737095782	7.761660348	9.111403944	4.596331547	11.98348802	10.77068575	7.443695589	22.79190163	10.35014035	5.87624409	9.736373046	9.619391332	4.704781984	9.378380036	6.612022886	8.818388138	8.329331936	8.49869595	10.53183099	6.749358732	8.371669947	10.95359606	10.60931118	8.599920675	4.924055247	10.16451716	7.831852122	9.768803338	6.801506714	8.123932006	6.757621912	8.579955233	10.982564	12.71876949	8.476264901	10.08597825	7.753362554	5.577643319	8.262285599	8.787825821	6.986614299	9.261117917
CLVS2	0	0.025178251	0.016878274	0.003892849	0	0.00904048	0.003873136	0	0.004065968	0.003506906	0.011228845	0	0.005397684	0.010417444	0	0.009694045	0.004824182	0	0.008117452	0.001631306	0.001294931	0.010861371	0	0.006363211	0.042965713	0.009773443	0.003665799	0	0.010491252	0	0.004387338	0.004583538	0.200315646	0.026631051	0.00162782	0	0	0.003831958	0.012264299	0.015081709	0.006345925	0.004494798	0	0.001778306	0	0	0	0.001791208	0
C5orf67	0	0.022177484	0	0	0.291914587	0	0	0	0	0	0.056046627	0	0	0	0	0	0	0	0	0	0.03878041	0.027106224	0	0	0	0	0	0	0	0	0	0	0	0.049846418	0	0.088156614	0.029523711	0	0	0	0.063348939	0	0	0	0	0	0	0	0
SLC41A3	5.823284371	11.44932453	8.424933091	7.948935378	17.39866512	5.851458158	11.35917266	10.3236282	17.95790734	4.719938723	4.545277734	5.811127325	17.62971672	7.495921806	5.038082163	7.289059899	5.278336776	8.26246219	13.63360113	7.514682496	13.26367975	6.351943898	8.966484525	8.49217374	7.231242919	8.471386245	5.703400807	12.62297436	12.92291684	8.124185055	10.70145686	13.3201992	11.31809337	8.960672483	8.128238098	13.10882972	11.93036959	10.40164521	7.353520092	8.311196584	13.55867661	5.849848129	6.267859265	5.654357753	17.89053603	21.50363903	13.25067205	5.973127867	5.939980173
GIGYF1	9.292560999	38.69303855	14.81517924	22.20474316	18.3801002	7.947035271	14.10273918	8.675041904	14.57517732	6.861886172	7.163559257	7.993699785	6.02768092	5.486745916	9.407393496	15.82929515	10.03810704	6.118314911	7.28155684	23.90744079	13.27621531	15.33952082	12.89144221	9.823715837	9.36759879	10.78310234	4.373958104	9.336968699	17.40557368	15.15025872	13.84202443	3.06012162	10.80787831	9.143474298	11.28028679	17.80856906	12.3366119	8.724602127	5.647655666	12.61729068	9.896612211	7.617607485	5.682082441	10.76750001	16.9968369	8.44619834	16.77136361	25.17459209	8.932092784
MIR3617	0	0.430636205	0	0.565941396	0	0	0	0	0	0	0	0	0.261571323	0	0	0	0	0	0	0	0	0	0	0	0	0	0	0	0	0	0	0	0	0.241975966	0	0	0.286641602	0	0	0	0	0	0	0	0	0	0	0	0.602980525
AC010737.1	0	0	0.086693639	0	0	0.185742239	0	0	0	0.072051539	0	0.037344763	0	0	0	0.056905754	0	0	0	0.033516185	0	0.074384522	0	0.13073609	0.035310284	0	0	0	0.030792751	0.030944555	0	0	0.072203659	0.034196961	0.066889141	0	0.040509278	0	0	0.061972605	0	0.184696802	0	0.146145617	0	0	0.086426091	0.036801479	0
HOXA10	13.29005971	16.9825982	3.987275965	0.96486367	9.256121739	0.567185247	10.43575836	7.863829014	15.41891425	3.308413482	3.745629203	9.455176307	4.303402175	6.250639991	14.49146094	11.57167834	6.404465514	9.362449761	4.627495295	10.32047142	26.3544794	6.006635395	14.17308179	12.93596638	11.27759215	0.726720235	5.110807934	11.91002647	8.228135331	4.330334491	12.61413452	2.754932839	9.374574866	13.43851092	4.513753921	6.238120894	16.13899698	4.796346618	11.06802985	6.822001826	9.070228278	5.138601842	6.847114485	10.88684318	5.364822992	2.769564182	9.448700838	1.026659002	5.821112498
AL359880.1	0	1.215009294	0.182187009	0	0	0.097584503	0	0.572775422	0.175555049	0	0.161608132	0	0.077684716	0	0	0.298969139	0.312438305	0	0	0.281737553	0.279554272	0.234479028	0.097203419	0.18316159	0.074204694	0	0	0.195269651	0	0.195090298	0	0.395804048	0	0.071865042	0	0	0.170260801	0	0.151294814	0	0.273996069	0	0	0.076781391	0	0	0	0.386692229	0.358161364
AC023403.1	0	0	0	0	0	0	0.105588603	0	0	0	0	0	0	0.04057116	0	0	0	0	0	0.01905956	0	0	0	0	0	0	0.12848942	0	0.035021664	0	0	0	0	0	0.019018835	0	0	0	0	0	0	0	0	0	0	0	0	0	0
GJB4	0.555747832	0.275516192	0.819071734	0.141684624	4.375481016	0.054839742	0.187956211	1.233887334	1.364755062	1.375651624	1.089830612	1.381914044	0.720334267	1.039164542	0.170829085	1.260091757	0.497480992	0.538266109	6.286388068	0.158328569	0.83787534	7.671977645	0.136563958	0.115798111	0.006950158	0.138333798	0.192719049	1.700908672	0.503060302	2.704336215	0.532273669	2.205771359	0.525840946	0.175006561	0.019748783	1.428509646	3.835244443	2.866851318	0.729784385	0.140278482	3.721136749	1.254214851	4.250311149	0.201361902	3.990732008	4.964891216	2.840892559	0.383914581	0.905744689
BTAF1	3.724706281	3.829634938	3.950060401	3.68548621	1.550339043	4.676591246	5.958832743	5.472465495	3.824747607	4.640173294	4.643494845	4.190563188	2.480132212	5.912259272	8.908830363	6.517716494	5.097005275	5.242095684	2.938765074	4.213150635	2.100793943	6.589225597	2.833873236	3.620980458	2.801183154	2.213278216	3.10404251	2.390881402	5.709715958	6.143963505	5.82173448	1.67326657	2.789449627	3.693628119	1.923305405	2.390018601	5.534239532	3.627839114	3.166156266	5.012269391	6.196941595	6.046031059	2.756188229	4.110629801	1.212773532	3.969310039	3.77219908	9.518157385	5.685847085
RNY4P6	0	0	0.504809836	0.465722607	0	0	0	0	0	0	0	0	0	0	0	0	0	0	0	0	0.154919659	0.216567435	0	0	0	0	0	0	0	0	0	0.548353524	0	0	0	0	0	0	0	0	0	0.537737044	0	0	0	0	0	0	0
LINC01914	0	0.018942238	0.107932615	0.149363153	0	0	0.099071203	0	0	0.022425841	0.239352801	0	0.046022571	0.044411414	0.049114659	0.318811634	0.123398054	0.063048575	0.363364468	0	0.149054104	0.069455926	0	0.3390937	0.35168728	0.062498884	0	0.231366268	0.115009895	0.481570335	0.168335993	0.058621312	0.269678255	0.170299343	0.874400472	0	0.453902403	0.049008955	0.134446839	0.057866402	0.027053806	0	0.371912047	0.068231125	0.119066257	0.049068385	0	0.229087156	0.053046171
KLC2	1.913593686	4.358865245	4.493259006	9.229110755	5.629132455	4.301768561	4.800924059	3.772574842	7.551398388	4.30408332	8.826653293	5.174161627	5.340466236	5.146228353	8.049819974	3.779615979	5.612370509	4.484768612	5.113213475	11.8076008	7.985812955	6.989606258	6.484083638	6.720365539	4.445564072	4.947598301	4.687358462	8.399410531	6.610049772	7.627666274	6.741161662	2.219435618	3.421806399	3.614579475	2.337365882	7.92289672	4.397508024	5.775364135	3.209857956	9.177561362	4.67351912	6.538819636	8.934383773	6.273652054	9.17194827	7.447110281	6.498645779	5.72592454	3.242932491
AC106872.4	0	0	0	0	0	0	0	0	0	0	0	0	0	0	0	0	0	0	0	0	0	0	0	0	0	0	0	0	0	0	0	0	0	0	0	0	0	0	0	0	0	0	0	0	0	0	0	0	0
AL592166.1	0.663161278	0.289061035	0.190046056	0.175330864	0.073169441	0.135725375	0.387651155	0.331935212	0.305213353	0.131623564	0.224772617	0.191019686	0.135059703	0.990519673	0.259440963	0.561358524	0.217277357	0.370049806	0.30466974	0.514309141	0.36937707	0.570718888	0.101396507	0.206984568	0.103207574	0.22009411	0.55034902	0.203693048	0.450016933	0.542682554	0.856276421	0.206438974	0.21104233	0.499767354	0.073315744	0.265161268	0.177605385	0.345176799	0.1841248	0.588699239	0.190543671	0.742287997	0.311836618	0.266978432	0.628949995	0.345595369	0.44207228	0.672288451	0.373611462
RNA5SP72	0	0	0	0	0	0	0	0	0	0	0	0	0	0	0	0	0	0	0	0	0	0	0	0	0	0	0	0	0	0	0	0	0	0	0	0	0	0	0	0	0	0	0	0	0	0	0	0	0
USP32P1	0	0.146256981	0.126268224	0	0.01458432	0.040579694	0.001931691	0.013232435	0	0.015741328	0.078403945	0	0.002692045	0.083129651	0.017237479	0	0.050526327	0.088511131	0.018218266	0.163533307	0.009687524	0.092089123	0.006736871	0.231672209	0.041143197	0.00731162	0	0.040600621	0	0.072112585	0.078773175	0.048005936	0.126196495	0.004980746	0.092552054	0.035235082	0.02655057	0.00573346	0	0.002256558	0.003164971	0	0.006215607	0.045232602	0	0.011480826	0	0.002680045	0
IFI44	2.129730404	1.560792115	2.021220934	5.989037339	0.631705744	3.031344329	4.168914263	1.071541588	0.801971299	2.924910669	32.77869663	5.982052066	2.920152477	1.663357826	3.13798809	3.199761949	16.02633738	16.25186845	5.718163674	29.01343828	8.742394585	18.82160162	0.85002911	6.149888537	2.866820795	2.313256056	2.540976007	1.146897804	3.268639916	7.358867305	4.25261763	4.804416354	5.911683464	3.470538508	1.807171945	3.583190045	7.36674542	9.8687876	2.606606232	20.91649907	2.479498607	4.078147078	2.76246237	2.715830892	1.731309848	2.616129811	0.663759164	4.118443008	1.215428849
AP003419.2	0	0.225941007	0.275873307	0.509025089	0.106213704	0	0.168815825	0.289104862	0.265830985	0.076426585	0.081570708	0	0.156843526	0.227029127	0.167381266	0.120722263	0.052567103	0.214867629	0.088452505	0.213307939	0.310427249	0.315604915	0	0.115562104	0.112363085	0.425988601	0.079889374	0	0.391950232	0.065647083	0	0.49944913	0.038293971	0.108820311	0.177376801	0.128303839	0.257814268	0.417552579	0.076365124	0.098603471	0.184397101	0	0	0.038754934	0	0	0.3666959	0.234216622	0.18077974
RF00019	0	0	0	0	0	0	0	0	0	0	0	0	0	0	0	0	0	0	0	0	0	0	0	0	0	0	0	0	0	0	0	0	0	0	0	0	0	0	0	0	0	0	0	0	0	0	0	0	0
MTCO1P11	0	0.022264568	0.031715801	0	0	0	0	0.033236968	0	0.013179585	0.056266706	0	0	0.104401702	0.072161262	0	0.036260292	0.074106833	0.030506852	0.098091871	0.019466345	0	0.033843075	0	0.012917833	0.110191096	0	0	0.011265149	0	0.296791339	0	0.118866692	0	0	0	0	0	0.079013915	0	0.063597691	0.101353579	0	0.026732788	0.104962205	0	0	0.067316841	0
AC023906.4	0.073301312	0	0.031509587	0	0	0.016877424	0.019281738	0.033020863	0	0	0.027950431	0	0.026871436	0.077792165	0.057353659	0.031024366	0.018012265	0	0	0.01218176	0	0.054071453	0	0	0	0	0	0	0.044767614	0.044988313	0	0	0.013121536	0	0	0	0.014723463	0	0.013083362	0.022524503	0.047388137	0	0.031021458	0	0	0	0	0	0.030972342
SCARNA6	0.212712108	0.834459213	0.731498027	0	0	1.077480215	0.839301321	0.958228064	0.176217521	0.227981946	0.162217974	0.551434187	0.233933599	0	0.582518388	0.900291972	0.52269553	1.70921118	2.110843937	0.707001784	0.673462066	1.17681927	0.390280896	0.137889574	0.595877693	1.482520705	0.317748679	0.392013035	0.584597468	0.587479463	0.760582249	0.397297648	1.751551788	0.216408694	0.211647338	1.27577591	0.512709884	0	0.151865738	0.196090675	0.45838336	0.584408561	0.180041519	0.154142264	0.605216033	0.498831051	0.546930394	2.173648093	0.898782291
AHRR	0.132148575	0.268067953	0.044182366	0.139753176	0.269739648	0.253557026	0.137114304	0.24473629	0.291936294	0.094423364	0.173563513	0.176728573	0.043061494	0.025971249	0.284344321	0.271369591	0.187620328	0.029496025	0.151779338	0.100046554	0.451321039	0.18413027	0.151540104	0.084078279	0.046274039	0.095026306	0.159019185	0.033825037	0.051563219	0.556474028	0.380637834	0.185117522	0.076223855	0.278849094	0.097397837	0.273000758	0.451242125	0.07451557	0.348561339	0.284252307	0.13289416	0.174810063	0.068353872	0.111722024	0.320291024	0.166428611	0.503383015	0.195592334	0.496331976
AZIN1	20.31589312	32.61201416	21.22180958	39.19201416	6.193270502	49.35394727	72.61536807	19.40240344	58.25214861	35.19990156	22.59098595	35.13722654	27.22417725	26.31455773	33.14392615	39.22579315	23.02536441	57.89517323	16.08220986	23.45296333	33.51703461	40.01179414	29.54179192	25.50724658	34.58068069	27.52923157	32.24128008	26.90041521	29.90737531	31.60802854	50.8120074	32.9892757	25.08011972	31.42882201	40.65241657	9.933025265	42.55129004	19.75178349	27.81912787	27.66670782	63.42760263	24.69473273	41.58564048	47.15665467	8.801972147	31.62471908	15.78077746	40.51658397	31.39374093
TRAJ18	0	0	0	0	0	0	0.224661465	0	0	0	0.651329743	0	0	0	0	0.48197449	0.839480699	0	0	0	0	0.315007178	0	0	0	0	0	0.786995867	0	0	0	0	0	0	0	0	0.343101311	0	0	0.262444591	0	0	0	0.618904546	0	0	0	0.311697373	0
C15orf48	14.08214714	0.544808438	75.08983437	111.8529798	37.13049659	157.0011725	6.722574587	78.83591215	39.45203013	239.3961879	85.36360058	80.35296005	35.06284466	225.7488767	9.91969289	180.0056371	136.4439947	255.2024125	26.37615933	160.1389234	36.16982608	113.3339777	88.2052186	31.42590086	31.67985875	55.84437677	162.4436412	74.04930931	61.19549652	52.49729494	49.70716269	253.992669	37.33111623	116.138819	23.00679371	5.775042555	94.09229889	42.09928559	176.0299544	16.70492509	25.55658514	35.16226168	117.019299	65.96685512	54.71641128	53.69149974	33.83572233	114.075914	62.82456231
CYP4F23P	0.535484882	0.409363486	0.337605565	0.311464898	0	0.115074316	0.319278231	0.771922797	0.029574188	0.012753898	0	0.277637859	1.060034767	0.075772229	0.125694957	1.631814835	0.280712989	0.322709679	0.797080872	0.533945299	0.047094007	0.092168028	0.180124891	0	0.025001201	0.071088028	0.21330817	0.032895331	0.577768731	0.043820156	0.351028698	0	0.434548052	0.060532303	0.201281667	1.798528928	3.298466055	0.250848877	0.101949134	0.274245456	1.077012201	0.13077329	0.27194365	0.129346739	0.4401455	0.613929709	0.305966972	0.338741413	2.413449598
RN7SL525P	0	0.182251394	0	0	0	0.185410557	0	0	0	0	0	0.074556153	0.07380048	0	0	0	0	0	0	0	0	0	0	0	0	0	0	0	0	0	0	0	0	0	0.066769696	0	0	0	0	0.061861939	0	0	0	0	0	0	0	0	0
INSM1	0.099626562	0.018038314	0.085651722	0.237059228	0.732082366	0.091754959	0.639439418	0.017951957	0.165067667	0.121015514	0	0	0.007304395	0.112778932	15.90210778	0	0.029377373	0.080053192	0.0988642	0.006622675	0.052570828	0.029396216	0.027418992	3.143011442	0.020931547	0.198388116	0.178586214	0.312127735	0.048676275	0.770430827	0.089057218	0.074431868	0.035667944	0.155415458	0.052868193	0.478021373	0	0.217794481	0.22761072	0.067350574	0.051525595	0.255467864	0.033729942	0.043316755	3.684993341	0.124604905	0.170774778	0.029087348	0.471471517
CDR1	0	0	0	0.018122971	0	0	0	0	0	0	0	0	0	0	0	0.019341498	0.022458746	0	0.018895205	0	0.012056982	0.008427432	0	0.009874541	0	0.022749898	0	0	0.00697736	0	0.04085008	0.021338443	0.00818035	0	0.007578239	0	0.018358076	0.035678996	0	0	0.029543151	0	0.019339685	0	0	0	0	0	0.019309064
PSMG3	20.27547938	36.38084971	22.30229252	36.26933612	50.80553701	12.68737951	16.68867888	25.05619719	21.8716512	13.78864276	23.81872992	21.61063344	11.66047592	19.61516214	14.7616613	12.12362567	18.09166568	29.26206602	27.13628091	38.60860993	28.12076361	32.29948604	17.25499543	21.98658639	13.04147496	16.40767904	25.49730507	22.65825345	12.44440319	19.52203582	31.98131942	61.61255435	11.55254865	14.74670671	9.290526254	20.45732709	12.61632535	20.32096321	13.67488981	24.54151504	11.9116529	21.41290856	37.70629748	17.79792646	25.47568371	22.43636873	32.66002291	14.68380878	18.13063991
SSR1P1	0	0.020896966	0	0	0	0	0	0	0	0	0	0	0.025385915	0	0	0.058618519	0	0	0	0	0	0	0	0.014963447	0	0	0	0.127620951	0	0	0	0	0.024792288	0	0.045934926	0	0	0	0	0	0	0	0	0	0	0	0	0	0
RNA5SP200	0	0	0	0	0	0	0	0	0	0	0	0	0	0	0	0	0	0	0	0	0	0	0	0	0	0	0	0	0	0	0	0	0	0	0	0	0	0	0	0	0	0	0	0	0	0	0	0	0
AC092865.2	0	0	0	0	0	0	0	0	0	0	0	0	0	0	0	0	0	0	0	0	0	0	0	0	0	0	0	0	0	0	0	0	0	0	0	0	0	0	0	0	0	0	0	0	0	0	0	0	0
COG8	4.978605406	3.068673137	4.013543116	3.462725728	3.786739529	4.059122385	3.47703573	4.131056235	4.086827287	2.913986688	2.694669172	3.191603793	5.87194266	4.866072221	2.779500729	2.924841168	2.469087394	3.898636138	2.60915894	4.400967482	3.471531219	2.352532804	4.577746072	3.675327834	3.857608206	4.248850327	2.870827331	5.396361994	2.456050466	3.489785725	6.283353725	1.992621021	3.250618434	3.651303644	3.731574573	2.568505085	2.778153488	3.928413132	3.535566872	3.575869197	2.455519667	3.921943624	3.387801394	3.322645133	2.755560782	3.069652289	5.505643614	3.46825039	3.049948336
KRTAP5-AS1	0.480797583	0.545531297	0.760573264	0.79320616	0.763897946	0.549083463	0.632363386	0.987651648	1.210856661	1.717707712	0.410664403	0.612525473	0.761421539	0.938867298	0.63200562	2.479924015	0.888457567	0.424970197	0.65206185	0.287649139	1.730279755	0.829916558	0.961554391	0.531924753	0.17509371	0.612749212	0.459656909	1.169619241	1.039483841	0.165248782	3.146062451	0.538812061	1.142965944	0.886997535	0.510283585	1.568712515	1.112533217	0.420430287	0.384457104	0.419588998	1.235023335	0.686894402	0.081390315	1.707213667	1.003187044	0.255570782	1.450519367	1.47394254	0.796362201
LINC01148	0	0	0.027488227	0	0	0	0	0	0	0	0	0	0	0	0	0	0	0	0	0	0	0	0	0	0	0	0	0	0	0	0	0	0	0	0	0	0	0	0	0	0	0	0	0	0	0	0	0	0
CALR4P	0.297931864	0.269716651	0	0.094522982	0.177509372	0.137195972	0.031348111	0.5905359	0.049363259	0.106439774	0	0.02206736	0.087374776	0.126473943	0.023311292	0.622083354	0.351410525	0.119698986	0.049275339	0.594150548	0.172933573	0.08790898	0.163992237	0.103004192	0	0.118655387	0	0.054906688	0.018195716	0.036570838	0.426119019	0.278234346	0.31999349	0.020207295	0.019762701	0.071475817	0.143623805	0.139566729	0.106354177	0	0.102724389	0.05456951	0	0.043179387	0.05651242	0.139735971	0.510699628	0.043492657	0.201418442
TAF8	3.217253454	2.352036083	2.155362953	3.79398921	1.995218596	3.013370794	3.350034857	2.657983897	2.308229396	4.44363475	3.379395542	2.805610817	3.44253889	2.50815925	4.212912206	3.175550642	2.401551236	3.371693306	2.28905863	2.630966364	2.615382849	2.402345289	3.494445105	3.465454358	2.246773654	1.474720605	2.298682093	2.500317904	3.51825913	2.382527484	3.70073309	2.97620263	2.816549206	2.772925743	2.649504365	2.271831839	3.240877492	3.635117608	2.257952085	2.887512271	2.550824912	3.59680414	2.425112345	6.294751108	3.494580549	3.772389682	2.710601798	3.852547302	2.877826176
AD001527.1	0.148730102	0.224408049	0.255734798	0.353900029	0	0.273957551	0.625969674	0.402000692	0	0.053135634	0.567120884	0.275405314	0	0.947052902	0.174557904	0.503593399	0.219283877	0.298773722	0.122993325	0.59320994	0.706335544	0.932554233	0.341109622	0.128551406	0.104160679	0.296168855	0.11108628	0.274098824	0.136251829	0.410770601	0.265902765	0	0.212991269	0.100876524	0.246642676	0.178406658	0.17924554	0	0.106185806	0.137108256	0.192303309	0.5448312	0.12588655	0.053888786	0.282114773	0.232524589	0.127472783	0.597077289	0.251374467
AC025465.2	0	0	0	0	0	0	0	0	0	0	0	0	0	0	0	0	0	0	0	0	0	0	0	0	0	0	0	0	0	0	0	0	0	0	0	0	0	0	0	0	0	0	0	0	0	0	0	0	0
PFN1P9	0	0	0.111920887	0.103254897	0.129271644	0	0.034244011	0	0	0.046509019	0.496394492	0	0	0	0	0	0	0	0	0	0.103041251	0.096029902	0.059713878	0.112519591	0	0	0.097232564	0	0	0	0	0.121574915	0	0.04414804	0	0.624629314	0	0.609838917	0.092943234	0.040003102	0	0	0	0	0.740795606	0	0	0	0.220025226
ZNF114P1	0	0	0.165964878	0	0	0	0	0	0	0	0	0	0	0	0	0	0	0	0	0	0	0	0	0	0	0	0	0	0	0	0	0	0	0	0	0	0	0	0	0	0	0	0	0	0	0	0	0	0
TMEM110-MUSTN1	0.044943955	0.100362751	0.02318374	0.042777264	0	0.028975019	0.044925128	0.040492814	0.029786409	0.006422709	0.054840074	0.026631444	0.016475948	0.025438654	0.052748721	0.017754123	0.053011379	0.063199385	0.007433339	0.038839438	0.059289935	0.05304538	0.024738743	0.054384768	0.025180607	0.053698611	0.013427428	0.016565692	0.054897617	0.066201906	0.080351737	0.050367028	0.038617617	0.02438667	0.002981265	0.021564702	0.054165252	0.035090131	0.048131582	0.259640606	0.027118518	0.057623871	0.068473772	0.013027492	0.008525076	0.028106145	0.053928447	0.059049032	0.037980754
AL589678.1	0	0	0	0	0	0	0	0	0	0	0	0	0	0	0	0	0	0	0	0	0	0	0	0	0	0	0	0	0	0	0	0	0	0	0	0	0	0	0	0	0	0	0	0	0	0	0	0	0
RF00432	0	0	0	0	0	0.207659823	0.237242507	0	0.373581145	0.161107242	0	0	0	0	0.176419855	0.254482531	0.221622905	0	0	0.89930627	0.475913193	0	0	0.097441966	0	0.89798397	0	0	0	0.276768103	0	0.421135507	0	0	0.149564119	0	0.181157492	0	0	0.969995208	0	0	0.381688021	0.1633908	0.427685996	0	0	0.329152426	0
RF00012	0	0	0	0	0	0	0	0	0	0	0	0	0	0	0	0	0	0	0	0	0	0	0	0	0	0	0	0	0	0	0	0	0	0	0	0	0	0	0	0	0	0	0	0	0	0	0	0	0
RNA5SP399	0	0	0	0	0	0	0	0	0	0	0	0	0	0	0	0.135941523	0	0	0	0	0	0	0	0	0	0	0	0	0	0	0	0	0	0	0	0	0	0	0	0	0	0	0	0	0	0	0	0	0
ZNF699	0.404522888	0.164326402	0.347779561	0.394893693	0.139048192	0.644817282	0.593433678	0.210265336	0.412455031	0.611433777	0.711914375	0.345719947	0.370733852	0.352251283	1.369530337	0.737528726	0.588771862	0.734481964	0.347389097	0.206851198	0.348922004	0.200846421	0.349696207	0.527821854	0.392262848	0.573168074	0.592654348	0.301069906	0.798180737	0.668429726	0.292067362	0.726496527	0.412196601	0.432658103	0.428299126	0.130641143	0.793782829	0.413011709	0.555401883	0.669331498	0.958898009	0.213729325	0.144858137	0.507354817	0.132803408	0.31621547	0.613403396	0.783588096	0.552218984
ST7-AS2	0	0.005935147	0	0	0	0.036228162	0	0.035440396	0	0	0	0	0	0.069576849	0.015389031	0.016648805	0	0	0	0.013074353	0	0.007254178	0.009021671	0.008499823	0	0	0	0.018123422	0	0	0.017581498	0	0	0	0	0	0	0.030711823	0.007021008	0.006043734	0.033906934	0	0	0	0	0	0	0.014355915	0.016620887
AC027031.1	0	0	0.099103772	0	0	0	0	0	0	0	0	0	0	0	0	0.032525886	0	0	0	0	0	0	0	0.024908478	0	0	0	0	0	0	0	0	0	0	0	0	0	0	0	0	0	0	0	0	0	0	0	0	0
AL359091.1	0	0	0	0	0	0	0.009858814	0.033767345	0	0	0.028582289	0	0.013739451	0	0.029325109	0.031725714	0	0	0	0.024914292	0	0	0.017191562	0.016197135	0	0.074632976	0	0	0.011444912	0	0	0.035001289	0	0	0.012430528	0	0.030112615	0	0.013379129	0.01151685	0	0	0.031722741	0	0	0	0	0	0.031672514
RF00108	0	0	0	0	0	0	0	0	0	0	0	0	0	0	0.239700889	0	0	0	0	0.203647253	0	0	0	0	0	0	0	0	0	0	0	0	0	0	0	0	0	0	0	0	0	0	0	0	0	0	0	0	0
MIR941-5	0	0	0	0	0	0	0	0	0	0	0	0	0	0	0	0	0	0	0	0	0	0	0	0	0	0	0	0	0	0	0	0	0	0	0	0.939112823	0	0	0	0	0	0	0	0	0	0	0	0	0
RNA5SP310	0.485937143	0	0	0	0	0	0	0.437811098	0	0	0	0.179963128	0	0	0	0.137113433	0	0	0	0.161513339	0	0.358456444	0	0	0	0	0	0	0	0	0.434384259	0	0	0	0	0	0	0	0	0	0	0	0	0	0.460868531	0	0	0	0
RBMXP1	0.189315562	0.042846675	0.040689962	0	0	0.021794692	0.012449754	0.170566204	0.039208768	0.016908821	0.072187679	0.03505579	0.208202867	0.066971369	0.111095626	0.013354457	0.023260171	0	0.078277868	0.062923752	0	0	0	0.010226907	0	0.094246848	0	0.087223723	0.057810739	0.014523935	0.12692336	0	0.01694452	0.032100926	0.047091977	0.056772564	0.019013171	0.073904352	0.016895223	0.087261174	0.020398252	0	0	0.034296977	0.044887279	0	0	0.069091609	0
KMT5C	4.237982491	5.945530294	5.856005539	6.142271608	5.40404204	1.53298613	3.754269509	3.45664469	3.931403669	1.577332681	2.286678912	4.791579514	2.06424967	3.975616796	3.680801678	3.907172889	2.442493268	2.952416223	3.016517552	5.285189987	3.528858951	4.367087999	3.449286211	2.905403113	2.021382483	2.621078865	3.65028352	4.231483116	2.710845455	3.568279859	2.785881369	1.10244897	2.020205464	2.58217494	1.346860127	13.21169487	2.333232622	2.562260029	1.500210857	2.542881976	2.518468576	4.129820494	2.807705076	1.655294233	7.053460149	3.22977871	5.423105984	6.798462401	4.239805468
SVIL-AS1	0.812521926	1.825311259	0.979907141	2.184001273	0.84045979	1.32515653	2.039359385	1.44376865	1.467773767	1.519955709	2.667909216	1.575605104	1.605141982	1.373295175	2.070593388	2.098398246	2.456930599	2.232967208	2.706345621	4.215966996	1.414281573	1.602468949	1.713387827	2.955447008	1.908642776	2.179790918	2.360055257	1.081469395	2.467390137	2.04667103	1.24079972	2.634731648	2.290807451	2.013026883	1.732937612	1.543190801	1.731785836	1.251136325	1.804754792	3.346365563	1.376434838	1.291860765	1.499625108	1.852253066	2.55798181	1.446726559	1.131636762	2.384625305	1.697519947
CNPY1	0	0.020635014	0	0	0.022634299	0	0	0.020536226	0.037765987	0	0	0.008441457	0	0	0	0	0.011202128	0	0	0.00757604	0	0	0	0	0	0	0	0	0	0.020984237	0	0	0	0.007729924	0.030239409	0	0.274703031	0	0.008136761	0	0.009823825	0	0	0.008258734	0.021617772	0	0	0.008318652	0
RNU1-56P	0	0.622321833	0	0	0	0	0	0.309671264	0	0	0	0	0.12600082	0	0	0.096982672	0	0	0	0.228482284	0.362738714	0	0.157659203	0	0.120356394	0	0	0	0	0.105475649	0	0	0.246108814	0	0	0	0.138077357	0	0	0	0.148136086	0	0	0.124535671	0	0	0	0	0.290460131
AC136944.1	0	0	0	0	0	0	0	0	0	0	0	0	0	0	0	0	0	0	0	0	0	0	0	0	0	0	0	0	0	0	0	0	0	0	0	0	0	0	0	0	0	0	0	0	0	0	0	0	0
FEM1AP4	0	0	0.024389403	0	0	0	0.007462333	0	0.023501582	0	0	0	0	0.020071188	0	0	0	0	0	0	0	0.010463248	0	0	0	0.028245595	0	0	0	0	0	0	0.010156479	0	0.009408915	0	0	0	0	0	0	0	0	0.010278737	0	0	0	0	0
AP001858.2	0	0	0	0	0	0	0	0	0	0	0	0	0	0	0	0	0	0	0	0.031173956	0	0	0.043021813	0	0	0	0.070052745	0	0	0	0.083841221	0	0	0	0	0	0	0	0	0	0	0	0	0	0	0	0	0	0
OR7E13P	0	0.018692451	0.053254664	0.049131176	0	0.028524701	0.016294128	0	0	0	0.1417179	0	0	0	0	0.017478196	0.030442707	0	0	0.06176554	0.049029519	0.022846674	0.028413307	0.066924427	0	0.308373616	0	0.114157642	0.075662188	0	0.055372059	0	0.022176838	0.021006705	0.061633565	0	0.024884271	0	0.022112319	0	0.080091159	0.056728303	0	0	0	0	0	0	0.052346661
CHSY3	0.114512359	0.069111753	0.369185457	0.601725908	0.170567665	0.329576916	0.892370399	0.116067747	0.284597114	0.414223165	0.567639329	0.169635127	0.178410506	0.445602793	0.335995152	0.4240837	3.053083437	0.215658787	0.627365903	0.371095147	0.20771351	0.380120394	0.151013335	0.927900892	0.586439432	0.14251904	0.074837963	0.329746872	0.389022383	0.711599045	1.663411534	0.213882939	0.599585568	0.529115044	1.053937099	0.154531516	2.104610276	0.547610983	0.46498759	0.89729659	0.610751013	0.301504163	0.424043954	1.255096929	0.40726828	0.525896457	0.11041383	0.861956422	0.592721587
RF00425	0	0	0	0	0	0	0	0	0	0	0	0	0	0	0	0	0	0	0	0	0	0	0	0	0	0	0	0	0	0	0	0	0	0.144818949	0	0	0	0	0	0	0	0	0	0	0	0	0	0	0
RN7SKP42	0	0	0	0	0	0	0	0	0	0	0	0	0	0	0	0	0	0	0	0	0	0	0	0	0	0	0	0	0	0	0	0	0	0	0	0	0	0	0	0	0	0	0	0	0	0	0	0	0
RNA5SP475	0	0	0	0	0	0	0	0	0	0	0	0	0	0	0	0	0	0	0	0	0	0	0	0	0	0	0	0	0	0	0	0	0	0	0	0	0	0	0	0	0	0	0	0	0	0	0	0	0
AL031600.2	0	0.05540759	0.315711689	0	0	0.084552045	0	0	0	0	0	0	0.201929653	0.38972101	0.071832188	0	0.090237339	0	0.151838665	0.061027841	0.048443933	0	0.168443709	0	0	0	0	0	0.11213777	0.112690596	0.328264326	0.171472112	0.065735905	0	0	0	0	0	0	0	0.23740376	0	0.155410432	0	0	0.143529021	0	0	0.310328739
LINC00601	0	0.05825387	0	0	0	0	0	0	0	0	0	0.01787305	0	0	0	0	0.118591023	0	0	0	0	0.035600126	0.02213708	0	0	0	0	0	0	0.014809937	0	0	0.017278187	0.016366525	0.064025736	0	0	0.03767983	0	0	0.02079993	0.044197565	0.040848461	0	0	0.037725522	0	0.052839109	0
CCDC82	2.411099508	2.448465444	1.712079141	2.023343766	0.416745361	2.565432489	3.340010837	1.757124483	1.64975615	2.204934878	2.61064371	2.526419591	2.597345962	1.874719255	3.241875794	2.714325534	2.915877997	4.256653207	1.020754823	2.420578006	3.918901977	2.810507841	1.996771073	1.762134818	3.636484979	2.367859191	1.16778438	1.334561166	3.648684733	3.287883848	2.28771482	2.15178726	5.023134794	2.589743358	2.91213348	0.552774146	6.310760084	1.863198852	3.284179714	2.983822588	3.383471453	2.795918619	1.64376593	2.31967231	0.546314229	1.678912393	0.952137949	2.883086939	1.446449048
AL158801.4	0.122807644	0.074118214	0.105581142	0	0.121949068	0	0	2.212901411	0.305213353	0.087749042	0.561931543	0	0.135059703	0	0.048044623	0	0	0.370049806	0.10155658	0	0	0.04529515	0	0	0.043003156	0.489098023	0.091724837	0.226325609	0	0	0.439116113	0.688129913	0	0	0	0.147311815	0	0.383529777	0.043839238	0.037737131	0	0.224935757	0.207891079	0.044496405	0.116472221	0.191997427	0.315765914	0	0.103780962
AC007283.2	0.85840673	0.086345838	0.245998702	1.134755592	0	0.131763847	0.376336464	1.804581785	0	0.102225407	0.43642399	0.423872544	0	0.809775634	0.783590725	0.322947374	0.281247341	0.287399088	0.236621676	0.190208602	0.150987688	0.3166062	0.131249286	0.309143292	0	0.284893391	0.427428427	0.26366359	0.087376384	0.439035696	0.511559127	0	0.102441232	0.485180236	0	0.343229052	0.229895295	0.446802455	0.102143199	0	0.246642823	0.262044448	1.210939153	0.311023097	0.81412309	0.447344259	0.245239517	0.522132655	1.209021864
AC078880.3	0.251421537	0.060696272	0.043230816	0	0	0	0.026454338	0.090608541	0	0	0.038347692	0.018622411	0	0	0	0.014188366	0.074137903	0	0.08316587	0.033426489	0.212271719	0.055639091	0	0.021731036	0.017607893	0	0	0	0.015355172	0.015430871	0	0.140879407	0.036005215	0.170527219	0	0	0.020200434	0.039259627	0	0.015451689	0.021672005	0	0	0	0.095380463	0	0.086194799	0.036702991	0.127481164
BX324167.2	0	0.010259427	0.014614519	0	0	0	0.004471549	0.015315467	0	0	0	0	0	0.012026975	0	0	0	0	0	0	0	0.006269745	0	0	0.005952488	0	0	0.015663971	0	0.005216528	0	0	0.012171847	0	0	0	0.027315665	0	0.006068218	0	0	0	0	0	0.01612206	0	0.014569416	0	0.014365338
AC026427.1	0	0	0	0	0	0	0	0	0	0	0	0	0.037232675	0	0	0	0.049915069	0	0	0.033757743	0.053593828	0	0	0	0	0	0	0	0	0	0.090790223	0	0	0	0	0.365492558	0	0	0	0	0	0	0	0	0	0	0	0.037066715	0
AL355388.1	0.702851728	0.042419277	0.725113381	0.111494689	0.139587586	0.388391191	0.1109301	0.633242985	0.116452975	0.652866005	0.107201404	0.208236636	0.154594523	0.497274938	1.759799048	2.974780208	1.381688932	0.564764293	0.232491124	2.102492837	0.482143977	0.933238224	0.386874454	0.334121453	0.098446128	0.55984038	0.419967083	0.129530492	1.631171101	0.862743462	1.130915626	0	0.352285435	0.333697529	0.466222315	0.505856284	0.39529378	0.219501456	0.401440603	0.345562952	0.242337337	0.643675264	0.118980056	0.203729177	0	0	0.240958528	0.666923555	2.375833488
AC011037.1	0	0	0	0	0	0	0	0	0	0.036090332	0	0	0	0	0	0	0	0	0.083538477	0	0.106611378	0	0	0	0	0	0	0	0.030847935	0	0	0.094340391	0	0	0	0	0	0	0	0	0	0	0	0	0	0.078966684	0.086580976	0.036867431	0
AC005597.1	0	0	0	0	0	0	0	0	0	0	0	0	0	0	0	0	0	0	0	0	0	0	0	0	0	0	0	0	0	0	0	0	0	0	0.044513131	0	0	0	0	0	0	0	0	0	0.127287499	0	0	0	0
AL355310.2	0	0	0	0	0	0	0	0	0	0	0	0	0	0	0	0	0	0	0	0	0	0	0	0	0	0	0	0	0	0	0	0	0	0	0	0	0	0	0	0	0	0	0	0	0	0	0	0	0
AC078778.1	0.690229085	1.272866879	0.527474768	0.425803527	0.228467845	0.671009633	0.524515746	1.10554748	0.190602625	0.383588671	0.584867524	0.653253911	0.4498315	0.759646667	0.900101299	0.238036381	1.281492986	1.694677071	0.063421048	1.503941891	1.274767481	0.76373169	0.738745982	0.331435257	0.483390578	0.229077543	0.63009347	0.141338033	1.030446935	0.894318699	1.782452958	0.644595163	0.439312605	0.338107914	0.050872149	0	0.492945557	0.538898472	0.164262941	1.036923934	0.528855904	0.702350424	0.714042216	0.25008796	0	0.299751085	0.197192591	0.727717948	0.583291365
LINC01143	0	0.054432416	0.232616373	0	0	0.124595894	0.308415259	0	0	0.032221448	0	0	0.033062615	0	0	0	0	0	0.074583152	0	0	0	0	0	0.126326071	0	0	0	0	0	0	0	0.322894764	0	0.358953885	0	0	0	0.096586609	0	0	0	0	0	0	0	0.309197983	0.032915243	0
RN7SL687P	0	0	0	0	0	0	0	0	0	0	0	0	0	0	0	0	0	0	0	0	0	0	0	0	0	0	0	0	0	0	0	0	0	0	0	0	0	0	0	0	0	0	0	0	0	0	0	0	0
AC104819.1	0.115984997	0.105000803	0.199431046	0.367978357	0.230348239	0	0.030509582	0.208996244	0.096085685	0.165748191	0	0.085908324	0.170075181	0.24618179	0.090750954	0.359993292	0.171005328	0.116497161	0.095914548	0.385505088	0.091804242	0.299451268	0	0.050124468	0.121842275	0.692888866	0.086629012	0	0	0.106777817	0.207360387	0.433266982	0.041524532	0.039333542	0.076936275	0.139127826	0.09318801	0	0.124211174	0.035640623	0.099976618	0.74353764	0	0.084048766	0	0.271996355	0	0.719597638	0.294046058
AC018766.1	0.349392822	0.351448969	0.700892996	0.554248392	0.346950136	0.160893458	0.183813926	0.944369393	0.771861869	0.041608275	0.266453077	0.172526635	0.085388986	0.41199845	0.637881706	0.131447588	0.286186602	0.233957109	0.674176223	0.232258851	0.153639331	0.171822097	0.160265141	0.150994782	0.040781919	0.463834695	0.434934918	1.502446655	0.035564355	0.53609524	0.52054312	0.652586012	0.166784486	0.039496077	0.11588129	0.838216404	0.140359627	0.454649193	0.041574815	0.178939494	0.150584616	0.319975761	2.267258389	0	0.662736565	0.819360921	1.098004201	0.29752931	0
AC011742.1	0	0	0.111663005	0.103016982	0	0.059809857	0	0	0	0	0	0	0	0	0.05081217	0	0	0	0	0.086338928	0	0	0.059576289	0	0	0	0	0	0	0	0.23220541	0	0	0	0	0	0.052176697	0	0	0.039910929	0	0	0	0	0	0	0	0.094801966	0
RNU6-11P	0	0	0	0	0	0	0	0	0	0	0	0	0.193122753	0	0	0	0	0	0	0	0	0	0	0	0	0	0	0	0	0	0	0	0	0	0	0	0	0	0	0	0	0	0	0	0	0	0	0	0
PON3	1.004590847	2.336787676	0.059977406	0.652933873	0.678900118	0.719613249	0.745053045	0.075424882	0.947823449	1.241203688	0.67035373	1.803373083	0.158561428	1.115496002	8.12775877	0.370070512	0.370285794	0.658670336	0.092305882	1.44226614	0.33499459	0.108069294	1.036804385	3.340522834	0.464146687	0.250057417	0.708642476	0.154282358	1.478456	0.08135201	1.08510048	0.742720417	0.184825283	0.634048904	1.49934327	0.736413224	1.221916253	0.076255023	0.577766432	0.381584041	1.569509163	1.137233985	6.920457311	1.648063146	0.158794306	0.152694984	0.191335385	0.183315088	0.36551963
RPS6	1164.240222	803.3181232	962.3781022	908.1076045	1115.945043	795.375763	788.7832566	1274.087079	1683.24872	1263.310208	533.3238646	822.9757586	801.4166578	887.3255257	461.3307693	731.8423906	545.5136741	1081.242175	1349.638342	627.9376757	1193.585992	775.3988746	1111.117236	2166.2751	1543.446314	827.653197	2172.255363	1024.748652	1635.122182	1495.519095	952.889894	4409.450908	750.709507	1975.332815	1026.565623	786.4796532	594.9528436	737.2411728	367.2414581	906.8878238	644.3365181	1448.271289	940.5079736	759.5128638	1218.152621	1217.556106	793.7866419	825.0640939	676.1286829
MTND1P11	0	0.019417957	0	0	0	0	0	0.057974986	0	0	0	0	0	0	0	0	0	0	0	0.021387611	0	0	0.029516107	0	0	0.064068491	0	0	0	0	0	0	0.184300665	0	0	0	0	0	0.02297056	0.019773223	0	0.176790261	0	0.023314897	0	0	0	0	0
RGS8	0	0.007633566	0.028997304	0	0.033492668	0.003882944	0.002218049	0	0	0.015062382	0.051443845	0.003122771	0	0.005965812	0.006597601	0.011896154	0	0	0.006972995	0.002802625	0.002224725	0.012440074	0.00386778	0.027330394	0.005905295	0.008395512	0	0	0	0.007762755	0.007537558	0	0.015094183	0.002859551	0.005593273	0	0.010162163	0.006583402	0.006020108	0.007773228	0.003634154	0	0	0.003055176	0	0.006591385	0.021680861	0.003077341	0
AC007751.1	0	0	0	0	0	0	0	0.405208144	0	0	0	0	0	0	0	0	0	0	0	0	0	0	0	0	0	0	0	0	0	0	0	0	0	0	0	0	0	0	0.053516517	0	0	0	0	0	0	0.117189919	0	0	0
[truncated: 55,638 more rows]
[truncated: 49 more columns]
