# Supplementary material for: Identification and validation of a novel stress granules-related prognostic model in colorectal cancer
Source: Front Genet. 2023 May 2;14:1105368. doi: 10.3389/fgene.2023.1105368 (PMC10187888; doi:10.3389/fgene.2023.1105368)
Supplement: Supplementary file 14 [file DataSheet7.ZIP]

Archive with 28 entries (19 files):
- Script/
- Script/Figure2/
- Script/Figure2/2a.R
- Script/Figure2/2b.R
- Script/Figure2/2c-d.R
- Script/Figure2/2e-f.R
- Script/Figure3/
- Script/Figure3/3a.R
- Script/Figure3/3b.R
- Script/Figure3/3c-f.R
- Script/Figure4/
- Script/Figure4/4a,c,g,i.R
- Script/Figure4/4b,d,h,j.R
- Script/Figure5/
- Script/Figure5/5a.pl
- Script/Figure5/5a.R
- Script/Figure5/5b-f.R
- Script/Figure6/
- Script/Figure6/6a-b.R
- Script/Figure6/6c.R
- Script/Figure6/6d-g.R
- Script/Figure7/
- Script/Figure7/7a-b.R
- Script/Figure7/7c.R
- Script/Figure8/
- Script/Figure8/8a.R
- Script/Supplmental FigureS1/
- Script/Supplmental FigureS1/s1.R
