# Supplementary material for: Identification and validation of a novel stress granules-related prognostic model in colorectal cancer
Source: Front Genet. 2023 May 2;14:1105368. doi: 10.3389/fgene.2023.1105368 (PMC10187888; doi:10.3389/fgene.2023.1105368)
Supplement: Supplementary file 14 [file DataSheet7.ZIP › Script/Figure2/2b.R]

getwd()
setwd("d:/LZH/")
rm(list=ls())
library("data.table")
data<-read.delim('diffExp.txt',header=T,row.names=1)
library(pheatmap)
annotation_row=data.frame(GeneClass=factor(rep(c("Normal","Tumor"),c(51,647))))
rownames(annotation_row)=paste(row.names(data),sep="")
rownames(data)=rownames(annotation_row)
annotation_col=data.frame(Group=factor(rep(c('Normal','Tumor'),c(51,647))))
rownames(annotation_col)=paste(colnames(data),sep="")
bk<-c(seq(-2,-0.1,by=0.01),seq(0,1,by=0.01))

##pheatmap(data2,filename='Heat-DESGGs2.tiff',fontsize=8,cluster_rows = TRUE,cluster_cols=FALSE,cellwidth = 2,cellheight = 2,annotation_col = annotation_col,fontsize_row=3,fontsize_col=5,gaps_col = c(51),scale='row',
         color=c(colorRampPalette(colors=c('blue','white'))(length(bk)/2)),colorRampPalette(color=c('white','red'))(length(bk)/2))legend_breaks=seq(-5,5,2),)

pheatmap(data,filename='Heat-DESGGs2.tiff',annotation_col = annotation_col,scale='row',cluster_cols=FALSE,cluster_rows = TRUE,
         color=c(colorRampPalette(colors=c('blue','white'))(length(bk)/2),colorRampPalette(color=c('white','red'))(length(bk)/2)),fontsize=6,fontsize_row=2.5,show_colnames = FALSE,legend_breaks=seq(-2,0,1),breaks=bk)
