# Supplementary material for: Identification and validation of a novel stress granules-related prognostic model in colorectal cancer
Source: Front Genet. 2023 May 2;14:1105368. doi: 10.3389/fgene.2023.1105368 (PMC10187888; doi:10.3389/fgene.2023.1105368)
Supplement: Supplementary file 14 [file DataSheet7.ZIP › Script/Figure2/2c-d.R]

#if (!requireNamespace("BiocManager", quietly = TRUE))
#    install.packages("BiocManager")
#BiocManager::install("org.Hs.eg.db")


#install.packages("digest")
#install.packages("GOplot")

#install.packages("colorspace")
#install.packages("stringi")
#install.packages("ggplot2")


#install.packages("digest")
#install.packages("GOplot")
#if (!requireNamespace("BiocManager", quietly = TRUE))
#    install.packages("BiocManager")
#BiocManager::install("DOSE")

#if (!requireNamespace("BiocManager", quietly = TRUE))
#    install.packages("BiocManager")
#BiocManager::install("clusterProfiler")

#if (!requireNamespace("BiocManager", quietly = TRUE))
#    install.packages("BiocManager")
#BiocManager::install("enrichplot")

setwd("   ")          #???ù???Ŀ¼

library("org.Hs.eg.db")          #???ð?
rt=read.table("gene.txt",sep="\t",check.names=F,header=T)    #??ȡ?ļ?
genes=as.vector(rt[,1])
entrezIDs <- mget(genes, org.Hs.egSYMBOL2EG, ifnotfound=NA)    #?ҳ???????Ӧ??id
entrezIDs <- as.character(entrezIDs)
out=cbind(rt,entrezID=entrezIDs)
write.table(out,file="id.txt",sep="\t",quote=F,row.names=F)    #????????

library("clusterProfiler")
library("org.Hs.eg.db")
library("enrichplot")
library("ggplot2")

rt=read.table("id.txt",sep="\t",header=T,check.names=F)           #??ȡid.txt?ļ?
rt=rt[is.na(rt[,"entrezID"])==F,]                                 #ȥ??????idΪNA?Ļ???
gene=rt$entrezID

#GO????????
kk <- enrichGO(gene = gene,
               OrgDb = org.Hs.eg.db, 
               pvalueCutoff =0.05, 
               qvalueCutoff = 0.05,
               ont="all",
               readable =T)
write.table(kk,file="GO.txt",sep="\t",quote=F,row.names = F)                 #???�???????

#??״ͼ
pdf(file="barplot.pdf",width = 10,height = 8)
barplot(kk, drop = TRUE, showCategory =10,split="ONTOLOGY") + facet_grid(ONTOLOGY~., scale='free')
dev.off()

#????ͼ
pdf(file="bubble.pdf",width = 10,height = 8)
dotplot(kk,showCategory = 10,split="ONTOLOGY") + facet_grid(ONTOLOGY~., scale='free')
dev.off()
