# Supplementary material for: Identification and validation of a novel stress granules-related prognostic model in colorectal cancer
Source: Front Genet. 2023 May 2;14:1105368. doi: 10.3389/fgene.2023.1105368 (PMC10187888; doi:10.3389/fgene.2023.1105368)
Supplement: Supplementary file 14 [file DataSheet7.ZIP › Script/Figure6/6c.R]

#install.packages("survivalROC")

library(survivalROC)
setwd("")                     #ÉèÖÃ¹¤×÷Ä¿Â¼
rt=read.table("indepInput.txt",header=T,sep="\t",check.names=F,row.names=1)    #¶ÁÈ¡cox»Ø¹é·çÏÕÎÄ¼þ
rt$futime=rt$futime/365
rocCol=rainbow(ncol(rt)-2)
aucText=c()

#»æÖÆrisk scoreµÄROCÇúÏß
pdf(file="multiROC.pdf",width=6,height=6)
par(oma=c(0.5,1,0,1),font.lab=1.5,font.axis=1.5)
roc=survivalROC(Stime=rt$futime, status=rt$fustat, marker = rt$riskScore, predict.time =5, method="KM")
plot(roc$FP, roc$TP, type="l", xlim=c(0,1), ylim=c(0,1),col=rocCol[1], 
  xlab="False positive rate", ylab="True positive rate",
  lwd = 2, cex.main=1.3, cex.lab=1.2, cex.axis=1.2, font=1.2)
aucText=c(aucText,paste0("risk score"," (AUC=",sprintf("%.3f",roc$AUC),")"))
abline(0,1)

#»æÖÆÆäËûÁÙ´²ÐÔ×´µÄROCÇúÏß
j=1
for(i in colnames(rt[,3:(ncol(rt)-1)])){
	roc=survivalROC(Stime=rt$futime, status=rt$fustat, marker = rt[,i], predict.time =5, method="KM")
	j=j+1
	aucText=c(aucText,paste0(i," (AUC=",sprintf("%.3f",roc$AUC),")"))
	lines(roc$FP, roc$TP, type="l", xlim=c(0,1), ylim=c(0,1),col=rocCol[j],lwd = 2)
}
legend("bottomright", aucText,lwd=2,bty="n",col=rocCol)
dev.off()
