# Supplementary material for: Identification and validation of a novel stress granules-related prognostic model in colorectal cancer
Source: Front Genet. 2023 May 2;14:1105368. doi: 10.3389/fgene.2023.1105368 (PMC10187888; doi:10.3389/fgene.2023.1105368)
Supplement: Supplementary file 14 [file DataSheet7.ZIP › Script/Figure6/6d-g.R]

#install.packages("rms")

library(rms)
setwd("")                         #ÉèÖÃ¹¤×÷Ä¿Â¼

#ÁÐÏßÍ¼»æÖÆ
riskFile="indepInput.txt"     #·çÏÕÊäÈëÎÄ¼þ
outFile="Nomogram.pdf"      #Êä³öÁÐÏßÍ¼ÎÄ¼þÃû³Æ
risk=read.table(riskFile,header=T,sep="\t",check.names=F,row.names=1)        #¶ÁÈ¡·çÏÕÎÄ¼þ
rt$futime=rt$futime/365
rt=risk[,1:(ncol(risk)-0)]
rt$futime=rt$futime/365


#Êý¾Ý´ò°ü
dd <- datadist(rt)
options(datadist="dd")


#Éú³Éº¯Êý+
f <- cph(Surv(futime, fustat) ~ 	age +    stage  + T + riskScore, x=T, y=T, surv=T, data=rt, time.inc=1)
surv <- Survival(f)

#½¨Á¢nomogram
nom <- nomogram(f, fun=list(function(x) surv(1, x), function(x) surv(3, x), function(x) surv(5, x)), 
    lp=F, funlabel=c("1-year survival", "3-year survival", "5-year survival"), 
    maxscale=100, 
    fun.at=c(0.99, 0.9, 0.8, 0.7, 0.5, 0.3,0.1,0.01))  
#nomogram¿ÉÊÓ»¯
pdf(file=outFile,height=9,width=9)
plot(nom)
dev.off()

#calibration curve
time=1   #Ô¤²â1Äêcalibration
f <- cph(Surv(futime, fustat) ~age +    stage  + T + riskScore, x=T, y=T, surv=T, data=rt, time.inc=time)
cal <- calibrate(f, cmethod="KM", method="boot", u=time, m=150, B=1000)
pdf(file="1calibration.pdf",height=6,width=8)
plot(cal,xlab="Nomogram-Predicted Probability of 1-Year OS",ylab="Actual 1-Year OS(proportion)",col="red",sub=F)
dev.off()


#calibration curve
time=3   #Ô¤²â3Äêcalibration
f <- cph(Surv(futime, fustat) ~    age +    stage  + T + riskScore, x=T, y=T, surv=T, data=rt, time.inc=time)
cal <- calibrate(f, cmethod="KM", method="boot", u=time, m=150, B=1000)
pdf(file="3calibration.pdf",height=6,width=8)
plot(cal,xlab="Nomogram-Predicted Probability of 3-Year OS",ylab="Actual 3-Year OS(proportion)",col="red",sub=F)
dev.off()
#calibration curve
time=5   #Ô¤²â5Äêcalibration
f <- cph(Surv(futime, fustat) ~  age +    stage  + T + riskScore, x=T, y=T, surv=T, data=rt, time.inc=time)
cal <- calibrate(f, cmethod="KM", method="boot", u=time, m=150, B=1000)
pdf(file="5calibration.pdf",height=6,width=8)
plot(cal,xlab="Nomogram-Predicted Probability of 5-Year OS",ylab="Actual 5-Year OS(proportion)",col="red",sub=F)
dev.off()


#C-INDEX
fmla1 <- cph(Surv(futime, fustat) ~ 	age +    stage  + T + riskScore, x=T, y=T, surv=T, data=rt, time.inc=1)
cox2 <- coxph(Surv(futime, fustat) ~	age +    stage  + T  +riskScore,data = rt)
summary(cox2)

#~!!!
