# Supplementary material for: Identification and validation of a novel stress granules-related prognostic model in colorectal cancer
Source: Front Genet. 2023 May 2;14:1105368. doi: 10.3389/fgene.2023.1105368 (PMC10187888; doi:10.3389/fgene.2023.1105368)
Supplement: Supplementary file 14 [file DataSheet7.ZIP › Script/Figure8/8a.R]

getwd()
setwd("d:/LZH/QPCR")
rm(list=ls())
library("data.table")
data<-read.delim('Sourcedata-Fig8a.txt',header=T,row.names=1)
library(pheatmap)
annotation_col=data.frame(Group=factor(rep(c('PR','PD'),c(3,6))))
rownames(annotation_col)=paste(colnames(data),sep="")
bk<-c(seq(-2,-0.1,by=0.01),seq(0,1,by=0.01))


pheatmap(data,filename='QPCR.tiff',annotation_col = annotation_col, fontsize=5,cluster_rows = T,cluster_cols=F, scale='row',cellwidth = 30, fontsize_row = 10,fontsize_col = 10,
         cellheight = 30, treeheight_row = 20, treeheight_col = 5,display_numbers = F,legend_breaks = c(-1:1))
